# Supplementary material for: Predicting transcriptional regulatory interactions with artificial neural networks applied to E. coli multidrug resistance efflux pumps
Source: BMC Microbiol. 2008 Jun 19;8:101. doi: 10.1186/1471-2180-8-101 (PMC2453137; doi:10.1186/1471-2180-8-101)
Supplement: Additional file 1 — Error, precision, recall, and f-measure rates for the ANN classifiers in the learning dataset. Classification statistics were measured using a 10 × 10-fold cross-validation procedure for the six different feature vector types available: Pearson (p), Spearman (s), Kendall (k), partial correlation (pc), Spearman/Kendall/Pearson (skp), and the last type containing all previous measures (all). Confidence intervals were estimated with α = 0.05 (probability = 95%). [file 1471-2180-8-101-S1.xls]

## Sheet: ErrorTable
	Error
	Cross-validation										Mean	Confidence interval
	1	2	3	4	5	6	7	8	9	10
FFall	0.2343	0.2074	0.1585	0.0949	0.0784	0.0803	0.1893	0.0778	0.1018	0.0477	0.127	(0.0807, 0.1734)
FFskp	0.0727	0.2425	0.1137	0.187	0.1183	0.1352	0.192	0.1572	0.1624	0.1773	0.1558	(0.1214, 0.1902)
FFs	0.3171	0.2969	0.4596	0.2395	0.3718	0.3762	0.2783	0.3814	0.2797	0.329	0.333	(0.2866, 0.3794)
FFk	0.4741	0.3979	0.3276	0.3987	0.2219	0.3411	0.4122	0.3554	0.2639	0.4205	0.3613	(0.3069, 0.4157)
FFp	0.2982	0.3275	0.2471	0.2447	0.3558	0.3688	0.2215	0.3595	0.2486	0.2824	0.2954	(0.2563, 0.3345)
FFpc	0.3675	0.4056	0.3123	0.3103	0.2894	0.2214	0.3076	0.3944	0.3323	0.281	0.3222	(0.2825, 0.3619)
BFall	0.0412	0.0284	0.0241	0.0359	0.0468	0.0379	0.0246	0.0483	0.0443	0.0376	0.0369	(0.0306, 0.0432)
BFskp	0.1313	0.0652	0.0535	0.1187	0.047	0.0583	0.0668	0.1005	0.0754	0.0853	0.0802	(0.0599, 0.1005)
BFs	0.2693	0.2959	0.2367	0.2764	0.4752	0.3063	0.2113	0.1919	0.247	0.2095	0.2719	(0.2140, 0.3298)
BFk	0.2507	0.1928	0.211	0.2687	0.2442	0.264	0.2814	0.3443	0.1837	0.2135	0.2454	(0.2111, 0.2798)
BFp	0.2271	0.1751	0.2659	0.2424	0.2222	0.209	0.2395	0.1818	0.2282	0.2459	0.2237	(0.2034, 0.2440)
BFpc	0.2504	0.2851	0.3073	0.2316	0.1934	0.2813	0.2706	0.2933	0.3123	0.2275	0.2653	(0.2377, 0.2929)

## Sheet: PrecisionTable
	Precision
	Cross-validation										Mean	Confidence interval
	1	2	3	4	5	6	7	8	9	10	Mean	Confidence interval
FFall	0.6907	0.8225	0.8236	0.8765	0.9382	0.8441	0.8236	0.9279	0.8638	0.9613	0.8572	(0.8017, 0.9127)
FFskp	0.9304	0.6974	0.8585	0.736	0.8546	0.7927	0.7472	0.847	0.8228	0.6889	0.7975	(0.7412, 0.8539)
FFs	0.4402	0.3946	0.373	0.5428	0.4347	0.38	0.4461	0.4293	0.5418	0.5547	0.4537	(0.4045, 0.5029)
FFk	0.3781	0.4139	0.5135	0.4399	0.389	0.3426	0.3739	0.339	0.4893	0.3679	0.4047	(0.3622, 0.4472)
FFp	0.6457	0.4688	0.6248	0.5908	0.651	0.4842	0.5559	0.4468	0.6022	0.5886	0.5659	(0.5126, 0.6192)
FFpc	0.5349	0.4368	0.5465	0.5468	0.7068	0.6611	0.6039	0.5441	0.4526	0.5222	0.5556	(0.4958, 0.6154)
BFall	0.961	0.9747	0.9764	0.9707	0.9607	0.9642	0.9755	0.9609	0.9565	0.97	0.967	(0.9619, 0.9722)
BFskp	0.8532	0.9412	0.9484	0.9027	0.9054	0.9469	0.937	0.9142	0.9283	0.9308	0.9208	(0.9002, 0.9414)
BFs	0.6023	0.4892	0.5119	0.6275	0.4101	0.4523	0.6265	0.6738	0.5798	0.6317	0.5605	(0.4971, 0.6239)
BFk	0.6377	0.5592	0.6463	0.6227	0.6662	0.634	0.5966	0.5339	0.6245	0.6495	0.6171	(0.5871, 0.6470)
BFp	0.7375	0.7773	0.7062	0.6575	0.7594	0.763	0.7081	0.7512	0.7238	0.7522	0.7336	(0.7082, 0.7591)
BFpc	0.6689	0.6258	0.6974	0.602	0.6291	0.6812	0.7001	0.688	0.6246	0.7166	0.6634	(0.6350, 0.6917)

## Sheet: RecallTable
	Recall
	Cross-validation										Mean	Confidence interval
	1	2	3	4	5	6	7	8	9	10	Mean	Confidence interval
FFall	0.7238	0.7919	0.8198	0.8619	0.9067	0.861	0.814	0.9143	0.864	0.939	0.8496	(0.8036, 0.8957)
FFskp	0.906	0.7329	0.8435	0.7577	0.8565	0.7893	0.7416	0.8461	0.8382	0.699	0.8011	(0.7534, 0.8487)
FFs	0.525	0.4875	0.3997	0.555	0.5517	0.5198	0.4927	0.5817	0.5213	0.6121	0.5246	(0.4829, 0.5664)
FFk	0.4871	0.4524	0.5141	0.5592	0.45	0.484	0.4333	0.3935	0.5357	0.4472	0.4757	(0.4397, 0.5117)
FFp	0.6771	0.5125	0.6258	0.6096	0.6842	0.5094	0.5928	0.5143	0.6302	0.6304	0.5986	(0.5516, 0.6456)
FFpc	0.5838	0.5779	0.5606	0.5554	0.7252	0.6817	0.6516	0.557	0.5	0.5396	0.5933	(0.5431, 0.6435)
BFall	0.956	0.963	0.9746	0.9465	0.9546	0.9575	0.9754	0.9437	0.9554	0.9537	0.958	(0.9506, 0.9655)
BFskp	0.8534	0.924	0.9442	0.8775	0.9012	0.9292	0.9234	0.887	0.9194	0.9122	0.9072	(0.8875, 0.9268)
BFs	0.6079	0.5242	0.5363	0.6804	0.4708	0.4882	0.6306	0.652	0.6058	0.6535	0.585	(0.5317, 0.6382)
BFk	0.6323	0.5856	0.6227	0.6405	0.6524	0.6655	0.6144	0.5356	0.6643	0.6651	0.6278	(0.5982, 0.6574)
BFp	0.7583	0.7633	0.7063	0.6909	0.75	0.7634	0.7336	0.7121	0.7077	0.7417	0.7327	(0.7137, 0.7518)
BFpc	0.6803	0.6307	0.6392	0.6398	0.6562	0.6456	0.6956	0.7414	0.6227	0.7427	0.6694	(0.6378, 0.7010)

## Sheet: FmeasureTable
	F-measure
	Cross-validation										Mean	Confidence interval
	1	2	3	4	5	6	7	8	9	10	Mean	Confidence interval
FFall	0.6807	0.7504	0.7955	0.8559	0.9134	0.8467	0.7673	0.916	0.8536	0.9442	0.8324	(0.7727, 0.8920)
FFskp	0.9117	0.6913	0.8402	0.7158	0.8436	0.7804	0.7217	0.8159	0.8108	0.668	0.7799	(0.7239, 0.8359)
FFs	0.4621	0.4228	0.3628	0.5345	0.4702	0.4117	0.4549	0.4671	0.5161	0.5174	0.462	(0.4240, 0.4999)
FFk	0.3831	0.385	0.4864	0.4643	0.4102	0.3927	0.3691	0.3517	0.4753	0.363	0.4081	(0.3728, 0.4434)
FFp	0.6194	0.4742	0.5927	0.582	0.587	0.4643	0.544	0.4475	0.5763	0.5843	0.5472	(0.5029, 0.5914)
FFpc	0.5194	0.4474	0.5124	0.517	0.6602	0.6413	0.5659	0.4958	0.4289	0.4976	0.5286	(0.4750, 0.5821)
BFall	0.9578	0.9676	0.9751	0.9552	0.9513	0.9599	0.9751	0.9441	0.9546	0.9565	0.9597	(0.9525, 0.9669)
BFskp	0.8429	0.9284	0.9453	0.8681	0.9023	0.934	0.927	0.8884	0.9209	0.9027	0.906	(0.8831, 0.9289)
BFs	0.5731	0.503	0.5098	0.624	0.4153	0.4551	0.5968	0.6425	0.5639	0.6293	0.5513	(0.4958, 0.6068)
BFk	0.5996	0.5599	0.5925	0.6121	0.6474	0.5956	0.599	0.5121	0.6318	0.6444	0.5994	(0.5704, 0.6284)
BFp	0.7399	0.7614	0.6893	0.6624	0.7405	0.7468	0.7157	0.7079	0.7026	0.7333	0.72	(0.6984, 0.7415)
BFpc	0.6539	0.5845	0.6169	0.6073	0.6232	0.6201	0.6864	0.6763	0.6025	0.7144	0.6386	(0.6084, 0.6687)
