# Supplementary material for: Predicting transcriptional regulatory interactions with artificial neural networks applied to E. coli multidrug resistance efflux pumps
Source: BMC Microbiol. 2008 Jun 19;8:101. doi: 10.1186/1471-2180-8-101 (PMC2453137; doi:10.1186/1471-2180-8-101)
Supplement: Additional file 2 — Complete list of predicted FF motifs involving interactions of types (a)-(e), which were classified by FFall using a threshold of -0.9. [file 1471-2180-8-101-S2.xls]

## Sheet: TFs Annotation
Transcription Factor Annotation	Evidences
emrR: emrRAB operon, MFS MDR pump	a	Evidences Types
evgA: activator, acid resistance, osmotic adaptation, and drug resistance	a	(a) local regulator of a MDR efflux pump(s)
phoP: dual regulator, repressor of acrAB operon (acrAB-TolC MDR pump)	a	(b) global regulator of a MDR efflux pump(s)
rob: activator, resistance to antibiotics, organic solvents and heavy metals	a	(c) member of a MDR efflux pump regulator family
sdiA: activator, increase in the expression of the AcrAB MDR pump proteins	a (putative)	(d) local or global regulator of non-MDR efflux pumps
torR: dual regulator, anaerobic respiration, GO: 0009061, overproduction causes a drug resistance phenotype	a	(e) regulator of proteins related to efflux pumps or secretion
arcA: dual regulator, dye resistance, regulator of EmrKY-TolC pump	b	(f) regulator of an uptake transport system
crp: dual regulator, global regulator in E. coli	b	(g) regulator of metabolism
fis: dual regulator, initiation of chromosome replication	b
fnr: global regulator, anaerobic respiration, GO:0009061	b
ihfA: dual regulator (IHF), global regulator in E. coli	b
marA: activator, response to multiple antibiotics, GO: 0042493	b
marR: repressor, response to multiple antibiotics, GO: 0042493	b
soxS: activator, response to oxidative stress, GO:0006979	b
betI: repressor, member of TetR/AcrR family, response to osmotic stress, GO:0006970	c
iscR: dual regulator, member of the Mar/Sox/Rob family of transcriptional regulators	c
slyA: activator, member of MarR family of regulators	c
argP: activator, possibly involved in virulence, arginine transport system	d
cueR: dual regulator, copper efflux	d
gadE: activator, resistance to low pH observed upon overexpression of evgA or ydeO	d
lexA: repressor, SOS response, GO:0009432	d
ydeO: activator,response to acid resistance	d
zntR: activator, Zn(II), Cd(II) and Pb(II) transport system	d
csgD: activator, biofilm formation	e
envY: activator, genes involved in the porines expression, outer membrane (sensu Gram-negative Bacteria), GO:0009279	e
flhD: dual regulator, flagellar regulon	e
ompR: dual regulator, controlling of major outer membrane porin genes, ompC and ompF	e
qseB: activator, flagella and motility genes	e
lrhA: dual regulator, flhDC and aerobic respiration, GO: 0009060	e
hyfR: activator, formate uptake transporter (FocB)	f
chbR: repressor, carbon uptake, carbohydrate catabolism, GO:0016052	f
cytR: dual regulator, transport (nupC, nupG, and tsx) and the utilization of nucleosides (deoCABD, udp, and cdd)	f
fur: dual, iron transport	f
kdpE: activator, high-affinity potassium transport system, response to hyperosmotic stress	f
lrp: dual regulator, high-affinity amino acid transport system	f
malT: activator, uptake and catabolism of malto-oligosaccharides	f
mlc: repressor (DgsA), involved with glucose uptake, GO:0000271	f
nhaR: activator, cation transport	f
nikR: repressor, nickel-specific transport system	f
uhpA: activator, hexose phosphate MFS transporter	f
uxuR: repressor, carbon uptake	f
xapR: activator, activates transcription of the xapAB operon	f
zur: repressor, Zn2+ ABC transporters uptake system	f
gatR_1: component of GatR repressor, galactitol transport and metabolism	f
treR: repressor, trehalose PTS permease, glucose catabolism, GO:0006006, and response to osmotic stress, GO: 0006970	f
nanR: repressor, sialic acid transport and metabolism	f
tyrR: dual regulator, biosynthesis and transport of aromatic amino acids	f
trpR: repressor, tryptophan biosynthesis, GO:0000162	f
lacI: repressor, lactose MFS transport and carbohydrate catabolism, GO:0016052	f
metJ: repressor, L- and D-methionine uptake ABC transport and biosynthesis, GO:0009086	f
nagC: dual regulator, N-acetyl-D-glucosamine uptake and biosynthesis, GO:0046349	f
phoB: dual regulator, sn-glycerol-3-phosphate uptake, phosphorous metabolism, PhoR/PhoB system regulates phosphate regulon	f
srlR: repressor, glucitol/sorbitol PTS permease and glucitol utilization, GO: 0016052	f
tdcA: activator, threonine/serine uptake and amino acid catabolism, GO:0009063	f
tdcR: activator, threonine/serine uptake and amino acid catabolism, GO:0009063	f
ada: dual regulator,DNA repair, GO:0006281	g
agaR: repressor, amino sugar biosynthesis, GO:0046349	g
alpA: activator, slpa integrase	g
araC: dual regulator, carbohydrate catabolism, GO:0016052	g
argR: dual regulator, arginine biosynthesis, GO:0006526	g
cadC: activator, amino acid catabolism, GO:0009063	g
caiF: activator, amine catabolism, GO:0009310	g
csiR: repressor, putrescine catabolism, GO:0009447	g
cspA: activator, response to temperature stimulus, GO:0009266	g
cysB: dual regulator, cysteine biosynthesis, GO:0019344	g
deoR: repressor, nucleobase, nucleoside and nucleotide interconversion, GO:0015949	g
dnaA: dual regulator, DNA-dependent DNA replication, GO:0006261	g
dsdC: activator, amino acid catabolism, GO:0009063	g
ebgR: repressor, carbohydrate catabolism, GO:0016052	g
exuR: repressor, hexuronate utilization, GO: 0016052	g
fabR: repressor, synthesis of unsaturated fatty acids	g
fadR: dual regulator, fatty acid metabolism, GO: 0019395	g
fhlA: activator, fermentation, GO:0006113	g
fucR: activator, carbohydrate catabolism, GO:0016052	g
gadX: activator, glutamate dependent acid-resistance (AR) system	g
galR: repressor, carbohydrate catabolism, GO:0016052	g
galS: repressor, galactose utilization, GO: 0016052	g
gcvA: repressor complex (GcvA,GcvR), amino acid catabolism, GO:0009063	g
gcvR: repressor complex (GcvA,GcvR), amino acid catabolism, GO:0009063	g
glcC: dual regulator, glycolate utilization, GO: 0016052	g
glnG: dual regulator, glutamine biosynthesis, GO:0006542	g
glpR: repressor, anaerobic respiration, GO:0009061	g
gutM: activator, glucitol utilization, GO: 0016052	g
hdfR: repressor, phospholipid biosynthesis, GO:0008654	g
hns: dual regulator, regulation of transcription, DNA-dependent, GO:0006355	g
hupA: dual regulator (HU = hupA+hupB), DNA compaction	g
iclR: repressor, glyoxylate cycle, GO:0006097	g
idnR: dual, carbohydrate catabolism, GO:0016052	g
ilvY: dual regulator, isoleucine and valine biosynthesis	g
lctR: repressor, aerobic respiration, GO:0009060	g
leuO: activator, leucine biosynthesis, GO:0009098	g
lysR: dual regulator, lysine biosynthesis, GO:0009089	g
melR: dual regulator, carbohydrate catabolism, GO:0016052	g
metR: activator, last step of methionine biosynthesis, GO:0009086	g
mhpR: activator, fatty acid oxidation, GO:0019395	g
mngR: repressor, involved in tricarboxylic acid cycle, GO:0006099	g
mtlR: repressor, involved in mannitol utilization	g
nac: activator, nitrogen compound metabolism, GO:0006807	g
nadR: repressor, NAD biosynthesis, GO:0009435	g
narL: dual, anaerobic respiration and fermentation	g
narP: dual regulator, anaerobic respiration and fermentation	g
norR:dual regulator, detoxifying nitric oxide (NO) under anaerobic conditions xenobiotic metabolism, GO:0006805	g
paaX: repressor, carbohydrate catabolism, GO:0016052	g
pdhR: dual regulator, glycolysis, GO:0006096	g
pspF: dual regulator, phage-shock genes	g
purR: repressor, amino acid catabolism, GO:0009063	g
rbsR: repressor, carbohydrate catabolism, GO:0016052	g
rcsB: activator, activiation of colanic acid capsule synthesis (cps) and cell division (ftsZ) genes	g
rtcR: activator, ATP hydrolysis and interaction with Sigma54	g
uidR: repressor, carbohydrate catabolism, GO:0016052	g
ulaR: repressor, negative regulator of ulaG and ulaABCDEF expression	g
xylR: xylose utilization, GO:0016052	g
yiaJ: repressor, metabolism of an unknown carbohydrate which generates L-xylulose	g
zraR: activator, activity of the enzyme hydrogenase 3, two-component regulatory system ZraS/ZraR	g

## Sheet: acrAB
Regulator	Regulator	Target	Classification	Evidence
mlc	ompR	acrA_acrB	-0.94368	mlc(f), ompR(e)
lrhA	tyrR	acrA_acrB	-0.94242	lrhA(e), tyrR(f)
lrhA	marA_marB_marR	acrA_acrB	-0.93787	lrhA(e), marA(b), marR(b)
mlc	phoP_phoQ	acrA_acrB	-0.93773	mlc(f), phoP(a)
lrhA	ompR	acrA_acrB	-0.93659	lrhA(e), ompR(e)
lrp	zntR	acrA_acrB	-0.92916	lrp(f), zntR(d)
lrhA	metJ	acrA_acrB	-0.92507	lrhA(e), metJ(f)
cysB	lexA	acrA_acrB	-0.92438	cysB(g), lexA(d)
lrp	ompR	acrA_acrB	-0.92389	lrp(f), ompR(e)
malT	marA_marB_marR	acrA_acrB	-0.92373	malT(f), marA(b), marR(b)
lrhA	mtlR	acrA_acrB	-0.9235	lrhA(e), mtlR(g)
cysB	marA_marB_marR	acrA_acrB	-0.92129	cysB(g), marA(b), marR(b)
lrhA	lrp	acrA_acrB	-0.92076	lrhA(e), lrp(f)
lrhA	yiaJ	acrA_acrB	-0.91906	lrhA(e), yiaJ(g)
lrhA	purR	acrA_acrB	-0.91866	lrhA(e), purR(g)
lrhA	xylR	acrA_acrB	-0.91853	lrhA(e), xylR(g)
lrhA	narP	acrA_acrB	-0.91712	lrhA(e), narP(g)
lrhA	treR	acrA_acrB	-0.91437	lrhA(e), treR(f)
lrhA	mngR	acrA_acrB	-0.91083	lrhA(e), mngR(g)
lrhA	malT	acrA_acrB	-0.9102	lrhA(e), malT(f)
lrp	phoP_phoQ	acrA_acrB	-0.9101	lrp(f), phoP(a)
lrhA	zur	acrA_acrB	-0.90879	lrhA(e), zur(f)
lrhA	mlc	acrA_acrB	-0.90841	lrhA(e), mlc(f)
cysB	soxS	acrA_acrB	-0.90615	cysB(g), soxS(b)
lrhA	phoP_phoQ	acrA_acrB	-0.90607	lrhA(e), phoP(a)

## Sheet: acrD
Regulator	Regulator	Target	Classification	Evidences
tdcA_tdcB_tdcC_tdcD_tdcE_tdcF_tdcG	zntR	acrD	-0.97894	tdcA(f), zntR(d)
cytR	flhD	acrD	-0.97651	cytR(f), flhD(e)
cytR	qseB	acrD	-0.97453	cytR(f), qseB(e)
cytR	zntR	acrD	-0.97445	cytR(f), zntR(d)
cytR	rob	acrD	-0.96921	cytR(f), rob(a)
cytR	fis	acrD	-0.96709	cytR(f), fis(b)
cytR	evgA_evgS	acrD	-0.96471	cytR(f), evgA(a)
cytR	phoP_phoQ	acrD	-0.96367	cytR(f), phoP(a)
cytR	ihfA_pheS_pheT	acrD	-0.96344	cytR(f), ihfA(b)
cytR	gadE	acrD	-0.96064	cytR(f), gadE(d)
cytR	slyA	acrD	-0.9589	cytR(f), slyA(c)
fis	uidR	acrD	-0.95695	fis(b), uidR(g)
ihfA_pheS_pheT	tdcR	acrD	-0.95573	ihfA(b), tdcR(f)
flhD	tdcA_tdcB_tdcC_tdcD_tdcE_tdcF_tdcG	acrD	-0.95508	flhD(e), tdcA(f)
ihfA_pheS_pheT	uidR	acrD	-0.95408	ihfA(b), uidR(g)
ihfA_pheS_pheT	tdcA_tdcB_tdcC_tdcD_tdcE_tdcF_tdcG	acrD	-0.95134	ihfA(b), tdcA(f)
cytR	fnr	acrD	-0.95034	cytR(f), fnr(b)
ihfA_pheS_pheT	nikR	acrD	-0.94944	ihfA(b), nikR(f)
fhlA_hypA_hypB_hypC_hypD_hypE	ompR	acrD	-0.94907	fhlA(g), ompR(e)
ihfA_pheS_pheT	trpR	acrD	-0.94476	ihfA(b), trpR(f)
flhD	nikR	acrD	-0.94333	flhD(e), nikR(f)
flhD	narL_narX	acrD	-0.93994	flhD(e), narL(g)
ihfA_pheS_pheT	narL_narX	acrD	-0.93925	ihfA(b), narL(g)
flhD	trpR	acrD	-0.93805	flhD(e), trpR(f)
flhD	tdcR	acrD	-0.93776	flhD(e), tdcR(f)
flhD	nadR	acrD	-0.9365	flhD(e), nadR(g)
idnR	phoP_phoQ	acrD	-0.93529	idnR(g), phoP(a)
ihfA_pheS_pheT	sdiA	acrD	-0.93529	ihfA(b), sdiA(a,putative)
tdcA_tdcB_tdcC_tdcD_tdcE_tdcF_tdcG	ydeO	acrD	-0.93463	tdcA(f), ydeO(d)
cspE	flhD	acrD	-0.93338	flhD(e)
iclR	qseB	acrD	-0.93331	iclR(g), qseB(e)
fruR	phoP_phoQ	acrD	-0.93065	phoP(a)
iclR	zntR	acrD	-0.9302	iclR(g), zntR(d)
fis	tdcA_tdcB_tdcC_tdcD_tdcE_tdcF_tdcG	acrD	-0.92922	fis(b), tdcA(f)
fhlA_hypA_hypB_hypC_hypD_hypE	lrhA	acrD	-0.92385	fhlA(g), lrhA(e)
fis	soxS	acrD	-0.92379	fis(b), soxS(b)
ihfA_pheS_pheT	uxuR	acrD	-0.9235	ihfA(b), uxuR(f)
fis	sdiA	acrD	-0.9228	fis(b), sdiA(a,putative)
cytR	ompR	acrD	-0.92119	cytR(f), ompR(e)
cytR	lexA	acrD	-0.92071	cytR(f), lexA(d)
flhD	qseB	acrD	-0.92071	flhD(e), qseB(e)
uidR	ydeO	acrD	-0.91982	uidR(g), ydeO(d)
flhD	gcvR	acrD	-0.91891	flhD(e), gcvR(g)
fhlA_hypA_hypB_hypC_hypD_hypE	fis	acrD	-0.91855	fhlA(g), fis(b)
ihfA_pheS_pheT	nadR	acrD	-0.91847	ihfA(b), nadR(g)
flhD	mhpR	acrD	-0.91814	flhD(e), mhpR(g)
idnR	soxS	acrD	-0.91653	idnR(g), soxS(b)
cytR	emrR	acrD	-0.91604	cytR(f), emrR(a)
flhD	gntR	acrD	-0.91604	flhD(e),
flhD	zur	acrD	-0.91591	flhD(e), zur(f)
flhD	glnG	acrD	-0.91553	flhD(e), glnG(g)
cytR	soxS	acrD	-0.91448	cytR(f), soxS(b)
fnr	tdcA_tdcB_tdcC_tdcD_tdcE_tdcF_tdcG	acrD	-0.91374	fnr(b), tdcA(f)
cytR	iscR	acrD	-0.91348	cytR(f), iscR(c)
fhlA_hypA_hypB_hypC_hypD_hypE	phoP_phoQ	acrD	-0.91346	fhlA(g), phoP(a)
flhD	fecI_fecR	acrD	-0.91345	flhD(e),
flhD	gadW	acrD	-0.91285	flhD(e),
cytR	ydeO	acrD	-0.91277	cytR(f), ydeO(d)
fruR	ompR	acrD	-0.91242	ompR(e)
flhD	sdiA	acrD	-0.91241	flhD(e), sdiA(a,putative)
flhD	zntR	acrD	-0.91234	flhD(e), zntR(d)
fis	tdcR	acrD	-0.9116	fis(b), tdcR(f)
fis	fecI_fecR	acrD	-0.9113	fis(b),
fis	nikR	acrD	-0.91025	fis(b), nikR(f)
lrhA	fecI_fecR	acrD	-0.91006	lrhA(e),
fis	yiaJ	acrD	-0.90955	fis(b), yiaJ(g)
ihfA_pheS_pheT	yiaJ	acrD	-0.90741	ihfA(b), yiaJ(g)
ihfA_pheS_pheT	idnR	acrD	-0.90637	ihfA(b), idnR(g)
fhlA_hypA_hypB_hypC_hypD_hypE	soxS	acrD	-0.9052	fhlA(g), soxS(b)
lrhA	uidR	acrD	-0.90499	lrhA(e), uidR(g)
fis	pspF	acrD	-0.90421	fis(b), pspF(g)
cytR	marA_marB_marR	acrD	-0.90289	cytR(f), marA(b), marR(b)
fis	narL_narX	acrD	-0.90279	fis(b), narL(g)
pspF	soxS	acrD	-0.90214	pspF(g), soxS(b)
iclR	soxS	acrD	-0.90185	iclR(g), soxS(b)
fis	leuO	acrD	-0.90166	fis(b), leuO(g)
fis	rbsR	acrD	-0.90041	fis(b), rbsR(g)
fis	ilvY	acrD	-0.9003	fis(b), ilvY(g)

## Sheet: acrEF
Regulator	Regulator	Target	Classification	Evidences
fis	ulaR	acrE_acrF	-0.98839	fis(b), ulaR(g)
gutM_gutQ_srlA_srlB_srlD_srlE_srlR	ihfA_pheS_pheT	acrE_acrF	-0.98834	gutM(g), srlR(f), ihfA(b)
fis	ulaR	acrE_acrF	-0.98806	fis(b), ulaR(g)
fis	uidR	acrE_acrF	-0.98782	fis(b), uidR(g)
tdcA_tdcB_tdcC_tdcD_tdcE_tdcF_tdcG	zntR	acrE_acrF	-0.98726	tdcA(f), zntR(d)
fis	pspF	acrE_acrF	-0.98684	fis(b), pspF(g)
fis	tdcA_tdcB_tdcC_tdcD_tdcE_tdcF_tdcG	acrE_acrF	-0.98676	fis(b), tdcA(f)
fis	gutM_gutQ_srlA_srlB_srlD_srlE_srlR	acrE_acrF	-0.98662	fis(b), gutM(g), srlR(f)
fis	idnR	acrE_acrF	-0.98633	fis(b), idnR(g)
fis	soxS	acrE_acrF	-0.98547	fis(b), soxS(b)
emrR	tdcA_tdcB_tdcC_tdcD_tdcE_tdcF_tdcG	acrE_acrF	-0.98346	emrR(a), tdcA(f)
gutM_gutQ_srlA_srlB_srlD_srlE_srlR	slyA	acrE_acrF	-0.98328	gutM(g), srlR(f), slyA(c)
lexA	tdcA_tdcB_tdcC_tdcD_tdcE_tdcF_tdcG	acrE_acrF	-0.98193	lexA(d), tdcA(f)
tdcA_tdcB_tdcC_tdcD_tdcE_tdcF_tdcG	ydeO	acrE_acrF	-0.98179	tdcA(f), ydeO(d)
gutM_gutQ_srlA_srlB_srlD_srlE_srlR	qseB	acrE_acrF	-0.9807	gutM(g), srlR(f), qseB(e)
gutM_gutQ_srlA_srlB_srlD_srlE_srlR	rob	acrE_acrF	-0.98065	gutM(g), srlR(f), rob(a)
gutM_gutQ_srlA_srlB_srlD_srlE_srlR	ompR	acrE_acrF	-0.98035	gutM(g), srlR(f), ompR(e)
fis	fecI_fecR	acrE_acrF	-0.98029	fis(b),
gutM_gutQ_srlA_srlB_srlD_srlE_srlR	zntR	acrE_acrF	-0.97985	gutM(g), srlR(f), zntR(d)
gutM_gutQ_srlA_srlB_srlD_srlE_srlR	phoP_phoQ	acrE_acrF	-0.97961	gutM(g), srlR(f), phoP(a)
fis	phoB_phoR	acrE_acrF	-0.97912	fis(b), phoB(f)
fis	rcsB	acrE_acrF	-0.97893	fis(b), rcsB(g)
fis	zraR_zraS	acrE_acrF	-0.97812	fis(b), zraR(g)
fis	ihfA_pheS_pheT	acrE_acrF	-0.97691	fis(b), ihfA(b)
fis	hns	acrE_acrF	-0.97686	fis(b), hns(g)
ihfA_pheS_pheT	tdcA_tdcB_tdcC_tdcD_tdcE_tdcF_tdcG	acrE_acrF	-0.97677	ihfA(b), tdcA(f)
emrR	mtlR	acrE_acrF	-0.97651	emrR(a), mtlR(g)
fis	kdpE	acrE_acrF	-0.97594	fis(b), kdpE(f)
emrR	lexA	acrE_acrF	-0.97581	emrR(a), lexA(d)
emrR	fadR	acrE_acrF	-0.9756	emrR(a), fadR(g)
dnaA_dnaN_recF	fnr	acrE_acrF	-0.97496	dnaA(g), fnr(b)
emrR	rbsR	acrE_acrF	-0.9748	emrR(a), rbsR(g)
emrR	fis	acrE_acrF	-0.97319	emrR(a), fis(b)
fis	gatR_1	acrE_acrF	-0.97252	fis(b), ,
fnr	tdcA_tdcB_tdcC_tdcD_tdcE_tdcF_tdcG	acrE_acrF	-0.97108	fnr(b), tdcA(f)
emrR	iclR	acrE_acrF	-0.97077	emrR(a), iclR(g)
emrR	idnR	acrE_acrF	-0.97072	emrR(a), idnR(g)
marA_marB_marR	tdcA_tdcB_tdcC_tdcD_tdcE_tdcF_tdcG	acrE_acrF	-0.97069	marA(b), marR(b), tdcA(f)
fis	uxuR	acrE_acrF	-0.97064	fis(b), uxuR(f)
fis	ilvY	acrE_acrF	-0.97042	fis(b), ilvY(g)
fis	leuO	acrE_acrF	-0.97007	fis(b), leuO(g)
cytR	emrR	acrE_acrF	-0.97003	cytR(f), emrR(a)
ada_alkB	fis	acrE_acrF	-0.96942	ada(g), fis(b)
fis	lctR	acrE_acrF	-0.96942	fis(b), lctR(g)
emrR	marA_marB_marR	acrE_acrF	-0.96941	emrR(a), marA(b), marR(b)
gutM_gutQ_srlA_srlB_srlD_srlE_srlR	lrhA	acrE_acrF	-0.96874	gutM(g), srlR(f), lrhA(e)
emrR	fabR	acrE_acrF	-0.96846	emrR(a), fabR(g)
fis	lexA	acrE_acrF	-0.96845	fis(b), lexA(d)
fis	soxR	acrE_acrF	-0.96819	fis(b),
fis	sdiA	acrE_acrF	-0.96789	fis(b), sdiA(a,putative)
emrR	fnr	acrE_acrF	-0.96771	emrR(a), fnr(b)
fis	norR	acrE_acrF	-0.96735	fis(b), norR(g)
dnaA_dnaN_recF	phoP_phoQ	acrE_acrF	-0.96723	dnaA(g), phoP(a)
dnaA_dnaN_recF	ompR	acrE_acrF	-0.96705	dnaA(g), ompR(e)
dnaA_dnaN_recF	qseB	acrE_acrF	-0.96704	dnaA(g), qseB(e)
emrR	ihfA_pheS_pheT	acrE_acrF	-0.96681	emrR(a), ihfA(b)
emrR	yiaJ	acrE_acrF	-0.96674	emrR(a), yiaJ(g)
fis	hdfR	acrE_acrF	-0.9667	fis(b), hdfR(g)
dnaA_dnaN_recF	zntR	acrE_acrF	-0.9666	dnaA(g), zntR(d)
emrR	tdcR	acrE_acrF	-0.96656	emrR(a), tdcR(f)
emrR	fur	acrE_acrF	-0.96606	emrR(a), fur(f)
emrR	ompR	acrE_acrF	-0.96568	emrR(a), ompR(e)
emrR	zntR	acrE_acrF	-0.96564	emrR(a), zntR(d)
fis	glcC	acrE_acrF	-0.96511	fis(b), glcC(g)
fis	narL_narX	acrE_acrF	-0.96493	fis(b), narL(g)
emrR	lacI	acrE_acrF	-0.96469	emrR(a), lacI(f)
dnaA_dnaN_recF	slyA	acrE_acrF	-0.96467	dnaA(g), slyA(c)
emrR	mlc	acrE_acrF	-0.96448	emrR(a), mlc(f)
emrR	phoP_phoQ	acrE_acrF	-0.96448	emrR(a), phoP(a)
emrR	qseB	acrE_acrF	-0.96447	emrR(a), qseB(e)
emrR	lrp	acrE_acrF	-0.96429	emrR(a), lrp(f)
emrR	tyrR	acrE_acrF	-0.96416	emrR(a), tyrR(f)
dnaA_dnaN_recF	fis	acrE_acrF	-0.96401	dnaA(g), fis(b)
cadC	fis	acrE_acrF	-0.964	cadC(g), fis(b)
emrR	hdfR	acrE_acrF	-0.96389	emrR(a), hdfR(g)
fis	yiaJ	acrE_acrF	-0.96381	fis(b), yiaJ(g)
emrR	metR	acrE_acrF	-0.96374	emrR(a), metR(g)
dnaA_dnaN_recF	marA_marB_marR	acrE_acrF	-0.96369	dnaA(g), marA(b), marR(b)
emrR	gadX	acrE_acrF	-0.96363	emrR(a), gadX(g)
cadC	emrR	acrE_acrF	-0.96343	cadC(g), emrR(a)
emrR	sdiA	acrE_acrF	-0.96314	emrR(a), sdiA(a,putative)
emrR	zur	acrE_acrF	-0.96313	emrR(a), zur(f)
fis	purR	acrE_acrF	-0.963	fis(b), purR(g)
emrR	gcvR	acrE_acrF	-0.96295	emrR(a), gcvR(g)
fis	xylR	acrE_acrF	-0.96293	fis(b), xylR(g)
emrR	malT	acrE_acrF	-0.96286	emrR(a), malT(f)
emrR	glnG	acrE_acrF	-0.96284	emrR(a), glnG(g)
emrR	gntR	acrE_acrF	-0.96265	emrR(a),
fis	iclR	acrE_acrF	-0.96256	fis(b), iclR(g)
emrR	nagC	acrE_acrF	-0.96211	emrR(a), nagC(f)
iclR	zntR	acrE_acrF	-0.96192	iclR(g), zntR(d)
emrR	narP	acrE_acrF	-0.96182	emrR(a), narP(g)
cynR	fis	acrE_acrF	-0.96156	fis(b)
emrR	trpR	acrE_acrF	-0.96144	emrR(a), trpR(f)
emrR	purR	acrE_acrF	-0.96141	emrR(a), purR(g)
dnaA_dnaN_recF	evgA_evgS	acrE_acrF	-0.96097	dnaA(g), evgA(a)
emrR	nanR	acrE_acrF	-0.9608	emrR(a), nanR(f)
emrR	gadW	acrE_acrF	-0.96062	emrR(a),
cytR	fis	acrE_acrF	-0.96059	cytR(f), fis(b)
gutM_gutQ_srlA_srlB_srlD_srlE_srlR	soxS	acrE_acrF	-0.96057	gutM(g), srlR(f), soxS(b)
fis	nikR	acrE_acrF	-0.96045	fis(b), nikR(f)
fis	iscR	acrE_acrF	-0.96044	fis(b), iscR(c)
dnaA_dnaN_recF	lrhA	acrE_acrF	-0.96039	dnaA(g), lrhA(e)
emrR	lrhA	acrE_acrF	-0.96013	emrR(a), lrhA(e)
emrR	uxuR	acrE_acrF	-0.96002	emrR(a), uxuR(f)
fis	tdcR	acrE_acrF	-0.95978	fis(b), tdcR(f)
deoR	fis	acrE_acrF	-0.95971	deoR(g), fis(b)
fabR	fis	acrE_acrF	-0.95954	fabR(g), fis(b)
emrR	xapR	acrE_acrF	-0.95951	emrR(a), xapR(f)
fis	mtlR	acrE_acrF	-0.95914	fis(b), mtlR(g)
emrR	pdhR	acrE_acrF	-0.95912	emrR(a), pdhR(g)
flhD	tdcA_tdcB_tdcC_tdcD_tdcE_tdcF_tdcG	acrE_acrF	-0.95904	flhD(e), tdcA(f)
dnaA_dnaN_recF	lexA	acrE_acrF	-0.95885	dnaA(g), lexA(d)
emrR	fruR	acrE_acrF	-0.95854	emrR(a),
iclR	qseB	acrE_acrF	-0.95836	iclR(g), qseB(e)
emrR	gutM_gutQ_srlA_srlB_srlD_srlE_srlR	acrE_acrF	-0.95819	emrR(a), gutM(g), srlR(f)
emrR	zraR_zraS	acrE_acrF	-0.95813	emrR(a), zraR(g)
fis	marA_marB_marR	acrE_acrF	-0.95797	fis(b), marA(b), marR(b)
dnaA_dnaN_recF	gadE	acrE_acrF	-0.95769	dnaA(g), gadE(d)
emrR	norR	acrE_acrF	-0.95761	emrR(a), norR(g)
fis	rhaR_rhaS	acrE_acrF	-0.95729	fis(b), ,
emrR	melR	acrE_acrF	-0.95699	emrR(a), melR(g)
emrR	pspF	acrE_acrF	-0.95653	emrR(a), pspF(g)
fis	nhaR	acrE_acrF	-0.95651	fis(b), nhaR(f)
fnr	gutM_gutQ_srlA_srlB_srlD_srlE_srlR	acrE_acrF	-0.95649	fnr(b), gutM(g), srlR(f)
emrR	metJ	acrE_acrF	-0.95648	emrR(a), metJ(f)
fis	melR	acrE_acrF	-0.95641	fis(b), melR(g)
emrR	paaX_paaY	acrE_acrF	-0.95637	emrR(a), paaX(g)
emrR	evgA_evgS	acrE_acrF	-0.95636	emrR(a), evgA(a)
dnaA_dnaN_recF	ihfA_pheS_pheT	acrE_acrF	-0.95632	dnaA(g), ihfA(b)
fis	fur	acrE_acrF	-0.95599	fis(b), fur(f)
cspA	emrR	acrE_acrF	-0.9558	cspA(g), emrR(a)
fis	mhpR	acrE_acrF	-0.95511	fis(b), mhpR(g)
emrR	nac	acrE_acrF	-0.95508	emrR(a), nac(g)
emrR	nikR	acrE_acrF	-0.95494	emrR(a), nikR(f)
fis	flhD	acrE_acrF	-0.95477	fis(b), flhD(e)
fis	lysR	acrE_acrF	-0.95473	fis(b), lysR(g)
fis	galS	acrE_acrF	-0.95459	fis(b), galS(g)
emrR	slyA	acrE_acrF	-0.95457	emrR(a), slyA(c)
fis	gcvA	acrE_acrF	-0.95425	fis(b), gcvA(g)
fis	phoP_phoQ	acrE_acrF	-0.95393	fis(b), phoP(a)
emrR	galR	acrE_acrF	-0.95388	emrR(a), galR(g)
gutM_gutQ_srlA_srlB_srlD_srlE_srlR	marA_marB_marR	acrE_acrF	-0.95368	gutM(g), srlR(f), marA(b), marR(b)
fis	ydeO	acrE_acrF	-0.9535	fis(b), ydeO(d)
ihfA_pheS_pheT	trpR	acrE_acrF	-0.95308	ihfA(b), trpR(f)
emrR	rtcR	acrE_acrF	-0.95301	emrR(a), rtcR(g)
ihfA_pheS_pheT	rbsR	acrE_acrF	-0.95298	ihfA(b), rbsR(g)
cytR	zntR	acrE_acrF	-0.95259	cytR(f), zntR(d)
emrR	glpR	acrE_acrF	-0.95241	emrR(a), glpR(g)
cytR	flhD	acrE_acrF	-0.95213	cytR(f), flhD(e)
fis	malT	acrE_acrF	-0.95208	fis(b), malT(f)
emrR	ilvY	acrE_acrF	-0.95176	emrR(a), ilvY(g)
iclR	slyA	acrE_acrF	-0.9512	iclR(g), slyA(c)
emrR	exuR	acrE_acrF	-0.95104	emrR(a), exuR(g)
emrR	xylR	acrE_acrF	-0.95101	emrR(a), xylR(g)
emrR	nadR	acrE_acrF	-0.9509	emrR(a), nadR(g)
emrR	flhD	acrE_acrF	-0.95036	emrR(a), flhD(e)
fis	uhpA_uhpB_uhpC	acrE_acrF	-0.95033	fis(b), uhpA(f)
fis	galR	acrE_acrF	-0.95026	fis(b), galR(g)
dnaA_dnaN_recF	rob	acrE_acrF	-0.94923	dnaA(g), rob(a)
emrR	gadE	acrE_acrF	-0.94836	emrR(a), gadE(d)
ihfA_pheS_pheT	sdiA	acrE_acrF	-0.9482	ihfA(b), sdiA(a,putative)
ihfA_pheS_pheT	metR	acrE_acrF	-0.94819	ihfA(b), metR(g)
ihfA_pheS_pheT	zntR	acrE_acrF	-0.94804	ihfA(b), zntR(d)
emrR	hyfR	acrE_acrF	-0.9475	emrR(a), hyfR(f)
hns	zntR	acrE_acrF	-0.94723	hns(g), zntR(d)
norR	zntR	acrE_acrF	-0.94615	norR(g), zntR(d)
cytR	evgA_evgS	acrE_acrF	-0.9458	cytR(f), evgA(a)
fadR	fis	acrE_acrF	-0.94473	fadR(g), fis(b)
fis	modE	acrE_acrF	-0.94421	fis(b),
gutM_gutQ_srlA_srlB_srlD_srlE_srlR	ydeO	acrE_acrF	-0.94357	gutM(g), srlR(f), ydeO(d)
emrR	nhaR	acrE_acrF	-0.94329	emrR(a), nhaR(f)
fis	gadX	acrE_acrF	-0.94309	fis(b), gadX(g)
cytR	ihfA_pheS_pheT	acrE_acrF	-0.943	cytR(f), ihfA(b)
ihfA_pheS_pheT	purR	acrE_acrF	-0.9425	ihfA(b), purR(g)
emrR	glcC	acrE_acrF	-0.94211	emrR(a), glcC(g)
fis	mngR	acrE_acrF	-0.94201	fis(b), mngR(g)
cspA	zntR	acrE_acrF	-0.94166	cspA(g), zntR(d)
gutM_gutQ_srlA_srlB_srlD_srlE_srlR	lexA	acrE_acrF	-0.94136	gutM(g), srlR(f), lexA(d)
ihfA_pheS_pheT	lacI	acrE_acrF	-0.94132	ihfA(b), lacI(f)
emrR	treR	acrE_acrF	-0.94092	emrR(a), treR(f)
cynR	emrR	acrE_acrF	-0.93991	emrR(a)
fis	malI	acrE_acrF	-0.93936	fis(b),
dnaA_dnaN_recF	flhD	acrE_acrF	-0.93918	dnaA(g), flhD(e)
fis	metR	acrE_acrF	-0.93915	fis(b), metR(g)
emrR	narL_narX	acrE_acrF	-0.93891	emrR(a), narL(g)
ihfA_pheS_pheT	nikR	acrE_acrF	-0.93868	ihfA(b), nikR(f)
fabR	zntR	acrE_acrF	-0.93853	fabR(g), zntR(d)
ihfA_pheS_pheT	yiaJ	acrE_acrF	-0.93805	ihfA(b), yiaJ(g)
cytR	qseB	acrE_acrF	-0.93763	cytR(f), qseB(e)
fis	fucR	acrE_acrF	-0.93762	fis(b), fucR(g)
emrR	gcvA	acrE_acrF	-0.93748	emrR(a), gcvA(g)
dnaA_dnaN_recF	ydeO	acrE_acrF	-0.93715	dnaA(g), ydeO(d)
gutM_gutQ_srlA_srlB_srlD_srlE_srlR	iscR	acrE_acrF	-0.93635	gutM(g), srlR(f), iscR(c)
fis	lrhA	acrE_acrF	-0.93628	fis(b), lrhA(e)
fis	rob	acrE_acrF	-0.93628	fis(b), rob(a)
fis	hupA	acrE_acrF	-0.93522	fis(b), hupA(g)
emrR	rob	acrE_acrF	-0.93488	emrR(a), rob(a)
ada_alkB	emrR	acrE_acrF	-0.93409	ada(g), emrR(a)
lexA	rbsR	acrE_acrF	-0.93205	lexA(d), rbsR(g)
flhD	gutM_gutQ_srlA_srlB_srlD_srlE_srlR	acrE_acrF	-0.93029	flhD(e), gutM(g), srlR(f)
emrR	uhpA_uhpB_uhpC	acrE_acrF	-0.93008	emrR(a), uhpA(f)
fis	mlc	acrE_acrF	-0.93001	fis(b), mlc(f)
ihfA_pheS_pheT	nadR	acrE_acrF	-0.92929	ihfA(b), nadR(g)
emrR	mhpR	acrE_acrF	-0.92891	emrR(a), mhpR(g)
ihfA_pheS_pheT	narP	acrE_acrF	-0.92764	ihfA(b), narP(g)
emrR	iscR	acrE_acrF	-0.92663	emrR(a), iscR(c)
iclR	phoP_phoQ	acrE_acrF	-0.92625	iclR(g), phoP(a)
fis	zur	acrE_acrF	-0.92611	fis(b), zur(f)
ihfA_pheS_pheT	qseB	acrE_acrF	-0.92519	ihfA(b), qseB(e)
fis	torR	acrE_acrF	-0.92517	fis(b), torR(a,putative)
fabR	qseB	acrE_acrF	-0.92449	fabR(g), qseB(e)
fis	rtcR	acrE_acrF	-0.92396	fis(b), rtcR(g)
emrR	torR	acrE_acrF	-0.92365	emrR(a), torR(a,putative)
lexA	nadR	acrE_acrF	-0.92324	lexA(d), nadR(g)
emrR	galS	acrE_acrF	-0.9231	emrR(a), galS(g)
ihfA_pheS_pheT	zur	acrE_acrF	-0.92296	ihfA(b), zur(f)
cytR	slyA	acrE_acrF	-0.92242	cytR(f), slyA(c)
cytR	phoP_phoQ	acrE_acrF	-0.9221	cytR(f), phoP(a)
cytR	lexA	acrE_acrF	-0.92122	cytR(f), lexA(d)
emrR	malI	acrE_acrF	-0.921	emrR(a),
cspA	evgA_evgS	acrE_acrF	-0.92094	cspA(g), evgA(a)
fis	lrp	acrE_acrF	-0.92086	fis(b), lrp(f)
ihfA_pheS_pheT	paaX_paaY	acrE_acrF	-0.92069	ihfA(b), paaX(g)
emrR	rcsB	acrE_acrF	-0.92054	emrR(a), rcsB(g)
lexA	qseB	acrE_acrF	-0.9198	lexA(d), qseB(e)
ihfA_pheS_pheT	glnG	acrE_acrF	-0.91977	ihfA(b), glnG(g)
rbsR	zntR	acrE_acrF	-0.91945	rbsR(g), zntR(d)
lexA	glnG	acrE_acrF	-0.91926	lexA(d), glnG(g)
emrR	fhlA_hypA_hypB_hypC_hypD_hypE	acrE_acrF	-0.91879	emrR(a), fhlA(g)
ihfA_pheS_pheT	tdcR	acrE_acrF	-0.91877	ihfA(b), tdcR(f)
fis	slyA	acrE_acrF	-0.91874	fis(b), slyA(c)
emrR	hns	acrE_acrF	-0.91825	emrR(a), hns(g)
lexA	metR	acrE_acrF	-0.91818	lexA(d), metR(g)
lexA	trpR	acrE_acrF	-0.91818	lexA(d), trpR(f)
dnaA_dnaN_recF	soxS	acrE_acrF	-0.91717	dnaA(g), soxS(b)
cadC	evgA_evgS	acrE_acrF	-0.91453	cadC(g), evgA(a)
fnr	lrp	acrE_acrF	-0.91408	fnr(b), lrp(f)
emrR	ydeO	acrE_acrF	-0.91383	emrR(a), ydeO(d)
cspE	emrR	acrE_acrF	-0.9136	emrR(a)
ihfA_pheS_pheT	melR	acrE_acrF	-0.91348	ihfA(b), melR(g)
norR	qseB	acrE_acrF	-0.91347	norR(g), qseB(e)
fnr	rbsR	acrE_acrF	-0.91298	fnr(b), rbsR(g)
cytR	fnr	acrE_acrF	-0.9127	cytR(f), fnr(b)
emrR	lysR	acrE_acrF	-0.91213	emrR(a), lysR(g)
fis	metJ	acrE_acrF	-0.91207	fis(b), metJ(f)
fis	trpR	acrE_acrF	-0.91192	fis(b), trpR(f)
cadC	csgD_csgE_csgF_csgG	acrE_acrF	-0.91104	cadC(g), csgD(e)
fis	ompR	acrE_acrF	-0.91104	fis(b), ompR(e)
lexA	narP	acrE_acrF	-0.91024	lexA(d), narP(g)
fis	hyfR	acrE_acrF	-0.91	fis(b), hyfR(f)
cspA	marA_marB_marR	acrE_acrF	-0.90958	cspA(g), marA(b), marR(b)
cadC	zntR	acrE_acrF	-0.90953	cadC(g), zntR(d)
ihfA_pheS_pheT	iclR	acrE_acrF	-0.90853	ihfA(b), iclR(g)
cadC	slyA	acrE_acrF	-0.90837	cadC(g), slyA(c)
pspF	slyA	acrE_acrF	-0.90818	pspF(g), slyA(c)
fis	gntR	acrE_acrF	-0.90778	fis(b),
dnaA_dnaN_recF	iscR	acrE_acrF	-0.90743	dnaA(g), iscR(c)
cytR	rob	acrE_acrF	-0.90672	cytR(f), rob(a)
gadX	zntR	acrE_acrF	-0.90668	gadX(g), zntR(d)
emrR	phoB_phoR	acrE_acrF	-0.90661	emrR(a), phoB(f)
cspA	flhD	acrE_acrF	-0.90573	cspA(g), flhD(e)
ihfA_pheS_pheT	uxuR	acrE_acrF	-0.90568	ihfA(b), uxuR(f)
fis	xapR	acrE_acrF	-0.90562	fis(b), xapR(f)
fis	gcvR	acrE_acrF	-0.90532	fis(b), gcvR(g)
fis	lacI	acrE_acrF	-0.90497	fis(b), lacI(f)
lexA	rtcR	acrE_acrF	-0.90448	lexA(d), rtcR(g)
lexA	nikR	acrE_acrF	-0.90446	lexA(d), nikR(f)
emrR	soxS	acrE_acrF	-0.90444	emrR(a), soxS(b)
cspA	lexA	acrE_acrF	-0.90429	cspA(g), lexA(d)
cadC	qseB	acrE_acrF	-0.90374	cadC(g), qseB(e)
atoC	fis	acrE_acrF	-0.90334	fis(b)
ihfA_pheS_pheT	narL_narX	acrE_acrF	-0.90312	ihfA(b), narL(g)
rbsR	rob	acrE_acrF	-0.90285	rbsR(g), rob(a)
ihfA_pheS_pheT	rtcR	acrE_acrF	-0.90283	ihfA(b), rtcR(g)
rbsR	ydeO	acrE_acrF	-0.90257	rbsR(g), ydeO(d)
fis	nadR	acrE_acrF	-0.90188	fis(b), nadR(g)
gadX	marA_marB_marR	acrE_acrF	-0.90185	gadX(g), marA(b), marR(b)
fnr	zntR	acrE_acrF	-0.9018	fnr(b), zntR(d)
fnr	tdcR	acrE_acrF	-0.90158	fnr(b), tdcR(f)
lexA	phoP_phoQ	acrE_acrF	-0.90153	lexA(d), phoP(a)
ihfA_pheS_pheT	idnR	acrE_acrF	-0.90098	ihfA(b), idnR(g)
cytR	gadE	acrE_acrF	-0.90072	cytR(f), gadE(d)
ihfA_pheS_pheT	mlc	acrE_acrF	-0.9002	ihfA(b), mlc(f)

## Sheet: baeRS_mdtABCD
Regulator	Regulator	Target	Classification	Evidences
qseB	tdcA_tdcB_tdcC_tdcD_tdcE_tdcF_tdcG	baeR_baeS_mdtA_mdtB_mdtC_mdtD	-0.99414	qseB(e), tdcA(f)
cueR	nikR	baeR_baeS_mdtA_mdtB_mdtC_mdtD	-0.99412	cueR(d), nikR(f)
cueR	galS	baeR_baeS_mdtA_mdtB_mdtC_mdtD	-0.99372	cueR(d), galS(g)
cueR	glpR	baeR_baeS_mdtA_mdtB_mdtC_mdtD	-0.99372	cueR(d), glpR(g)
cueR	rob	baeR_baeS_mdtA_mdtB_mdtC_mdtD	-0.99356	cueR(d), rob(a)
qseB	rob	baeR_baeS_mdtA_mdtB_mdtC_mdtD	-0.99315	qseB(e), rob(a)
cueR	narL_narX	baeR_baeS_mdtA_mdtB_mdtC_mdtD	-0.99311	cueR(d), narL(g)
cueR	fur	baeR_baeS_mdtA_mdtB_mdtC_mdtD	-0.99284	cueR(d), fur(f)
cueR	ompR	baeR_baeS_mdtA_mdtB_mdtC_mdtD	-0.99283	cueR(d), ompR(e)
cueR	lrhA	baeR_baeS_mdtA_mdtB_mdtC_mdtD	-0.99276	cueR(d), lrhA(e)
cueR	trpR	baeR_baeS_mdtA_mdtB_mdtC_mdtD	-0.9927	cueR(d), trpR(f)
cueR	pdhR	baeR_baeS_mdtA_mdtB_mdtC_mdtD	-0.99266	cueR(d), pdhR(g)
cueR	ebgR	baeR_baeS_mdtA_mdtB_mdtC_mdtD	-0.99242	cueR(d), ebgR(g)
cueR	melR	baeR_baeS_mdtA_mdtB_mdtC_mdtD	-0.99235	cueR(d), melR(g)
qseB	yiaJ	baeR_baeS_mdtA_mdtB_mdtC_mdtD	-0.99226	qseB(e), yiaJ(g)
cueR	dcuR_dcuS	baeR_baeS_mdtA_mdtB_mdtC_mdtD	-0.99225	cueR(d),
cueR	tdcA_tdcB_tdcC_tdcD_tdcE_tdcF_tdcG	baeR_baeS_mdtA_mdtB_mdtC_mdtD	-0.99214	cueR(d), tdcA(f)
cueR	lctR	baeR_baeS_mdtA_mdtB_mdtC_mdtD	-0.99191	cueR(d), lctR(g)
cueR	purR	baeR_baeS_mdtA_mdtB_mdtC_mdtD	-0.99191	cueR(d), purR(g)
cueR	ihfA_pheS_pheT	baeR_baeS_mdtA_mdtB_mdtC_mdtD	-0.99172	cueR(d), ihfA(b)
cueR	nac	baeR_baeS_mdtA_mdtB_mdtC_mdtD	-0.99149	cueR(d), nac(g)
cueR	phoP_phoQ	baeR_baeS_mdtA_mdtB_mdtC_mdtD	-0.99149	cueR(d), phoP(a)
betI	nanR	baeR_baeS_mdtA_mdtB_mdtC_mdtD	-0.99145	betI(c), nanR(f)
cueR	kdpE	baeR_baeS_mdtA_mdtB_mdtC_mdtD	-0.99104	cueR(d), kdpE(f)
betI	gadE	baeR_baeS_mdtA_mdtB_mdtC_mdtD	-0.99097	betI(c), gadE(d)
cueR	rhaR_rhaS	baeR_baeS_mdtA_mdtB_mdtC_mdtD	-0.99097	cueR(d), ,
cueR	paaX_paaY	baeR_baeS_mdtA_mdtB_mdtC_mdtD	-0.99095	cueR(d), paaX(g)
betI	nac	baeR_baeS_mdtA_mdtB_mdtC_mdtD	-0.99093	betI(c), nac(g)
qseB	sdiA	baeR_baeS_mdtA_mdtB_mdtC_mdtD	-0.9909	qseB(e), sdiA(a,putative)
cueR	exuR	baeR_baeS_mdtA_mdtB_mdtC_mdtD	-0.99087	cueR(d), exuR(g)
cueR	slyA	baeR_baeS_mdtA_mdtB_mdtC_mdtD	-0.99084	cueR(d), slyA(c)
betI	ompR	baeR_baeS_mdtA_mdtB_mdtC_mdtD	-0.99076	betI(c), ompR(e)
glnG	rob	baeR_baeS_mdtA_mdtB_mdtC_mdtD	-0.99073	glnG(g), rob(a)
qseB	rhaR_rhaS	baeR_baeS_mdtA_mdtB_mdtC_mdtD	-0.99073	qseB(e), ,
cueR	mlc	baeR_baeS_mdtA_mdtB_mdtC_mdtD	-0.99068	cueR(d), mlc(f)
csgD_csgE_csgF_csgG	ebgR	baeR_baeS_mdtA_mdtB_mdtC_mdtD	-0.99066	csgD(e), ebgR(g)
cueR	iclR	baeR_baeS_mdtA_mdtB_mdtC_mdtD	-0.99066	cueR(d), iclR(g)
cueR	malT	baeR_baeS_mdtA_mdtB_mdtC_mdtD	-0.99066	cueR(d), malT(f)
gcvR	rob	baeR_baeS_mdtA_mdtB_mdtC_mdtD	-0.99065	gcvR(g), rob(a)
cueR	tdcR	baeR_baeS_mdtA_mdtB_mdtC_mdtD	-0.99061	cueR(d), tdcR(f)
betI	glpR	baeR_baeS_mdtA_mdtB_mdtC_mdtD	-0.9906	betI(c), glpR(g)
qseB	rbsR	baeR_baeS_mdtA_mdtB_mdtC_mdtD	-0.99059	qseB(e), rbsR(g)
betI	rhaR_rhaS	baeR_baeS_mdtA_mdtB_mdtC_mdtD	-0.99052	betI(c), ,
csgD_csgE_csgF_csgG	sdiA	baeR_baeS_mdtA_mdtB_mdtC_mdtD	-0.99051	csgD(e), sdiA(a,putative)
cueR	metR	baeR_baeS_mdtA_mdtB_mdtC_mdtD	-0.99043	cueR(d), metR(g)
cueR	gadX	baeR_baeS_mdtA_mdtB_mdtC_mdtD	-0.99042	cueR(d), gadX(g)
csgD_csgE_csgF_csgG	ompR	baeR_baeS_mdtA_mdtB_mdtC_mdtD	-0.99032	csgD(e), ompR(e)
betI	lctR	baeR_baeS_mdtA_mdtB_mdtC_mdtD	-0.99031	betI(c), lctR(g)
qseB	tdcR	baeR_baeS_mdtA_mdtB_mdtC_mdtD	-0.99027	qseB(e), tdcR(f)
betI	fruR	baeR_baeS_mdtA_mdtB_mdtC_mdtD	-0.99019	betI(c),
csgD_csgE_csgF_csgG	exuR	baeR_baeS_mdtA_mdtB_mdtC_mdtD	-0.99016	csgD(e), exuR(g)
csgD_csgE_csgF_csgG	malI	baeR_baeS_mdtA_mdtB_mdtC_mdtD	-0.99014	csgD(e),
glnG	ompR	baeR_baeS_mdtA_mdtB_mdtC_mdtD	-0.9901	glnG(g), ompR(e)
csgD_csgE_csgF_csgG	glpR	baeR_baeS_mdtA_mdtB_mdtC_mdtD	-0.99006	csgD(e), glpR(g)
cueR	sdiA	baeR_baeS_mdtA_mdtB_mdtC_mdtD	-0.99004	cueR(d), sdiA(a,putative)
qseB	zraR_zraS	baeR_baeS_mdtA_mdtB_mdtC_mdtD	-0.99	qseB(e), zraR(g)
cueR	cusR_cusS	baeR_baeS_mdtA_mdtB_mdtC_mdtD	-0.98998	cueR(d),
csgD_csgE_csgF_csgG	dcuR_dcuS	baeR_baeS_mdtA_mdtB_mdtC_mdtD	-0.98995	csgD(e),
cueR	nagC	baeR_baeS_mdtA_mdtB_mdtC_mdtD	-0.98983	cueR(d), nagC(f)
csgD_csgE_csgF_csgG	rhaR_rhaS	baeR_baeS_mdtA_mdtB_mdtC_mdtD	-0.98977	csgD(e), ,
csgD_csgE_csgF_csgG	fur	baeR_baeS_mdtA_mdtB_mdtC_mdtD	-0.98972	csgD(e), fur(f)
csgD_csgE_csgF_csgG	tyrR	baeR_baeS_mdtA_mdtB_mdtC_mdtD	-0.98971	csgD(e), tyrR(f)
betI	tyrR	baeR_baeS_mdtA_mdtB_mdtC_mdtD	-0.9897	betI(c), tyrR(f)
cueR	treR	baeR_baeS_mdtA_mdtB_mdtC_mdtD	-0.98969	cueR(d), treR(f)
csgD_csgE_csgF_csgG	yiaJ	baeR_baeS_mdtA_mdtB_mdtC_mdtD	-0.98965	csgD(e), yiaJ(g)
cueR	gntR	baeR_baeS_mdtA_mdtB_mdtC_mdtD	-0.98959	cueR(d),
betI	hyfR	baeR_baeS_mdtA_mdtB_mdtC_mdtD	-0.98956	betI(c), hyfR(f)
csgD_csgE_csgF_csgG	nanR	baeR_baeS_mdtA_mdtB_mdtC_mdtD	-0.98954	csgD(e), nanR(f)
csgD_csgE_csgF_csgG	metR	baeR_baeS_mdtA_mdtB_mdtC_mdtD	-0.98948	csgD(e), metR(g)
cueR	fnr	baeR_baeS_mdtA_mdtB_mdtC_mdtD	-0.98943	cueR(d), fnr(b)
csgD_csgE_csgF_csgG	lacI	baeR_baeS_mdtA_mdtB_mdtC_mdtD	-0.98932	csgD(e), lacI(f)
csgD_csgE_csgF_csgG	lctR	baeR_baeS_mdtA_mdtB_mdtC_mdtD	-0.98932	csgD(e), lctR(g)
csgD_csgE_csgF_csgG	tdcA_tdcB_tdcC_tdcD_tdcE_tdcF_tdcG	baeR_baeS_mdtA_mdtB_mdtC_mdtD	-0.9893	csgD(e), tdcA(f)
csgD_csgE_csgF_csgG	iclR	baeR_baeS_mdtA_mdtB_mdtC_mdtD	-0.98929	csgD(e), iclR(g)
gcvR	ihfA_pheS_pheT	baeR_baeS_mdtA_mdtB_mdtC_mdtD	-0.98916	gcvR(g), ihfA(b)
csgD_csgE_csgF_csgG	rob	baeR_baeS_mdtA_mdtB_mdtC_mdtD	-0.98915	csgD(e), rob(a)
cueR	uhpA_uhpB_uhpC	baeR_baeS_mdtA_mdtB_mdtC_mdtD	-0.98914	cueR(d), uhpA(f)
csgD_csgE_csgF_csgG	evgA_evgS	baeR_baeS_mdtA_mdtB_mdtC_mdtD	-0.98907	csgD(e), evgA(a)
csgD_csgE_csgF_csgG	norR	baeR_baeS_mdtA_mdtB_mdtC_mdtD	-0.98907	csgD(e), norR(g)
cueR	xapR	baeR_baeS_mdtA_mdtB_mdtC_mdtD	-0.98907	cueR(d), xapR(f)
betI	ebgR	baeR_baeS_mdtA_mdtB_mdtC_mdtD	-0.98901	betI(c), ebgR(g)
qseB	treR	baeR_baeS_mdtA_mdtB_mdtC_mdtD	-0.98901	qseB(e), treR(f)
betI	pdhR	baeR_baeS_mdtA_mdtB_mdtC_mdtD	-0.98893	betI(c), pdhR(g)
csgD_csgE_csgF_csgG	purR	baeR_baeS_mdtA_mdtB_mdtC_mdtD	-0.98892	csgD(e), purR(g)
gadE	yiaJ	baeR_baeS_mdtA_mdtB_mdtC_mdtD	-0.98889	gadE(d), yiaJ(g)
betI	dcuR_dcuS	baeR_baeS_mdtA_mdtB_mdtC_mdtD	-0.98886	betI(c),
cueR	xylR	baeR_baeS_mdtA_mdtB_mdtC_mdtD	-0.98884	cueR(d), xylR(g)
betI	caiF	baeR_baeS_mdtA_mdtB_mdtC_mdtD	-0.98875	betI(c), caiF(g)
cueR	malI	baeR_baeS_mdtA_mdtB_mdtC_mdtD	-0.98875	cueR(d),
betI	cpxR	baeR_baeS_mdtA_mdtB_mdtC_mdtD	-0.98874	betI(c),
csgD_csgE_csgF_csgG	pspF	baeR_baeS_mdtA_mdtB_mdtC_mdtD	-0.98874	csgD(e), pspF(g)
glnG	slyA	baeR_baeS_mdtA_mdtB_mdtC_mdtD	-0.98874	glnG(g), slyA(c)
betI	lrhA	baeR_baeS_mdtA_mdtB_mdtC_mdtD	-0.98867	betI(c), lrhA(e)
gadE	ompR	baeR_baeS_mdtA_mdtB_mdtC_mdtD	-0.98857	gadE(d), ompR(e)
cueR	hdfR	baeR_baeS_mdtA_mdtB_mdtC_mdtD	-0.98852	cueR(d), hdfR(g)
cueR	cytR	baeR_baeS_mdtA_mdtB_mdtC_mdtD	-0.98843	cueR(d), cytR(f)
cueR	fabR	baeR_baeS_mdtA_mdtB_mdtC_mdtD	-0.98839	cueR(d), fabR(g)
betI	norR	baeR_baeS_mdtA_mdtB_mdtC_mdtD	-0.98835	betI(c), norR(g)
betI	tdcA_tdcB_tdcC_tdcD_tdcE_tdcF_tdcG	baeR_baeS_mdtA_mdtB_mdtC_mdtD	-0.98835	betI(c), tdcA(f)
gadE	gntR	baeR_baeS_mdtA_mdtB_mdtC_mdtD	-0.9883	gadE(d),
gadE	pdhR	baeR_baeS_mdtA_mdtB_mdtC_mdtD	-0.98824	gadE(d), pdhR(g)
cueR	rtcR	baeR_baeS_mdtA_mdtB_mdtC_mdtD	-0.98819	cueR(d), rtcR(g)
cueR	norR	baeR_baeS_mdtA_mdtB_mdtC_mdtD	-0.98817	cueR(d), norR(g)
betI	iclR	baeR_baeS_mdtA_mdtB_mdtC_mdtD	-0.98814	betI(c), iclR(g)
gadE	paaX_paaY	baeR_baeS_mdtA_mdtB_mdtC_mdtD	-0.98809	gadE(d), paaX(g)
gadE	slyA	baeR_baeS_mdtA_mdtB_mdtC_mdtD	-0.98798	gadE(d), slyA(c)
betI	leuO	baeR_baeS_mdtA_mdtB_mdtC_mdtD	-0.98794	betI(c), leuO(g)
gadE	lacI	baeR_baeS_mdtA_mdtB_mdtC_mdtD	-0.98794	gadE(d), lacI(f)
csgD_csgE_csgF_csgG	phoP_phoQ	baeR_baeS_mdtA_mdtB_mdtC_mdtD	-0.98791	csgD(e), phoP(a)
gadE	trpR	baeR_baeS_mdtA_mdtB_mdtC_mdtD	-0.98782	gadE(d), trpR(f)
betI	malI	baeR_baeS_mdtA_mdtB_mdtC_mdtD	-0.98778	betI(c),
csgD_csgE_csgF_csgG	hyfR	baeR_baeS_mdtA_mdtB_mdtC_mdtD	-0.98773	csgD(e), hyfR(f)
betI	cusR_cusS	baeR_baeS_mdtA_mdtB_mdtC_mdtD	-0.98772	betI(c),
glnG	phoP_phoQ	baeR_baeS_mdtA_mdtB_mdtC_mdtD	-0.98767	glnG(g), phoP(a)
csgD_csgE_csgF_csgG	rtcR	baeR_baeS_mdtA_mdtB_mdtC_mdtD	-0.98765	csgD(e), rtcR(g)
betI	glcC	baeR_baeS_mdtA_mdtB_mdtC_mdtD	-0.98762	betI(c), glcC(g)
csgD_csgE_csgF_csgG	fnr	baeR_baeS_mdtA_mdtB_mdtC_mdtD	-0.98761	csgD(e), fnr(b)
csgD_csgE_csgF_csgG	tdcR	baeR_baeS_mdtA_mdtB_mdtC_mdtD	-0.98759	csgD(e), tdcR(f)
gadW	rob	baeR_baeS_mdtA_mdtB_mdtC_mdtD	-0.98759	rob(a)
gadE	rob	baeR_baeS_mdtA_mdtB_mdtC_mdtD	-0.98757	gadE(d), rob(a)
cueR	emrR	baeR_baeS_mdtA_mdtB_mdtC_mdtD	-0.98743	cueR(d), emrR(a)
cueR	mtlR	baeR_baeS_mdtA_mdtB_mdtC_mdtD	-0.98743	cueR(d), mtlR(g)
betI	nagC	baeR_baeS_mdtA_mdtB_mdtC_mdtD	-0.98742	betI(c), nagC(f)
gadE	xapR	baeR_baeS_mdtA_mdtB_mdtC_mdtD	-0.98741	gadE(d), xapR(f)
gadW	ompR	baeR_baeS_mdtA_mdtB_mdtC_mdtD	-0.98727	ompR(e)
qseB	tyrR	baeR_baeS_mdtA_mdtB_mdtC_mdtD	-0.98727	qseB(e), tyrR(f)
betI	cbl	baeR_baeS_mdtA_mdtB_mdtC_mdtD	-0.98721	betI(c),
cueR	ilvY	baeR_baeS_mdtA_mdtB_mdtC_mdtD	-0.98718	cueR(d), ilvY(g)
betI	fur	baeR_baeS_mdtA_mdtB_mdtC_mdtD	-0.98715	betI(c), fur(f)
cueR	fruR	baeR_baeS_mdtA_mdtB_mdtC_mdtD	-0.98707	cueR(d),
csgD_csgE_csgF_csgG	fruR	baeR_baeS_mdtA_mdtB_mdtC_mdtD	-0.98702	csgD(e),
cueR	fadR	baeR_baeS_mdtA_mdtB_mdtC_mdtD	-0.98699	cueR(d), fadR(g)
gadW	slyA	baeR_baeS_mdtA_mdtB_mdtC_mdtD	-0.98698	slyA(c)
csgD_csgE_csgF_csgG	gadE	baeR_baeS_mdtA_mdtB_mdtC_mdtD	-0.98694	csgD(e), gadE(d)
betI	ihfA_pheS_pheT	baeR_baeS_mdtA_mdtB_mdtC_mdtD	-0.98683	betI(c), ihfA(b)
cueR	dnaA_dnaN_recF	baeR_baeS_mdtA_mdtB_mdtC_mdtD	-0.98682	cueR(d), dnaA(g)
gadE	lrp	baeR_baeS_mdtA_mdtB_mdtC_mdtD	-0.98682	gadE(d), lrp(f)
betI	lacI	baeR_baeS_mdtA_mdtB_mdtC_mdtD	-0.98676	betI(c), lacI(f)
gadE	rtcR	baeR_baeS_mdtA_mdtB_mdtC_mdtD	-0.98676	gadE(d), rtcR(g)
betI	xapR	baeR_baeS_mdtA_mdtB_mdtC_mdtD	-0.98674	betI(c), xapR(f)
cueR	gutM_gutQ_srlA_srlB_srlD_srlE_srlR	baeR_baeS_mdtA_mdtB_mdtC_mdtD	-0.98663	cueR(d), gutM(g), srlR(f)
cueR	glcC	baeR_baeS_mdtA_mdtB_mdtC_mdtD	-0.98641	cueR(d), glcC(g)
csgD_csgE_csgF_csgG	ihfA_pheS_pheT	baeR_baeS_mdtA_mdtB_mdtC_mdtD	-0.98638	csgD(e), ihfA(b)
cueR	idnR	baeR_baeS_mdtA_mdtB_mdtC_mdtD	-0.98636	cueR(d), idnR(g)
csgD_csgE_csgF_csgG	deoR	baeR_baeS_mdtA_mdtB_mdtC_mdtD	-0.98634	csgD(e), deoR(g)
cueR	marA_marB_marR	baeR_baeS_mdtA_mdtB_mdtC_mdtD	-0.98632	cueR(d), marA(b), marR(b)
gcvR	marA_marB_marR	baeR_baeS_mdtA_mdtB_mdtC_mdtD	-0.98628	gcvR(g), marA(b), marR(b)
ompR	qseB	baeR_baeS_mdtA_mdtB_mdtC_mdtD	-0.98621	ompR(e), qseB(e)
cueR	fucR	baeR_baeS_mdtA_mdtB_mdtC_mdtD	-0.98612	cueR(d), fucR(g)
betI	narP	baeR_baeS_mdtA_mdtB_mdtC_mdtD	-0.98606	betI(c), narP(g)
csgD_csgE_csgF_csgG	galS	baeR_baeS_mdtA_mdtB_mdtC_mdtD	-0.98604	csgD(e), galS(g)
csgD_csgE_csgF_csgG	lrhA	baeR_baeS_mdtA_mdtB_mdtC_mdtD	-0.98604	csgD(e), lrhA(e)
malI	qseB	baeR_baeS_mdtA_mdtB_mdtC_mdtD	-0.98598	qseB(e)
cueR	zraR_zraS	baeR_baeS_mdtA_mdtB_mdtC_mdtD	-0.98589	cueR(d), zraR(g)
csgD_csgE_csgF_csgG	gntR	baeR_baeS_mdtA_mdtB_mdtC_mdtD	-0.98588	csgD(e),
gadE	phoP_phoQ	baeR_baeS_mdtA_mdtB_mdtC_mdtD	-0.98586	gadE(d), phoP(a)
csgD_csgE_csgF_csgG	cytR	baeR_baeS_mdtA_mdtB_mdtC_mdtD	-0.98585	csgD(e), cytR(f)
gadE	narP	baeR_baeS_mdtA_mdtB_mdtC_mdtD	-0.98585	gadE(d), narP(g)
qseB	rtcR	baeR_baeS_mdtA_mdtB_mdtC_mdtD	-0.98579	qseB(e), rtcR(g)
paaX_paaY	rob	baeR_baeS_mdtA_mdtB_mdtC_mdtD	-0.98576	paaX(g), rob(a)
csgD_csgE_csgF_csgG	nadR	baeR_baeS_mdtA_mdtB_mdtC_mdtD	-0.98573	csgD(e), nadR(g)
gadE	rhaR_rhaS	baeR_baeS_mdtA_mdtB_mdtC_mdtD	-0.98572	gadE(d), ,
gadE	nac	baeR_baeS_mdtA_mdtB_mdtC_mdtD	-0.98569	gadE(d), nac(g)
csgD_csgE_csgF_csgG	glcC	baeR_baeS_mdtA_mdtB_mdtC_mdtD	-0.98565	csgD(e), glcC(g)
csgD_csgE_csgF_csgG	narL_narX	baeR_baeS_mdtA_mdtB_mdtC_mdtD	-0.98565	csgD(e), narL(g)
csgD_csgE_csgF_csgG	xapR	baeR_baeS_mdtA_mdtB_mdtC_mdtD	-0.98558	csgD(e), xapR(f)
cueR	evgA_evgS	baeR_baeS_mdtA_mdtB_mdtC_mdtD	-0.98556	cueR(d), evgA(a)
qseB	uidR	baeR_baeS_mdtA_mdtB_mdtC_mdtD	-0.98556	qseB(e), uidR(g)
nac	ompR	baeR_baeS_mdtA_mdtB_mdtC_mdtD	-0.98554	nac(g), ompR(e)
betI	metR	baeR_baeS_mdtA_mdtB_mdtC_mdtD	-0.98553	betI(c), metR(g)
gadE	tdcR	baeR_baeS_mdtA_mdtB_mdtC_mdtD	-0.98553	gadE(d), tdcR(f)
gcvR	lrhA	baeR_baeS_mdtA_mdtB_mdtC_mdtD	-0.98544	gcvR(g), lrhA(e)
qseB	soxR	baeR_baeS_mdtA_mdtB_mdtC_mdtD	-0.98544	qseB(e),
csgD_csgE_csgF_csgG	nagC	baeR_baeS_mdtA_mdtB_mdtC_mdtD	-0.98543	csgD(e), nagC(f)
betI	gadX	baeR_baeS_mdtA_mdtB_mdtC_mdtD	-0.98541	betI(c), gadX(g)
betI	gutM_gutQ_srlA_srlB_srlD_srlE_srlR	baeR_baeS_mdtA_mdtB_mdtC_mdtD	-0.9854	betI(c), gutM(g), srlR(f)
gadE	metJ	baeR_baeS_mdtA_mdtB_mdtC_mdtD	-0.98535	gadE(d), metJ(f)
cueR	galR	baeR_baeS_mdtA_mdtB_mdtC_mdtD	-0.98529	cueR(d), galR(g)
betI	cadC	baeR_baeS_mdtA_mdtB_mdtC_mdtD	-0.98515	betI(c), cadC(g)
gadE	zur	baeR_baeS_mdtA_mdtB_mdtC_mdtD	-0.98515	gadE(d), zur(f)
cueR	narP	baeR_baeS_mdtA_mdtB_mdtC_mdtD	-0.98514	cueR(d), narP(g)
gadE	nikR	baeR_baeS_mdtA_mdtB_mdtC_mdtD	-0.98507	gadE(d), nikR(f)
lacI	qseB	baeR_baeS_mdtA_mdtB_mdtC_mdtD	-0.98505	lacI(f), qseB(e)
betI	cytR	baeR_baeS_mdtA_mdtB_mdtC_mdtD	-0.98502	betI(c), cytR(f)
cueR	soxR	baeR_baeS_mdtA_mdtB_mdtC_mdtD	-0.98498	cueR(d),
dcuR_dcuS	qseB	baeR_baeS_mdtA_mdtB_mdtC_mdtD	-0.98497	qseB(e)
gadE	nagC	baeR_baeS_mdtA_mdtB_mdtC_mdtD	-0.98495	gadE(d), nagC(f)
cueR	uidR	baeR_baeS_mdtA_mdtB_mdtC_mdtD	-0.98492	cueR(d), uidR(g)
betI	yiaJ	baeR_baeS_mdtA_mdtB_mdtC_mdtD	-0.98491	betI(c), yiaJ(g)
gadE	melR	baeR_baeS_mdtA_mdtB_mdtC_mdtD	-0.98486	gadE(d), melR(g)
cueR	uxuR	baeR_baeS_mdtA_mdtB_mdtC_mdtD	-0.98485	cueR(d), uxuR(f)
nadR	slyA	baeR_baeS_mdtA_mdtB_mdtC_mdtD	-0.98485	nadR(g), slyA(c)
qseB	xylR	baeR_baeS_mdtA_mdtB_mdtC_mdtD	-0.98481	qseB(e), xylR(g)
agaR	qseB	baeR_baeS_mdtA_mdtB_mdtC_mdtD	-0.98474	agaR(g), qseB(e)
asnC	qseB	baeR_baeS_mdtA_mdtB_mdtC_mdtD	-0.98474	qseB(e)
cueR	lexA	baeR_baeS_mdtA_mdtB_mdtC_mdtD	-0.98474	cueR(d), lexA(d)
slyA	xapR	baeR_baeS_mdtA_mdtB_mdtC_mdtD	-0.98469	slyA(c), xapR(f)
csiR	gadE	baeR_baeS_mdtA_mdtB_mdtC_mdtD	-0.98466	csiR(g), gadE(d)
qseB	xapR	baeR_baeS_mdtA_mdtB_mdtC_mdtD	-0.98463	qseB(e), xapR(f)
betI	metJ	baeR_baeS_mdtA_mdtB_mdtC_mdtD	-0.98462	betI(c), metJ(f)
betI	treR	baeR_baeS_mdtA_mdtB_mdtC_mdtD	-0.98458	betI(c), treR(f)
gcvR	slyA	baeR_baeS_mdtA_mdtB_mdtC_mdtD	-0.9845	gcvR(g), slyA(c)
narP	slyA	baeR_baeS_mdtA_mdtB_mdtC_mdtD	-0.9845	narP(g), slyA(c)
csgD_csgE_csgF_csgG	malT	baeR_baeS_mdtA_mdtB_mdtC_mdtD	-0.98444	csgD(e), malT(f)
nac	phoP_phoQ	baeR_baeS_mdtA_mdtB_mdtC_mdtD	-0.9844	nac(g), phoP(a)
betI	rob	baeR_baeS_mdtA_mdtB_mdtC_mdtD	-0.98433	betI(c), rob(a)
cueR	ydeO	baeR_baeS_mdtA_mdtB_mdtC_mdtD	-0.98431	cueR(d), ydeO(d)
nadR	ompR	baeR_baeS_mdtA_mdtB_mdtC_mdtD	-0.98428	nadR(g), ompR(e)
gadE	metR	baeR_baeS_mdtA_mdtB_mdtC_mdtD	-0.98426	gadE(d), metR(g)
qseB	uxuR	baeR_baeS_mdtA_mdtB_mdtC_mdtD	-0.98425	qseB(e), uxuR(f)
csgD_csgE_csgF_csgG	fabR	baeR_baeS_mdtA_mdtB_mdtC_mdtD	-0.9842	csgD(e), fabR(g)
paaX_paaY	phoP_phoQ	baeR_baeS_mdtA_mdtB_mdtC_mdtD	-0.98417	paaX(g), phoP(a)
cueR	dsdC	baeR_baeS_mdtA_mdtB_mdtC_mdtD	-0.98415	cueR(d), dsdC(g)
nadR	rob	baeR_baeS_mdtA_mdtB_mdtC_mdtD	-0.98415	nadR(g), rob(a)
purR	qseB	baeR_baeS_mdtA_mdtB_mdtC_mdtD	-0.98415	purR(g), qseB(e)
gadE	nadR	baeR_baeS_mdtA_mdtB_mdtC_mdtD	-0.98412	gadE(d), nadR(g)
qseB	torR	baeR_baeS_mdtA_mdtB_mdtC_mdtD	-0.98412	qseB(e), torR(a,putative)
lctR	qseB	baeR_baeS_mdtA_mdtB_mdtC_mdtD	-0.98408	lctR(g), qseB(e)
cueR	torR	baeR_baeS_mdtA_mdtB_mdtC_mdtD	-0.98406	cueR(d), torR(a,putative)
narP	phoP_phoQ	baeR_baeS_mdtA_mdtB_mdtC_mdtD	-0.984	narP(g), phoP(a)
betI	cueR	baeR_baeS_mdtA_mdtB_mdtC_mdtD	-0.98396	betI(c), cueR(d)
betI	galS	baeR_baeS_mdtA_mdtB_mdtC_mdtD	-0.98396	betI(c), galS(g)
betI	sdiA	baeR_baeS_mdtA_mdtB_mdtC_mdtD	-0.98396	betI(c), sdiA(a,putative)
betI	glnG	baeR_baeS_mdtA_mdtB_mdtC_mdtD	-0.98395	betI(c), glnG(g)
cueR	mhpR	baeR_baeS_mdtA_mdtB_mdtC_mdtD	-0.98395	cueR(d), mhpR(g)
metR	qseB	baeR_baeS_mdtA_mdtB_mdtC_mdtD	-0.98383	metR(g), qseB(e)
csgD_csgE_csgF_csgG	treR	baeR_baeS_mdtA_mdtB_mdtC_mdtD	-0.9838	csgD(e), treR(f)
cueR	lysR	baeR_baeS_mdtA_mdtB_mdtC_mdtD	-0.98379	cueR(d), lysR(g)
csgD_csgE_csgF_csgG	narP	baeR_baeS_mdtA_mdtB_mdtC_mdtD	-0.98376	csgD(e), narP(g)
fruR	qseB	baeR_baeS_mdtA_mdtB_mdtC_mdtD	-0.98376	qseB(e)
gadW	phoP_phoQ	baeR_baeS_mdtA_mdtB_mdtC_mdtD	-0.98371	phoP(a)
cueR	gatR_1	baeR_baeS_mdtA_mdtB_mdtC_mdtD	-0.98366	cueR(d), ,
paaX_paaY	slyA	baeR_baeS_mdtA_mdtB_mdtC_mdtD	-0.98361	paaX(g), slyA(c)
betI	fnr	baeR_baeS_mdtA_mdtB_mdtC_mdtD	-0.98356	betI(c), fnr(b)
betI	fadR	baeR_baeS_mdtA_mdtB_mdtC_mdtD	-0.98353	betI(c), fadR(g)
narP	rob	baeR_baeS_mdtA_mdtB_mdtC_mdtD	-0.9835	narP(g), rob(a)
csgD_csgE_csgF_csgG	leuO	baeR_baeS_mdtA_mdtB_mdtC_mdtD	-0.98349	csgD(e), leuO(g)
gadE	glpR	baeR_baeS_mdtA_mdtB_mdtC_mdtD	-0.98348	gadE(d), glpR(g)
csgD_csgE_csgF_csgG	gutM_gutQ_srlA_srlB_srlD_srlE_srlR	baeR_baeS_mdtA_mdtB_mdtC_mdtD	-0.98344	csgD(e), gutM(g), srlR(f)
csgD_csgE_csgF_csgG	metJ	baeR_baeS_mdtA_mdtB_mdtC_mdtD	-0.98344	csgD(e), metJ(f)
cueR	fhlA_hypA_hypB_hypC_hypD_hypE	baeR_baeS_mdtA_mdtB_mdtC_mdtD	-0.98342	cueR(d), fhlA(g)
gadE	nanR	baeR_baeS_mdtA_mdtB_mdtC_mdtD	-0.98334	gadE(d), nanR(f)
csgD_csgE_csgF_csgG	gadW	baeR_baeS_mdtA_mdtB_mdtC_mdtD	-0.98333	csgD(e),
csgD_csgE_csgF_csgG	nikR	baeR_baeS_mdtA_mdtB_mdtC_mdtD	-0.98333	csgD(e), nikR(f)
gadE	lctR	baeR_baeS_mdtA_mdtB_mdtC_mdtD	-0.98332	gadE(d), lctR(g)
csgD_csgE_csgF_csgG	fadR	baeR_baeS_mdtA_mdtB_mdtC_mdtD	-0.98318	csgD(e), fadR(g)
betI	dnaA_dnaN_recF	baeR_baeS_mdtA_mdtB_mdtC_mdtD	-0.98314	betI(c), dnaA(g)
csgD_csgE_csgF_csgG	gadX	baeR_baeS_mdtA_mdtB_mdtC_mdtD	-0.98314	csgD(e), gadX(g)
betI	gadW	baeR_baeS_mdtA_mdtB_mdtC_mdtD	-0.98312	betI(c),
asnC	betI	baeR_baeS_mdtA_mdtB_mdtC_mdtD	-0.98305	betI(c)
phoP_phoQ	qseB	baeR_baeS_mdtA_mdtB_mdtC_mdtD	-0.98301	phoP(a), qseB(e)
cueR	soxS	baeR_baeS_mdtA_mdtB_mdtC_mdtD	-0.98296	cueR(d), soxS(b)
nadR	phoP_phoQ	baeR_baeS_mdtA_mdtB_mdtC_mdtD	-0.98296	nadR(g), phoP(a)
cueR	gcvA	baeR_baeS_mdtA_mdtB_mdtC_mdtD	-0.98294	cueR(d), gcvA(g)
csgD_csgE_csgF_csgG	melR	baeR_baeS_mdtA_mdtB_mdtC_mdtD	-0.98293	csgD(e), melR(g)
hyfR	qseB	baeR_baeS_mdtA_mdtB_mdtC_mdtD	-0.98288	hyfR(f), qseB(e)
betI	cspA	baeR_baeS_mdtA_mdtB_mdtC_mdtD	-0.98287	betI(c), cspA(g)
cpxR	cueR	baeR_baeS_mdtA_mdtB_mdtC_mdtD	-0.98287	cueR(d)
agaR	csgD_csgE_csgF_csgG	baeR_baeS_mdtA_mdtB_mdtC_mdtD	-0.98282	agaR(g), csgD(e)
betI	marA_marB_marR	baeR_baeS_mdtA_mdtB_mdtC_mdtD	-0.98281	betI(c), marA(b), marR(b)
metJ	qseB	baeR_baeS_mdtA_mdtB_mdtC_mdtD	-0.98275	metJ(f), qseB(e)
csgD_csgE_csgF_csgG	rbsR	baeR_baeS_mdtA_mdtB_mdtC_mdtD	-0.98271	csgD(e), rbsR(g)
betI	deoR	baeR_baeS_mdtA_mdtB_mdtC_mdtD	-0.98267	betI(c), deoR(g)
betI	mtlR	baeR_baeS_mdtA_mdtB_mdtC_mdtD	-0.98266	betI(c), mtlR(g)
csgD_csgE_csgF_csgG	uxuR	baeR_baeS_mdtA_mdtB_mdtC_mdtD	-0.98261	csgD(e), uxuR(f)
gadE	lrhA	baeR_baeS_mdtA_mdtB_mdtC_mdtD	-0.98261	gadE(d), lrhA(e)
csgD_csgE_csgF_csgG	emrR	baeR_baeS_mdtA_mdtB_mdtC_mdtD	-0.98253	csgD(e), emrR(a)
pdhR	zntR	baeR_baeS_mdtA_mdtB_mdtC_mdtD	-0.98251	pdhR(g), zntR(d)
agaR	cueR	baeR_baeS_mdtA_mdtB_mdtC_mdtD	-0.98246	agaR(g), cueR(d)
gadE	galS	baeR_baeS_mdtA_mdtB_mdtC_mdtD	-0.98246	gadE(d), galS(g)
cueR	fis	baeR_baeS_mdtA_mdtB_mdtC_mdtD	-0.98242	cueR(d), fis(b)
csgD_csgE_csgF_csgG	ilvY	baeR_baeS_mdtA_mdtB_mdtC_mdtD	-0.98238	csgD(e), ilvY(g)
csgD_csgE_csgF_csgG	cusR_cusS	baeR_baeS_mdtA_mdtB_mdtC_mdtD	-0.98231	csgD(e),
betI	xylR	baeR_baeS_mdtA_mdtB_mdtC_mdtD	-0.9823	betI(c), xylR(g)
rhaR_rhaS	zntR	baeR_baeS_mdtA_mdtB_mdtC_mdtD	-0.98223	zntR(d)
csgD_csgE_csgF_csgG	dnaA_dnaN_recF	baeR_baeS_mdtA_mdtB_mdtC_mdtD	-0.98207	csgD(e), dnaA(g)
ebgR	qseB	baeR_baeS_mdtA_mdtB_mdtC_mdtD	-0.98206	ebgR(g), qseB(e)
cueR	cysB	baeR_baeS_mdtA_mdtB_mdtC_mdtD	-0.98201	cueR(d), cysB(g)
cpxR	qseB	baeR_baeS_mdtA_mdtB_mdtC_mdtD	-0.98197	qseB(e)
cbl	qseB	baeR_baeS_mdtA_mdtB_mdtC_mdtD	-0.98191	qseB(e)
csgD_csgE_csgF_csgG	dsdC	baeR_baeS_mdtA_mdtB_mdtC_mdtD	-0.98184	csgD(e), dsdC(g)
gadE	malI	baeR_baeS_mdtA_mdtB_mdtC_mdtD	-0.98183	gadE(d),
qseB	soxS	baeR_baeS_mdtA_mdtB_mdtC_mdtD	-0.98182	qseB(e), soxS(b)
asnC	csgD_csgE_csgF_csgG	baeR_baeS_mdtA_mdtB_mdtC_mdtD	-0.9818	csgD(e)
csgD_csgE_csgF_csgG	lrp	baeR_baeS_mdtA_mdtB_mdtC_mdtD	-0.9818	csgD(e), lrp(f)
cueR	zur	baeR_baeS_mdtA_mdtB_mdtC_mdtD	-0.98176	cueR(d), zur(f)
gcvR	ompR	baeR_baeS_mdtA_mdtB_mdtC_mdtD	-0.98173	gcvR(g), ompR(e)
betI	tdcR	baeR_baeS_mdtA_mdtB_mdtC_mdtD	-0.98157	betI(c), tdcR(f)
nac	zntR	baeR_baeS_mdtA_mdtB_mdtC_mdtD	-0.98155	nac(g), zntR(d)
csgD_csgE_csgF_csgG	idnR	baeR_baeS_mdtA_mdtB_mdtC_mdtD	-0.98152	csgD(e), idnR(g)
csiR	cueR	baeR_baeS_mdtA_mdtB_mdtC_mdtD	-0.9815	csiR(g), cueR(d)
betI	fabR	baeR_baeS_mdtA_mdtB_mdtC_mdtD	-0.98144	betI(c), fabR(g)
gadE	gcvR	baeR_baeS_mdtA_mdtB_mdtC_mdtD	-0.98143	gadE(d), gcvR(g)
argR	cueR	baeR_baeS_mdtA_mdtB_mdtC_mdtD	-0.98141	argR(g), cueR(d)
narP	ompR	baeR_baeS_mdtA_mdtB_mdtC_mdtD	-0.98141	narP(g), ompR(e)
betI	slyA	baeR_baeS_mdtA_mdtB_mdtC_mdtD	-0.98139	betI(c), slyA(c)
betI	emrR	baeR_baeS_mdtA_mdtB_mdtC_mdtD	-0.98137	betI(c), emrR(a)
betI	exuR	baeR_baeS_mdtA_mdtB_mdtC_mdtD	-0.98134	betI(c), exuR(g)
ompR	paaX_paaY	baeR_baeS_mdtA_mdtB_mdtC_mdtD	-0.98134	ompR(e), paaX(g)
gntR	qseB	baeR_baeS_mdtA_mdtB_mdtC_mdtD	-0.9813	qseB(e)
fur	qseB	baeR_baeS_mdtA_mdtB_mdtC_mdtD	-0.98129	fur(f), qseB(e)
csgD_csgE_csgF_csgG	pdhR	baeR_baeS_mdtA_mdtB_mdtC_mdtD	-0.98128	csgD(e), pdhR(g)
qseB	ulaR	baeR_baeS_mdtA_mdtB_mdtC_mdtD	-0.98128	qseB(e), ulaR(g)
betI	ilvY	baeR_baeS_mdtA_mdtB_mdtC_mdtD	-0.98127	betI(c), ilvY(g)
gadE	purR	baeR_baeS_mdtA_mdtB_mdtC_mdtD	-0.9812	gadE(d), purR(g)
qseB	uhpA_uhpB_uhpC	baeR_baeS_mdtA_mdtB_mdtC_mdtD	-0.98114	qseB(e), uhpA(f)
betI	purR	baeR_baeS_mdtA_mdtB_mdtC_mdtD	-0.98113	betI(c), purR(g)
betI	evgA_evgS	baeR_baeS_mdtA_mdtB_mdtC_mdtD	-0.98108	betI(c), evgA(a)
csgD_csgE_csgF_csgG	cspA	baeR_baeS_mdtA_mdtB_mdtC_mdtD	-0.98108	csgD(e), cspA(g)
csgD_csgE_csgF_csgG	mlc	baeR_baeS_mdtA_mdtB_mdtC_mdtD	-0.98108	csgD(e), mlc(f)
gadE	narL_narX	baeR_baeS_mdtA_mdtB_mdtC_mdtD	-0.98103	gadE(d), narL(g)
narP	qseB	baeR_baeS_mdtA_mdtB_mdtC_mdtD	-0.98102	narP(g), qseB(e)
pdhR	phoP_phoQ	baeR_baeS_mdtA_mdtB_mdtC_mdtD	-0.98098	pdhR(g), phoP(a)
rob	zntR	baeR_baeS_mdtA_mdtB_mdtC_mdtD	-0.98095	rob(a), zntR(d)
cueR	metJ	baeR_baeS_mdtA_mdtB_mdtC_mdtD	-0.98091	cueR(d), metJ(f)
csgD_csgE_csgF_csgG	mtlR	baeR_baeS_mdtA_mdtB_mdtC_mdtD	-0.98089	csgD(e), mtlR(g)
pdhR	slyA	baeR_baeS_mdtA_mdtB_mdtC_mdtD	-0.98087	pdhR(g), slyA(c)
gadW	ihfA_pheS_pheT	baeR_baeS_mdtA_mdtB_mdtC_mdtD	-0.98083	ihfA(b)
slyA	zntR	baeR_baeS_mdtA_mdtB_mdtC_mdtD	-0.98068	slyA(c), zntR(d)
betI	phoB_phoR	baeR_baeS_mdtA_mdtB_mdtC_mdtD	-0.9806	betI(c), phoB(f)
cueR	rbsR	baeR_baeS_mdtA_mdtB_mdtC_mdtD	-0.98051	cueR(d), rbsR(g)
argR	csgD_csgE_csgF_csgG	baeR_baeS_mdtA_mdtB_mdtC_mdtD	-0.98049	argR(g), csgD(e)
csgD_csgE_csgF_csgG	zraR_zraS	baeR_baeS_mdtA_mdtB_mdtC_mdtD	-0.98046	csgD(e), zraR(g)
rob	zur	baeR_baeS_mdtA_mdtB_mdtC_mdtD	-0.98028	rob(a), zur(f)
lrp	qseB	baeR_baeS_mdtA_mdtB_mdtC_mdtD	-0.9801	lrp(f), qseB(e)
cueR	yiaJ	baeR_baeS_mdtA_mdtB_mdtC_mdtD	-0.98003	cueR(d), yiaJ(g)
betI	rbsR	baeR_baeS_mdtA_mdtB_mdtC_mdtD	-0.98002	betI(c), rbsR(g)
gadE	zntR	baeR_baeS_mdtA_mdtB_mdtC_mdtD	-0.98002	gadE(d), zntR(d)
cueR	ulaR	baeR_baeS_mdtA_mdtB_mdtC_mdtD	-0.98001	cueR(d), ulaR(g)
cueR	lrp	baeR_baeS_mdtA_mdtB_mdtC_mdtD	-0.97984	cueR(d), lrp(f)
betI	paaX_paaY	baeR_baeS_mdtA_mdtB_mdtC_mdtD	-0.97982	betI(c), paaX(g)
csgD_csgE_csgF_csgG	cueR	baeR_baeS_mdtA_mdtB_mdtC_mdtD	-0.9798	csgD(e), cueR(d)
gcvR	lexA	baeR_baeS_mdtA_mdtB_mdtC_mdtD	-0.97974	gcvR(g), lexA(d)
cbl	csgD_csgE_csgF_csgG	baeR_baeS_mdtA_mdtB_mdtC_mdtD	-0.97972	csgD(e)
betI	fhlA_hypA_hypB_hypC_hypD_hypE	baeR_baeS_mdtA_mdtB_mdtC_mdtD	-0.97971	betI(c), fhlA(g)
gadE	tyrR	baeR_baeS_mdtA_mdtB_mdtC_mdtD	-0.97969	gadE(d), tyrR(f)
csiR	phoP_phoQ	baeR_baeS_mdtA_mdtB_mdtC_mdtD	-0.97964	csiR(g), phoP(a)
csgD_csgE_csgF_csgG	mngR	baeR_baeS_mdtA_mdtB_mdtC_mdtD	-0.97962	csgD(e), mngR(g)
agaR	betI	baeR_baeS_mdtA_mdtB_mdtC_mdtD	-0.97956	agaR(g), betI(c)
nac	rob	baeR_baeS_mdtA_mdtB_mdtC_mdtD	-0.97954	nac(g), rob(a)
cueR	nhaR	baeR_baeS_mdtA_mdtB_mdtC_mdtD	-0.97949	cueR(d), nhaR(f)
betI	fis	baeR_baeS_mdtA_mdtB_mdtC_mdtD	-0.97948	betI(c), fis(b)
betI	mhpR	baeR_baeS_mdtA_mdtB_mdtC_mdtD	-0.9794	betI(c), mhpR(g)
cbl	cueR	baeR_baeS_mdtA_mdtB_mdtC_mdtD	-0.97939	cueR(d)
agaR	gadE	baeR_baeS_mdtA_mdtB_mdtC_mdtD	-0.97934	agaR(g), gadE(d)
gadW	lrhA	baeR_baeS_mdtA_mdtB_mdtC_mdtD	-0.97929	lrhA(e)
csgD_csgE_csgF_csgG	ydeO	baeR_baeS_mdtA_mdtB_mdtC_mdtD	-0.97928	csgD(e), ydeO(d)
rob	xapR	baeR_baeS_mdtA_mdtB_mdtC_mdtD	-0.97923	rob(a), xapR(f)
betI	cspE	baeR_baeS_mdtA_mdtB_mdtC_mdtD	-0.97918	betI(c),
csgD_csgE_csgF_csgG	zntR	baeR_baeS_mdtA_mdtB_mdtC_mdtD	-0.97909	csgD(e), zntR(d)
ompR	pdhR	baeR_baeS_mdtA_mdtB_mdtC_mdtD	-0.97905	ompR(e), pdhR(g)
narP	zntR	baeR_baeS_mdtA_mdtB_mdtC_mdtD	-0.97891	narP(g), zntR(d)
betI	uxuR	baeR_baeS_mdtA_mdtB_mdtC_mdtD	-0.97883	betI(c), uxuR(f)
betI	phoP_phoQ	baeR_baeS_mdtA_mdtB_mdtC_mdtD	-0.97842	betI(c), phoP(a)
betI	narL_narX	baeR_baeS_mdtA_mdtB_mdtC_mdtD	-0.97836	betI(c), narL(g)
csgD_csgE_csgF_csgG	glnG	baeR_baeS_mdtA_mdtB_mdtC_mdtD	-0.97834	csgD(e), glnG(g)
csgD_csgE_csgF_csgG	marA_marB_marR	baeR_baeS_mdtA_mdtB_mdtC_mdtD	-0.9783	csgD(e), marA(b), marR(b)
cueR	lacI	baeR_baeS_mdtA_mdtB_mdtC_mdtD	-0.97823	cueR(d), lacI(f)
betI	mlc	baeR_baeS_mdtA_mdtB_mdtC_mdtD	-0.9781	betI(c), mlc(f)
lrhA	qseB	baeR_baeS_mdtA_mdtB_mdtC_mdtD	-0.97801	lrhA(e), qseB(e)
argR	betI	baeR_baeS_mdtA_mdtB_mdtC_mdtD	-0.97791	argR(g), betI(c)
csiR	rob	baeR_baeS_mdtA_mdtB_mdtC_mdtD	-0.9779	csiR(g), rob(a)
paaX_paaY	zntR	baeR_baeS_mdtA_mdtB_mdtC_mdtD	-0.97788	paaX(g), zntR(d)
gadE	treR	baeR_baeS_mdtA_mdtB_mdtC_mdtD	-0.97782	gadE(d), treR(f)
gntR	ompR	baeR_baeS_mdtA_mdtB_mdtC_mdtD	-0.97777	ompR(e)
malI	zntR	baeR_baeS_mdtA_mdtB_mdtC_mdtD	-0.97771	zntR(d)
betI	hdfR	baeR_baeS_mdtA_mdtB_mdtC_mdtD	-0.97765	betI(c), hdfR(g)
ebgR	gadE	baeR_baeS_mdtA_mdtB_mdtC_mdtD	-0.97761	ebgR(g), gadE(d)
csgD_csgE_csgF_csgG	gatR_1	baeR_baeS_mdtA_mdtB_mdtC_mdtD	-0.97754	csgD(e), ,
gadE	sdiA	baeR_baeS_mdtA_mdtB_mdtC_mdtD	-0.97754	gadE(d), sdiA(a,putative)
csgD_csgE_csgF_csgG	phoB_phoR	baeR_baeS_mdtA_mdtB_mdtC_mdtD	-0.9775	csgD(e), phoB(f)
slyA	zur	baeR_baeS_mdtA_mdtB_mdtC_mdtD	-0.97749	slyA(c), zur(f)
betI	nikR	baeR_baeS_mdtA_mdtB_mdtC_mdtD	-0.97748	betI(c), nikR(f)
pdhR	rob	baeR_baeS_mdtA_mdtB_mdtC_mdtD	-0.97744	pdhR(g), rob(a)
gadE	uxuR	baeR_baeS_mdtA_mdtB_mdtC_mdtD	-0.97732	gadE(d), uxuR(f)
betI	soxR	baeR_baeS_mdtA_mdtB_mdtC_mdtD	-0.97726	betI(c),
betI	gntR	baeR_baeS_mdtA_mdtB_mdtC_mdtD	-0.97724	betI(c),
gntR	rob	baeR_baeS_mdtA_mdtB_mdtC_mdtD	-0.97721	rob(a)
argR	gadE	baeR_baeS_mdtA_mdtB_mdtC_mdtD	-0.97712	argR(g), gadE(d)
slyA	trpR	baeR_baeS_mdtA_mdtB_mdtC_mdtD	-0.97712	slyA(c), trpR(f)
cueR	phoB_phoR	baeR_baeS_mdtA_mdtB_mdtC_mdtD	-0.97705	cueR(d), phoB(f)
cueR	nanR	baeR_baeS_mdtA_mdtB_mdtC_mdtD	-0.97701	cueR(d), nanR(f)
dcuR_dcuS	zntR	baeR_baeS_mdtA_mdtB_mdtC_mdtD	-0.97691	zntR(d)
csgD_csgE_csgF_csgG	xylR	baeR_baeS_mdtA_mdtB_mdtC_mdtD	-0.97688	csgD(e), xylR(g)
cpxR	csgD_csgE_csgF_csgG	baeR_baeS_mdtA_mdtB_mdtC_mdtD	-0.97685	csgD(e)
gadE	kdpE	baeR_baeS_mdtA_mdtB_mdtC_mdtD	-0.97684	gadE(d), kdpE(f)
gntR	slyA	baeR_baeS_mdtA_mdtB_mdtC_mdtD	-0.97684	slyA(c)
betI	hns	baeR_baeS_mdtA_mdtB_mdtC_mdtD	-0.97674	betI(c), hns(g)
csgD_csgE_csgF_csgG	cysB	baeR_baeS_mdtA_mdtB_mdtC_mdtD	-0.97671	csgD(e), cysB(g)
narL_narX	qseB	baeR_baeS_mdtA_mdtB_mdtC_mdtD	-0.9767	narL(g), qseB(e)
argP	gadE	baeR_baeS_mdtA_mdtB_mdtC_mdtD	-0.97666	argP(d), gadE(d)
malI	slyA	baeR_baeS_mdtA_mdtB_mdtC_mdtD	-0.97664	slyA(c)
betI	trpR	baeR_baeS_mdtA_mdtB_mdtC_mdtD	-0.97659	betI(c), trpR(f)
betI	galR	baeR_baeS_mdtA_mdtB_mdtC_mdtD	-0.97658	betI(c), galR(g)
mlc	qseB	baeR_baeS_mdtA_mdtB_mdtC_mdtD	-0.97657	mlc(f), qseB(e)
betI	uhpA_uhpB_uhpC	baeR_baeS_mdtA_mdtB_mdtC_mdtD	-0.97644	betI(c), uhpA(f)
csgD_csgE_csgF_csgG	soxR	baeR_baeS_mdtA_mdtB_mdtC_mdtD	-0.97639	csgD(e),
argP	csgD_csgE_csgF_csgG	baeR_baeS_mdtA_mdtB_mdtC_mdtD	-0.97628	argP(d), csgD(e)
cbl	gadE	baeR_baeS_mdtA_mdtB_mdtC_mdtD	-0.97622	gadE(d)
betI	uidR	baeR_baeS_mdtA_mdtB_mdtC_mdtD	-0.97619	betI(c), uidR(g)
cueR	modE	baeR_baeS_mdtA_mdtB_mdtC_mdtD	-0.97618	cueR(d),
cueR	pspF	baeR_baeS_mdtA_mdtB_mdtC_mdtD	-0.97616	cueR(d), pspF(g)
csiR	zntR	baeR_baeS_mdtA_mdtB_mdtC_mdtD	-0.97611	csiR(g), zntR(d)
fhlA_hypA_hypB_hypC_hypD_hypE	qseB	baeR_baeS_mdtA_mdtB_mdtC_mdtD	-0.97604	fhlA(g), qseB(e)
gadE	hyfR	baeR_baeS_mdtA_mdtB_mdtC_mdtD	-0.97603	gadE(d), hyfR(f)
argP	cueR	baeR_baeS_mdtA_mdtB_mdtC_mdtD	-0.97598	argP(d), cueR(d)
qseB	ydeO	baeR_baeS_mdtA_mdtB_mdtC_mdtD	-0.97597	qseB(e), ydeO(d)
cueR	deoR	baeR_baeS_mdtA_mdtB_mdtC_mdtD	-0.97581	cueR(d), deoR(g)
ompR	rhaR_rhaS	baeR_baeS_mdtA_mdtB_mdtC_mdtD	-0.97579	ompR(e), ,
trpR	zntR	baeR_baeS_mdtA_mdtB_mdtC_mdtD	-0.97577	trpR(f), zntR(d)
exuR	qseB	baeR_baeS_mdtA_mdtB_mdtC_mdtD	-0.97566	exuR(g), qseB(e)
nac	slyA	baeR_baeS_mdtA_mdtB_mdtC_mdtD	-0.97564	nac(g), slyA(c)
rhaR_rhaS	rob	baeR_baeS_mdtA_mdtB_mdtC_mdtD	-0.9756	rob(a)
argP	glnG	baeR_baeS_mdtA_mdtB_mdtC_mdtD	-0.97555	argP(d), glnG(g)
betI	pspF	baeR_baeS_mdtA_mdtB_mdtC_mdtD	-0.97555	betI(c), pspF(g)
betI	lexA	baeR_baeS_mdtA_mdtB_mdtC_mdtD	-0.97549	betI(c), lexA(d)
betI	birA	baeR_baeS_mdtA_mdtB_mdtC_mdtD	-0.97545	betI(c),
cueR	cynR	baeR_baeS_mdtA_mdtB_mdtC_mdtD	-0.97545	cueR(d),
nadR	qseB	baeR_baeS_mdtA_mdtB_mdtC_mdtD	-0.97534	nadR(g), qseB(e)
csgD_csgE_csgF_csgG	cynR	baeR_baeS_mdtA_mdtB_mdtC_mdtD	-0.97533	csgD(e),
dcuR_dcuS	gadE	baeR_baeS_mdtA_mdtB_mdtC_mdtD	-0.97531	gadE(d)
gadE	hdfR	baeR_baeS_mdtA_mdtB_mdtC_mdtD	-0.97527	gadE(d), hdfR(g)
slyA	tdcR	baeR_baeS_mdtA_mdtB_mdtC_mdtD	-0.97527	slyA(c), tdcR(f)
csgD_csgE_csgF_csgG	hdfR	baeR_baeS_mdtA_mdtB_mdtC_mdtD	-0.97525	csgD(e), hdfR(g)
nikR	qseB	baeR_baeS_mdtA_mdtB_mdtC_mdtD	-0.97525	nikR(f), qseB(e)
argP	qseB	baeR_baeS_mdtA_mdtB_mdtC_mdtD	-0.97515	argP(d), qseB(e)
ada_alkB	cueR	baeR_baeS_mdtA_mdtB_mdtC_mdtD	-0.9751	ada(g), cueR(d)
qseB	trpR	baeR_baeS_mdtA_mdtB_mdtC_mdtD	-0.97505	qseB(e), trpR(f)
csgD_csgE_csgF_csgG	fis	baeR_baeS_mdtA_mdtB_mdtC_mdtD	-0.97504	csgD(e), fis(b)
evgA_evgS	qseB	baeR_baeS_mdtA_mdtB_mdtC_mdtD	-0.97493	evgA(a), qseB(e)
argP	gadW	baeR_baeS_mdtA_mdtB_mdtC_mdtD	-0.9749	argP(d),
betI	ydeO	baeR_baeS_mdtA_mdtB_mdtC_mdtD	-0.97489	betI(c), ydeO(d)
csgD_csgE_csgF_csgG	cspE	baeR_baeS_mdtA_mdtB_mdtC_mdtD	-0.97474	csgD(e),
xapR	zntR	baeR_baeS_mdtA_mdtB_mdtC_mdtD	-0.97472	xapR(f), zntR(d)
cueR	iscR	baeR_baeS_mdtA_mdtB_mdtC_mdtD	-0.97465	cueR(d), iscR(c)
nanR	qseB	baeR_baeS_mdtA_mdtB_mdtC_mdtD	-0.97455	nanR(f), qseB(e)
leuO	qseB	baeR_baeS_mdtA_mdtB_mdtC_mdtD	-0.97442	leuO(g), qseB(e)
csgD_csgE_csgF_csgG	uidR	baeR_baeS_mdtA_mdtB_mdtC_mdtD	-0.97433	csgD(e), uidR(g)
csgD_csgE_csgF_csgG	slyA	baeR_baeS_mdtA_mdtB_mdtC_mdtD	-0.97424	csgD(e), slyA(c)
betI	chbR	baeR_baeS_mdtA_mdtB_mdtC_mdtD	-0.97411	betI(c), chbR(f)
gadE	tdcA_tdcB_tdcC_tdcD_tdcE_tdcF_tdcG	baeR_baeS_mdtA_mdtB_mdtC_mdtD	-0.97411	gadE(d), tdcA(f)
cueR	hupA	baeR_baeS_mdtA_mdtB_mdtC_mdtD	-0.9741	cueR(d), hupA(g)
csgD_csgE_csgF_csgG	lysR	baeR_baeS_mdtA_mdtB_mdtC_mdtD	-0.97393	csgD(e), lysR(g)
cusR_cusS	qseB	baeR_baeS_mdtA_mdtB_mdtC_mdtD	-0.97389	qseB(e)
betI	gatR_1	baeR_baeS_mdtA_mdtB_mdtC_mdtD	-0.97387	betI(c), ,
asnC	gadE	baeR_baeS_mdtA_mdtB_mdtC_mdtD	-0.97382	gadE(d)
appY	csgD_csgE_csgF_csgG	baeR_baeS_mdtA_mdtB_mdtC_mdtD	-0.97372	csgD(e)
argR	qseB	baeR_baeS_mdtA_mdtB_mdtC_mdtD	-0.9737	argR(g), qseB(e)
betI	ulaR	baeR_baeS_mdtA_mdtB_mdtC_mdtD	-0.97364	betI(c), ulaR(g)
alsR	slyA	baeR_baeS_mdtA_mdtB_mdtC_mdtD	-0.97362	slyA(c)
betI	dsdC	baeR_baeS_mdtA_mdtB_mdtC_mdtD	-0.97362	betI(c), dsdC(g)
gntR	phoP_phoQ	baeR_baeS_mdtA_mdtB_mdtC_mdtD	-0.97362	phoP(a)
csgD_csgE_csgF_csgG	fucR	baeR_baeS_mdtA_mdtB_mdtC_mdtD	-0.97361	csgD(e), fucR(g)
betI	rtcR	baeR_baeS_mdtA_mdtB_mdtC_mdtD	-0.97353	betI(c), rtcR(g)
gcvR	iscR	baeR_baeS_mdtA_mdtB_mdtC_mdtD	-0.97345	gcvR(g), iscR(c)
phoP_phoQ	slyA	baeR_baeS_mdtA_mdtB_mdtC_mdtD	-0.97325	phoP(a), slyA(c)
gadE	gadX	baeR_baeS_mdtA_mdtB_mdtC_mdtD	-0.97318	gadE(d), gadX(g)
glnG	ydeO	baeR_baeS_mdtA_mdtB_mdtC_mdtD	-0.97315	glnG(g), ydeO(d)
argP	paaX_paaY	baeR_baeS_mdtA_mdtB_mdtC_mdtD	-0.97309	argP(d), paaX(g)
csgD_csgE_csgF_csgG	nac	baeR_baeS_mdtA_mdtB_mdtC_mdtD	-0.97308	csgD(e), nac(g)
csiR	slyA	baeR_baeS_mdtA_mdtB_mdtC_mdtD	-0.97308	csiR(g), slyA(c)
hyfR	zntR	baeR_baeS_mdtA_mdtB_mdtC_mdtD	-0.97303	hyfR(f), zntR(d)
rob	slyA	baeR_baeS_mdtA_mdtB_mdtC_mdtD	-0.97294	rob(a), slyA(c)
csgD_csgE_csgF_csgG	galR	baeR_baeS_mdtA_mdtB_mdtC_mdtD	-0.97288	csgD(e), galR(g)
gadE	leuO	baeR_baeS_mdtA_mdtB_mdtC_mdtD	-0.97287	gadE(d), leuO(g)
lctR	zntR	baeR_baeS_mdtA_mdtB_mdtC_mdtD	-0.97287	lctR(g), zntR(d)
phoP_phoQ	tyrR	baeR_baeS_mdtA_mdtB_mdtC_mdtD	-0.97278	phoP(a), tyrR(f)
cueR	hns	baeR_baeS_mdtA_mdtB_mdtC_mdtD	-0.97275	cueR(d), hns(g)
cueR	oxyR	baeR_baeS_mdtA_mdtB_mdtC_mdtD	-0.9727	cueR(d),
betI	zraR_zraS	baeR_baeS_mdtA_mdtB_mdtC_mdtD	-0.97268	betI(c), zraR(g)
csgD_csgE_csgF_csgG	trpR	baeR_baeS_mdtA_mdtB_mdtC_mdtD	-0.97261	csgD(e), trpR(f)
ompR	tdcR	baeR_baeS_mdtA_mdtB_mdtC_mdtD	-0.97238	ompR(e), tdcR(f)
dcuR_dcuS	slyA	baeR_baeS_mdtA_mdtB_mdtC_mdtD	-0.97232	slyA(c)
betI	fucR	baeR_baeS_mdtA_mdtB_mdtC_mdtD	-0.97219	betI(c), fucR(g)
gadE	ilvY	baeR_baeS_mdtA_mdtB_mdtC_mdtD	-0.97217	gadE(d), ilvY(g)
argP	nac	baeR_baeS_mdtA_mdtB_mdtC_mdtD	-0.97209	argP(d), nac(g)
gadW	marA_marB_marR	baeR_baeS_mdtA_mdtB_mdtC_mdtD	-0.97209	marA(b), marR(b)
gadW	lexA	baeR_baeS_mdtA_mdtB_mdtC_mdtD	-0.97196	lexA(d)
alsR	rob	baeR_baeS_mdtA_mdtB_mdtC_mdtD	-0.97185	rob(a)
phoP_phoQ	xapR	baeR_baeS_mdtA_mdtB_mdtC_mdtD	-0.97183	phoP(a), xapR(f)
asnC	cueR	baeR_baeS_mdtA_mdtB_mdtC_mdtD	-0.97176	cueR(d)
caiF	qseB	baeR_baeS_mdtA_mdtB_mdtC_mdtD	-0.9717	caiF(g), qseB(e)
csiR	ihfA_pheS_pheT	baeR_baeS_mdtA_mdtB_mdtC_mdtD	-0.97166	csiR(g), ihfA(b)
malI	rob	baeR_baeS_mdtA_mdtB_mdtC_mdtD	-0.97166	rob(a)
phoP_phoQ	trpR	baeR_baeS_mdtA_mdtB_mdtC_mdtD	-0.97164	phoP(a), trpR(f)
argP	nadR	baeR_baeS_mdtA_mdtB_mdtC_mdtD	-0.97149	argP(d), nadR(g)
alsR	ompR	baeR_baeS_mdtA_mdtB_mdtC_mdtD	-0.97146	ompR(e)
csgD_csgE_csgF_csgG	mhpR	baeR_baeS_mdtA_mdtB_mdtC_mdtD	-0.97145	csgD(e), mhpR(g)
betI	malT	baeR_baeS_mdtA_mdtB_mdtC_mdtD	-0.97132	betI(c), malT(f)
csgD_csgE_csgF_csgG	lexA	baeR_baeS_mdtA_mdtB_mdtC_mdtD	-0.97127	csgD(e), lexA(d)
ompR	slyA	baeR_baeS_mdtA_mdtB_mdtC_mdtD	-0.97123	ompR(e), slyA(c)
csgD_csgE_csgF_csgG	soxS	baeR_baeS_mdtA_mdtB_mdtC_mdtD	-0.97121	csgD(e), soxS(b)
cueR	leuO	baeR_baeS_mdtA_mdtB_mdtC_mdtD	-0.97115	cueR(d), leuO(g)
ilvY	qseB	baeR_baeS_mdtA_mdtB_mdtC_mdtD	-0.97115	ilvY(g), qseB(e)
gcvR	ydeO	baeR_baeS_mdtA_mdtB_mdtC_mdtD	-0.97111	gcvR(g), ydeO(d)
betI	idnR	baeR_baeS_mdtA_mdtB_mdtC_mdtD	-0.9711	betI(c), idnR(g)
argR	slyA	baeR_baeS_mdtA_mdtB_mdtC_mdtD	-0.97099	argR(g), slyA(c)
betI	kdpE	baeR_baeS_mdtA_mdtB_mdtC_mdtD	-0.97098	betI(c), kdpE(f)
fruR	gadE	baeR_baeS_mdtA_mdtB_mdtC_mdtD	-0.97097	gadE(d)
qseB	fecI_fecR	baeR_baeS_mdtA_mdtB_mdtC_mdtD	-0.97096	qseB(e),
csgD_csgE_csgF_csgG	ulaR	baeR_baeS_mdtA_mdtB_mdtC_mdtD	-0.97088	csgD(e), ulaR(g)
dcuR_dcuS	phoP_phoQ	baeR_baeS_mdtA_mdtB_mdtC_mdtD	-0.9708	phoP(a)
csiR	fnr	baeR_baeS_mdtA_mdtB_mdtC_mdtD	-0.97069	csiR(g), fnr(b)
betI	torR	baeR_baeS_mdtA_mdtB_mdtC_mdtD	-0.9706	betI(c), torR(a,putative)
alsR	phoP_phoQ	baeR_baeS_mdtA_mdtB_mdtC_mdtD	-0.97058	phoP(a)
malT	qseB	baeR_baeS_mdtA_mdtB_mdtC_mdtD	-0.97051	malT(f), qseB(e)
csiR	ompR	baeR_baeS_mdtA_mdtB_mdtC_mdtD	-0.97043	csiR(g), ompR(e)
dcuR_dcuS	marA_marB_marR	baeR_baeS_mdtA_mdtB_mdtC_mdtD	-0.97021	marA(b), marR(b)
argP	pdhR	baeR_baeS_mdtA_mdtB_mdtC_mdtD	-0.97017	argP(d), pdhR(g)
ompR	trpR	baeR_baeS_mdtA_mdtB_mdtC_mdtD	-0.97017	ompR(e), trpR(f)
agaR	marA_marB_marR	baeR_baeS_mdtA_mdtB_mdtC_mdtD	-0.96996	agaR(g), marA(b), marR(b)
gadE	xylR	baeR_baeS_mdtA_mdtB_mdtC_mdtD	-0.96985	gadE(d), xylR(g)
gntR	lexA	baeR_baeS_mdtA_mdtB_mdtC_mdtD	-0.9698	lexA(d)
slyA	tyrR	baeR_baeS_mdtA_mdtB_mdtC_mdtD	-0.96978	slyA(c), tyrR(f)
cueR	fecI_fecR	baeR_baeS_mdtA_mdtB_mdtC_mdtD	-0.96976	cueR(d),
agaR	emrR	baeR_baeS_mdtA_mdtB_mdtC_mdtD	-0.96974	agaR(g), emrR(a)
agaR	lexA	baeR_baeS_mdtA_mdtB_mdtC_mdtD	-0.96951	agaR(g), lexA(d)
rob	tdcR	baeR_baeS_mdtA_mdtB_mdtC_mdtD	-0.96929	rob(a), tdcR(f)
gadE	mlc	baeR_baeS_mdtA_mdtB_mdtC_mdtD	-0.96924	gadE(d), mlc(f)
ada_alkB	qseB	baeR_baeS_mdtA_mdtB_mdtC_mdtD	-0.96904	ada(g), qseB(e)
cueR	hyfR	baeR_baeS_mdtA_mdtB_mdtC_mdtD	-0.96904	cueR(d), hyfR(f)
csiR	marA_marB_marR	baeR_baeS_mdtA_mdtB_mdtC_mdtD	-0.96901	csiR(g), marA(b), marR(b)
alsR	gadE	baeR_baeS_mdtA_mdtB_mdtC_mdtD	-0.9689	gadE(d)
csgD_csgE_csgF_csgG	torR	baeR_baeS_mdtA_mdtB_mdtC_mdtD	-0.96886	csgD(e), torR(a,putative)
cbl	slyA	baeR_baeS_mdtA_mdtB_mdtC_mdtD	-0.96883	slyA(c)
cpxR	zntR	baeR_baeS_mdtA_mdtB_mdtC_mdtD	-0.96874	zntR(d)
betI	gcvA	baeR_baeS_mdtA_mdtB_mdtC_mdtD	-0.96871	betI(c), gcvA(g)
argP	xapR	baeR_baeS_mdtA_mdtB_mdtC_mdtD	-0.96861	argP(d), xapR(f)
gadE	ydeO	baeR_baeS_mdtA_mdtB_mdtC_mdtD	-0.96858	gadE(d), ydeO(d)
glnG	soxS	baeR_baeS_mdtA_mdtB_mdtC_mdtD	-0.96849	glnG(g), soxS(b)
csgD_csgE_csgF_csgG	fhlA_hypA_hypB_hypC_hypD_hypE	baeR_baeS_mdtA_mdtB_mdtC_mdtD	-0.96848	csgD(e), fhlA(g)
hyfR	phoP_phoQ	baeR_baeS_mdtA_mdtB_mdtC_mdtD	-0.96836	hyfR(f), phoP(a)
argR	emrR	baeR_baeS_mdtA_mdtB_mdtC_mdtD	-0.96834	argR(g), emrR(a)
argR	marA_marB_marR	baeR_baeS_mdtA_mdtB_mdtC_mdtD	-0.96827	argR(g), marA(b), marR(b)
csgD_csgE_csgF_csgG	uhpA_uhpB_uhpC	baeR_baeS_mdtA_mdtB_mdtC_mdtD	-0.96818	csgD(e), uhpA(f)
asnC	zntR	baeR_baeS_mdtA_mdtB_mdtC_mdtD	-0.9681	zntR(d)
gntR	marA_marB_marR	baeR_baeS_mdtA_mdtB_mdtC_mdtD	-0.96798	marA(b), marR(b)
lacI	lexA	baeR_baeS_mdtA_mdtB_mdtC_mdtD	-0.96784	lacI(f), lexA(d)
gadE	galR	baeR_baeS_mdtA_mdtB_mdtC_mdtD	-0.96775	gadE(d), galR(g)
phoP_phoQ	tdcR	baeR_baeS_mdtA_mdtB_mdtC_mdtD	-0.96768	phoP(a), tdcR(f)
cueR	nadR	baeR_baeS_mdtA_mdtB_mdtC_mdtD	-0.96762	cueR(d), nadR(g)
argR	lexA	baeR_baeS_mdtA_mdtB_mdtC_mdtD	-0.96758	argR(g), lexA(d)
gntR	lrhA	baeR_baeS_mdtA_mdtB_mdtC_mdtD	-0.96744	lrhA(e)
betI	lrp	baeR_baeS_mdtA_mdtB_mdtC_mdtD	-0.96741	betI(c), lrp(f)
csiR	evgA_evgS	baeR_baeS_mdtA_mdtB_mdtC_mdtD	-0.96726	csiR(g), evgA(a)
lrp	marA_marB_marR	baeR_baeS_mdtA_mdtB_mdtC_mdtD	-0.96711	lrp(f), marA(b), marR(b)
csgD_csgE_csgF_csgG	modE	baeR_baeS_mdtA_mdtB_mdtC_mdtD	-0.96708	csgD(e),
gntR	ihfA_pheS_pheT	baeR_baeS_mdtA_mdtB_mdtC_mdtD	-0.96706	ihfA(b)
nikR	zntR	baeR_baeS_mdtA_mdtB_mdtC_mdtD	-0.96706	nikR(f), zntR(d)
argP	rhaR_rhaS	baeR_baeS_mdtA_mdtB_mdtC_mdtD	-0.96701	argP(d), ,
ebgR	emrR	baeR_baeS_mdtA_mdtB_mdtC_mdtD	-0.96701	ebgR(g), emrR(a)
nanR	zntR	baeR_baeS_mdtA_mdtB_mdtC_mdtD	-0.967	nanR(f), zntR(d)
ebgR	slyA	baeR_baeS_mdtA_mdtB_mdtC_mdtD	-0.96696	ebgR(g), slyA(c)
argP	slyA	baeR_baeS_mdtA_mdtB_mdtC_mdtD	-0.96694	argP(d), slyA(c)
qseB	zur	baeR_baeS_mdtA_mdtB_mdtC_mdtD	-0.9669	qseB(e), zur(f)
gadW	ydeO	baeR_baeS_mdtA_mdtB_mdtC_mdtD	-0.96681	ydeO(d)
csgD_csgE_csgF_csgG	kdpE	baeR_baeS_mdtA_mdtB_mdtC_mdtD	-0.9666	csgD(e), kdpE(f)
argP	dnaA_dnaN_recF	baeR_baeS_mdtA_mdtB_mdtC_mdtD	-0.96659	argP(d), dnaA(g)
lacI	ompR	baeR_baeS_mdtA_mdtB_mdtC_mdtD	-0.96651	lacI(f), ompR(e)
argP	csiR	baeR_baeS_mdtA_mdtB_mdtC_mdtD	-0.96649	argP(d), csiR(g)
cbl	marA_marB_marR	baeR_baeS_mdtA_mdtB_mdtC_mdtD	-0.96638	marA(b), marR(b)
paaX_paaY	ydeO	baeR_baeS_mdtA_mdtB_mdtC_mdtD	-0.96634	paaX(g), ydeO(d)
betI	crp	baeR_baeS_mdtA_mdtB_mdtC_mdtD	-0.96617	betI(c), crp(b)
argP	mtlR	baeR_baeS_mdtA_mdtB_mdtC_mdtD	-0.96614	argP(d), mtlR(g)
betI	melR	baeR_baeS_mdtA_mdtB_mdtC_mdtD	-0.9661	betI(c), melR(g)
fur	gadE	baeR_baeS_mdtA_mdtB_mdtC_mdtD	-0.9661	fur(f), gadE(d)
dsdC	gadE	baeR_baeS_mdtA_mdtB_mdtC_mdtD	-0.9659	dsdC(g), gadE(d)
adiY	csgD_csgE_csgF_csgG	baeR_baeS_mdtA_mdtB_mdtC_mdtD	-0.96589	csgD(e)
atoC	cueR	baeR_baeS_mdtA_mdtB_mdtC_mdtD	-0.96578	cueR(d)
rob	trpR	baeR_baeS_mdtA_mdtB_mdtC_mdtD	-0.96576	rob(a), trpR(f)
gcvR	soxS	baeR_baeS_mdtA_mdtB_mdtC_mdtD	-0.96574	gcvR(g), soxS(b)
glpR	zntR	baeR_baeS_mdtA_mdtB_mdtC_mdtD	-0.96565	glpR(g), zntR(d)
betI	cysB	baeR_baeS_mdtA_mdtB_mdtC_mdtD	-0.9656	betI(c), cysB(g)
csgD_csgE_csgF_csgG	gcvA	baeR_baeS_mdtA_mdtB_mdtC_mdtD	-0.9656	csgD(e), gcvA(g)
alsR	argP	baeR_baeS_mdtA_mdtB_mdtC_mdtD	-0.96552	argP(d)
argP	gadX	baeR_baeS_mdtA_mdtB_mdtC_mdtD	-0.96548	argP(d), gadX(g)
gadE	iclR	baeR_baeS_mdtA_mdtB_mdtC_mdtD	-0.96542	gadE(d), iclR(g)
tdcR	zntR	baeR_baeS_mdtA_mdtB_mdtC_mdtD	-0.96538	tdcR(f), zntR(d)
csgD_csgE_csgF_csgG	hns	baeR_baeS_mdtA_mdtB_mdtC_mdtD	-0.96535	csgD(e), hns(g)
nanR	phoP_phoQ	baeR_baeS_mdtA_mdtB_mdtC_mdtD	-0.96535	nanR(f), phoP(a)
csgD_csgE_csgF_csgG	paaX_paaY	baeR_baeS_mdtA_mdtB_mdtC_mdtD	-0.96533	csgD(e), paaX(g)
alsR	emrR	baeR_baeS_mdtA_mdtB_mdtC_mdtD	-0.96518	emrR(a)
argP	emrR	baeR_baeS_mdtA_mdtB_mdtC_mdtD	-0.96517	argP(d), emrR(a)
betI	mngR	baeR_baeS_mdtA_mdtB_mdtC_mdtD	-0.96514	betI(c), mngR(g)
argP	betI	baeR_baeS_mdtA_mdtB_mdtC_mdtD	-0.96512	argP(d), betI(c)
argP	marA_marB_marR	baeR_baeS_mdtA_mdtB_mdtC_mdtD	-0.96509	argP(d), marA(b), marR(b)
phoP_phoQ	zntR	baeR_baeS_mdtA_mdtB_mdtC_mdtD	-0.96505	phoP(a), zntR(d)
cueR	qseB	baeR_baeS_mdtA_mdtB_mdtC_mdtD	-0.96504	cueR(d), qseB(e)
asnC	slyA	baeR_baeS_mdtA_mdtB_mdtC_mdtD	-0.96501	slyA(c)
cbl	lexA	baeR_baeS_mdtA_mdtB_mdtC_mdtD	-0.96498	lexA(d)
cbl	emrR	baeR_baeS_mdtA_mdtB_mdtC_mdtD	-0.96491	emrR(a)
cueR	flhD	baeR_baeS_mdtA_mdtB_mdtC_mdtD	-0.96478	cueR(d), flhD(e)
hdfR	qseB	baeR_baeS_mdtA_mdtB_mdtC_mdtD	-0.96468	hdfR(g), qseB(e)
ompR	rtcR	baeR_baeS_mdtA_mdtB_mdtC_mdtD	-0.96464	ompR(e), rtcR(g)
agaR	zntR	baeR_baeS_mdtA_mdtB_mdtC_mdtD	-0.96459	agaR(g), zntR(d)
argP	cspA	baeR_baeS_mdtA_mdtB_mdtC_mdtD	-0.96456	argP(d), cspA(g)
betI	cynR	baeR_baeS_mdtA_mdtB_mdtC_mdtD	-0.96456	betI(c),
alsR	lexA	baeR_baeS_mdtA_mdtB_mdtC_mdtD	-0.96447	lexA(d)
lacI	phoP_phoQ	baeR_baeS_mdtA_mdtB_mdtC_mdtD	-0.96442	lacI(f), phoP(a)
gcvR	phoP_phoQ	baeR_baeS_mdtA_mdtB_mdtC_mdtD	-0.96439	gcvR(g), phoP(a)
asnC	phoP_phoQ	baeR_baeS_mdtA_mdtB_mdtC_mdtD	-0.96438	phoP(a)
ompR	uhpA_uhpB_uhpC	baeR_baeS_mdtA_mdtB_mdtC_mdtD	-0.96435	ompR(e), uhpA(f)
leuO	zntR	baeR_baeS_mdtA_mdtB_mdtC_mdtD	-0.9642	leuO(g), zntR(d)
caiF	csgD_csgE_csgF_csgG	baeR_baeS_mdtA_mdtB_mdtC_mdtD	-0.96419	caiF(g), csgD(e)
csgD_csgE_csgF_csgG	oxyR	baeR_baeS_mdtA_mdtB_mdtC_mdtD	-0.96419	csgD(e),
ompR	yiaJ	baeR_baeS_mdtA_mdtB_mdtC_mdtD	-0.96412	ompR(e), yiaJ(g)
gadE	ihfA_pheS_pheT	baeR_baeS_mdtA_mdtB_mdtC_mdtD	-0.96404	gadE(d), ihfA(b)
appY	qseB	baeR_baeS_mdtA_mdtB_mdtC_mdtD	-0.964	qseB(e)
qseB	rcsB	baeR_baeS_mdtA_mdtB_mdtC_mdtD	-0.96378	qseB(e), rcsB(g)
dsdC	qseB	baeR_baeS_mdtA_mdtB_mdtC_mdtD	-0.96357	dsdC(g), qseB(e)
ompR	purR	baeR_baeS_mdtA_mdtB_mdtC_mdtD	-0.96355	ompR(e), purR(g)
dcuR_dcuS	rob	baeR_baeS_mdtA_mdtB_mdtC_mdtD	-0.9635	rob(a)
dcuR_dcuS	lexA	baeR_baeS_mdtA_mdtB_mdtC_mdtD	-0.96345	lexA(d)
ompR	xapR	baeR_baeS_mdtA_mdtB_mdtC_mdtD	-0.96342	ompR(e), xapR(f)
betI	iscR	baeR_baeS_mdtA_mdtB_mdtC_mdtD	-0.96335	betI(c), iscR(c)
betI	soxS	baeR_baeS_mdtA_mdtB_mdtC_mdtD	-0.96333	betI(c), soxS(b)
fruR	zntR	baeR_baeS_mdtA_mdtB_mdtC_mdtD	-0.96332	zntR(d)
cueR	rcsB	baeR_baeS_mdtA_mdtB_mdtC_mdtD	-0.96325	cueR(d), rcsB(g)
lrp	slyA	baeR_baeS_mdtA_mdtB_mdtC_mdtD	-0.96321	lrp(f), slyA(c)
betI	oxyR	baeR_baeS_mdtA_mdtB_mdtC_mdtD	-0.96313	betI(c),
betI	nadR	baeR_baeS_mdtA_mdtB_mdtC_mdtD	-0.96294	betI(c), nadR(g)
argR	lrhA	baeR_baeS_mdtA_mdtB_mdtC_mdtD	-0.9629	argR(g), lrhA(e)
agaR	phoP_phoQ	baeR_baeS_mdtA_mdtB_mdtC_mdtD	-0.96289	agaR(g), phoP(a)
cueR	mngR	baeR_baeS_mdtA_mdtB_mdtC_mdtD	-0.96284	cueR(d), mngR(g)
ompR	phoP_phoQ	baeR_baeS_mdtA_mdtB_mdtC_mdtD	-0.96278	ompR(e), phoP(a)
csgD_csgE_csgF_csgG	gcvR	baeR_baeS_mdtA_mdtB_mdtC_mdtD	-0.96237	csgD(e), gcvR(g)
betI	modE	baeR_baeS_mdtA_mdtB_mdtC_mdtD	-0.96233	betI(c),
nanR	ompR	baeR_baeS_mdtA_mdtB_mdtC_mdtD	-0.96232	nanR(f), ompR(e)
lacI	lrhA	baeR_baeS_mdtA_mdtB_mdtC_mdtD	-0.96227	lacI(f), lrhA(e)
nadR	ydeO	baeR_baeS_mdtA_mdtB_mdtC_mdtD	-0.96225	nadR(g), ydeO(d)
argP	trpR	baeR_baeS_mdtA_mdtB_mdtC_mdtD	-0.9622	argP(d), trpR(f)
asnC	emrR	baeR_baeS_mdtA_mdtB_mdtC_mdtD	-0.9621	emrR(a)
ompR	zntR	baeR_baeS_mdtA_mdtB_mdtC_mdtD	-0.96206	ompR(e), zntR(d)
betI	nhaR	baeR_baeS_mdtA_mdtB_mdtC_mdtD	-0.96198	betI(c), nhaR(f)
argP	lexA	baeR_baeS_mdtA_mdtB_mdtC_mdtD	-0.96196	argP(d), lexA(d)
argP	dcuR_dcuS	baeR_baeS_mdtA_mdtB_mdtC_mdtD	-0.96195	argP(d),
gntR	zntR	baeR_baeS_mdtA_mdtB_mdtC_mdtD	-0.96194	zntR(d)
csiR	lexA	baeR_baeS_mdtA_mdtB_mdtC_mdtD	-0.96192	csiR(g), lexA(d)
dcuR_dcuS	ompR	baeR_baeS_mdtA_mdtB_mdtC_mdtD	-0.9619	ompR(e)
dcuR_dcuS	lrhA	baeR_baeS_mdtA_mdtB_mdtC_mdtD	-0.96175	lrhA(e)
agaR	slyA	baeR_baeS_mdtA_mdtB_mdtC_mdtD	-0.96164	agaR(g), slyA(c)
fur	marA_marB_marR	baeR_baeS_mdtA_mdtB_mdtC_mdtD	-0.96164	fur(f), marA(b), marR(b)
lacI	zntR	baeR_baeS_mdtA_mdtB_mdtC_mdtD	-0.96162	lacI(f), zntR(d)
gadE	mtlR	baeR_baeS_mdtA_mdtB_mdtC_mdtD	-0.96158	gadE(d), mtlR(g)
glpR	qseB	baeR_baeS_mdtA_mdtB_mdtC_mdtD	-0.96078	glpR(g), qseB(e)
lrhA	glnG	baeR_baeS_mdtA_mdtB_mdtC_mdtD	-0.96062	lrhA(e), glnG(g)
betI	lysR	baeR_baeS_mdtA_mdtB_mdtC_mdtD	-0.96061	betI(c), lysR(g)
gadE	soxR	baeR_baeS_mdtA_mdtB_mdtC_mdtD	-0.96052	gadE(d),
dcuR_dcuS	ihfA_pheS_pheT	baeR_baeS_mdtA_mdtB_mdtC_mdtD	-0.96042	ihfA(b)
csgD_csgE_csgF_csgG	nhaR	baeR_baeS_mdtA_mdtB_mdtC_mdtD	-0.96029	csgD(e), nhaR(f)
rhaR_rhaS	slyA	baeR_baeS_mdtA_mdtB_mdtC_mdtD	-0.96025	slyA(c)
narL_narX	zntR	baeR_baeS_mdtA_mdtB_mdtC_mdtD	-0.96009	narL(g), zntR(d)
fur	zntR	baeR_baeS_mdtA_mdtB_mdtC_mdtD	-0.96006	fur(f), zntR(d)
argP	fadR	baeR_baeS_mdtA_mdtB_mdtC_mdtD	-0.96005	argP(d), fadR(g)
hyfR	ompR	baeR_baeS_mdtA_mdtB_mdtC_mdtD	-0.95997	hyfR(f), ompR(e)
phoP_phoQ	purR	baeR_baeS_mdtA_mdtB_mdtC_mdtD	-0.95985	phoP(a), purR(g)
gadE	uhpA_uhpB_uhpC	baeR_baeS_mdtA_mdtB_mdtC_mdtD	-0.95976	gadE(d), uhpA(f)
qseB	slyA	baeR_baeS_mdtA_mdtB_mdtC_mdtD	-0.95959	qseB(e), slyA(c)
gadE	gutM_gutQ_srlA_srlB_srlD_srlE_srlR	baeR_baeS_mdtA_mdtB_mdtC_mdtD	-0.95958	gadE(d), gutM(g), srlR(f)
argR	phoP_phoQ	baeR_baeS_mdtA_mdtB_mdtC_mdtD	-0.9595	argR(g), phoP(a)
ebgR	phoP_phoQ	baeR_baeS_mdtA_mdtB_mdtC_mdtD	-0.9595	ebgR(g), phoP(a)
asnC	lexA	baeR_baeS_mdtA_mdtB_mdtC_mdtD	-0.95931	lexA(d)
cueR	tyrR	baeR_baeS_mdtA_mdtB_mdtC_mdtD	-0.95928	cueR(d), tyrR(f)
ompR	xylR	baeR_baeS_mdtA_mdtB_mdtC_mdtD	-0.95893	ompR(e), xylR(g)
qseB	zntR	baeR_baeS_mdtA_mdtB_mdtC_mdtD	-0.95875	qseB(e), zntR(d)
betI	csiR	baeR_baeS_mdtA_mdtB_mdtC_mdtD	-0.95856	betI(c), csiR(g)
fur	slyA	baeR_baeS_mdtA_mdtB_mdtC_mdtD	-0.95853	fur(f), slyA(c)
malI	phoP_phoQ	baeR_baeS_mdtA_mdtB_mdtC_mdtD	-0.95842	phoP(a)
uhpA_uhpB_uhpC	zntR	baeR_baeS_mdtA_mdtB_mdtC_mdtD	-0.95834	uhpA(f), zntR(d)
phoP_phoQ	rtcR	baeR_baeS_mdtA_mdtB_mdtC_mdtD	-0.9583	phoP(a), rtcR(g)
zntR	zraR_zraS	baeR_baeS_mdtA_mdtB_mdtC_mdtD	-0.95829	zntR(d), zraR(g)
phoP_phoQ	yiaJ	baeR_baeS_mdtA_mdtB_mdtC_mdtD	-0.95828	phoP(a), yiaJ(g)
lacI	slyA	baeR_baeS_mdtA_mdtB_mdtC_mdtD	-0.95824	lacI(f), slyA(c)
evgA_evgS	xapR	baeR_baeS_mdtA_mdtB_mdtC_mdtD	-0.95821	evgA(a), xapR(f)
fruR	slyA	baeR_baeS_mdtA_mdtB_mdtC_mdtD	-0.95789	slyA(c)
gadE	qseB	baeR_baeS_mdtA_mdtB_mdtC_mdtD	-0.95774	gadE(d), qseB(e)
cpxR	gadE	baeR_baeS_mdtA_mdtB_mdtC_mdtD	-0.95754	gadE(d)
argP	gutM_gutQ_srlA_srlB_srlD_srlE_srlR	baeR_baeS_mdtA_mdtB_mdtC_mdtD	-0.95752	argP(d), gutM(g), srlR(f)
gadE	lexA	baeR_baeS_mdtA_mdtB_mdtC_mdtD	-0.95752	gadE(d), lexA(d)
agaR	lrhA	baeR_baeS_mdtA_mdtB_mdtC_mdtD	-0.95749	agaR(g), lrhA(e)
argP	caiF	baeR_baeS_mdtA_mdtB_mdtC_mdtD	-0.95733	argP(d), caiF(g)
appY	betI	baeR_baeS_mdtA_mdtB_mdtC_mdtD	-0.95726	betI(c)
rob	sdiA	baeR_baeS_mdtA_mdtB_mdtC_mdtD	-0.95718	rob(a), sdiA(a,putative)
xapR	ydeO	baeR_baeS_mdtA_mdtB_mdtC_mdtD	-0.95717	xapR(f), ydeO(d)
ebgR	rob	baeR_baeS_mdtA_mdtB_mdtC_mdtD	-0.95716	ebgR(g), rob(a)
lacI	marA_marB_marR	baeR_baeS_mdtA_mdtB_mdtC_mdtD	-0.95711	lacI(f), marA(b), marR(b)
hyfR	slyA	baeR_baeS_mdtA_mdtB_mdtC_mdtD	-0.95707	hyfR(f), slyA(c)
cpxR	lexA	baeR_baeS_mdtA_mdtB_mdtC_mdtD	-0.95698	lexA(d)
dcuR_dcuS	emrR	baeR_baeS_mdtA_mdtB_mdtC_mdtD	-0.95692	emrR(a)
gadE	malT	baeR_baeS_mdtA_mdtB_mdtC_mdtD	-0.95691	gadE(d), malT(f)
argR	ihfA_pheS_pheT	baeR_baeS_mdtA_mdtB_mdtC_mdtD	-0.9569	argR(g), ihfA(b)
betI	hupA	baeR_baeS_mdtA_mdtB_mdtC_mdtD	-0.95687	betI(c), hupA(g)
argR	ompR	baeR_baeS_mdtA_mdtB_mdtC_mdtD	-0.95684	argR(g), ompR(e)
ompR	treR	baeR_baeS_mdtA_mdtB_mdtC_mdtD	-0.95682	ompR(e), treR(f)
nanR	slyA	baeR_baeS_mdtA_mdtB_mdtC_mdtD	-0.95678	nanR(f), slyA(c)
argP	hyfR	baeR_baeS_mdtA_mdtB_mdtC_mdtD	-0.95675	argP(d), hyfR(f)
fruR	lexA	baeR_baeS_mdtA_mdtB_mdtC_mdtD	-0.95675	lexA(d)
ada_alkB	betI	baeR_baeS_mdtA_mdtB_mdtC_mdtD	-0.95667	ada(g), betI(c)
fucR	qseB	baeR_baeS_mdtA_mdtB_mdtC_mdtD	-0.95667	fucR(g), qseB(e)
agaR	ihfA_pheS_pheT	baeR_baeS_mdtA_mdtB_mdtC_mdtD	-0.95666	agaR(g), ihfA(b)
malT	zntR	baeR_baeS_mdtA_mdtB_mdtC_mdtD	-0.95652	malT(f), zntR(d)
gcvR	qseB	baeR_baeS_mdtA_mdtB_mdtC_mdtD	-0.95621	gcvR(g), qseB(e)
malI	ompR	baeR_baeS_mdtA_mdtB_mdtC_mdtD	-0.95618	ompR(e)
gadW	qseB	baeR_baeS_mdtA_mdtB_mdtC_mdtD	-0.95608	qseB(e)
argP	nanR	baeR_baeS_mdtA_mdtB_mdtC_mdtD	-0.95605	argP(d), nanR(f)
cbl	zntR	baeR_baeS_mdtA_mdtB_mdtC_mdtD	-0.95591	zntR(d)
csiR	ydeO	baeR_baeS_mdtA_mdtB_mdtC_mdtD	-0.95588	csiR(g), ydeO(d)
phoP_phoQ	tdcA_tdcB_tdcC_tdcD_tdcE_tdcF_tdcG	baeR_baeS_mdtA_mdtB_mdtC_mdtD	-0.95587	phoP(a), tdcA(f)
argP	hns	baeR_baeS_mdtA_mdtB_mdtC_mdtD	-0.95575	argP(d), hns(g)
gadE	uidR	baeR_baeS_mdtA_mdtB_mdtC_mdtD	-0.95573	gadE(d), uidR(g)
argP	tdcR	baeR_baeS_mdtA_mdtB_mdtC_mdtD	-0.95558	argP(d), tdcR(f)
argR	zntR	baeR_baeS_mdtA_mdtB_mdtC_mdtD	-0.95558	argR(g), zntR(d)
gadE	marA_marB_marR	baeR_baeS_mdtA_mdtB_mdtC_mdtD	-0.95552	gadE(d), marA(b), marR(b)
gadE	soxS	baeR_baeS_mdtA_mdtB_mdtC_mdtD	-0.95548	gadE(d), soxS(b)
phoP_phoQ	xylR	baeR_baeS_mdtA_mdtB_mdtC_mdtD	-0.95548	phoP(a), xylR(g)
dsdC	marA_marB_marR	baeR_baeS_mdtA_mdtB_mdtC_mdtD	-0.95525	dsdC(g), marA(b), marR(b)
fruR	marA_marB_marR	baeR_baeS_mdtA_mdtB_mdtC_mdtD	-0.95516	marA(b), marR(b)
argP	asnC	baeR_baeS_mdtA_mdtB_mdtC_mdtD	-0.95506	argP(d),
glpR	slyA	baeR_baeS_mdtA_mdtB_mdtC_mdtD	-0.95506	glpR(g), slyA(c)
alsR	marA_marB_marR	baeR_baeS_mdtA_mdtB_mdtC_mdtD	-0.95505	marA(b), marR(b)
cpxR	flhD	baeR_baeS_mdtA_mdtB_mdtC_mdtD	-0.95491	flhD(e)
gadE	zraR_zraS	baeR_baeS_mdtA_mdtB_mdtC_mdtD	-0.9549	gadE(d), zraR(g)
tyrR	zntR	baeR_baeS_mdtA_mdtB_mdtC_mdtD	-0.95478	tyrR(f), zntR(d)
nac	ydeO	baeR_baeS_mdtA_mdtB_mdtC_mdtD	-0.95476	nac(g), ydeO(d)
dsdC	lexA	baeR_baeS_mdtA_mdtB_mdtC_mdtD	-0.95471	dsdC(g), lexA(d)
gadE	torR	baeR_baeS_mdtA_mdtB_mdtC_mdtD	-0.95469	gadE(d), torR(a,putative)
cbl	ompR	baeR_baeS_mdtA_mdtB_mdtC_mdtD	-0.95462	ompR(e)
gadE	lysR	baeR_baeS_mdtA_mdtB_mdtC_mdtD	-0.95424	gadE(d), lysR(g)
csgD_csgE_csgF_csgG	hupA	baeR_baeS_mdtA_mdtB_mdtC_mdtD	-0.95416	csgD(e), hupA(g)
cbl	phoP_phoQ	baeR_baeS_mdtA_mdtB_mdtC_mdtD	-0.95405	phoP(a)
dsdC	flhD	baeR_baeS_mdtA_mdtB_mdtC_mdtD	-0.95404	dsdC(g), flhD(e)
gadE	glcC	baeR_baeS_mdtA_mdtB_mdtC_mdtD	-0.95385	gadE(d), glcC(g)
melR	qseB	baeR_baeS_mdtA_mdtB_mdtC_mdtD	-0.95383	melR(g), qseB(e)
hyfR	lexA	baeR_baeS_mdtA_mdtB_mdtC_mdtD	-0.95371	hyfR(f), lexA(d)
metR	slyA	baeR_baeS_mdtA_mdtB_mdtC_mdtD	-0.95363	metR(g), slyA(c)
purR	slyA	baeR_baeS_mdtA_mdtB_mdtC_mdtD	-0.95362	purR(g), slyA(c)
gadE	gatR_1	baeR_baeS_mdtA_mdtB_mdtC_mdtD	-0.95356	gadE(d), ,
hyfR	lrhA	baeR_baeS_mdtA_mdtB_mdtC_mdtD	-0.95345	hyfR(f), lrhA(e)
gadE	norR	baeR_baeS_mdtA_mdtB_mdtC_mdtD	-0.95344	gadE(d), norR(g)
argP	gntR	baeR_baeS_mdtA_mdtB_mdtC_mdtD	-0.95341	argP(d),
galR	qseB	baeR_baeS_mdtA_mdtB_mdtC_mdtD	-0.95309	galR(g), qseB(e)
gadE	mhpR	baeR_baeS_mdtA_mdtB_mdtC_mdtD	-0.95305	gadE(d), mhpR(g)
atoC	betI	baeR_baeS_mdtA_mdtB_mdtC_mdtD	-0.95299	betI(c)
phoP_phoQ	rhaR_rhaS	baeR_baeS_mdtA_mdtB_mdtC_mdtD	-0.95259	phoP(a), ,
argP	lrhA	baeR_baeS_mdtA_mdtB_mdtC_mdtD	-0.95258	argP(d), lrhA(e)
glcC	qseB	baeR_baeS_mdtA_mdtB_mdtC_mdtD	-0.95251	glcC(g), qseB(e)
nikR	slyA	baeR_baeS_mdtA_mdtB_mdtC_mdtD	-0.95234	nikR(f), slyA(c)
evgA_evgS	flhD	baeR_baeS_mdtA_mdtB_mdtC_mdtD	-0.9523	evgA(a), flhD(e)
gadE	ulaR	baeR_baeS_mdtA_mdtB_mdtC_mdtD	-0.95228	gadE(d), ulaR(g)
ompR	tyrR	baeR_baeS_mdtA_mdtB_mdtC_mdtD	-0.95228	ompR(e), tyrR(f)
ebgR	lexA	baeR_baeS_mdtA_mdtB_mdtC_mdtD	-0.95208	ebgR(g), lexA(d)
ompR	zur	baeR_baeS_mdtA_mdtB_mdtC_mdtD	-0.95204	ompR(e), zur(f)
asnC	ompR	baeR_baeS_mdtA_mdtB_mdtC_mdtD	-0.95184	ompR(e)
phoP_phoQ	zur	baeR_baeS_mdtA_mdtB_mdtC_mdtD	-0.95166	phoP(a), zur(f)
nac	soxS	baeR_baeS_mdtA_mdtB_mdtC_mdtD	-0.95155	nac(g), soxS(b)
alsR	betI	baeR_baeS_mdtA_mdtB_mdtC_mdtD	-0.95146	betI(c)
adiY	betI	baeR_baeS_mdtA_mdtB_mdtC_mdtD	-0.95143	betI(c)
ebgR	ihfA_pheS_pheT	baeR_baeS_mdtA_mdtB_mdtC_mdtD	-0.95069	ebgR(g), ihfA(b)
argP	ebgR	baeR_baeS_mdtA_mdtB_mdtC_mdtD	-0.95055	argP(d), ebgR(g)
araC	cueR	baeR_baeS_mdtA_mdtB_mdtC_mdtD	-0.95037	araC(g), cueR(d)
cbl	lrhA	baeR_baeS_mdtA_mdtB_mdtC_mdtD	-0.95037	lrhA(e)
fhlA_hypA_hypB_hypC_hypD_hypE	zntR	baeR_baeS_mdtA_mdtB_mdtC_mdtD	-0.95036	fhlA(g), zntR(d)
csgD_csgE_csgF_csgG	iscR	baeR_baeS_mdtA_mdtB_mdtC_mdtD	-0.9503	csgD(e), iscR(c)
argP	kdpE	baeR_baeS_mdtA_mdtB_mdtC_mdtD	-0.95023	argP(d), kdpE(f)
pdhR	ydeO	baeR_baeS_mdtA_mdtB_mdtC_mdtD	-0.94999	pdhR(g), ydeO(d)
asnC	marA_marB_marR	baeR_baeS_mdtA_mdtB_mdtC_mdtD	-0.9499	marA(b), marR(b)
glnG	zntR	baeR_baeS_mdtA_mdtB_mdtC_mdtD	-0.94989	glnG(g), zntR(d)
rtcR	slyA	baeR_baeS_mdtA_mdtB_mdtC_mdtD	-0.94977	rtcR(g), slyA(c)
csgD_csgE_csgF_csgG	csiR	baeR_baeS_mdtA_mdtB_mdtC_mdtD	-0.94975	csgD(e), csiR(g)
gadE	nhaR	baeR_baeS_mdtA_mdtB_mdtC_mdtD	-0.94965	gadE(d), nhaR(f)
cpxR	marA_marB_marR	baeR_baeS_mdtA_mdtB_mdtC_mdtD	-0.94959	marA(b), marR(b)
dcuR_dcuS	evgA_evgS	baeR_baeS_mdtA_mdtB_mdtC_mdtD	-0.94957	evgA(a)
phoP_phoQ	uhpA_uhpB_uhpC	baeR_baeS_mdtA_mdtB_mdtC_mdtD	-0.94949	phoP(a), uhpA(f)
treR	zntR	baeR_baeS_mdtA_mdtB_mdtC_mdtD	-0.9494	treR(f), zntR(d)
melR	zntR	baeR_baeS_mdtA_mdtB_mdtC_mdtD	-0.94923	melR(g), zntR(d)
atoC	qseB	baeR_baeS_mdtA_mdtB_mdtC_mdtD	-0.94918	qseB(e)
evgA_evgS	gadE	baeR_baeS_mdtA_mdtB_mdtC_mdtD	-0.94917	evgA(a), gadE(d)
cueR	gcvR	baeR_baeS_mdtA_mdtB_mdtC_mdtD	-0.94886	cueR(d), gcvR(g)
phoP_phoQ	treR	baeR_baeS_mdtA_mdtB_mdtC_mdtD	-0.94878	phoP(a), treR(f)
alsR	evgA_evgS	baeR_baeS_mdtA_mdtB_mdtC_mdtD	-0.94875	evgA(a)
argP	iclR	baeR_baeS_mdtA_mdtB_mdtC_mdtD	-0.94872	argP(d), iclR(g)
asnC	rob	baeR_baeS_mdtA_mdtB_mdtC_mdtD	-0.94852	rob(a)
argP	phoP_phoQ	baeR_baeS_mdtA_mdtB_mdtC_mdtD	-0.94839	argP(d), phoP(a)
fhlA_hypA_hypB_hypC_hypD_hypE	gadE	baeR_baeS_mdtA_mdtB_mdtC_mdtD	-0.94838	fhlA(g), gadE(d)
gadW	soxS	baeR_baeS_mdtA_mdtB_mdtC_mdtD	-0.94837	soxS(b)
gadE	oxyR	baeR_baeS_mdtA_mdtB_mdtC_mdtD	-0.94835	gadE(d),
gadE	gcvA	baeR_baeS_mdtA_mdtB_mdtC_mdtD	-0.94814	gadE(d), gcvA(g)
argP	fruR	baeR_baeS_mdtA_mdtB_mdtC_mdtD	-0.94805	argP(d),
ebgR	lrhA	baeR_baeS_mdtA_mdtB_mdtC_mdtD	-0.94804	ebgR(g), lrhA(e)
lctR	phoP_phoQ	baeR_baeS_mdtA_mdtB_mdtC_mdtD	-0.94783	lctR(g), phoP(a)
gadE	modE	baeR_baeS_mdtA_mdtB_mdtC_mdtD	-0.94781	gadE(d),
fur	lrhA	baeR_baeS_mdtA_mdtB_mdtC_mdtD	-0.94768	fur(f), lrhA(e)
sdiA	zntR	baeR_baeS_mdtA_mdtB_mdtC_mdtD	-0.94766	sdiA(a,putative), zntR(d)
cpxR	phoP_phoQ	baeR_baeS_mdtA_mdtB_mdtC_mdtD	-0.94747	phoP(a)
ada_alkB	csgD_csgE_csgF_csgG	baeR_baeS_mdtA_mdtB_mdtC_mdtD	-0.94727	ada(g), csgD(e)
adiY	qseB	baeR_baeS_mdtA_mdtB_mdtC_mdtD	-0.9472	qseB(e)
hyfR	marA_marB_marR	baeR_baeS_mdtA_mdtB_mdtC_mdtD	-0.94718	hyfR(f), marA(b), marR(b)
betI	zntR	baeR_baeS_mdtA_mdtB_mdtC_mdtD	-0.94711	betI(c), zntR(d)
alsR	csgD_csgE_csgF_csgG	baeR_baeS_mdtA_mdtB_mdtC_mdtD	-0.94703	csgD(e)
ompR	ydeO	baeR_baeS_mdtA_mdtB_mdtC_mdtD	-0.94686	ompR(e), ydeO(d)
cbl	ihfA_pheS_pheT	baeR_baeS_mdtA_mdtB_mdtC_mdtD	-0.94684	ihfA(b)
lrp	phoP_phoQ	baeR_baeS_mdtA_mdtB_mdtC_mdtD	-0.94681	lrp(f), phoP(a)
alsR	ihfA_pheS_pheT	baeR_baeS_mdtA_mdtB_mdtC_mdtD	-0.94668	ihfA(b)
pdhR	qseB	baeR_baeS_mdtA_mdtB_mdtC_mdtD	-0.94665	pdhR(g), qseB(e)
argP	metJ	baeR_baeS_mdtA_mdtB_mdtC_mdtD	-0.94646	argP(d), metJ(f)
cbl	fnr	baeR_baeS_mdtA_mdtB_mdtC_mdtD	-0.94637	fnr(b)
argP	cytR	baeR_baeS_mdtA_mdtB_mdtC_mdtD	-0.94626	argP(d), cytR(f)
gadW	zntR	baeR_baeS_mdtA_mdtB_mdtC_mdtD	-0.9461	zntR(d)
xylR	zntR	baeR_baeS_mdtA_mdtB_mdtC_mdtD	-0.9457	xylR(g), zntR(d)
ilvY	zntR	baeR_baeS_mdtA_mdtB_mdtC_mdtD	-0.94565	ilvY(g), zntR(d)
lrhA	nadR	baeR_baeS_mdtA_mdtB_mdtC_mdtD	-0.94539	lrhA(e), nadR(g)
ebgR	ompR	baeR_baeS_mdtA_mdtB_mdtC_mdtD	-0.94522	ebgR(g), ompR(e)
glnG	qseB	baeR_baeS_mdtA_mdtB_mdtC_mdtD	-0.94475	glnG(g), qseB(e)
gntR	ydeO	baeR_baeS_mdtA_mdtB_mdtC_mdtD	-0.94474	ydeO(d)
exuR	flhD	baeR_baeS_mdtA_mdtB_mdtC_mdtD	-0.94471	exuR(g), flhD(e)
metJ	zntR	baeR_baeS_mdtA_mdtB_mdtC_mdtD	-0.94428	metJ(f), zntR(d)
nadR	zntR	baeR_baeS_mdtA_mdtB_mdtC_mdtD	-0.94415	nadR(g), zntR(d)
gadE	hupA	baeR_baeS_mdtA_mdtB_mdtC_mdtD	-0.94396	gadE(d), hupA(g)
ebgR	marA_marB_marR	baeR_baeS_mdtA_mdtB_mdtC_mdtD	-0.94392	ebgR(g), marA(b), marR(b)
argP	nagC	baeR_baeS_mdtA_mdtB_mdtC_mdtD	-0.94374	argP(d), nagC(f)
argP	norR	baeR_baeS_mdtA_mdtB_mdtC_mdtD	-0.94374	argP(d), norR(g)
ompR	tdcA_tdcB_tdcC_tdcD_tdcE_tdcF_tdcG	baeR_baeS_mdtA_mdtB_mdtC_mdtD	-0.94362	ompR(e), tdcA(f)
argP	cusR_cusS	baeR_baeS_mdtA_mdtB_mdtC_mdtD	-0.94337	argP(d),
lrp	ompR	baeR_baeS_mdtA_mdtB_mdtC_mdtD	-0.94335	lrp(f), ompR(e)
alsR	fnr	baeR_baeS_mdtA_mdtB_mdtC_mdtD	-0.9433	fnr(b)
glcC	zntR	baeR_baeS_mdtA_mdtB_mdtC_mdtD	-0.94325	glcC(g), zntR(d)
fur	lexA	baeR_baeS_mdtA_mdtB_mdtC_mdtD	-0.94298	fur(f), lexA(d)
argP	rob	baeR_baeS_mdtA_mdtB_mdtC_mdtD	-0.94284	argP(d), rob(a)
malI	marA_marB_marR	baeR_baeS_mdtA_mdtB_mdtC_mdtD	-0.94273	marA(b), marR(b)
hdfR	zntR	baeR_baeS_mdtA_mdtB_mdtC_mdtD	-0.94272	hdfR(g), zntR(d)
cbl	flhD	baeR_baeS_mdtA_mdtB_mdtC_mdtD	-0.94262	flhD(e)
argP	lacI	baeR_baeS_mdtA_mdtB_mdtC_mdtD	-0.94251	argP(d), lacI(f)
ebgR	zntR	baeR_baeS_mdtA_mdtB_mdtC_mdtD	-0.9422	ebgR(g), zntR(d)
argP	hupA	baeR_baeS_mdtA_mdtB_mdtC_mdtD	-0.94219	argP(d), hupA(g)
evgA_evgS	zur	baeR_baeS_mdtA_mdtB_mdtC_mdtD	-0.94218	evgA(a), zur(f)
argP	cadC	baeR_baeS_mdtA_mdtB_mdtC_mdtD	-0.94202	argP(d), cadC(g)
evgA_evgS	paaX_paaY	baeR_baeS_mdtA_mdtB_mdtC_mdtD	-0.94188	evgA(a), paaX(g)
csgD_csgE_csgF_csgG	fecI_fecR	baeR_baeS_mdtA_mdtB_mdtC_mdtD	-0.9417	csgD(e),
argP	ompR	baeR_baeS_mdtA_mdtB_mdtC_mdtD	-0.94148	argP(d), ompR(e)
argP	cbl	baeR_baeS_mdtA_mdtB_mdtC_mdtD	-0.94146	argP(d),
narP	ydeO	baeR_baeS_mdtA_mdtB_mdtC_mdtD	-0.94122	narP(g), ydeO(d)
glpR	ompR	baeR_baeS_mdtA_mdtB_mdtC_mdtD	-0.94115	glpR(g), ompR(e)
agaR	fnr	baeR_baeS_mdtA_mdtB_mdtC_mdtD	-0.9411	agaR(g), fnr(b)
argP	argR	baeR_baeS_mdtA_mdtB_mdtC_mdtD	-0.94106	argP(d), argR(g)
argP	mlc	baeR_baeS_mdtA_mdtB_mdtC_mdtD	-0.94104	argP(d), mlc(f)
dcuR_dcuS	flhD	baeR_baeS_mdtA_mdtB_mdtC_mdtD	-0.94101	flhD(e)
fruR	lrhA	baeR_baeS_mdtA_mdtB_mdtC_mdtD	-0.94079	lrhA(e)
purR	zntR	baeR_baeS_mdtA_mdtB_mdtC_mdtD	-0.94048	purR(g), zntR(d)
cusR_cusS	zntR	baeR_baeS_mdtA_mdtB_mdtC_mdtD	-0.94045	zntR(d)
argP	rtcR	baeR_baeS_mdtA_mdtB_mdtC_mdtD	-0.94039	argP(d), rtcR(g)
argP	purR	baeR_baeS_mdtA_mdtB_mdtC_mdtD	-0.94035	argP(d), purR(g)
argR	flhD	baeR_baeS_mdtA_mdtB_mdtC_mdtD	-0.9402	argR(g), flhD(e)
rob	rtcR	baeR_baeS_mdtA_mdtB_mdtC_mdtD	-0.94009	rob(a), rtcR(g)
exuR	gadE	baeR_baeS_mdtA_mdtB_mdtC_mdtD	-0.94001	exuR(g), gadE(d)
gadE	iscR	baeR_baeS_mdtA_mdtB_mdtC_mdtD	-0.93973	gadE(d), iscR(c)
argP	metR	baeR_baeS_mdtA_mdtB_mdtC_mdtD	-0.93934	argP(d), metR(g)
ompR	sdiA	baeR_baeS_mdtA_mdtB_mdtC_mdtD	-0.9393	ompR(e), sdiA(a,putative)
cbl	rob	baeR_baeS_mdtA_mdtB_mdtC_mdtD	-0.93919	rob(a)
modE	qseB	baeR_baeS_mdtA_mdtB_mdtC_mdtD	-0.93912	qseB(e)
argP	dsdC	baeR_baeS_mdtA_mdtB_mdtC_mdtD	-0.93908	argP(d), dsdC(g)
slyA	yiaJ	baeR_baeS_mdtA_mdtB_mdtC_mdtD	-0.93908	slyA(c), yiaJ(g)
alsR	qseB	baeR_baeS_mdtA_mdtB_mdtC_mdtD	-0.93907	qseB(e)
argP	uhpA_uhpB_uhpC	baeR_baeS_mdtA_mdtB_mdtC_mdtD	-0.93892	argP(d), uhpA(f)
argP	ihfA_pheS_pheT	baeR_baeS_mdtA_mdtB_mdtC_mdtD	-0.9389	argP(d), ihfA(b)
argP	tyrR	baeR_baeS_mdtA_mdtB_mdtC_mdtD	-0.93883	argP(d), tyrR(f)
argP	yiaJ	baeR_baeS_mdtA_mdtB_mdtC_mdtD	-0.93877	argP(d), yiaJ(g)
argP	fur	baeR_baeS_mdtA_mdtB_mdtC_mdtD	-0.93874	argP(d), fur(f)
metR	phoP_phoQ	baeR_baeS_mdtA_mdtB_mdtC_mdtD	-0.93867	metR(g), phoP(a)
csgD_csgE_csgF_csgG	zur	baeR_baeS_mdtA_mdtB_mdtC_mdtD	-0.93864	csgD(e), zur(f)
argP	cpxR	baeR_baeS_mdtA_mdtB_mdtC_mdtD	-0.93863	argP(d),
fruR	phoP_phoQ	baeR_baeS_mdtA_mdtB_mdtC_mdtD	-0.93856	phoP(a)
argP	treR	baeR_baeS_mdtA_mdtB_mdtC_mdtD	-0.93831	argP(d), treR(f)
agaR	evgA_evgS	baeR_baeS_mdtA_mdtB_mdtC_mdtD	-0.93826	agaR(g), evgA(a)
dsdC	slyA	baeR_baeS_mdtA_mdtB_mdtC_mdtD	-0.93822	dsdC(g), slyA(c)
argR	fnr	baeR_baeS_mdtA_mdtB_mdtC_mdtD	-0.93808	argR(g), fnr(b)
alpA	cueR	baeR_baeS_mdtA_mdtB_mdtC_mdtD	-0.93807	alpA(g), cueR(d)
purR	rob	baeR_baeS_mdtA_mdtB_mdtC_mdtD	-0.93804	purR(g), rob(a)
csgD_csgE_csgF_csgG	rcsB	baeR_baeS_mdtA_mdtB_mdtC_mdtD	-0.93795	csgD(e), rcsB(g)
gadW	iscR	baeR_baeS_mdtA_mdtB_mdtC_mdtD	-0.93794	iscR(c)
betI	flhD	baeR_baeS_mdtA_mdtB_mdtC_mdtD	-0.93793	betI(c), flhD(e)
metR	rob	baeR_baeS_mdtA_mdtB_mdtC_mdtD	-0.93782	metR(g), rob(a)
melR	slyA	baeR_baeS_mdtA_mdtB_mdtC_mdtD	-0.93772	melR(g), slyA(c)
cysB	qseB	baeR_baeS_mdtA_mdtB_mdtC_mdtD	-0.93765	cysB(g), qseB(e)
lrhA	paaX_paaY	baeR_baeS_mdtA_mdtB_mdtC_mdtD	-0.93764	lrhA(e), paaX(g)
narL_narX	slyA	baeR_baeS_mdtA_mdtB_mdtC_mdtD	-0.93764	narL(g), slyA(c)
argR	rob	baeR_baeS_mdtA_mdtB_mdtC_mdtD	-0.93727	argR(g), rob(a)
chbR	qseB	baeR_baeS_mdtA_mdtB_mdtC_mdtD	-0.93726	chbR(f), qseB(e)
appY	slyA	baeR_baeS_mdtA_mdtB_mdtC_mdtD	-0.93723	slyA(c)
fur	phoP_phoQ	baeR_baeS_mdtA_mdtB_mdtC_mdtD	-0.93706	fur(f), phoP(a)
lctR	marA_marB_marR	baeR_baeS_mdtA_mdtB_mdtC_mdtD	-0.93703	lctR(g), marA(b), marR(b)
lctR	lexA	baeR_baeS_mdtA_mdtB_mdtC_mdtD	-0.93682	lctR(g), lexA(d)
slyA	ulaR	baeR_baeS_mdtA_mdtB_mdtC_mdtD	-0.93664	slyA(c), ulaR(g)
cueR	zntR	baeR_baeS_mdtA_mdtB_mdtC_mdtD	-0.93661	cueR(d), zntR(d)
ada_alkB	zntR	baeR_baeS_mdtA_mdtB_mdtC_mdtD	-0.93656	ada(g), zntR(d)
ada_alkB	flhD	baeR_baeS_mdtA_mdtB_mdtC_mdtD	-0.93645	ada(g), flhD(e)
argP	malT	baeR_baeS_mdtA_mdtB_mdtC_mdtD	-0.93624	argP(d), malT(f)
lctR	slyA	baeR_baeS_mdtA_mdtB_mdtC_mdtD	-0.93611	lctR(g), slyA(c)
lrp	zntR	baeR_baeS_mdtA_mdtB_mdtC_mdtD	-0.9361	lrp(f), zntR(d)
cbl	evgA_evgS	baeR_baeS_mdtA_mdtB_mdtC_mdtD	-0.936	evgA(a)
agaR	rob	baeR_baeS_mdtA_mdtB_mdtC_mdtD	-0.93574	agaR(g), rob(a)
nadR	soxS	baeR_baeS_mdtA_mdtB_mdtC_mdtD	-0.9357	nadR(g), soxS(b)
slyA	tdcA_tdcB_tdcC_tdcD_tdcE_tdcF_tdcG	baeR_baeS_mdtA_mdtB_mdtC_mdtD	-0.93561	slyA(c), tdcA(f)
csiR	qseB	baeR_baeS_mdtA_mdtB_mdtC_mdtD	-0.93559	csiR(g), qseB(e)
mhpR	qseB	baeR_baeS_mdtA_mdtB_mdtC_mdtD	-0.93547	mhpR(g), qseB(e)
ebgR	ydeO	baeR_baeS_mdtA_mdtB_mdtC_mdtD	-0.93512	ebgR(g), ydeO(d)
gadE	mngR	baeR_baeS_mdtA_mdtB_mdtC_mdtD	-0.93508	gadE(d), mngR(g)
argP	flhD	baeR_baeS_mdtA_mdtB_mdtC_mdtD	-0.93505	argP(d), flhD(e)
gadE	pspF	baeR_baeS_mdtA_mdtB_mdtC_mdtD	-0.93504	gadE(d), pspF(g)
rob	tyrR	baeR_baeS_mdtA_mdtB_mdtC_mdtD	-0.93482	rob(a), tyrR(f)
gadE	idnR	baeR_baeS_mdtA_mdtB_mdtC_mdtD	-0.93471	gadE(d), idnR(g)
paaX_paaY	soxS	baeR_baeS_mdtA_mdtB_mdtC_mdtD	-0.93456	paaX(g), soxS(b)
alsR	flhD	baeR_baeS_mdtA_mdtB_mdtC_mdtD	-0.93452	flhD(e)
exuR	zntR	baeR_baeS_mdtA_mdtB_mdtC_mdtD	-0.93436	exuR(g), zntR(d)
csiR	flhD	baeR_baeS_mdtA_mdtB_mdtC_mdtD	-0.93433	csiR(g), flhD(e)
sdiA	slyA	baeR_baeS_mdtA_mdtB_mdtC_mdtD	-0.93433	sdiA(a,putative), slyA(c)
cpxR	ompR	baeR_baeS_mdtA_mdtB_mdtC_mdtD	-0.93431	ompR(e)
nagC	qseB	baeR_baeS_mdtA_mdtB_mdtC_mdtD	-0.93429	nagC(f), qseB(e)
dsdC	ompR	baeR_baeS_mdtA_mdtB_mdtC_mdtD	-0.93411	dsdC(g), ompR(e)
argP	fabR	baeR_baeS_mdtA_mdtB_mdtC_mdtD	-0.93409	argP(d), fabR(g)
glpR	phoP_phoQ	baeR_baeS_mdtA_mdtB_mdtC_mdtD	-0.93409	glpR(g), phoP(a)
nagC	slyA	baeR_baeS_mdtA_mdtB_mdtC_mdtD	-0.93393	nagC(f), slyA(c)
trpR	ydeO	baeR_baeS_mdtA_mdtB_mdtC_mdtD	-0.93391	trpR(f), ydeO(d)
dsdC	phoP_phoQ	baeR_baeS_mdtA_mdtB_mdtC_mdtD	-0.93374	dsdC(g), phoP(a)
ompR	uxuR	baeR_baeS_mdtA_mdtB_mdtC_mdtD	-0.9335	ompR(e), uxuR(f)
evgA_evgS	narP	baeR_baeS_mdtA_mdtB_mdtC_mdtD	-0.9332	evgA(a), narP(g)
nagC	zntR	baeR_baeS_mdtA_mdtB_mdtC_mdtD	-0.93311	nagC(f), zntR(d)
agaR	flhD	baeR_baeS_mdtA_mdtB_mdtC_mdtD	-0.93257	agaR(g), flhD(e)
argP	uxuR	baeR_baeS_mdtA_mdtB_mdtC_mdtD	-0.93227	argP(d), uxuR(f)
alsR	cueR	baeR_baeS_mdtA_mdtB_mdtC_mdtD	-0.93171	cueR(d)
leuO	ompR	baeR_baeS_mdtA_mdtB_mdtC_mdtD	-0.93148	leuO(g), ompR(e)
argR	ydeO	baeR_baeS_mdtA_mdtB_mdtC_mdtD	-0.93131	argR(g), ydeO(d)
betI	gcvR	baeR_baeS_mdtA_mdtB_mdtC_mdtD	-0.93126	betI(c), gcvR(g)
evgA_evgS	zntR	baeR_baeS_mdtA_mdtB_mdtC_mdtD	-0.93106	evgA(a), zntR(d)
argP	fhlA_hypA_hypB_hypC_hypD_hypE	baeR_baeS_mdtA_mdtB_mdtC_mdtD	-0.93095	argP(d), fhlA(g)
rob	yiaJ	baeR_baeS_mdtA_mdtB_mdtC_mdtD	-0.93089	rob(a), yiaJ(g)
agaR	ydeO	baeR_baeS_mdtA_mdtB_mdtC_mdtD	-0.93062	agaR(g), ydeO(d)
argP	cspE	baeR_baeS_mdtA_mdtB_mdtC_mdtD	-0.93057	argP(d),
argP	zntR	baeR_baeS_mdtA_mdtB_mdtC_mdtD	-0.93035	argP(d), zntR(d)
fur	ihfA_pheS_pheT	baeR_baeS_mdtA_mdtB_mdtC_mdtD	-0.9302	fur(f), ihfA(b)
argR	evgA_evgS	baeR_baeS_mdtA_mdtB_mdtC_mdtD	-0.93008	argR(g), evgA(a)
cpxR	slyA	baeR_baeS_mdtA_mdtB_mdtC_mdtD	-0.93004	slyA(c)
gadE	phoB_phoR	baeR_baeS_mdtA_mdtB_mdtC_mdtD	-0.92991	gadE(d), phoB(f)
metJ	phoP_phoQ	baeR_baeS_mdtA_mdtB_mdtC_mdtD	-0.92969	metJ(f), phoP(a)
gcvA	qseB	baeR_baeS_mdtA_mdtB_mdtC_mdtD	-0.92956	gcvA(g), qseB(e)
metR	ompR	baeR_baeS_mdtA_mdtB_mdtC_mdtD	-0.92941	metR(g), ompR(e)
fhlA_hypA_hypB_hypC_hypD_hypE	lexA	baeR_baeS_mdtA_mdtB_mdtC_mdtD	-0.929	fhlA(g), lexA(d)
rtcR	zntR	baeR_baeS_mdtA_mdtB_mdtC_mdtD	-0.92884	rtcR(g), zntR(d)
atoC	flhD	baeR_baeS_mdtA_mdtB_mdtC_mdtD	-0.9285	flhD(e)
lctR	ompR	baeR_baeS_mdtA_mdtB_mdtC_mdtD	-0.92774	lctR(g), ompR(e)
narP	soxS	baeR_baeS_mdtA_mdtB_mdtC_mdtD	-0.92774	narP(g), soxS(b)
phoP_phoQ	sdiA	baeR_baeS_mdtA_mdtB_mdtC_mdtD	-0.92771	phoP(a), sdiA(a,putative)
argP	galR	baeR_baeS_mdtA_mdtB_mdtC_mdtD	-0.92767	argP(d), galR(g)
ebgR	flhD	baeR_baeS_mdtA_mdtB_mdtC_mdtD	-0.92696	ebgR(g), flhD(e)
asnC	lrhA	baeR_baeS_mdtA_mdtB_mdtC_mdtD	-0.92663	lrhA(e)
mlc	zntR	baeR_baeS_mdtA_mdtB_mdtC_mdtD	-0.9266	mlc(f), zntR(d)
fhlA_hypA_hypB_hypC_hypD_hypE	flhD	baeR_baeS_mdtA_mdtB_mdtC_mdtD	-0.92656	fhlA(g), flhD(e)
zntR	zur	baeR_baeS_mdtA_mdtB_mdtC_mdtD	-0.92634	zntR(d), zur(f)
agaR	crp	baeR_baeS_mdtA_mdtB_mdtC_mdtD	-0.92614	agaR(g), crp(b)
evgA_evgS	glnG	baeR_baeS_mdtA_mdtB_mdtC_mdtD	-0.92544	evgA(a), glnG(g)
gadE	hns	baeR_baeS_mdtA_mdtB_mdtC_mdtD	-0.9243	gadE(d), hns(g)
agaR	ompR	baeR_baeS_mdtA_mdtB_mdtC_mdtD	-0.92424	agaR(g), ompR(e)
lrhA	nac	baeR_baeS_mdtA_mdtB_mdtC_mdtD	-0.9237	lrhA(e), nac(g)
glpR	lexA	baeR_baeS_mdtA_mdtB_mdtC_mdtD	-0.92305	glpR(g), lexA(d)
asnC	evgA_evgS	baeR_baeS_mdtA_mdtB_mdtC_mdtD	-0.92294	evgA(a)
cpxR	emrR	baeR_baeS_mdtA_mdtB_mdtC_mdtD	-0.9227	emrR(a)
ada_alkB	gadE	baeR_baeS_mdtA_mdtB_mdtC_mdtD	-0.92259	ada(g), gadE(d)
betI	fecI_fecR	baeR_baeS_mdtA_mdtB_mdtC_mdtD	-0.92243	betI(c),
evgA_evgS	pdhR	baeR_baeS_mdtA_mdtB_mdtC_mdtD	-0.92223	evgA(a), pdhR(g)
argP	tdcA_tdcB_tdcC_tdcD_tdcE_tdcF_tdcG	baeR_baeS_mdtA_mdtB_mdtC_mdtD	-0.92216	argP(d), tdcA(f)
evgA_evgS	mtlR	baeR_baeS_mdtA_mdtB_mdtC_mdtD	-0.92205	evgA(a), mtlR(g)
argP	fnr	baeR_baeS_mdtA_mdtB_mdtC_mdtD	-0.92149	argP(d), fnr(b)
csiR	emrR	baeR_baeS_mdtA_mdtB_mdtC_mdtD	-0.92141	csiR(g), emrR(a)
phoP_phoQ	rbsR	baeR_baeS_mdtA_mdtB_mdtC_mdtD	-0.92125	phoP(a), rbsR(g)
atoC	csgD_csgE_csgF_csgG	baeR_baeS_mdtA_mdtB_mdtC_mdtD	-0.92118	csgD(e)
melR	rob	baeR_baeS_mdtA_mdtB_mdtC_mdtD	-0.92036	melR(g), rob(a)
phoP_phoQ	rob	baeR_baeS_mdtA_mdtB_mdtC_mdtD	-0.92016	phoP(a), rob(a)
argP	xylR	baeR_baeS_mdtA_mdtB_mdtC_mdtD	-0.91976	argP(d), xylR(g)
caiF	flhD	baeR_baeS_mdtA_mdtB_mdtC_mdtD	-0.91976	caiF(g), flhD(e)
nhaR	qseB	baeR_baeS_mdtA_mdtB_mdtC_mdtD	-0.91956	nhaR(f), qseB(e)
soxS	zur	baeR_baeS_mdtA_mdtB_mdtC_mdtD	-0.91917	soxS(b), zur(f)
ompR	torR	baeR_baeS_mdtA_mdtB_mdtC_mdtD	-0.91876	ompR(e), torR(a,putative)
lrp	rob	baeR_baeS_mdtA_mdtB_mdtC_mdtD	-0.91869	lrp(f), rob(a)
alsR	zntR	baeR_baeS_mdtA_mdtB_mdtC_mdtD	-0.91855	zntR(d)
phoP_phoQ	ydeO	baeR_baeS_mdtA_mdtB_mdtC_mdtD	-0.91854	phoP(a), ydeO(d)
metR	zntR	baeR_baeS_mdtA_mdtB_mdtC_mdtD	-0.91853	metR(g), zntR(d)
alsR	lrhA	baeR_baeS_mdtA_mdtB_mdtC_mdtD	-0.91845	lrhA(e)
betI	zur	baeR_baeS_mdtA_mdtB_mdtC_mdtD	-0.91837	betI(c), zur(f)
lrhA	pdhR	baeR_baeS_mdtA_mdtB_mdtC_mdtD	-0.91833	lrhA(e), pdhR(g)
argP	malI	baeR_baeS_mdtA_mdtB_mdtC_mdtD	-0.91761	argP(d),
ebgR	evgA_evgS	baeR_baeS_mdtA_mdtB_mdtC_mdtD	-0.91735	ebgR(g), evgA(a)
metJ	slyA	baeR_baeS_mdtA_mdtB_mdtC_mdtD	-0.91705	metJ(f), slyA(c)
dsdC	rob	baeR_baeS_mdtA_mdtB_mdtC_mdtD	-0.91635	dsdC(g), rob(a)
leuO	slyA	baeR_baeS_mdtA_mdtB_mdtC_mdtD	-0.91625	leuO(g), slyA(c)
dcuR_dcuS	fnr	baeR_baeS_mdtA_mdtB_mdtC_mdtD	-0.91616	fnr(b)
betI	qseB	baeR_baeS_mdtA_mdtB_mdtC_mdtD	-0.91584	betI(c), qseB(e)
lrhA	xapR	baeR_baeS_mdtA_mdtB_mdtC_mdtD	-0.91568	lrhA(e), xapR(f)
dsdC	emrR	baeR_baeS_mdtA_mdtB_mdtC_mdtD	-0.91556	dsdC(g), emrR(a)
evgA_evgS	fadR	baeR_baeS_mdtA_mdtB_mdtC_mdtD	-0.91532	evgA(a), fadR(g)
evgA_evgS	marA_marB_marR	baeR_baeS_mdtA_mdtB_mdtC_mdtD	-0.91518	evgA(a), marA(b), marR(b)
argP	sdiA	baeR_baeS_mdtA_mdtB_mdtC_mdtD	-0.91513	argP(d), sdiA(a,putative)
fruR	ompR	baeR_baeS_mdtA_mdtB_mdtC_mdtD	-0.91459	ompR(e)
nagC	phoP_phoQ	baeR_baeS_mdtA_mdtB_mdtC_mdtD	-0.91459	nagC(f), phoP(a)
alpA	qseB	baeR_baeS_mdtA_mdtB_mdtC_mdtD	-0.91457	alpA(g), qseB(e)
glpR	marA_marB_marR	baeR_baeS_mdtA_mdtB_mdtC_mdtD	-0.91448	glpR(g), marA(b), marR(b)
asnC	ihfA_pheS_pheT	baeR_baeS_mdtA_mdtB_mdtC_mdtD	-0.91428	ihfA(b)
gadE	rcsB	baeR_baeS_mdtA_mdtB_mdtC_mdtD	-0.91413	gadE(d), rcsB(g)
chbR	cueR	baeR_baeS_mdtA_mdtB_mdtC_mdtD	-0.91409	chbR(f), cueR(d)
appY	flhD	baeR_baeS_mdtA_mdtB_mdtC_mdtD	-0.91406	flhD(e)
argP	leuO	baeR_baeS_mdtA_mdtB_mdtC_mdtD	-0.91367	argP(d), leuO(g)
atoC	zntR	baeR_baeS_mdtA_mdtB_mdtC_mdtD	-0.91355	zntR(d)
hdfR	lexA	baeR_baeS_mdtA_mdtB_mdtC_mdtD	-0.91344	hdfR(g), lexA(d)
malI	soxS	baeR_baeS_mdtA_mdtB_mdtC_mdtD	-0.9134	soxS(b)
fis	qseB	baeR_baeS_mdtA_mdtB_mdtC_mdtD	-0.91328	fis(b), qseB(e)
agaR	argP	baeR_baeS_mdtA_mdtB_mdtC_mdtD	-0.9132	agaR(g), argP(d)
araC	gadE	baeR_baeS_mdtA_mdtB_mdtC_mdtD	-0.91311	araC(g), gadE(d)
evgA_evgS	gcvR	baeR_baeS_mdtA_mdtB_mdtC_mdtD	-0.91284	evgA(a), gcvR(g)
appY	phoP_phoQ	baeR_baeS_mdtA_mdtB_mdtC_mdtD	-0.91254	phoP(a)
csiR	lrhA	baeR_baeS_mdtA_mdtB_mdtC_mdtD	-0.91246	csiR(g), lrhA(e)
cusR_cusS	flhD	baeR_baeS_mdtA_mdtB_mdtC_mdtD	-0.91233	flhD(e)
evgA_evgS	nadR	baeR_baeS_mdtA_mdtB_mdtC_mdtD	-0.91229	evgA(a), nadR(g)
oxyR	qseB	baeR_baeS_mdtA_mdtB_mdtC_mdtD	-0.91208	qseB(e)
nikR	phoP_phoQ	baeR_baeS_mdtA_mdtB_mdtC_mdtD	-0.91173	nikR(f), phoP(a)
dcuR_dcuS	ydeO	baeR_baeS_mdtA_mdtB_mdtC_mdtD	-0.91144	ydeO(d)
paaX_paaY	qseB	baeR_baeS_mdtA_mdtB_mdtC_mdtD	-0.91143	paaX(g), qseB(e)
lacI	rob	baeR_baeS_mdtA_mdtB_mdtC_mdtD	-0.91088	lacI(f), rob(a)
argP	exuR	baeR_baeS_mdtA_mdtB_mdtC_mdtD	-0.91083	argP(d), exuR(g)
atoC	lexA	baeR_baeS_mdtA_mdtB_mdtC_mdtD	-0.91069	lexA(d)
lrhA	slyA	baeR_baeS_mdtA_mdtB_mdtC_mdtD	-0.91061	lrhA(e), slyA(c)
asnC	flhD	baeR_baeS_mdtA_mdtB_mdtC_mdtD	-0.91053	flhD(e)
glpR	rob	baeR_baeS_mdtA_mdtB_mdtC_mdtD	-0.9104	glpR(g), rob(a)
gadE	fecI_fecR	baeR_baeS_mdtA_mdtB_mdtC_mdtD	-0.9103	gadE(d),
soxR	zntR	baeR_baeS_mdtA_mdtB_mdtC_mdtD	-0.91027	zntR(d)
melR	phoP_phoQ	baeR_baeS_mdtA_mdtB_mdtC_mdtD	-0.91019	melR(g), phoP(a)
pdhR	soxS	baeR_baeS_mdtA_mdtB_mdtC_mdtD	-0.90996	pdhR(g), soxS(b)
fucR	zntR	baeR_baeS_mdtA_mdtB_mdtC_mdtD	-0.90995	fucR(g), zntR(d)
evgA_evgS	gadW	baeR_baeS_mdtA_mdtB_mdtC_mdtD	-0.90994	evgA(a),
argP	glpR	baeR_baeS_mdtA_mdtB_mdtC_mdtD	-0.90991	argP(d), glpR(g)
fhlA_hypA_hypB_hypC_hypD_hypE	phoP_phoQ	baeR_baeS_mdtA_mdtB_mdtC_mdtD	-0.90984	fhlA(g), phoP(a)
csiR	iscR	baeR_baeS_mdtA_mdtB_mdtC_mdtD	-0.90949	csiR(g), iscR(c)
ompR	phoB_phoR	baeR_baeS_mdtA_mdtB_mdtC_mdtD	-0.90927	ompR(e), phoB(f)
gadE	rbsR	baeR_baeS_mdtA_mdtB_mdtC_mdtD	-0.90895	gadE(d), rbsR(g)
leuO	lexA	baeR_baeS_mdtA_mdtB_mdtC_mdtD	-0.90891	leuO(g), lexA(d)
argP	gcvR	baeR_baeS_mdtA_mdtB_mdtC_mdtD	-0.90878	argP(d), gcvR(g)
rob	tdcA_tdcB_tdcC_tdcD_tdcE_tdcF_tdcG	baeR_baeS_mdtA_mdtB_mdtC_mdtD	-0.90867	rob(a), tdcA(f)
fur	rob	baeR_baeS_mdtA_mdtB_mdtC_mdtD	-0.90855	fur(f), rob(a)
evgA_evgS	slyA	baeR_baeS_mdtA_mdtB_mdtC_mdtD	-0.90839	evgA(a), slyA(c)
dcuR_dcuS	iscR	baeR_baeS_mdtA_mdtB_mdtC_mdtD	-0.90832	iscR(c)
malT	ompR	baeR_baeS_mdtA_mdtB_mdtC_mdtD	-0.90812	malT(f), ompR(e)
csiR	soxS	baeR_baeS_mdtA_mdtB_mdtC_mdtD	-0.90774	csiR(g), soxS(b)
lrhA	zntR	baeR_baeS_mdtA_mdtB_mdtC_mdtD	-0.90753	lrhA(e), zntR(d)
mhpR	zntR	baeR_baeS_mdtA_mdtB_mdtC_mdtD	-0.90709	mhpR(g), zntR(d)
slyA	uxuR	baeR_baeS_mdtA_mdtB_mdtC_mdtD	-0.90667	slyA(c), uxuR(f)
exuR	slyA	baeR_baeS_mdtA_mdtB_mdtC_mdtD	-0.90648	exuR(g), slyA(c)
csgD_csgE_csgF_csgG	envY_ompT	baeR_baeS_mdtA_mdtB_mdtC_mdtD	-0.90639	csgD(e), envY(e)
chbR	csgD_csgE_csgF_csgG	baeR_baeS_mdtA_mdtB_mdtC_mdtD	-0.90626	chbR(f), csgD(e)
leuO	phoP_phoQ	baeR_baeS_mdtA_mdtB_mdtC_mdtD	-0.90624	leuO(g), phoP(a)
argP	ydeO	baeR_baeS_mdtA_mdtB_mdtC_mdtD	-0.90608	argP(d), ydeO(d)
slyA	ydeO	baeR_baeS_mdtA_mdtB_mdtC_mdtD	-0.90605	slyA(c), ydeO(d)
evgA_evgS	hns	baeR_baeS_mdtA_mdtB_mdtC_mdtD	-0.90603	evgA(a), hns(g)
slyA	zraR_zraS	baeR_baeS_mdtA_mdtB_mdtC_mdtD	-0.90576	slyA(c), zraR(g)
uidR	zntR	baeR_baeS_mdtA_mdtB_mdtC_mdtD	-0.90557	uidR(g), zntR(d)
crp	qseB	baeR_baeS_mdtA_mdtB_mdtC_mdtD	-0.90555	crp(b), qseB(e)
argP	narP	baeR_baeS_mdtA_mdtB_mdtC_mdtD	-0.90548	argP(d), narP(g)
nikR	ompR	baeR_baeS_mdtA_mdtB_mdtC_mdtD	-0.90538	nikR(f), ompR(e)
lrhA	rhaR_rhaS	baeR_baeS_mdtA_mdtB_mdtC_mdtD	-0.90526	lrhA(e), ,
ompR	rbsR	baeR_baeS_mdtA_mdtB_mdtC_mdtD	-0.90523	ompR(e), rbsR(g)
malT	rob	baeR_baeS_mdtA_mdtB_mdtC_mdtD	-0.90484	malT(f), rob(a)
crp	zur	baeR_baeS_mdtA_mdtB_mdtC_mdtD	-0.90457	crp(b), zur(f)
exuR	marA_marB_marR	baeR_baeS_mdtA_mdtB_mdtC_mdtD	-0.90449	exuR(g), marA(b), marR(b)
slyA	treR	baeR_baeS_mdtA_mdtB_mdtC_mdtD	-0.90423	slyA(c), treR(f)
evgA_evgS	lexA	baeR_baeS_mdtA_mdtB_mdtC_mdtD	-0.90415	evgA(a), lexA(d)
fhlA_hypA_hypB_hypC_hypD_hypE	marA_marB_marR	baeR_baeS_mdtA_mdtB_mdtC_mdtD	-0.90394	fhlA(g), marA(b), marR(b)
uxuR	zntR	baeR_baeS_mdtA_mdtB_mdtC_mdtD	-0.90339	uxuR(f), zntR(d)
fucR	gadE	baeR_baeS_mdtA_mdtB_mdtC_mdtD	-0.90268	fucR(g), gadE(d)
evgA_evgS	trpR	baeR_baeS_mdtA_mdtB_mdtC_mdtD	-0.90244	evgA(a), trpR(f)
crp	cueR	baeR_baeS_mdtA_mdtB_mdtC_mdtD	-0.90211	crp(b), cueR(d)
dsdC	zntR	baeR_baeS_mdtA_mdtB_mdtC_mdtD	-0.90211	dsdC(g), zntR(d)
atoC	marA_marB_marR	baeR_baeS_mdtA_mdtB_mdtC_mdtD	-0.90185	marA(b), marR(b)
ompR	rob	baeR_baeS_mdtA_mdtB_mdtC_mdtD	-0.90183	ompR(e), rob(a)
caiF	gadE	baeR_baeS_mdtA_mdtB_mdtC_mdtD	-0.90163	caiF(g), gadE(d)
mlc	slyA	baeR_baeS_mdtA_mdtB_mdtC_mdtD	-0.90153	mlc(f), slyA(c)
argP	hdfR	baeR_baeS_mdtA_mdtB_mdtC_mdtD	-0.90149	argP(d), hdfR(g)
tyrR	ydeO	baeR_baeS_mdtA_mdtB_mdtC_mdtD	-0.90114	tyrR(f), ydeO(d)
exuR	lexA	baeR_baeS_mdtA_mdtB_mdtC_mdtD	-0.90084	exuR(g), lexA(d)
cueR	gadE	baeR_baeS_mdtA_mdtB_mdtC_mdtD	-0.90063	cueR(d), gadE(d)
argP	nikR	baeR_baeS_mdtA_mdtB_mdtC_mdtD	-0.90015	argP(d), nikR(f)

## Sheet: cmr
Regulator	Regulator	Target	Classification	Evidences
emrR	fadR	cmr	-0.99601	emrR(a), fadR(g)
emrR	idnR	cmr	-0.99575	emrR(a), idnR(g)
emrR	iscR	cmr	-0.9955	emrR(a), iscR(c)
emrR	glcC	cmr	-0.99547	emrR(a), glcC(g)
emrR	pdhR	cmr	-0.9953	emrR(a), pdhR(g)
emrR	fnr	cmr	-0.99526	emrR(a), fnr(b)
emrR	torR	cmr	-0.9952	emrR(a), torR(a,putative)
emrR	rob	cmr	-0.99518	emrR(a), rob(a)
emrR	kdpE	cmr	-0.99516	emrR(a), kdpE(f)
emrR	nagC	cmr	-0.99507	emrR(a), nagC(f)
emrR	galS	cmr	-0.99496	emrR(a), galS(g)
emrR	flhD	cmr	-0.99495	emrR(a), flhD(e)
emrR	iclR	cmr	-0.99495	emrR(a), iclR(g)
emrR	mngR	cmr	-0.99484	emrR(a), mngR(g)
emrR	nhaR	cmr	-0.99481	emrR(a), nhaR(f)
emrR	mhpR	cmr	-0.99464	emrR(a), mhpR(g)
emrR	paaX_paaY	cmr	-0.99458	emrR(a), paaX(g)
emrR	mtlR	cmr	-0.99449	emrR(a), mtlR(g)
emrR	galR	cmr	-0.99445	emrR(a), galR(g)
emrR	marA_marB_marR	cmr	-0.99441	emrR(a), marA(b), marR(b)
emrR	nac	cmr	-0.99424	emrR(a), nac(g)
emrR	narL_narX	cmr	-0.994	emrR(a), narL(g)
emrR	modE	cmr	-0.99388	emrR(a),
emrR	lexA	cmr	-0.99387	emrR(a), lexA(d)
emrR	ihfA_pheS_pheT	cmr	-0.99383	emrR(a), ihfA(b)
emrR	nikR	cmr	-0.99369	emrR(a), nikR(f)
emrR	glpR	cmr	-0.99344	emrR(a), glpR(g)
dnaA_dnaN_recF	fnr	cmr	-0.99306	dnaA(g), fnr(b)
emrR	uhpA_uhpB_uhpC	cmr	-0.99306	emrR(a), uhpA(f)
dnaA_dnaN_recF	marA_marB_marR	cmr	-0.99303	dnaA(g), marA(b), marR(b)
emrR	soxS	cmr	-0.99297	emrR(a), soxS(b)
emrR	malI	cmr	-0.99277	emrR(a),
emrR	trpR	cmr	-0.99271	emrR(a), trpR(f)
emrR	rcsB	cmr	-0.99254	emrR(a), rcsB(g)
emrR	uidR	cmr	-0.99211	emrR(a), uidR(g)
dnaA_dnaN_recF	rob	cmr	-0.99205	dnaA(g), rob(a)
emrR	fecI_fecR	cmr	-0.9918	emrR(a),
emrR	xapR	cmr	-0.99161	emrR(a), xapR(f)
emrR	slyA	cmr	-0.99153	emrR(a), slyA(c)
emrR	soxR	cmr	-0.99153	emrR(a),
emrR	ilvY	cmr	-0.99143	emrR(a), ilvY(g)
emrR	tdcR	cmr	-0.99137	emrR(a), tdcR(f)
lexA	rhaR_rhaS	cmr	-0.99137	lexA(d), ,
lexA	uhpA_uhpB_uhpC	cmr	-0.99136	lexA(d), uhpA(f)
emrR	nanR	cmr	-0.99121	emrR(a), nanR(f)
emrR	sdiA	cmr	-0.99112	emrR(a), sdiA(a,putative)
emrR	melR	cmr	-0.99074	emrR(a), melR(g)
emrR	rbsR	cmr	-0.99058	emrR(a), rbsR(g)
emrR	malT	cmr	-0.99048	emrR(a), malT(f)
emrR	xylR	cmr	-0.9904	emrR(a), xylR(g)
emrR	nadR	cmr	-0.99037	emrR(a), nadR(g)
dnaA_dnaN_recF	slyA	cmr	-0.99035	dnaA(g), slyA(c)
emrR	qseB	cmr	-0.99029	emrR(a), qseB(e)
emrR	rhaR_rhaS	cmr	-0.99016	emrR(a), ,
cspA	fnr	cmr	-0.99006	cspA(g), fnr(b)
gadX	ydeO	cmr	-0.99005	gadX(g), ydeO(d)
emrR	metR	cmr	-0.99	emrR(a), metR(g)
gadX	rob	cmr	-0.9899	gadX(g), rob(a)
emrR	purR	cmr	-0.98988	emrR(a), purR(g)
emrR	rtcR	cmr	-0.98934	emrR(a), rtcR(g)
emrR	zntR	cmr	-0.98928	emrR(a), zntR(d)
emrR	gadX	cmr	-0.98914	emrR(a), gadX(g)
dnaA_dnaN_recF	lexA	cmr	-0.9891	dnaA(g), lexA(d)
lexA	tdcA_tdcB_tdcC_tdcD_tdcE_tdcF_tdcG	cmr	-0.98891	lexA(d), tdcA(f)
mtlR	rob	cmr	-0.98891	mtlR(g), rob(a)
emrR	phoP_phoQ	cmr	-0.9888	emrR(a), phoP(a)
lexA	malI	cmr	-0.98875	lexA(d),
emrR	uxuR	cmr	-0.98863	emrR(a), uxuR(f)
dnaA_dnaN_recF	flhD	cmr	-0.98848	dnaA(g), flhD(e)
dnaA_dnaN_recF	qseB	cmr	-0.98837	dnaA(g), qseB(e)
emrR	evgA_evgS	cmr	-0.98832	emrR(a), evgA(a)
emrR	norR	cmr	-0.98823	emrR(a), norR(g)
emrR	exuR	cmr	-0.98819	emrR(a), exuR(g)
lexA	rob	cmr	-0.98809	lexA(d), rob(a)
lexA	nadR	cmr	-0.98801	lexA(d), nadR(g)
emrR	hdfR	cmr	-0.98777	emrR(a), hdfR(g)
mtlR	slyA	cmr	-0.98755	mtlR(g), slyA(c)
dnaA_dnaN_recF	zntR	cmr	-0.98752	dnaA(g), zntR(d)
gadX	slyA	cmr	-0.98752	gadX(g), slyA(c)
dnaA_dnaN_recF	soxS	cmr	-0.98748	dnaA(g), soxS(b)
marA_marB_marR	rhaR_rhaS	cmr	-0.98746	marA(b), marR(b), ,
emrR	mlc	cmr	-0.98722	emrR(a), mlc(f)
cspA	emrR	cmr	-0.9871	cspA(g), emrR(a)
cspE	emrR	cmr	-0.98707	emrR(a)
emrR	gcvA	cmr	-0.98682	emrR(a), gcvA(g)
emrR	lacI	cmr	-0.9866	emrR(a), lacI(f)
lexA	paaX_paaY	cmr	-0.98657	lexA(d), paaX(g)
lexA	rbsR	cmr	-0.98656	lexA(d), rbsR(g)
emrR	gntR	cmr	-0.9865	emrR(a),
emrR	hyfR	cmr	-0.98643	emrR(a), hyfR(f)
dnaA_dnaN_recF	phoP_phoQ	cmr	-0.98637	dnaA(g), phoP(a)
emrR	gadE	cmr	-0.98636	emrR(a), gadE(d)
dnaA_dnaN_recF	iscR	cmr	-0.98633	dnaA(g), iscR(c)
emrR	oxyR	cmr	-0.98627	emrR(a),
cspA	rob	cmr	-0.98623	cspA(g), rob(a)
mtlR	ydeO	cmr	-0.98622	mtlR(g), ydeO(d)
emrR	gadW	cmr	-0.98618	emrR(a),
dnaA_dnaN_recF	ihfA_pheS_pheT	cmr	-0.98601	dnaA(g), ihfA(b)
ada_alkB	emrR	cmr	-0.98593	ada(g), emrR(a)
gadX	phoP_phoQ	cmr	-0.98588	gadX(g), phoP(a)
gadX	zntR	cmr	-0.98572	gadX(g), zntR(d)
dnaA_dnaN_recF	gadE	cmr	-0.98571	dnaA(g), gadE(d)
gadX	qseB	cmr	-0.98571	gadX(g), qseB(e)
marA_marB_marR	uhpA_uhpB_uhpC	cmr	-0.98569	marA(b), marR(b), uhpA(f)
cadC	emrR	cmr	-0.98566	cadC(g), emrR(a)
emrR	gatR_1	cmr	-0.98564	emrR(a), ,
cspA	slyA	cmr	-0.98525	cspA(g), slyA(c)
dnaA_dnaN_recF	evgA_evgS	cmr	-0.98507	dnaA(g), evgA(a)
emrR	glnG	cmr	-0.98507	emrR(a), glnG(g)
lexA	xylR	cmr	-0.98486	lexA(d), xylR(g)
marA_marB_marR	tdcA_tdcB_tdcC_tdcD_tdcE_tdcF_tdcG	cmr	-0.98484	marA(b), marR(b), tdcA(f)
lexA	xapR	cmr	-0.98477	lexA(d), xapR(f)
dnaA_dnaN_recF	ydeO	cmr	-0.98476	dnaA(g), ydeO(d)
emrR	yiaJ	cmr	-0.9845	emrR(a), yiaJ(g)
marA_marB_marR	rob	cmr	-0.98439	marA(b), marR(b), rob(a)
cspA	envY_ompT	cmr	-0.98388	cspA(g), envY(e)
cspA	qseB	cmr	-0.98376	cspA(g), qseB(e)
emrR	ydeO	cmr	-0.98362	emrR(a), ydeO(d)
lexA	treR	cmr	-0.98328	lexA(d), treR(f)
lexA	pdhR	cmr	-0.98324	lexA(d), pdhR(g)
dnaA_dnaN_recF	fis	cmr	-0.98297	dnaA(g), fis(b)
lexA	narL_narX	cmr	-0.98293	lexA(d), narL(g)
cspA	ydeO	cmr	-0.98288	cspA(g), ydeO(d)
fnr	tdcA_tdcB_tdcC_tdcD_tdcE_tdcF_tdcG	cmr	-0.98275	fnr(b), tdcA(f)
cspA	cueR	cmr	-0.98273	cspA(g), cueR(d)
emrR	leuO	cmr	-0.9826	emrR(a), leuO(g)
marA_marB_marR	rbsR	cmr	-0.9826	marA(b), marR(b), rbsR(g)
emrR	ompR	cmr	-0.98195	emrR(a), ompR(e)
flhD	gadX	cmr	-0.98163	flhD(e), gadX(g)
lexA	norR	cmr	-0.98162	lexA(d), norR(g)
fnr	lexA	cmr	-0.98111	fnr(b), lexA(d)
lexA	mngR	cmr	-0.98103	lexA(d), mngR(g)
lexA	rtcR	cmr	-0.98103	lexA(d), rtcR(g)
fnr	gadX	cmr	-0.98102	fnr(b), gadX(g)
emrR	tyrR	cmr	-0.98096	emrR(a), tyrR(f)
marA_marB_marR	nadR	cmr	-0.98083	marA(b), marR(b), nadR(g)
dnaA_dnaN_recF	ompR	cmr	-0.98071	dnaA(g), ompR(e)
cspA	zntR	cmr	-0.98065	cspA(g), zntR(d)
emrR	fruR	cmr	-0.98057	emrR(a),
marA_marB_marR	norR	cmr	-0.98054	marA(b), marR(b), norR(g)
emrR	treR	cmr	-0.98045	emrR(a), treR(f)
lexA	slyA	cmr	-0.98037	lexA(d), slyA(c)
mtlR	qseB	cmr	-0.97982	mtlR(g), qseB(e)
fnr	mtlR	cmr	-0.97961	fnr(b), mtlR(g)
lexA	ydeO	cmr	-0.9796	lexA(d), ydeO(d)
emrR	fis	cmr	-0.97957	emrR(a), fis(b)
chbR	emrR	cmr	-0.97946	chbR(f), emrR(a)
cspA	phoP_phoQ	cmr	-0.97946	cspA(g), phoP(a)
cspA	marA_marB_marR	cmr	-0.9792	cspA(g), marA(b), marR(b)
cspA	gadE	cmr	-0.97918	cspA(g), gadE(d)
cynR	emrR	cmr	-0.9791	emrR(a)
marA_marB_marR	paaX_paaY	cmr	-0.97897	marA(b), marR(b), paaX(g)
emrR	fhlA_hypA_hypB_hypC_hypD_hypE	cmr	-0.97896	emrR(a), fhlA(g)
cspA	lexA	cmr	-0.97872	cspA(g), lexA(d)
fnr	norR	cmr	-0.97866	fnr(b), norR(g)
lexA	nikR	cmr	-0.97865	lexA(d), nikR(f)
emrR	pspF	cmr	-0.97851	emrR(a), pspF(g)
emrR	fur	cmr	-0.97834	emrR(a), fur(f)
lexA	nac	cmr	-0.9782	lexA(d), nac(g)
marA_marB_marR	xapR	cmr	-0.97814	marA(b), marR(b), xapR(f)
marA_marB_marR	ydeO	cmr	-0.97765	marA(b), marR(b), ydeO(d)
fnr	marA_marB_marR	cmr	-0.97756	fnr(b), marA(b), marR(b)
emrR	zur	cmr	-0.97749	emrR(a), zur(f)
fnr	ihfA_pheS_pheT	cmr	-0.97737	fnr(b), ihfA(b)
emrR	lrp	cmr	-0.9773	emrR(a), lrp(f)
lexA	oxyR	cmr	-0.97694	lexA(d),
mtlR	zntR	cmr	-0.97688	mtlR(g), zntR(d)
emrR	metJ	cmr	-0.97662	emrR(a), metJ(f)
lexA	modE	cmr	-0.97654	lexA(d),
marA_marB_marR	slyA	cmr	-0.97648	marA(b), marR(b), slyA(c)
gadX	ompR	cmr	-0.97624	gadX(g), ompR(e)
fnr	galS	cmr	-0.97584	fnr(b), galS(g)
lexA	soxS	cmr	-0.97583	lexA(d), soxS(b)
gadX	lrhA	cmr	-0.97564	gadX(g), lrhA(e)
cspA	flhD	cmr	-0.97538	cspA(g), flhD(e)
lexA	metR	cmr	-0.97499	lexA(d), metR(g)
emrR	gcvR	cmr	-0.97495	emrR(a), gcvR(g)
mtlR	phoP_phoQ	cmr	-0.97474	mtlR(g), phoP(a)
cspA	ompR	cmr	-0.97471	cspA(g), ompR(e)
lexA	lysR	cmr	-0.97456	lexA(d), lysR(g)
fnr	fadR	cmr	-0.97446	fnr(b), fadR(g)
marA_marB_marR	rtcR	cmr	-0.97432	marA(b), marR(b), rtcR(g)
cspA	evgA_evgS	cmr	-0.97415	cspA(g), evgA(a)
gutM_gutQ_srlA_srlB_srlD_srlE_srlR	marA_marB_marR	cmr	-0.97407	gutM(g), srlR(f), marA(b), marR(b)
gutM_gutQ_srlA_srlB_srlD_srlE_srlR	lexA	cmr	-0.97396	gutM(g), srlR(f), lexA(d)
fnr	nac	cmr	-0.97348	fnr(b), nac(g)
marA_marB_marR	treR	cmr	-0.97344	marA(b), marR(b), treR(f)
emrR	narP	cmr	-0.97336	emrR(a), narP(g)
lexA	fecI_fecR	cmr	-0.97323	lexA(d),
ihfA_pheS_pheT	lexA	cmr	-0.97288	ihfA(b), lexA(d)
lexA	purR	cmr	-0.97288	lexA(d), purR(g)
kdpE	lexA	cmr	-0.97277	kdpE(f), lexA(d)
emrR	ulaR	cmr	-0.97271	emrR(a), ulaR(g)
lexA	trpR	cmr	-0.97235	lexA(d), trpR(f)
marA_marB_marR	pdhR	cmr	-0.97214	marA(b), marR(b), pdhR(g)
lexA	zraR_zraS	cmr	-0.97184	lexA(d), zraR(g)
marA_marB_marR	ulaR	cmr	-0.97177	marA(b), marR(b), ulaR(g)
emrR	lrhA	cmr	-0.9717	emrR(a), lrhA(e)
mtlR	soxS	cmr	-0.97169	mtlR(g), soxS(b)
fnr	iclR	cmr	-0.97157	fnr(b), iclR(g)
fnr	kdpE	cmr	-0.9714	fnr(b), kdpE(f)
flhD	lexA	cmr	-0.9713	flhD(e), lexA(d)
lexA	sdiA	cmr	-0.97125	lexA(d), sdiA(a,putative)
arcA	emrR	cmr	-0.97116	arcA(b), emrR(a)
fnr	rbsR	cmr	-0.97071	fnr(b), rbsR(g)
norR	slyA	cmr	-0.97058	norR(g), slyA(c)
lexA	malT	cmr	-0.97049	lexA(d), malT(f)
ihfA_pheS_pheT	tdcA_tdcB_tdcC_tdcD_tdcE_tdcF_tdcG	cmr	-0.97048	ihfA(b), tdcA(f)
fadR	qseB	cmr	-0.97035	fadR(g), qseB(e)
tdcA_tdcB_tdcC_tdcD_tdcE_tdcF_tdcG	zntR	cmr	-0.97025	tdcA(f), zntR(d)
norR	qseB	cmr	-0.97012	norR(g), qseB(e)
marA_marB_marR	xylR	cmr	-0.9701	marA(b), marR(b), xylR(g)
marA_marB_marR	narL_narX	cmr	-0.97008	marA(b), marR(b), narL(g)
fnr	flhD	cmr	-0.96973	fnr(b), flhD(e)
cspA	soxS	cmr	-0.96944	cspA(g), soxS(b)
lexA	ulaR	cmr	-0.96934	lexA(d), ulaR(g)
ihfA_pheS_pheT	yiaJ	cmr	-0.96923	ihfA(b), yiaJ(g)
marA_marB_marR	zraR_zraS	cmr	-0.96916	marA(b), marR(b), zraR(g)
lexA	torR	cmr	-0.96907	lexA(d), torR(a,putative)
ihfA_pheS_pheT	marA_marB_marR	cmr	-0.96906	ihfA(b), marA(b), marR(b)
fnr	xapR	cmr	-0.96878	fnr(b), xapR(f)
idnR	lexA	cmr	-0.96852	idnR(g), lexA(d)
norR	zntR	cmr	-0.96841	norR(g), zntR(d)
birA	emrR	cmr	-0.96824	emrR(a)
fnr	idnR	cmr	-0.96824	fnr(b), idnR(g)
marA_marB_marR	nac	cmr	-0.96823	marA(b), marR(b), nac(g)
kdpE	marA_marB_marR	cmr	-0.96813	kdpE(f), marA(b), marR(b)
fnr	qseB	cmr	-0.96802	fnr(b), qseB(e)
fnr	gutM_gutQ_srlA_srlB_srlD_srlE_srlR	cmr	-0.9678	fnr(b), gutM(g), srlR(f)
dnaA_dnaN_recF	lrhA	cmr	-0.96776	dnaA(g), lrhA(e)
iclR	lexA	cmr	-0.96764	iclR(g), lexA(d)
ihfA_pheS_pheT	mtlR	cmr	-0.96759	ihfA(b), mtlR(g)
lexA	pspF	cmr	-0.96741	lexA(d), pspF(g)
lexA	uidR	cmr	-0.96733	lexA(d), uidR(g)
emrR	tdcA_tdcB_tdcC_tdcD_tdcE_tdcF_tdcG	cmr	-0.96702	emrR(a), tdcA(f)
cytR	lexA	cmr	-0.96678	cytR(f), lexA(d)
flhD	glnG	cmr	-0.96672	flhD(e), glnG(g)
fadR	zntR	cmr	-0.96664	fadR(g), zntR(d)
fnr	nadR	cmr	-0.96613	fnr(b), nadR(g)
marA_marB_marR	modE	cmr	-0.96502	marA(b), marR(b),
ihfA_pheS_pheT	tdcR	cmr	-0.96486	ihfA(b), tdcR(f)
fnr	slyA	cmr	-0.96484	fnr(b), slyA(c)
fadR	phoP_phoQ	cmr	-0.96467	fadR(g), phoP(a)
flhD	mtlR	cmr	-0.96459	flhD(e), mtlR(g)
flhD	marA_marB_marR	cmr	-0.96451	flhD(e), marA(b), marR(b)
marA_marB_marR	pspF	cmr	-0.96438	marA(b), marR(b), pspF(g)
marA_marB_marR	fecI_fecR	cmr	-0.96425	marA(b), marR(b),
marA_marB_marR	oxyR	cmr	-0.96421	marA(b), marR(b),
fnr	gadE	cmr	-0.96418	fnr(b), gadE(d)
ihfA_pheS_pheT	zntR	cmr	-0.96373	ihfA(b), zntR(d)
marA_marB_marR	soxS	cmr	-0.96363	marA(b), marR(b), soxS(b)
lexA	phoP_phoQ	cmr	-0.96327	lexA(d), phoP(a)
marA_marB_marR	mngR	cmr	-0.96325	marA(b), marR(b), mngR(g)
emrR	lysR	cmr	-0.96299	emrR(a), lysR(g)
flhD	zntR	cmr	-0.96295	flhD(e), zntR(d)
flhD	gadW	cmr	-0.96271	flhD(e),
flhD	qseB	cmr	-0.96227	flhD(e), qseB(e)
ihfA_pheS_pheT	metR	cmr	-0.96226	ihfA(b), metR(g)
ihfA_pheS_pheT	norR	cmr	-0.96221	ihfA(b), norR(g)
chbR	lexA	cmr	-0.96203	chbR(f), lexA(d)
iclR	zntR	cmr	-0.96199	iclR(g), zntR(d)
fadR	slyA	cmr	-0.96195	fadR(g), slyA(c)
ihfA_pheS_pheT	purR	cmr	-0.96168	ihfA(b), purR(g)
marA_marB_marR	nikR	cmr	-0.96152	marA(b), marR(b), nikR(f)
lexA	mhpR	cmr	-0.96133	lexA(d), mhpR(g)
ihfA_pheS_pheT	sdiA	cmr	-0.9613	ihfA(b), sdiA(a,putative)
flhD	gntR	cmr	-0.96123	flhD(e),
norR	ompR	cmr	-0.96107	norR(g), ompR(e)
ihfA_pheS_pheT	ompR	cmr	-0.96061	ihfA(b), ompR(e)
flhD	norR	cmr	-0.9606	flhD(e), norR(g)
ihfA_pheS_pheT	uxuR	cmr	-0.96036	ihfA(b), uxuR(f)
lexA	tdcR	cmr	-0.96035	lexA(d), tdcR(f)
lexA	qseB	cmr	-0.95985	lexA(d), qseB(e)
ihfA_pheS_pheT	lacI	cmr	-0.95975	ihfA(b), lacI(f)
fnr	paaX_paaY	cmr	-0.95902	fnr(b), paaX(g)
iclR	qseB	cmr	-0.95879	iclR(g), qseB(e)
marA_marB_marR	uidR	cmr	-0.95862	marA(b), marR(b), uidR(g)
fadR	ompR	cmr	-0.95861	fadR(g), ompR(e)
fis	yiaJ	cmr	-0.95824	fis(b), yiaJ(g)
fnr	glpR	cmr	-0.95815	fnr(b), glpR(g)
ihfA_pheS_pheT	metJ	cmr	-0.95804	ihfA(b), metJ(f)
fnr	hyfR	cmr	-0.95784	fnr(b), hyfR(f)
cadC	ompR	cmr	-0.95771	cadC(g), ompR(e)
ihfA_pheS_pheT	qseB	cmr	-0.95769	ihfA(b), qseB(e)
ihfA_pheS_pheT	mlc	cmr	-0.95767	ihfA(b), mlc(f)
cspA	lrhA	cmr	-0.95745	cspA(g), lrhA(e)
iclR	marA_marB_marR	cmr	-0.95744	iclR(g), marA(b), marR(b)
ihfA_pheS_pheT	lrp	cmr	-0.95743	ihfA(b), lrp(f)
idnR	marA_marB_marR	cmr	-0.95743	idnR(g), marA(b), marR(b)
cspA	fis	cmr	-0.95723	cspA(g), fis(b)
flhD	narP	cmr	-0.95719	flhD(e), narP(g)
flhD	lacI	cmr	-0.95713	flhD(e), lacI(f)
cytR	marA_marB_marR	cmr	-0.95692	cytR(f), marA(b), marR(b)
marA_marB_marR	trpR	cmr	-0.95668	marA(b), marR(b), trpR(f)
emrR	lctR	cmr	-0.95655	emrR(a), lctR(g)
ihfA_pheS_pheT	glnG	cmr	-0.95655	ihfA(b), glnG(g)
ihfA_pheS_pheT	trpR	cmr	-0.95625	ihfA(b), trpR(f)
fabR	lexA	cmr	-0.9562	fabR(g), lexA(d)
galS	lexA	cmr	-0.95614	galS(g), lexA(d)
fnr	fabR	cmr	-0.95608	fnr(b), fabR(g)
norR	rob	cmr	-0.95576	norR(g), rob(a)
lexA	zntR	cmr	-0.95567	lexA(d), zntR(d)
kdpE	phoP_phoQ	cmr	-0.95552	kdpE(f), phoP(a)
cytR	zntR	cmr	-0.95544	cytR(f), zntR(d)
galS	ihfA_pheS_pheT	cmr	-0.95521	galS(g), ihfA(b)
lexA	phoB_phoR	cmr	-0.95508	lexA(d), phoB(f)
fnr	gadW	cmr	-0.9548	fnr(b),
marA_marB_marR	phoB_phoR	cmr	-0.9547	marA(b), marR(b), phoB(f)
fnr	glnG	cmr	-0.95456	fnr(b), glnG(g)
ihfA_pheS_pheT	malT	cmr	-0.95447	ihfA(b), malT(f)
lexA	metJ	cmr	-0.95444	lexA(d), metJ(f)
ihfA_pheS_pheT	zur	cmr	-0.95438	ihfA(b), zur(f)
arcA	dnaA_dnaN_recF	cmr	-0.95436	arcA(b), dnaA(g)
ihfA_pheS_pheT	tyrR	cmr	-0.95419	ihfA(b), tyrR(f)
hns	lexA	cmr	-0.95411	hns(g), lexA(d)
fadR	flhD	cmr	-0.95347	fadR(g), flhD(e)
ihfA_pheS_pheT	treR	cmr	-0.95343	ihfA(b), treR(f)
flhD	tyrR	cmr	-0.95326	flhD(e), tyrR(f)
flhD	lrp	cmr	-0.95312	flhD(e), lrp(f)
ihfA_pheS_pheT	narP	cmr	-0.95306	ihfA(b), narP(g)
cytR	emrR	cmr	-0.95231	cytR(f), emrR(a)
flhD	tdcA_tdcB_tdcC_tdcD_tdcE_tdcF_tdcG	cmr	-0.95219	flhD(e), tdcA(f)
fnr	zntR	cmr	-0.95166	fnr(b), zntR(d)
fnr	mhpR	cmr	-0.95151	fnr(b), mhpR(g)
lexA	soxR	cmr	-0.95129	lexA(d),
ihfA_pheS_pheT	nadR	cmr	-0.95125	ihfA(b), nadR(g)
marA_marB_marR	mhpR	cmr	-0.95054	marA(b), marR(b), mhpR(g)
marA_marB_marR	metR	cmr	-0.95049	marA(b), marR(b), metR(g)
chbR	marA_marB_marR	cmr	-0.95024	chbR(f), marA(b), marR(b)
ihfA_pheS_pheT	phoP_phoQ	cmr	-0.95009	ihfA(b), phoP(a)
fnr	phoP_phoQ	cmr	-0.95007	fnr(b), phoP(a)
gadX	ihfA_pheS_pheT	cmr	-0.94994	gadX(g), ihfA(b)
cspE	lexA	cmr	-0.94979	lexA(d)
galS	marA_marB_marR	cmr	-0.94938	galS(g), marA(b), marR(b)
flhD	fur	cmr	-0.94895	flhD(e), fur(f)
gutM_gutQ_srlA_srlB_srlD_srlE_srlR	ompR	cmr	-0.94879	gutM(g), srlR(f), ompR(e)
hns	ompR	cmr	-0.94879	hns(g), ompR(e)
gutM_gutQ_srlA_srlB_srlD_srlE_srlR	zntR	cmr	-0.9482	gutM(g), srlR(f), zntR(d)
ihfA_pheS_pheT	xapR	cmr	-0.948	ihfA(b), xapR(f)
fnr	leuO	cmr	-0.94775	fnr(b), leuO(g)
hns	marA_marB_marR	cmr	-0.94774	hns(g), marA(b), marR(b)
ihfA_pheS_pheT	rtcR	cmr	-0.94769	ihfA(b), rtcR(g)
kdpE	qseB	cmr	-0.94764	kdpE(f), qseB(e)
lexA	uxuR	cmr	-0.94734	lexA(d), uxuR(f)
cytR	qseB	cmr	-0.94722	cytR(f), qseB(e)
arcA	gadX	cmr	-0.94698	arcA(b), gadX(g)
kdpE	zntR	cmr	-0.9469	kdpE(f), zntR(d)
marA_marB_marR	purR	cmr	-0.94681	marA(b), marR(b), purR(g)
lexA	nanR	cmr	-0.94662	lexA(d), nanR(f)
fnr	trpR	cmr	-0.94659	fnr(b), trpR(f)
flhD	tdcR	cmr	-0.94631	flhD(e), tdcR(f)
fnr	zraR_zraS	cmr	-0.94625	fnr(b), zraR(g)
marA_marB_marR	soxR	cmr	-0.94605	marA(b), marR(b),
lexA	glnG	cmr	-0.94594	lexA(d), glnG(g)
galS	phoP_phoQ	cmr	-0.94573	galS(g), phoP(a)
cadC	zntR	cmr	-0.94524	cadC(g), zntR(d)
fnr	lctR	cmr	-0.9451	fnr(b), lctR(g)
dnaA_dnaN_recF	envY_ompT	cmr	-0.94502	dnaA(g), envY(e)
galS	lrhA	cmr	-0.94389	galS(g), lrhA(e)
flhD	phoP_phoQ	cmr	-0.94365	flhD(e), phoP(a)
kdpE	lrhA	cmr	-0.94356	kdpE(f), lrhA(e)
iclR	phoP_phoQ	cmr	-0.94328	iclR(g), phoP(a)
fnr	pdhR	cmr	-0.94305	fnr(b), pdhR(g)
norR	ydeO	cmr	-0.94296	norR(g), ydeO(d)
lexA	mlc	cmr	-0.94288	lexA(d), mlc(f)
gutM_gutQ_srlA_srlB_srlD_srlE_srlR	qseB	cmr	-0.94274	gutM(g), srlR(f), qseB(e)
fnr	glcC	cmr	-0.94245	fnr(b), glcC(g)
fadR	gadE	cmr	-0.94221	fadR(g), gadE(d)
mtlR	ompR	cmr	-0.94218	mtlR(g), ompR(e)
ihfA_pheS_pheT	paaX_paaY	cmr	-0.94217	ihfA(b), paaX(g)
flhD	trpR	cmr	-0.94198	flhD(e), trpR(f)
cadC	qseB	cmr	-0.94187	cadC(g), qseB(e)
hns	zntR	cmr	-0.94184	hns(g), zntR(d)
ihfA_pheS_pheT	nikR	cmr	-0.94166	ihfA(b), nikR(f)
kdpE	ompR	cmr	-0.94156	kdpE(f), ompR(e)
flhD	xapR	cmr	-0.94143	flhD(e), xapR(f)
deoR	emrR	cmr	-0.94113	deoR(g), emrR(a)
flhD	ihfA_pheS_pheT	cmr	-0.94025	flhD(e), ihfA(b)
gadX	soxS	cmr	-0.93987	gadX(g), soxS(b)
fnr	nanR	cmr	-0.93859	fnr(b), nanR(f)
iclR	ompR	cmr	-0.93853	iclR(g), ompR(e)
galS	zntR	cmr	-0.93848	galS(g), zntR(d)
fnr	ydeO	cmr	-0.93843	fnr(b), ydeO(d)
flhD	ompR	cmr	-0.93836	flhD(e), ompR(e)
fis	lrp	cmr	-0.9377	fis(b), lrp(f)
marA_marB_marR	phoP_phoQ	cmr	-0.93765	marA(b), marR(b), phoP(a)
gutM_gutQ_srlA_srlB_srlD_srlE_srlR	phoP_phoQ	cmr	-0.93759	gutM(g), srlR(f), phoP(a)
cadC	csgD_csgE_csgF_csgG	cmr	-0.93732	cadC(g), csgD(e)
galS	ompR	cmr	-0.93719	galS(g), ompR(e)
fabR	qseB	cmr	-0.93699	fabR(g), qseB(e)
norR	soxS	cmr	-0.93676	norR(g), soxS(b)
lexA	nagC	cmr	-0.93672	lexA(d), nagC(f)
ihfA_pheS_pheT	slyA	cmr	-0.93664	ihfA(b), slyA(c)
marA_marB_marR	sdiA	cmr	-0.93625	marA(b), marR(b), sdiA(a,putative)
flhD	gutM_gutQ_srlA_srlB_srlD_srlE_srlR	cmr	-0.93603	flhD(e), gutM(g), srlR(f)
galS	qseB	cmr	-0.93588	galS(g), qseB(e)
cytR	fnr	cmr	-0.93586	cytR(f), fnr(b)
cadC	phoP_phoQ	cmr	-0.93554	cadC(g), phoP(a)
ihfA_pheS_pheT	lrhA	cmr	-0.93493	ihfA(b), lrhA(e)
marA_marB_marR	qseB	cmr	-0.93483	marA(b), marR(b), qseB(e)
flhD	nadR	cmr	-0.93464	flhD(e), nadR(g)
emrR	zraR_zraS	cmr	-0.9342	emrR(a), zraR(g)
cadC	cueR	cmr	-0.9338	cadC(g), cueR(d)
emrR	fucR	cmr	-0.93348	emrR(a), fucR(g)
fnr	malI	cmr	-0.93298	fnr(b),
flhD	yiaJ	cmr	-0.93281	flhD(e), yiaJ(g)
cytR	phoP_phoQ	cmr	-0.9325	cytR(f), phoP(a)
flhD	slyA	cmr	-0.93243	flhD(e), slyA(c)
fnr	nagC	cmr	-0.93185	fnr(b), nagC(f)
cspE	marA_marB_marR	cmr	-0.93128	marA(b), marR(b)
fnr	tyrR	cmr	-0.93108	fnr(b), tyrR(f)
fis	tdcA_tdcB_tdcC_tdcD_tdcE_tdcF_tdcG	cmr	-0.93102	fis(b), tdcA(f)
norR	phoP_phoQ	cmr	-0.93094	norR(g), phoP(a)
ihfA_pheS_pheT	iclR	cmr	-0.93048	ihfA(b), iclR(g)
flhD	gadE	cmr	-0.9303	flhD(e), gadE(d)
fnr	lysR	cmr	-0.9302	fnr(b), lysR(g)
ihfA_pheS_pheT	rbsR	cmr	-0.92983	ihfA(b), rbsR(g)
tdcA_tdcB_tdcC_tdcD_tdcE_tdcF_tdcG	ydeO	cmr	-0.92879	tdcA(f), ydeO(d)
atoC	emrR	cmr	-0.92871	emrR(a)
fadR	ihfA_pheS_pheT	cmr	-0.92864	fadR(g), ihfA(b)
cspE	ompR	cmr	-0.92814	ompR(e)
fabR	zntR	cmr	-0.92796	fabR(g), zntR(d)
fnr	fhlA_hypA_hypB_hypC_hypD_hypE	cmr	-0.92794	fnr(b), fhlA(g)
gutM_gutQ_srlA_srlB_srlD_srlE_srlR	ihfA_pheS_pheT	cmr	-0.92764	gutM(g), srlR(f), ihfA(b)
flhD	iclR	cmr	-0.92743	flhD(e), iclR(g)
marA_marB_marR	torR	cmr	-0.92736	marA(b), marR(b), torR(a,putative)
fnr	rhaR_rhaS	cmr	-0.92684	fnr(b), ,
fabR	marA_marB_marR	cmr	-0.92683	fabR(g), marA(b), marR(b)
fnr	rtcR	cmr	-0.92649	fnr(b), rtcR(g)
flhD	sdiA	cmr	-0.92632	flhD(e), sdiA(a,putative)
fnr	pspF	cmr	-0.92586	fnr(b), pspF(g)
ihfA_pheS_pheT	ydeO	cmr	-0.92586	ihfA(b), ydeO(d)
cspE	phoP_phoQ	cmr	-0.92451	phoP(a)
cspE	cueR	cmr	-0.92423	cueR(d)
cadC	fnr	cmr	-0.9241	cadC(g), fnr(b)
flhD	uxuR	cmr	-0.92395	flhD(e), uxuR(f)
hupA	ompR	cmr	-0.92388	hupA(g), ompR(e)
ihfA_pheS_pheT	pdhR	cmr	-0.92351	ihfA(b), pdhR(g)
hns	qseB	cmr	-0.92317	hns(g), qseB(e)
arcA	cspA	cmr	-0.92239	arcA(b), cspA(g)
emrR	fabR	cmr	-0.92233	emrR(a), fabR(g)
fnr	gntR	cmr	-0.92214	fnr(b),
iclR	slyA	cmr	-0.92202	iclR(g), slyA(c)
flhD	zur	cmr	-0.92192	flhD(e), zur(f)
hupA	lexA	cmr	-0.92163	hupA(g), lexA(d)
cspE	fnr	cmr	-0.92153	fnr(b)
fadR	lrhA	cmr	-0.92118	fadR(g), lrhA(e)
cspE	qseB	cmr	-0.92087	qseB(e)
fis	zur	cmr	-0.92078	fis(b), zur(f)
chbR	ompR	cmr	-0.92073	chbR(f), ompR(e)
birA	ompR	cmr	-0.92066	ompR(e)
gadX	lexA	cmr	-0.92065	gadX(g), lexA(d)
emrR	phoB_phoR	cmr	-0.92055	emrR(a), phoB(f)
hns	phoP_phoQ	cmr	-0.92031	hns(g), phoP(a)
marA_marB_marR	uxuR	cmr	-0.92029	marA(b), marR(b), uxuR(f)
cadC	evgA_evgS	cmr	-0.92022	cadC(g), evgA(a)
cadC	ihfA_pheS_pheT	cmr	-0.92022	cadC(g), ihfA(b)
flhD	nanR	cmr	-0.91982	flhD(e), nanR(f)
ihfA_pheS_pheT	narL_narX	cmr	-0.91919	ihfA(b), narL(g)
fnr	fruR	cmr	-0.91888	fnr(b),
fnr	lacI	cmr	-0.9184	fnr(b), lacI(f)
fnr	fecI_fecR	cmr	-0.91794	fnr(b),
marA_marB_marR	metJ	cmr	-0.91777	marA(b), marR(b), metJ(f)
flhD	rtcR	cmr	-0.91769	flhD(e), rtcR(g)
cytR	ihfA_pheS_pheT	cmr	-0.91643	cytR(f), ihfA(b)
gutM_gutQ_srlA_srlB_srlD_srlE_srlR	slyA	cmr	-0.91624	gutM(g), srlR(f), slyA(c)
fis	lexA	cmr	-0.91619	fis(b), lexA(d)
arcA	narP	cmr	-0.91528	arcA(b), narP(g)
cadC	lrhA	cmr	-0.91521	cadC(g), lrhA(e)
marA_marB_marR	tdcR	cmr	-0.91464	marA(b), marR(b), tdcR(f)
lexA	melR	cmr	-0.91396	lexA(d), melR(g)
gadX	marA_marB_marR	cmr	-0.91384	gadX(g), marA(b), marR(b)
cytR	evgA_evgS	cmr	-0.91287	cytR(f), evgA(a)
fnr	gatR_1	cmr	-0.91234	fnr(b), ,
emrR	gutM_gutQ_srlA_srlB_srlD_srlE_srlR	cmr	-0.91228	emrR(a), gutM(g), srlR(f)
cytR	ompR	cmr	-0.91216	cytR(f), ompR(e)
fis	hdfR	cmr	-0.91176	fis(b), hdfR(g)
rbsR	zntR	cmr	-0.91173	rbsR(g), zntR(d)
cspE	ihfA_pheS_pheT	cmr	-0.91097	ihfA(b)
marA_marB_marR	nagC	cmr	-0.91068	marA(b), marR(b), nagC(f)
lexA	lrhA	cmr	-0.91064	lexA(d), lrhA(e)
idnR	phoP_phoQ	cmr	-0.91045	idnR(g), phoP(a)
flhD	metR	cmr	-0.91023	flhD(e), metR(g)
fadR	ydeO	cmr	-0.90991	fadR(g), ydeO(d)
lexA	tyrR	cmr	-0.90976	lexA(d), tyrR(f)
flhD	fruR	cmr	-0.90933	flhD(e),
fnr	mngR	cmr	-0.90848	fnr(b), mngR(g)
chbR	fnr	cmr	-0.90822	chbR(f), fnr(b)
marA_marB_marR	zntR	cmr	-0.90738	marA(b), marR(b), zntR(d)
fis	gcvR	cmr	-0.90698	fis(b), gcvR(g)
marA_marB_marR	nanR	cmr	-0.9069	marA(b), marR(b), nanR(f)
fnr	tdcR	cmr	-0.90688	fnr(b), tdcR(f)
ihfA_pheS_pheT	ilvY	cmr	-0.90674	ihfA(b), ilvY(g)
fnr	fur	cmr	-0.90658	fnr(b), fur(f)
flhD	melR	cmr	-0.90623	flhD(e), melR(g)
ihfA_pheS_pheT	melR	cmr	-0.9057	ihfA(b), melR(g)
fabR	ompR	cmr	-0.90548	fabR(g), ompR(e)
fis	fur	cmr	-0.90516	fis(b), fur(f)
fnr	hns	cmr	-0.90412	fnr(b), hns(g)
fis	gutM_gutQ_srlA_srlB_srlD_srlE_srlR	cmr	-0.90405	fis(b), gutM(g), srlR(f)
ihfA_pheS_pheT	nanR	cmr	-0.90379	ihfA(b), nanR(f)
fnr	modE	cmr	-0.90362	fnr(b),
flhD	hyfR	cmr	-0.90325	flhD(e), hyfR(f)
ihfA_pheS_pheT	nac	cmr	-0.90268	ihfA(b), nac(g)
fnr	fucR	cmr	-0.90162	fnr(b), fucR(g)
ada_alkB	lexA	cmr	-0.90146	ada(g), lexA(d)
flhD	malT	cmr	-0.90143	flhD(e), malT(f)
marA_marB_marR	glnG	cmr	-0.90122	marA(b), marR(b), glnG(g)
cadC	slyA	cmr	-0.90113	cadC(g), slyA(c)
gutM_gutQ_srlA_srlB_srlD_srlE_srlR	lrhA	cmr	-0.90037	gutM(g), srlR(f), lrhA(e)
ihfA_pheS_pheT	nagC	cmr	-0.90032	ihfA(b), nagC(f)

## Sheet: emrABR
Regulator	Regulator	Target	Classification	Evidences
cspA	evgA_evgS	emrA_emrB_emrR	-0.99346	cspA(g), evgA(a)
fadR	ydeO	emrA_emrB_emrR	-0.993	fadR(g), ydeO(d)
flhD	gutM_gutQ_srlA_srlB_srlD_srlE_srlR	emrA_emrB_emrR	-0.99289	flhD(e), gutM(g), srlR(f)
flhD	nikR	emrA_emrB_emrR	-0.99248	flhD(e), nikR(f)
fadR	rob	emrA_emrB_emrR	-0.99206	fadR(g), rob(a)
flhD	melR	emrA_emrB_emrR	-0.99203	flhD(e), melR(g)
flhD	rob	emrA_emrB_emrR	-0.99148	flhD(e), rob(a)
flhD	narL_narX	emrA_emrB_emrR	-0.99139	flhD(e), narL(g)
flhD	norR	emrA_emrB_emrR	-0.99119	flhD(e), norR(g)
flhD	malI	emrA_emrB_emrR	-0.99069	flhD(e),
cspA	rob	emrA_emrB_emrR	-0.99063	cspA(g), rob(a)
cspA	ydeO	emrA_emrB_emrR	-0.99056	cspA(g), ydeO(d)
fadR	soxS	emrA_emrB_emrR	-0.99048	fadR(g), soxS(b)
cspA	fnr	emrA_emrB_emrR	-0.99006	cspA(g), fnr(b)
flhD	marA_marB_marR	emrA_emrB_emrR	-0.98974	flhD(e), marA(b), marR(b)
flhD	mtlR	emrA_emrB_emrR	-0.98973	flhD(e), mtlR(g)
cspA	lrhA	emrA_emrB_emrR	-0.9897	cspA(g), lrhA(e)
fnr	galS	emrA_emrB_emrR	-0.98958	fnr(b), galS(g)
fadR	flhD	emrA_emrB_emrR	-0.98913	fadR(g), flhD(e)
fnr	marA_marB_marR	emrA_emrB_emrR	-0.98903	fnr(b), marA(b), marR(b)
mtlR	ydeO	emrA_emrB_emrR	-0.98896	mtlR(g), ydeO(d)
flhD	uxuR	emrA_emrB_emrR	-0.98895	flhD(e), uxuR(f)
fadR	ompR	emrA_emrB_emrR	-0.98882	fadR(g), ompR(e)
flhD	modE	emrA_emrB_emrR	-0.98877	flhD(e),
fnr	gadX	emrA_emrB_emrR	-0.98875	fnr(b), gadX(g)
fnr	mtlR	emrA_emrB_emrR	-0.98874	fnr(b), mtlR(g)
flhD	gadX	emrA_emrB_emrR	-0.98861	flhD(e), gadX(g)
flhD	iclR	emrA_emrB_emrR	-0.98858	flhD(e), iclR(g)
flhD	sdiA	emrA_emrB_emrR	-0.98852	flhD(e), sdiA(a,putative)
cspA	ompR	emrA_emrB_emrR	-0.9881	cspA(g), ompR(e)
fnr	flhD	emrA_emrB_emrR	-0.98775	fnr(b), flhD(e)
flhD	mhpR	emrA_emrB_emrR	-0.98767	flhD(e), mhpR(g)
flhD	rtcR	emrA_emrB_emrR	-0.98752	flhD(e), rtcR(g)
fnr	fadR	emrA_emrB_emrR	-0.9875	fnr(b), fadR(g)
mtlR	ompR	emrA_emrB_emrR	-0.98746	mtlR(g), ompR(e)
flhD	rhaR_rhaS	emrA_emrB_emrR	-0.98744	flhD(e), ,
fnr	lexA	emrA_emrB_emrR	-0.98743	fnr(b), lexA(d)
flhD	ilvY	emrA_emrB_emrR	-0.98723	flhD(e), ilvY(g)
fadR	lrhA	emrA_emrB_emrR	-0.98703	fadR(g), lrhA(e)
fnr	iclR	emrA_emrB_emrR	-0.98699	fnr(b), iclR(g)
fnr	gutM_gutQ_srlA_srlB_srlD_srlE_srlR	emrA_emrB_emrR	-0.98683	fnr(b), gutM(g), srlR(f)
flhD	lexA	emrA_emrB_emrR	-0.98677	flhD(e), lexA(d)
flhD	lctR	emrA_emrB_emrR	-0.98667	flhD(e), lctR(g)
flhD	rcsB	emrA_emrB_emrR	-0.98663	flhD(e), rcsB(g)
mtlR	rob	emrA_emrB_emrR	-0.98649	mtlR(g), rob(a)
flhD	glcC	emrA_emrB_emrR	-0.98622	flhD(e), glcC(g)
cspA	soxS	emrA_emrB_emrR	-0.98609	cspA(g), soxS(b)
flhD	tdcA_tdcB_tdcC_tdcD_tdcE_tdcF_tdcG	emrA_emrB_emrR	-0.98609	flhD(e), tdcA(f)
flhD	ihfA_pheS_pheT	emrA_emrB_emrR	-0.98593	flhD(e), ihfA(b)
fnr	norR	emrA_emrB_emrR	-0.98581	fnr(b), norR(g)
flhD	tdcR	emrA_emrB_emrR	-0.98581	flhD(e), tdcR(f)
flhD	fecI_fecR	emrA_emrB_emrR	-0.98501	flhD(e),
marA_marB_marR	purR	emrA_emrB_emrR	-0.985	marA(b), marR(b), purR(g)
fnr	ihfA_pheS_pheT	emrA_emrB_emrR	-0.98495	fnr(b), ihfA(b)
flhD	trpR	emrA_emrB_emrR	-0.9847	flhD(e), trpR(f)
marA_marB_marR	metR	emrA_emrB_emrR	-0.98454	marA(b), marR(b), metR(g)
flhD	hns	emrA_emrB_emrR	-0.98453	flhD(e), hns(g)
flhD	gntR	emrA_emrB_emrR	-0.98433	flhD(e),
marA_marB_marR	rtcR	emrA_emrB_emrR	-0.98433	marA(b), marR(b), rtcR(g)
fnr	tdcA_tdcB_tdcC_tdcD_tdcE_tdcF_tdcG	emrA_emrB_emrR	-0.98428	fnr(b), tdcA(f)
fadR	phoP_phoQ	emrA_emrB_emrR	-0.98422	fadR(g), phoP(a)
birA	flhD	emrA_emrB_emrR	-0.98415	flhD(e)
dnaA_dnaN_recF	fnr	emrA_emrB_emrR	-0.98406	dnaA(g), fnr(b)
flhD	pspF	emrA_emrB_emrR	-0.98378	flhD(e), pspF(g)
flhD	lacI	emrA_emrB_emrR	-0.98372	flhD(e), lacI(f)
flhD	ydeO	emrA_emrB_emrR	-0.98367	flhD(e), ydeO(d)
marA_marB_marR	yiaJ	emrA_emrB_emrR	-0.98337	marA(b), marR(b), yiaJ(g)
flhD	nadR	emrA_emrB_emrR	-0.98333	flhD(e), nadR(g)
flhD	hdfR	emrA_emrB_emrR	-0.98331	flhD(e), hdfR(g)
cspE	fnr	emrA_emrB_emrR	-0.98317	fnr(b)
birA	fnr	emrA_emrB_emrR	-0.98308	fnr(b)
marA_marB_marR	treR	emrA_emrB_emrR	-0.98307	marA(b), marR(b), treR(f)
marA_marB_marR	sdiA	emrA_emrB_emrR	-0.98283	marA(b), marR(b), sdiA(a,putative)
cytR	flhD	emrA_emrB_emrR	-0.98281	cytR(f), flhD(e)
marA_marB_marR	mlc	emrA_emrB_emrR	-0.98269	marA(b), marR(b), mlc(f)
fnr	kdpE	emrA_emrB_emrR	-0.98194	fnr(b), kdpE(f)
cytR	fnr	emrA_emrB_emrR	-0.98174	cytR(f), fnr(b)
flhD	gatR_1	emrA_emrB_emrR	-0.98173	flhD(e), ,
cspA	envY_ompT	emrA_emrB_emrR	-0.98154	cspA(g), envY(e)
flhD	mlc	emrA_emrB_emrR	-0.98149	flhD(e), mlc(f)
kdpE	marA_marB_marR	emrA_emrB_emrR	-0.98145	kdpE(f), marA(b), marR(b)
cadC	flhD	emrA_emrB_emrR	-0.98142	cadC(g), flhD(e)
marA_marB_marR	norR	emrA_emrB_emrR	-0.98119	marA(b), marR(b), norR(g)
flhD	kdpE	emrA_emrB_emrR	-0.98113	flhD(e), kdpE(f)
flhD	galS	emrA_emrB_emrR	-0.98105	flhD(e), galS(g)
emrR	fadR	emrA_emrB_emrR	-0.98103	emrR(a), fadR(g)
fnr	fabR	emrA_emrB_emrR	-0.98084	fnr(b), fabR(g)
fnr	lysR	emrA_emrB_emrR	-0.98081	fnr(b), lysR(g)
gadX	lrhA	emrA_emrB_emrR	-0.98073	gadX(g), lrhA(e)
marA_marB_marR	metJ	emrA_emrB_emrR	-0.98067	marA(b), marR(b), metJ(f)
marA_marB_marR	tdcR	emrA_emrB_emrR	-0.98066	marA(b), marR(b), tdcR(f)
cspA	marA_marB_marR	emrA_emrB_emrR	-0.98052	cspA(g), marA(b), marR(b)
cspA	flhD	emrA_emrB_emrR	-0.9805	cspA(g), flhD(e)
flhD	soxS	emrA_emrB_emrR	-0.98049	flhD(e), soxS(b)
flhD	mngR	emrA_emrB_emrR	-0.97975	flhD(e), mngR(g)
flhD	lysR	emrA_emrB_emrR	-0.97966	flhD(e), lysR(g)
mtlR	phoP_phoQ	emrA_emrB_emrR	-0.97954	mtlR(g), phoP(a)
marA_marB_marR	ompR	emrA_emrB_emrR	-0.97936	marA(b), marR(b), ompR(e)
flhD	soxR	emrA_emrB_emrR	-0.97927	flhD(e),
emrR	flhD	emrA_emrB_emrR	-0.9792	emrR(a), flhD(e)
dnaA_dnaN_recF	marA_marB_marR	emrA_emrB_emrR	-0.97901	dnaA(g), marA(b), marR(b)
fnr	idnR	emrA_emrB_emrR	-0.97897	fnr(b), idnR(g)
flhD	nhaR	emrA_emrB_emrR	-0.97893	flhD(e), nhaR(f)
gadX	ompR	emrA_emrB_emrR	-0.97888	gadX(g), ompR(e)
cspA	lexA	emrA_emrB_emrR	-0.97883	cspA(g), lexA(d)
galS	marA_marB_marR	emrA_emrB_emrR	-0.97865	galS(g), marA(b), marR(b)
flhD	glpR	emrA_emrB_emrR	-0.97858	flhD(e), glpR(g)
emrR	fnr	emrA_emrB_emrR	-0.97856	emrR(a), fnr(b)
cspE	marA_marB_marR	emrA_emrB_emrR	-0.97837	marA(b), marR(b)
flhD	yiaJ	emrA_emrB_emrR	-0.97829	flhD(e), yiaJ(g)
flhD	gadW	emrA_emrB_emrR	-0.97802	flhD(e),
marA_marB_marR	uhpA_uhpB_uhpC	emrA_emrB_emrR	-0.97796	marA(b), marR(b), uhpA(f)
flhD	galR	emrA_emrB_emrR	-0.97778	flhD(e), galR(g)
flhD	idnR	emrA_emrB_emrR	-0.97763	flhD(e), idnR(g)
flhD	rbsR	emrA_emrB_emrR	-0.97763	flhD(e), rbsR(g)
mtlR	soxS	emrA_emrB_emrR	-0.97762	mtlR(g), soxS(b)
kdpE	lexA	emrA_emrB_emrR	-0.97734	kdpE(f), lexA(d)
flhD	metR	emrA_emrB_emrR	-0.9771	flhD(e), metR(g)
flhD	narP	emrA_emrB_emrR	-0.97677	flhD(e), narP(g)
birA	marA_marB_marR	emrA_emrB_emrR	-0.97668	marA(b), marR(b)
flhD	torR	emrA_emrB_emrR	-0.97665	flhD(e), torR(a,putative)
flhD	pdhR	emrA_emrB_emrR	-0.97653	flhD(e), pdhR(g)
flhD	fur	emrA_emrB_emrR	-0.97626	flhD(e), fur(f)
marA_marB_marR	uxuR	emrA_emrB_emrR	-0.97615	marA(b), marR(b), uxuR(f)
cspA	phoP_phoQ	emrA_emrB_emrR	-0.97529	cspA(g), phoP(a)
dnaA_dnaN_recF	flhD	emrA_emrB_emrR	-0.97528	dnaA(g), flhD(e)
fnr	ydeO	emrA_emrB_emrR	-0.97524	fnr(b), ydeO(d)
flhD	xapR	emrA_emrB_emrR	-0.97498	flhD(e), xapR(f)
flhD	purR	emrA_emrB_emrR	-0.97485	flhD(e), purR(g)
fnr	mhpR	emrA_emrB_emrR	-0.97466	fnr(b), mhpR(g)
cadC	fnr	emrA_emrB_emrR	-0.9744	cadC(g), fnr(b)
marA_marB_marR	xylR	emrA_emrB_emrR	-0.97421	marA(b), marR(b), xylR(g)
marA_marB_marR	nikR	emrA_emrB_emrR	-0.97419	marA(b), marR(b), nikR(f)
flhD	nagC	emrA_emrB_emrR	-0.97408	flhD(e), nagC(f)
marA_marB_marR	ydeO	emrA_emrB_emrR	-0.97402	marA(b), marR(b), ydeO(d)
flhD	fucR	emrA_emrB_emrR	-0.9739	flhD(e), fucR(g)
galS	lexA	emrA_emrB_emrR	-0.97386	galS(g), lexA(d)
lexA	lrp	emrA_emrB_emrR	-0.97377	lexA(d), lrp(f)
flhD	gadE	emrA_emrB_emrR	-0.97374	flhD(e), gadE(d)
flhD	malT	emrA_emrB_emrR	-0.97356	flhD(e), malT(f)
marA_marB_marR	phoP_phoQ	emrA_emrB_emrR	-0.97355	marA(b), marR(b), phoP(a)
fnr	fecI_fecR	emrA_emrB_emrR	-0.97353	fnr(b),
gadX	phoP_phoQ	emrA_emrB_emrR	-0.9735	gadX(g), phoP(a)
flhD	oxyR	emrA_emrB_emrR	-0.97321	flhD(e),
marA_marB_marR	rhaR_rhaS	emrA_emrB_emrR	-0.97321	marA(b), marR(b), ,
flhD	paaX_paaY	emrA_emrB_emrR	-0.9726	flhD(e), paaX(g)
fnr	rbsR	emrA_emrB_emrR	-0.97252	fnr(b), rbsR(g)
flhD	glnG	emrA_emrB_emrR	-0.97234	flhD(e), glnG(g)
marA_marB_marR	nadR	emrA_emrB_emrR	-0.97205	marA(b), marR(b), nadR(g)
flhD	gcvA	emrA_emrB_emrR	-0.97171	flhD(e), gcvA(g)
kdpE	lrhA	emrA_emrB_emrR	-0.97166	kdpE(f), lrhA(e)
kdpE	ompR	emrA_emrB_emrR	-0.97166	kdpE(f), ompR(e)
iclR	slyA	emrA_emrB_emrR	-0.97164	iclR(g), slyA(c)
fadR	slyA	emrA_emrB_emrR	-0.97125	fadR(g), slyA(c)
flhD	lrp	emrA_emrB_emrR	-0.97118	flhD(e), lrp(f)
dnaA_dnaN_recF	ompR	emrA_emrB_emrR	-0.97115	dnaA(g), ompR(e)
fnr	hns	emrA_emrB_emrR	-0.97064	fnr(b), hns(g)
cytR	marA_marB_marR	emrA_emrB_emrR	-0.97057	cytR(f), marA(b), marR(b)
flhD	zraR_zraS	emrA_emrB_emrR	-0.97057	flhD(e), zraR(g)
fnr	fur	emrA_emrB_emrR	-0.97052	fnr(b), fur(f)
fnr	pspF	emrA_emrB_emrR	-0.97033	fnr(b), pspF(g)
flhD	xylR	emrA_emrB_emrR	-0.97031	flhD(e), xylR(g)
dnaA_dnaN_recF	evgA_evgS	emrA_emrB_emrR	-0.97029	dnaA(g), evgA(a)
lexA	nadR	emrA_emrB_emrR	-0.97013	lexA(d), nadR(g)
marA_marB_marR	narP	emrA_emrB_emrR	-0.96998	marA(b), marR(b), narP(g)
fnr	glpR	emrA_emrB_emrR	-0.96996	fnr(b), glpR(g)
iclR	ydeO	emrA_emrB_emrR	-0.96957	iclR(g), ydeO(d)
iclR	rob	emrA_emrB_emrR	-0.96951	iclR(g), rob(a)
lexA	phoP_phoQ	emrA_emrB_emrR	-0.96936	lexA(d), phoP(a)
fadR	zntR	emrA_emrB_emrR	-0.96934	fadR(g), zntR(d)
cspA	emrR	emrA_emrB_emrR	-0.96922	cspA(g), emrR(a)
emrR	iclR	emrA_emrB_emrR	-0.96913	emrR(a), iclR(g)
lexA	narP	emrA_emrB_emrR	-0.96911	lexA(d), narP(g)
flhD	slyA	emrA_emrB_emrR	-0.9691	flhD(e), slyA(c)
flhD	treR	emrA_emrB_emrR	-0.9691	flhD(e), treR(f)
crp	fadR	emrA_emrB_emrR	-0.96906	crp(b), fadR(g)
fnr	glcC	emrA_emrB_emrR	-0.96892	fnr(b), glcC(g)
dnaA_dnaN_recF	lexA	emrA_emrB_emrR	-0.96891	dnaA(g), lexA(d)
fnr	mngR	emrA_emrB_emrR	-0.96863	fnr(b), mngR(g)
lexA	xapR	emrA_emrB_emrR	-0.96863	lexA(d), xapR(f)
marA_marB_marR	rob	emrA_emrB_emrR	-0.96837	marA(b), marR(b), rob(a)
fnr	rtcR	emrA_emrB_emrR	-0.96832	fnr(b), rtcR(g)
flhD	uhpA_uhpB_uhpC	emrA_emrB_emrR	-0.96824	flhD(e), uhpA(f)
emrR	marA_marB_marR	emrA_emrB_emrR	-0.96814	emrR(a), marA(b), marR(b)
gadX	ydeO	emrA_emrB_emrR	-0.96796	gadX(g), ydeO(d)
fnr	ilvY	emrA_emrB_emrR	-0.96795	fnr(b), ilvY(g)
fnr	nhaR	emrA_emrB_emrR	-0.96735	fnr(b), nhaR(f)
marA_marB_marR	narL_narX	emrA_emrB_emrR	-0.96734	marA(b), marR(b), narL(g)
ihfA_pheS_pheT	zntR	emrA_emrB_emrR	-0.96721	ihfA(b), zntR(d)
flhD	phoP_phoQ	emrA_emrB_emrR	-0.96702	flhD(e), phoP(a)
fnr	soxS	emrA_emrB_emrR	-0.96693	fnr(b), soxS(b)
fnr	xapR	emrA_emrB_emrR	-0.96687	fnr(b), xapR(f)
flhD	nanR	emrA_emrB_emrR	-0.96685	flhD(e), nanR(f)
fnr	lacI	emrA_emrB_emrR	-0.96683	fnr(b), lacI(f)
marA_marB_marR	xapR	emrA_emrB_emrR	-0.9666	marA(b), marR(b), xapR(f)
fnr	yiaJ	emrA_emrB_emrR	-0.96643	fnr(b), yiaJ(g)
dnaA_dnaN_recF	lrhA	emrA_emrB_emrR	-0.96626	dnaA(g), lrhA(e)
flhD	zur	emrA_emrB_emrR	-0.96625	flhD(e), zur(f)
fnr	fucR	emrA_emrB_emrR	-0.9662	fnr(b), fucR(g)
fnr	rcsB	emrA_emrB_emrR	-0.9662	fnr(b), rcsB(g)
fnr	nadR	emrA_emrB_emrR	-0.96615	fnr(b), nadR(g)
dnaA_dnaN_recF	ihfA_pheS_pheT	emrA_emrB_emrR	-0.96586	dnaA(g), ihfA(b)
kdpE	phoP_phoQ	emrA_emrB_emrR	-0.96585	kdpE(f), phoP(a)
lexA	ompR	emrA_emrB_emrR	-0.96582	lexA(d), ompR(e)
ihfA_pheS_pheT	paaX_paaY	emrA_emrB_emrR	-0.96575	ihfA(b), paaX(g)
flhD	hupA	emrA_emrB_emrR	-0.96572	flhD(e), hupA(g)
fnr	hdfR	emrA_emrB_emrR	-0.96555	fnr(b), hdfR(g)
fabR	flhD	emrA_emrB_emrR	-0.96552	fabR(g), flhD(e)
fnr	nikR	emrA_emrB_emrR	-0.96549	fnr(b), nikR(f)
arcA	fadR	emrA_emrB_emrR	-0.96544	arcA(b), fadR(g)
lexA	glnG	emrA_emrB_emrR	-0.96523	lexA(d), glnG(g)
flhD	zntR	emrA_emrB_emrR	-0.96487	flhD(e), zntR(d)
fnr	lctR	emrA_emrB_emrR	-0.96441	fnr(b), lctR(g)
lexA	tyrR	emrA_emrB_emrR	-0.96434	lexA(d), tyrR(f)
iclR	zntR	emrA_emrB_emrR	-0.96427	iclR(g), zntR(d)
flhD	ompR	emrA_emrB_emrR	-0.96395	flhD(e), ompR(e)
lexA	tdcR	emrA_emrB_emrR	-0.96387	lexA(d), tdcR(f)
marA_marB_marR	trpR	emrA_emrB_emrR	-0.96381	marA(b), marR(b), trpR(f)
fnr	soxR	emrA_emrB_emrR	-0.96354	fnr(b),
fnr	narL_narX	emrA_emrB_emrR	-0.96353	fnr(b), narL(g)
birA	lexA	emrA_emrB_emrR	-0.96343	lexA(d)
ihfA_pheS_pheT	zur	emrA_emrB_emrR	-0.96335	ihfA(b), zur(f)
cspE	lexA	emrA_emrB_emrR	-0.9633	lexA(d)
lexA	treR	emrA_emrB_emrR	-0.96324	lexA(d), treR(f)
fnr	malI	emrA_emrB_emrR	-0.96322	fnr(b),
cytR	lexA	emrA_emrB_emrR	-0.96318	cytR(f), lexA(d)
iclR	marA_marB_marR	emrA_emrB_emrR	-0.96302	iclR(g), marA(b), marR(b)
ihfA_pheS_pheT	glnG	emrA_emrB_emrR	-0.96266	ihfA(b), glnG(g)
iclR	phoP_phoQ	emrA_emrB_emrR	-0.96262	iclR(g), phoP(a)
fnr	sdiA	emrA_emrB_emrR	-0.96257	fnr(b), sdiA(a,putative)
tdcA_tdcB_tdcC_tdcD_tdcE_tdcF_tdcG	zntR	emrA_emrB_emrR	-0.96257	tdcA(f), zntR(d)
arcA	qseB	emrA_emrB_emrR	-0.96254	arcA(b), qseB(e)
fnr	phoP_phoQ	emrA_emrB_emrR	-0.96242	fnr(b), phoP(a)
fnr	rhaR_rhaS	emrA_emrB_emrR	-0.96222	fnr(b), ,
emrR	mtlR	emrA_emrB_emrR	-0.96203	emrR(a), mtlR(g)
arcA	nac	emrA_emrB_emrR	-0.96184	arcA(b), nac(g)
emrR	gadX	emrA_emrB_emrR	-0.96167	emrR(a), gadX(g)
fnr	uxuR	emrA_emrB_emrR	-0.96167	fnr(b), uxuR(f)
marA_marB_marR	tyrR	emrA_emrB_emrR	-0.96098	marA(b), marR(b), tyrR(f)
ihfA_pheS_pheT	lrp	emrA_emrB_emrR	-0.96085	ihfA(b), lrp(f)
mngR	qseB	emrA_emrB_emrR	-0.96064	mngR(g), qseB(e)
fnr	oxyR	emrA_emrB_emrR	-0.96037	fnr(b),
emrR	kdpE	emrA_emrB_emrR	-0.96035	emrR(a), kdpE(f)
lexA	metR	emrA_emrB_emrR	-0.96022	lexA(d), metR(g)
fnr	torR	emrA_emrB_emrR	-0.95995	fnr(b), torR(a,putative)
lexA	trpR	emrA_emrB_emrR	-0.9599	lexA(d), trpR(f)
cspE	flhD	emrA_emrB_emrR	-0.95977	flhD(e)
lexA	metJ	emrA_emrB_emrR	-0.95924	lexA(d), metJ(f)
lexA	malT	emrA_emrB_emrR	-0.95892	lexA(d), malT(f)
lexA	norR	emrA_emrB_emrR	-0.95876	lexA(d), norR(g)
ihfA_pheS_pheT	xapR	emrA_emrB_emrR	-0.95873	ihfA(b), xapR(f)
ihfA_pheS_pheT	qseB	emrA_emrB_emrR	-0.95854	ihfA(b), qseB(e)
fnr	hupA	emrA_emrB_emrR	-0.95852	fnr(b), hupA(g)
fnr	glnG	emrA_emrB_emrR	-0.95844	fnr(b), glnG(g)
flhD	leuO	emrA_emrB_emrR	-0.95841	flhD(e), leuO(g)
fnr	gntR	emrA_emrB_emrR	-0.95836	fnr(b),
fnr	modE	emrA_emrB_emrR	-0.95834	fnr(b),
fnr	gadW	emrA_emrB_emrR	-0.95829	fnr(b),
ihfA_pheS_pheT	nadR	emrA_emrB_emrR	-0.95826	ihfA(b), nadR(g)
gadX	zntR	emrA_emrB_emrR	-0.95822	gadX(g), zntR(d)
cytR	gadE	emrA_emrB_emrR	-0.95819	cytR(f), gadE(d)
norR	slyA	emrA_emrB_emrR	-0.95805	norR(g), slyA(c)
fnr	narP	emrA_emrB_emrR	-0.95799	fnr(b), narP(g)
iclR	lexA	emrA_emrB_emrR	-0.95786	iclR(g), lexA(d)
ihfA_pheS_pheT	trpR	emrA_emrB_emrR	-0.95782	ihfA(b), trpR(f)
fnr	metJ	emrA_emrB_emrR	-0.9578	fnr(b), metJ(f)
lexA	rtcR	emrA_emrB_emrR	-0.95759	lexA(d), rtcR(g)
fnr	gadE	emrA_emrB_emrR	-0.95753	fnr(b), gadE(d)
dnaA_dnaN_recF	rob	emrA_emrB_emrR	-0.95738	dnaA(g), rob(a)
fnr	lrp	emrA_emrB_emrR	-0.95733	fnr(b), lrp(f)
flhD	gcvR	emrA_emrB_emrR	-0.95712	flhD(e), gcvR(g)
lexA	paaX_paaY	emrA_emrB_emrR	-0.95712	lexA(d), paaX(g)
fnr	gatR_1	emrA_emrB_emrR	-0.95652	fnr(b), ,
fabR	zntR	emrA_emrB_emrR	-0.95643	fabR(g), zntR(d)
ihfA_pheS_pheT	iclR	emrA_emrB_emrR	-0.95639	ihfA(b), iclR(g)
cadC	csgD_csgE_csgF_csgG	emrA_emrB_emrR	-0.95626	cadC(g), csgD(e)
norR	ompR	emrA_emrB_emrR	-0.95608	norR(g), ompR(e)
cadC	zntR	emrA_emrB_emrR	-0.95591	cadC(g), zntR(d)
flhD	tyrR	emrA_emrB_emrR	-0.95581	flhD(e), tyrR(f)
pspF	qseB	emrA_emrB_emrR	-0.95576	pspF(g), qseB(e)
lexA	zntR	emrA_emrB_emrR	-0.95547	lexA(d), zntR(d)
fnr	gcvA	emrA_emrB_emrR	-0.95508	fnr(b), gcvA(g)
arcA	csgD_csgE_csgF_csgG	emrA_emrB_emrR	-0.95507	arcA(b), csgD(e)
cspE	ihfA_pheS_pheT	emrA_emrB_emrR	-0.95496	ihfA(b)
emrR	galS	emrA_emrB_emrR	-0.95494	emrR(a), galS(g)
galS	phoP_phoQ	emrA_emrB_emrR	-0.95494	galS(g), phoP(a)
ihfA_pheS_pheT	marA_marB_marR	emrA_emrB_emrR	-0.95494	ihfA(b), marA(b), marR(b)
ihfA_pheS_pheT	mtlR	emrA_emrB_emrR	-0.95492	ihfA(b), mtlR(g)
cytR	phoP_phoQ	emrA_emrB_emrR	-0.95485	cytR(f), phoP(a)
emrR	lacI	emrA_emrB_emrR	-0.95461	emrR(a), lacI(f)
birA	envY_ompT	emrA_emrB_emrR	-0.95451	envY(e)
lexA	yiaJ	emrA_emrB_emrR	-0.95451	lexA(d), yiaJ(g)
cadC	cueR	emrA_emrB_emrR	-0.95416	cadC(g), cueR(d)
fnr	tdcR	emrA_emrB_emrR	-0.95411	fnr(b), tdcR(f)
flhD	iscR	emrA_emrB_emrR	-0.95391	flhD(e), iscR(c)
cytR	slyA	emrA_emrB_emrR	-0.95373	cytR(f), slyA(c)
emrR	fur	emrA_emrB_emrR	-0.95369	emrR(a), fur(f)
lexA	pdhR	emrA_emrB_emrR	-0.95359	lexA(d), pdhR(g)
fnr	fruR	emrA_emrB_emrR	-0.95343	fnr(b),
ihfA_pheS_pheT	slyA	emrA_emrB_emrR	-0.95314	ihfA(b), slyA(c)
marA_marB_marR	tdcA_tdcB_tdcC_tdcD_tdcE_tdcF_tdcG	emrA_emrB_emrR	-0.95314	marA(b), marR(b), tdcA(f)
fnr	trpR	emrA_emrB_emrR	-0.95295	fnr(b), trpR(f)
lexA	sdiA	emrA_emrB_emrR	-0.9526	lexA(d), sdiA(a,putative)
cspE	phoP_phoQ	emrA_emrB_emrR	-0.95239	phoP(a)
flhD	fruR	emrA_emrB_emrR	-0.95238	flhD(e),
cadC	phoP_phoQ	emrA_emrB_emrR	-0.95237	cadC(g), phoP(a)
dnaA_dnaN_recF	phoP_phoQ	emrA_emrB_emrR	-0.95222	dnaA(g), phoP(a)
ihfA_pheS_pheT	tyrR	emrA_emrB_emrR	-0.95215	ihfA(b), tyrR(f)
fnr	iscR	emrA_emrB_emrR	-0.95212	fnr(b), iscR(c)
fnr	galR	emrA_emrB_emrR	-0.95199	fnr(b), galR(g)
idnR	qseB	emrA_emrB_emrR	-0.95189	idnR(g), qseB(e)
iclR	ompR	emrA_emrB_emrR	-0.95188	iclR(g), ompR(e)
lexA	purR	emrA_emrB_emrR	-0.95155	lexA(d), purR(g)
marA_marB_marR	glnG	emrA_emrB_emrR	-0.95146	marA(b), marR(b), glnG(g)
emrR	ompR	emrA_emrB_emrR	-0.95137	emrR(a), ompR(e)
marA_marB_marR	oxyR	emrA_emrB_emrR	-0.95089	marA(b), marR(b),
cytR	ihfA_pheS_pheT	emrA_emrB_emrR	-0.95083	cytR(f), ihfA(b)
cspE	rob	emrA_emrB_emrR	-0.95075	rob(a)
ihfA_pheS_pheT	narP	emrA_emrB_emrR	-0.95055	ihfA(b), narP(g)
fnr	melR	emrA_emrB_emrR	-0.95042	fnr(b), melR(g)
fnr	tyrR	emrA_emrB_emrR	-0.95038	fnr(b), tyrR(f)
mtlR	zntR	emrA_emrB_emrR	-0.95025	mtlR(g), zntR(d)
cspA	iscR	emrA_emrB_emrR	-0.95012	cspA(g), iscR(c)
lexA	slyA	emrA_emrB_emrR	-0.95003	lexA(d), slyA(c)
hns	slyA	emrA_emrB_emrR	-0.94969	hns(g), slyA(c)
flhD	ulaR	emrA_emrB_emrR	-0.94938	flhD(e), ulaR(g)
fadR	gadE	emrA_emrB_emrR	-0.94937	fadR(g), gadE(d)
marA_marB_marR	fecI_fecR	emrA_emrB_emrR	-0.94936	marA(b), marR(b),
fabR	gadE	emrA_emrB_emrR	-0.94934	fabR(g), gadE(d)
birA	ihfA_pheS_pheT	emrA_emrB_emrR	-0.94913	ihfA(b)
mtlR	slyA	emrA_emrB_emrR	-0.94873	mtlR(g), slyA(c)
galS	zntR	emrA_emrB_emrR	-0.94832	galS(g), zntR(d)
gadX	lexA	emrA_emrB_emrR	-0.94829	gadX(g), lexA(d)
gadX	rob	emrA_emrB_emrR	-0.94826	gadX(g), rob(a)
emrR	tdcR	emrA_emrB_emrR	-0.94822	emrR(a), tdcR(f)
emrR	yiaJ	emrA_emrB_emrR	-0.9481	emrR(a), yiaJ(g)
birA	cueR	emrA_emrB_emrR	-0.94797	cueR(d)
emrR	lexA	emrA_emrB_emrR	-0.9479	emrR(a), lexA(d)
fnr	xylR	emrA_emrB_emrR	-0.94789	fnr(b), xylR(g)
gatR_1	qseB	emrA_emrB_emrR	-0.94749	qseB(e)
cspE	slyA	emrA_emrB_emrR	-0.94722	slyA(c)
fadR	fis	emrA_emrB_emrR	-0.94717	fadR(g), fis(b)
norR	zntR	emrA_emrB_emrR	-0.9468	norR(g), zntR(d)
galS	ihfA_pheS_pheT	emrA_emrB_emrR	-0.94656	galS(g), ihfA(b)
galS	ompR	emrA_emrB_emrR	-0.94632	galS(g), ompR(e)
cspE	emrR	emrA_emrB_emrR	-0.94562	emrR(a)
fnr	zur	emrA_emrB_emrR	-0.94489	fnr(b), zur(f)
emrR	xapR	emrA_emrB_emrR	-0.94434	emrR(a), xapR(f)
lysR	qseB	emrA_emrB_emrR	-0.94432	lysR(g), qseB(e)
hns	marA_marB_marR	emrA_emrB_emrR	-0.9443	hns(g), marA(b), marR(b)
fnr	treR	emrA_emrB_emrR	-0.94406	fnr(b), treR(f)
marA_marB_marR	zraR_zraS	emrA_emrB_emrR	-0.94393	marA(b), marR(b), zraR(g)
ihfA_pheS_pheT	pdhR	emrA_emrB_emrR	-0.94392	ihfA(b), pdhR(g)
cynR	qseB	emrA_emrB_emrR	-0.94386	qseB(e)
cadC	slyA	emrA_emrB_emrR	-0.94384	cadC(g), slyA(c)
gadX	marA_marB_marR	emrA_emrB_emrR	-0.9438	gadX(g), marA(b), marR(b)
dnaA_dnaN_recF	ydeO	emrA_emrB_emrR	-0.94356	dnaA(g), ydeO(d)
marA_marB_marR	pdhR	emrA_emrB_emrR	-0.94348	marA(b), marR(b), pdhR(g)
arcA	flhD	emrA_emrB_emrR	-0.94339	arcA(b), flhD(e)
fnr	slyA	emrA_emrB_emrR	-0.94309	fnr(b), slyA(c)
birA	slyA	emrA_emrB_emrR	-0.94301	slyA(c)
fnr	hyfR	emrA_emrB_emrR	-0.94272	fnr(b), hyfR(f)
emrR	phoP_phoQ	emrA_emrB_emrR	-0.94238	emrR(a), phoP(a)
ihfA_pheS_pheT	phoP_phoQ	emrA_emrB_emrR	-0.9423	ihfA(b), phoP(a)
lexA	zur	emrA_emrB_emrR	-0.94206	lexA(d), zur(f)
emrR	gadE	emrA_emrB_emrR	-0.94194	emrR(a), gadE(d)
gadX	soxS	emrA_emrB_emrR	-0.94183	gadX(g), soxS(b)
gadX	slyA	emrA_emrB_emrR	-0.9415	gadX(g), slyA(c)
kdpE	soxS	emrA_emrB_emrR	-0.94146	kdpE(f), soxS(b)
lexA	lrhA	emrA_emrB_emrR	-0.94121	lexA(d), lrhA(e)
ihfA_pheS_pheT	nac	emrA_emrB_emrR	-0.94114	ihfA(b), nac(g)
emrR	nanR	emrA_emrB_emrR	-0.94113	emrR(a), nanR(f)
marA_marB_marR	soxS	emrA_emrB_emrR	-0.94107	marA(b), marR(b), soxS(b)
cytR	zntR	emrA_emrB_emrR	-0.94078	cytR(f), zntR(d)
galS	lrhA	emrA_emrB_emrR	-0.94068	galS(g), lrhA(e)
fnr	malT	emrA_emrB_emrR	-0.94067	fnr(b), malT(f)
flhD	uidR	emrA_emrB_emrR	-0.94048	flhD(e), uidR(g)
cysB	fnr	emrA_emrB_emrR	-0.93995	cysB(g), fnr(b)
cadC	ompR	emrA_emrB_emrR	-0.93985	cadC(g), ompR(e)
flhD	metJ	emrA_emrB_emrR	-0.93985	flhD(e), metJ(f)
emrR	tyrR	emrA_emrB_emrR	-0.93976	emrR(a), tyrR(f)
marA_marB_marR	paaX_paaY	emrA_emrB_emrR	-0.93967	marA(b), marR(b), paaX(g)
emrR	fruR	emrA_emrB_emrR	-0.93962	emrR(a),
marA_marB_marR	zur	emrA_emrB_emrR	-0.93939	marA(b), marR(b), zur(f)
marA_marB_marR	rbsR	emrA_emrB_emrR	-0.93899	marA(b), marR(b), rbsR(g)
emrR	nagC	emrA_emrB_emrR	-0.93885	emrR(a), nagC(f)
marA_marB_marR	zntR	emrA_emrB_emrR	-0.93842	marA(b), marR(b), zntR(d)
cspE	zntR	emrA_emrB_emrR	-0.93841	zntR(d)
birA	phoP_phoQ	emrA_emrB_emrR	-0.93816	phoP(a)
emrR	gadW	emrA_emrB_emrR	-0.93816	emrR(a),
lexA	rhaR_rhaS	emrA_emrB_emrR	-0.9381	lexA(d), ,
fnr	ompR	emrA_emrB_emrR	-0.93794	fnr(b), ompR(e)
cadC	emrR	emrA_emrB_emrR	-0.93775	cadC(g), emrR(a)
ihfA_pheS_pheT	lexA	emrA_emrB_emrR	-0.93757	ihfA(b), lexA(d)
fnr	nanR	emrA_emrB_emrR	-0.93752	fnr(b), nanR(f)
birA	csgD_csgE_csgF_csgG	emrA_emrB_emrR	-0.93743	csgD(e)
lexA	mlc	emrA_emrB_emrR	-0.93703	lexA(d), mlc(f)
fnr	uhpA_uhpB_uhpC	emrA_emrB_emrR	-0.93702	fnr(b), uhpA(f)
cytR	emrR	emrA_emrB_emrR	-0.93701	cytR(f), emrR(a)
kdpE	zntR	emrA_emrB_emrR	-0.93661	kdpE(f), zntR(d)
cspE	cueR	emrA_emrB_emrR	-0.93614	cueR(d)
emrR	metR	emrA_emrB_emrR	-0.93607	emrR(a), metR(g)
lexA	nac	emrA_emrB_emrR	-0.93596	lexA(d), nac(g)
cytR	rob	emrA_emrB_emrR	-0.93579	cytR(f), rob(a)
marA_marB_marR	slyA	emrA_emrB_emrR	-0.93563	marA(b), marR(b), slyA(c)
arcA	slyA	emrA_emrB_emrR	-0.9356	arcA(b), slyA(c)
emrR	hyfR	emrA_emrB_emrR	-0.93533	emrR(a), hyfR(f)
fnr	gcvR	emrA_emrB_emrR	-0.935	fnr(b), gcvR(g)
cspE	gadE	emrA_emrB_emrR	-0.93489	gadE(d)
fnr	nagC	emrA_emrB_emrR	-0.93486	fnr(b), nagC(f)
emrR	malT	emrA_emrB_emrR	-0.93484	emrR(a), malT(f)
birA	gadE	emrA_emrB_emrR	-0.93459	gadE(d)
lexA	uxuR	emrA_emrB_emrR	-0.93424	lexA(d), uxuR(f)
cspA	gadE	emrA_emrB_emrR	-0.93418	cspA(g), gadE(d)
birA	zntR	emrA_emrB_emrR	-0.93385	zntR(d)
crp	nac	emrA_emrB_emrR	-0.93294	crp(b), nac(g)
emrR	trpR	emrA_emrB_emrR	-0.93284	emrR(a), trpR(f)
fnr	fhlA_hypA_hypB_hypC_hypD_hypE	emrA_emrB_emrR	-0.93255	fnr(b), fhlA(g)
fnr	zntR	emrA_emrB_emrR	-0.93254	fnr(b), zntR(d)
lexA	malI	emrA_emrB_emrR	-0.93203	lexA(d),
fnr	metR	emrA_emrB_emrR	-0.9314	fnr(b), metR(g)
emrR	gntR	emrA_emrB_emrR	-0.93119	emrR(a),
lexA	nanR	emrA_emrB_emrR	-0.93111	lexA(d), nanR(f)
marA_marB_marR	modE	emrA_emrB_emrR	-0.93108	marA(b), marR(b),
rbsR	zntR	emrA_emrB_emrR	-0.93104	rbsR(g), zntR(d)
cspE	envY_ompT	emrA_emrB_emrR	-0.9309	envY(e)
emrR	ihfA_pheS_pheT	emrA_emrB_emrR	-0.93087	emrR(a), ihfA(b)
emrR	pdhR	emrA_emrB_emrR	-0.93051	emrR(a), pdhR(g)
emrR	nadR	emrA_emrB_emrR	-0.93024	emrR(a), nadR(g)
emrR	purR	emrA_emrB_emrR	-0.93023	emrR(a), purR(g)
arcA	fnr	emrA_emrB_emrR	-0.93003	arcA(b), fnr(b)
iclR	soxS	emrA_emrB_emrR	-0.92961	iclR(g), soxS(b)
fnr	mlc	emrA_emrB_emrR	-0.92931	fnr(b), mlc(f)
arcA	csiR	emrA_emrB_emrR	-0.92923	arcA(b), csiR(g)
arcA	cspA	emrA_emrB_emrR	-0.92884	arcA(b), cspA(g)
cspA	slyA	emrA_emrB_emrR	-0.92839	cspA(g), slyA(c)
fnr	paaX_paaY	emrA_emrB_emrR	-0.928	fnr(b), paaX(g)
dnaA_dnaN_recF	gadE	emrA_emrB_emrR	-0.92772	dnaA(g), gadE(d)
emrR	glpR	emrA_emrB_emrR	-0.9276	emrR(a), glpR(g)
emrR	nac	emrA_emrB_emrR	-0.92706	emrR(a), nac(g)
cadC	ihfA_pheS_pheT	emrA_emrB_emrR	-0.92697	cadC(g), ihfA(b)
ihfA_pheS_pheT	ompR	emrA_emrB_emrR	-0.9268	ihfA(b), ompR(e)
nhaR	qseB	emrA_emrB_emrR	-0.92679	nhaR(f), qseB(e)
cysB	flhD	emrA_emrB_emrR	-0.92673	cysB(g), flhD(e)
norR	phoP_phoQ	emrA_emrB_emrR	-0.92587	norR(g), phoP(a)
fnr	lrhA	emrA_emrB_emrR	-0.92544	fnr(b), lrhA(e)
fnr	leuO	emrA_emrB_emrR	-0.92536	fnr(b), leuO(g)
arcA	mtlR	emrA_emrB_emrR	-0.92527	arcA(b), mtlR(g)
emrR	sdiA	emrA_emrB_emrR	-0.92484	emrR(a), sdiA(a,putative)
fnr	phoB_phoR	emrA_emrB_emrR	-0.9247	fnr(b), phoB(f)
fnr	pdhR	emrA_emrB_emrR	-0.92464	fnr(b), pdhR(g)
pspF	slyA	emrA_emrB_emrR	-0.92458	pspF(g), slyA(c)
fadR	ihfA_pheS_pheT	emrA_emrB_emrR	-0.92451	fadR(g), ihfA(b)
emrR	metJ	emrA_emrB_emrR	-0.92435	emrR(a), metJ(f)
ihfA_pheS_pheT	norR	emrA_emrB_emrR	-0.92381	ihfA(b), norR(g)
birA	ompR	emrA_emrB_emrR	-0.9234	ompR(e)
marA_marB_marR	soxR	emrA_emrB_emrR	-0.92325	marA(b), marR(b),
hns	phoP_phoQ	emrA_emrB_emrR	-0.92292	hns(g), phoP(a)
emrR	slyA	emrA_emrB_emrR	-0.92288	emrR(a), slyA(c)
dnaA_dnaN_recF	soxS	emrA_emrB_emrR	-0.92211	dnaA(g), soxS(b)
lexA	uhpA_uhpB_uhpC	emrA_emrB_emrR	-0.92061	lexA(d), uhpA(f)
lexA	nikR	emrA_emrB_emrR	-0.92046	lexA(d), nikR(f)
cadC	gadE	emrA_emrB_emrR	-0.92001	cadC(g), gadE(d)
lexA	rob	emrA_emrB_emrR	-0.919	lexA(d), rob(a)
norR	rob	emrA_emrB_emrR	-0.91875	norR(g), rob(a)
gadX	ihfA_pheS_pheT	emrA_emrB_emrR	-0.91872	gadX(g), ihfA(b)
lexA	ydeO	emrA_emrB_emrR	-0.9185	lexA(d), ydeO(d)
cadC	qseB	emrA_emrB_emrR	-0.91813	cadC(g), qseB(e)
emrR	fabR	emrA_emrB_emrR	-0.91794	emrR(a), fabR(g)
cspA	zntR	emrA_emrB_emrR	-0.91782	cspA(g), zntR(d)
crp	qseB	emrA_emrB_emrR	-0.91758	crp(b), qseB(e)
fnr	rob	emrA_emrB_emrR	-0.91676	fnr(b), rob(a)
marA_marB_marR	melR	emrA_emrB_emrR	-0.91634	marA(b), marR(b), melR(g)
lysR	slyA	emrA_emrB_emrR	-0.91587	lysR(g), slyA(c)
lexA	xylR	emrA_emrB_emrR	-0.91567	lexA(d), xylR(g)
cspA	ihfA_pheS_pheT	emrA_emrB_emrR	-0.9156	cspA(g), ihfA(b)
gutM_gutQ_srlA_srlB_srlD_srlE_srlR	marA_marB_marR	emrA_emrB_emrR	-0.91553	gutM(g), srlR(f), marA(b), marR(b)
iclR	lrhA	emrA_emrB_emrR	-0.91532	iclR(g), lrhA(e)
marA_marB_marR	mngR	emrA_emrB_emrR	-0.91488	marA(b), marR(b), mngR(g)
fabR	slyA	emrA_emrB_emrR	-0.91482	fabR(g), slyA(c)
dnaA_dnaN_recF	iscR	emrA_emrB_emrR	-0.91479	dnaA(g), iscR(c)
ihfA_pheS_pheT	tdcR	emrA_emrB_emrR	-0.91469	ihfA(b), tdcR(f)
cadC	lexA	emrA_emrB_emrR	-0.91463	cadC(g), lexA(d)
fnr	ulaR	emrA_emrB_emrR	-0.91459	fnr(b), ulaR(g)
flhD	hyfR	emrA_emrB_emrR	-0.91418	flhD(e), hyfR(f)
emrR	paaX_paaY	emrA_emrB_emrR	-0.91379	emrR(a), paaX(g)
lysR	zntR	emrA_emrB_emrR	-0.91341	lysR(g), zntR(d)
hns	lexA	emrA_emrB_emrR	-0.91324	hns(g), lexA(d)
emrR	glnG	emrA_emrB_emrR	-0.91298	emrR(a), glnG(g)
fnr	fis	emrA_emrB_emrR	-0.91246	fnr(b), fis(b)
cysB	qseB	emrA_emrB_emrR	-0.91229	cysB(g), qseB(e)
crp	csiR	emrA_emrB_emrR	-0.91203	crp(b), csiR(g)
lexA	tdcA_tdcB_tdcC_tdcD_tdcE_tdcF_tdcG	emrA_emrB_emrR	-0.91165	lexA(d), tdcA(f)
arcA	argR	emrA_emrB_emrR	-0.91074	arcA(b), argR(g)
birA	ydeO	emrA_emrB_emrR	-0.9103	ydeO(d)
idnR	zntR	emrA_emrB_emrR	-0.91024	idnR(g), zntR(d)
marA_marB_marR	pspF	emrA_emrB_emrR	-0.9098	marA(b), marR(b), pspF(g)
cadC	marA_marB_marR	emrA_emrB_emrR	-0.90966	cadC(g), marA(b), marR(b)
emrR	norR	emrA_emrB_emrR	-0.90955	emrR(a), norR(g)
arcA	paaX_paaY	emrA_emrB_emrR	-0.90932	arcA(b), paaX(g)
gutM_gutQ_srlA_srlB_srlD_srlE_srlR	ompR	emrA_emrB_emrR	-0.90843	gutM(g), srlR(f), ompR(e)
galS	qseB	emrA_emrB_emrR	-0.90832	galS(g), qseB(e)
emrR	melR	emrA_emrB_emrR	-0.90829	emrR(a), melR(g)
fnr	zraR_zraS	emrA_emrB_emrR	-0.90822	fnr(b), zraR(g)
chbR	fnr	emrA_emrB_emrR	-0.90817	chbR(f), fnr(b)
cytR	ompR	emrA_emrB_emrR	-0.90801	cytR(f), ompR(e)
cspE	ompR	emrA_emrB_emrR	-0.90737	ompR(e)
emrR	tdcA_tdcB_tdcC_tdcD_tdcE_tdcF_tdcG	emrA_emrB_emrR	-0.90737	emrR(a), tdcA(f)
birA	qseB	emrA_emrB_emrR	-0.90694	qseB(e)
arcA	iclR	emrA_emrB_emrR	-0.90691	arcA(b), iclR(g)
marA_marB_marR	rcsB	emrA_emrB_emrR	-0.90675	marA(b), marR(b), rcsB(g)
fnr	nac	emrA_emrB_emrR	-0.90671	fnr(b), nac(g)
marA_marB_marR	nanR	emrA_emrB_emrR	-0.90668	marA(b), marR(b), nanR(f)
flhD	nac	emrA_emrB_emrR	-0.90667	flhD(e), nac(g)
marA_marB_marR	torR	emrA_emrB_emrR	-0.90632	marA(b), marR(b), torR(a,putative)
ihfA_pheS_pheT	treR	emrA_emrB_emrR	-0.9063	ihfA(b), treR(f)
fadR	lexA	emrA_emrB_emrR	-0.90589	fadR(g), lexA(d)
marA_marB_marR	ulaR	emrA_emrB_emrR	-0.90587	marA(b), marR(b), ulaR(g)
ihfA_pheS_pheT	lacI	emrA_emrB_emrR	-0.90581	ihfA(b), lacI(f)
emrR	fhlA_hypA_hypB_hypC_hypD_hypE	emrA_emrB_emrR	-0.90547	emrR(a), fhlA(g)
crp	cueR	emrA_emrB_emrR	-0.90455	crp(b), cueR(d)
fadR	marA_marB_marR	emrA_emrB_emrR	-0.90366	fadR(g), marA(b), marR(b)
evgA_evgS	nac	emrA_emrB_emrR	-0.90332	evgA(a), nac(g)
emrR	lrhA	emrA_emrB_emrR	-0.90311	emrR(a), lrhA(e)
emrR	rtcR	emrA_emrB_emrR	-0.90196	emrR(a), rtcR(g)
emrR	uxuR	emrA_emrB_emrR	-0.9019	emrR(a), uxuR(f)
cspE	ydeO	emrA_emrB_emrR	-0.9018	ydeO(d)
arcA	gcvR	emrA_emrB_emrR	-0.90176	arcA(b), gcvR(g)
arcA	xapR	emrA_emrB_emrR	-0.9015	arcA(b), xapR(f)
hns	ompR	emrA_emrB_emrR	-0.90131	hns(g), ompR(e)
pspF	zntR	emrA_emrB_emrR	-0.90039	pspF(g), zntR(d)

## Sheet: emrE_renD
Regulator	Regulator	Target	Classification	Evidences
mtlR	phoP_phoQ	emrE_renD	-0.94125	mtlR(g), phoP(a)
marA_marB_marR	phoP_phoQ	emrE_renD	-0.93095	marA(b), marR(b), phoP(a)
mtlR	slyA	emrE_renD	-0.92021	mtlR(g), slyA(c)
marA_marB_marR	rtcR	emrE_renD	-0.91128	marA(b), marR(b), rtcR(g)
marA_marB_marR	xapR	emrE_renD	-0.90629	marA(b), marR(b), xapR(f)
arcA	csiR	emrE_renD	-0.90565	arcA(b), csiR(g)
marA_marB_marR	slyA	emrE_renD	-0.90533	marA(b), marR(b), slyA(c)
cspE	phoP_phoQ	emrE_renD	-0.90114	phoP(a)
cadC	phoP_phoQ	emrE_renD	-0.90013	cadC(g), phoP(a)

## Sheet: emrK_emrY
Regulator	Regulator	Target	Classification	Evidences
iclR	slyA	emrK_emrY	-0.94892	iclR(g), slyA(c)
fis	tdcA_tdcB_tdcC_tdcD_tdcE_tdcF_tdcG	emrK_emrY	-0.94875	fis(b), tdcA(f)
fis	pspF	emrK_emrY	-0.94673	fis(b), pspF(g)
fnr	fadR	emrK_emrY	-0.94411	fnr(b), fadR(g)
fis	idnR	emrK_emrY	-0.94123	fis(b), idnR(g)
pspF	slyA	emrK_emrY	-0.94065	pspF(g), slyA(c)
fis	rbsR	emrK_emrY	-0.93939	fis(b), rbsR(g)
fnr	qseB	emrK_emrY	-0.93802	fnr(b), qseB(e)
fis	zraR_zraS	emrK_emrY	-0.93711	fis(b), zraR(g)
fnr	tdcA_tdcB_tdcC_tdcD_tdcE_tdcF_tdcG	emrK_emrY	-0.93655	fnr(b), tdcA(f)
fnr	slyA	emrK_emrY	-0.93594	fnr(b), slyA(c)
iclR	qseB	emrK_emrY	-0.93262	iclR(g), qseB(e)
fis	gatR_1	emrK_emrY	-0.92592	fis(b), ,
fnr	iclR	emrK_emrY	-0.92507	fnr(b), iclR(g)
fnr	flhD	emrK_emrY	-0.92454	fnr(b), flhD(e)
fnr	gcvR	emrK_emrY	-0.92386	fnr(b), gcvR(g)
fnr	galS	emrK_emrY	-0.92191	fnr(b), galS(g)
fnr	zur	emrK_emrY	-0.92173	fnr(b), zur(f)
fis	leuO	emrK_emrY	-0.91957	fis(b), leuO(g)
norR	slyA	emrK_emrY	-0.91555	norR(g), slyA(c)
fnr	mtlR	emrK_emrY	-0.91224	fnr(b), mtlR(g)
fnr	pspF	emrK_emrY	-0.909	fnr(b), pspF(g)
fadR	marA_marB_marR	emrK_emrY	-0.90857	fadR(g), marA(b), marR(b)
fis	rcsB	emrK_emrY	-0.90824	fis(b), rcsB(g)
fnr	gadX	emrK_emrY	-0.90793	fnr(b), gadX(g)
pspF	qseB	emrK_emrY	-0.90696	pspF(g), qseB(e)
deoR	slyA	emrK_emrY	-0.90661	deoR(g), slyA(c)
fis	phoB_phoR	emrK_emrY	-0.90644	fis(b), phoB(f)
cytR	qseB	emrK_emrY	-0.90639	cytR(f), qseB(e)
cytR	slyA	emrK_emrY	-0.90638	cytR(f), slyA(c)
atoC	fis	emrK_emrY	-0.906	fis(b)
fis	lysR	emrK_emrY	-0.906	fis(b), lysR(g)
fis	gutM_gutQ_srlA_srlB_srlD_srlE_srlR	emrK_emrY	-0.90512	fis(b), gutM(g), srlR(f)
fnr	idnR	emrK_emrY	-0.90466	fnr(b), idnR(g)
cytR	fnr	emrK_emrY	-0.90193	cytR(f), fnr(b)
fnr	mngR	emrK_emrY	-0.9015	fnr(b), mngR(g)
fis	sdiA	emrK_emrY	-0.90122	fis(b), sdiA(a,putative)
fnr	marA_marB_marR	emrK_emrY	-0.90018	fnr(b), marA(b), marR(b)

## Sheet: macA
Regulator	Regulator	Target	Classification	Evidences
gcvR	lrhA	macA	-0.99234	gcvR(g), lrhA(e)
cueR	rob	macA	-0.99205	cueR(d), rob(a)
betI	gadE	macA	-0.99202	betI(c), gadE(d)
paaX_paaY	rob	macA	-0.99196	paaX(g), rob(a)
cueR	lrhA	macA	-0.99155	cueR(d), lrhA(e)
paaX_paaY	ydeO	macA	-0.9914	paaX(g), ydeO(d)
lacI	lrhA	macA	-0.99108	lacI(f), lrhA(e)
glnG	rob	macA	-0.99108	glnG(g), rob(a)
betI	nac	macA	-0.99086	betI(c), nac(g)
cueR	pdhR	macA	-0.99085	cueR(d), pdhR(g)
argR	lrhA	macA	-0.99084	argR(g), lrhA(e)
cueR	treR	macA	-0.9906	cueR(d), treR(f)
cueR	ompR	macA	-0.99047	cueR(d), ompR(e)
cueR	rhaR_rhaS	macA	-0.99031	cueR(d), ,
betI	nanR	macA	-0.99026	betI(c), nanR(f)
cueR	glpR	macA	-0.99026	cueR(d), glpR(g)
csgD_csgE_csgF_csgG	narL_narX	macA	-0.99021	csgD(e), narL(g)
cueR	metJ	macA	-0.99015	cueR(d), metJ(f)
cueR	melR	macA	-0.98993	cueR(d), melR(g)
csgD_csgE_csgF_csgG	exuR	macA	-0.98992	csgD(e), exuR(g)
cueR	ebgR	macA	-0.98972	cueR(d), ebgR(g)
cueR	rtcR	macA	-0.98955	cueR(d), rtcR(g)
lrp	ydeO	macA	-0.98951	lrp(f), ydeO(d)
cueR	kdpE	macA	-0.98944	cueR(d), kdpE(f)
cbl	lrhA	macA	-0.98943	lrhA(e)
glnG	ompR	macA	-0.98943	glnG(g), ompR(e)
cueR	yiaJ	macA	-0.98935	cueR(d), yiaJ(g)
csgD_csgE_csgF_csgG	tyrR	macA	-0.9893	csgD(e), tyrR(f)
betI	tyrR	macA	-0.98923	betI(c), tyrR(f)
evgA_evgS	oxyR	macA	-0.98921	evgA(a),
csgD_csgE_csgF_csgG	malI	macA	-0.9892	csgD(e),
cueR	trpR	macA	-0.98918	cueR(d), trpR(f)
csgD_csgE_csgF_csgG	ydeO	macA	-0.98911	csgD(e), ydeO(d)
betI	pdhR	macA	-0.98907	betI(c), pdhR(g)
csgD_csgE_csgF_csgG	rhaR_rhaS	macA	-0.98903	csgD(e), ,
cueR	phoP_phoQ	macA	-0.98892	cueR(d), phoP(a)
cueR	ydeO	macA	-0.98886	cueR(d), ydeO(d)
cueR	slyA	macA	-0.98884	cueR(d), slyA(c)
paaX_paaY	phoP_phoQ	macA	-0.98881	paaX(g), phoP(a)
csgD_csgE_csgF_csgG	fnr	macA	-0.9888	csgD(e), fnr(b)
cueR	lctR	macA	-0.9888	cueR(d), lctR(g)
csgD_csgE_csgF_csgG	nikR	macA	-0.98879	csgD(e), nikR(f)
csgD_csgE_csgF_csgG	nanR	macA	-0.98876	csgD(e), nanR(f)
gadW	rob	macA	-0.98875	rob(a)
cueR	metR	macA	-0.98869	cueR(d), metR(g)
cueR	fruR	macA	-0.98866	cueR(d),
betI	lctR	macA	-0.98864	betI(c), lctR(g)
paaX_paaY	slyA	macA	-0.98863	paaX(g), slyA(c)
evgA_evgS	gadW	macA	-0.98858	evgA(a),
argR	gadE	macA	-0.98847	argR(g), gadE(d)
cueR	dcuR_dcuS	macA	-0.98847	cueR(d),
csgD_csgE_csgF_csgG	lctR	macA	-0.98843	csgD(e), lctR(g)
cueR	nac	macA	-0.98843	cueR(d), nac(g)
betI	cusR_cusS	macA	-0.98842	betI(c),
cueR	gntR	macA	-0.9884	cueR(d),
glnG	slyA	macA	-0.9884	glnG(g), slyA(c)
evgA_evgS	glnG	macA	-0.98834	evgA(a), glnG(g)
gadW	ompR	macA	-0.98834	ompR(e)
betI	exuR	macA	-0.98833	betI(c), exuR(g)
csgD_csgE_csgF_csgG	melR	macA	-0.98824	csgD(e), melR(g)
cueR	paaX_paaY	macA	-0.98819	cueR(d), paaX(g)
nadR	slyA	macA	-0.98819	nadR(g), slyA(c)
betI	narL_narX	macA	-0.98814	betI(c), narL(g)
gadW	slyA	macA	-0.98812	slyA(c)
betI	ompR	macA	-0.98811	betI(c), ompR(e)
csgD_csgE_csgF_csgG	ebgR	macA	-0.9881	csgD(e), ebgR(g)
evgA_evgS	rob	macA	-0.9881	evgA(a), rob(a)
agaR	gadE	macA	-0.98807	agaR(g), gadE(d)
cueR	uxuR	macA	-0.98807	cueR(d), uxuR(f)
cueR	dsdC	macA	-0.98804	cueR(d), dsdC(g)
cueR	fnr	macA	-0.98804	cueR(d), fnr(b)
betI	ydeO	macA	-0.98801	betI(c), ydeO(d)
argR	ydeO	macA	-0.98798	argR(g), ydeO(d)
nadR	ydeO	macA	-0.98798	nadR(g), ydeO(d)
csgD_csgE_csgF_csgG	tdcR	macA	-0.98797	csgD(e), tdcR(f)
betI	nikR	macA	-0.98791	betI(c), nikR(f)
cueR	malI	macA	-0.98788	cueR(d),
cueR	fur	macA	-0.98783	cueR(d), fur(f)
evgA_evgS	gadE	macA	-0.98782	evgA(a), gadE(d)
csgD_csgE_csgF_csgG	phoP_phoQ	macA	-0.98779	csgD(e), phoP(a)
evgA_evgS	nikR	macA	-0.98778	evgA(a), nikR(f)
cueR	galS	macA	-0.98774	cueR(d), galS(g)
cueR	lrp	macA	-0.98773	cueR(d), lrp(f)
cueR	tdcR	macA	-0.98773	cueR(d), tdcR(f)
argR	cueR	macA	-0.98771	argR(g), cueR(d)
evgA_evgS	narL_narX	macA	-0.98771	evgA(a), narL(g)
csgD_csgE_csgF_csgG	rtcR	macA	-0.9877	csgD(e), rtcR(g)
csgD_csgE_csgF_csgG	lrp	macA	-0.98765	csgD(e), lrp(f)
csgD_csgE_csgF_csgG	uxuR	macA	-0.9876	csgD(e), uxuR(f)
cueR	evgA_evgS	macA	-0.98746	cueR(d), evgA(a)
qseB	rob	macA	-0.98744	qseB(e), rob(a)
trpR	zntR	macA	-0.98742	trpR(f), zntR(d)
cueR	xapR	macA	-0.98735	cueR(d), xapR(f)
csgD_csgE_csgF_csgG	dsdC	macA	-0.98728	csgD(e), dsdC(g)
csgD_csgE_csgF_csgG	dcuR_dcuS	macA	-0.98727	csgD(e),
lacI	qseB	macA	-0.98725	lacI(f), qseB(e)
csgD_csgE_csgF_csgG	glpR	macA	-0.98719	csgD(e), glpR(g)
gcvR	ydeO	macA	-0.98719	gcvR(g), ydeO(d)
nadR	phoP_phoQ	macA	-0.98719	nadR(g), phoP(a)
argR	csgD_csgE_csgF_csgG	macA	-0.98717	argR(g), csgD(e)
csgD_csgE_csgF_csgG	fur	macA	-0.9871	csgD(e), fur(f)
betI	glpR	macA	-0.98708	betI(c), glpR(g)
csgD_csgE_csgF_csgG	gntR	macA	-0.98707	csgD(e),
csgD_csgE_csgF_csgG	sdiA	macA	-0.98699	csgD(e), sdiA(a,putative)
pdhR	zntR	macA	-0.98694	pdhR(g), zntR(d)
evgA_evgS	metJ	macA	-0.98692	evgA(a), metJ(f)
betI	cueR	macA	-0.98686	betI(c), cueR(d)
csgD_csgE_csgF_csgG	yiaJ	macA	-0.9868	csgD(e), yiaJ(g)
cbl	gadE	macA	-0.98677	gadE(d)
betI	cpxR	macA	-0.98674	betI(c),
betI	lrp	macA	-0.98674	betI(c), lrp(f)
metJ	zntR	macA	-0.98672	metJ(f), zntR(d)
yiaJ	zntR	macA	-0.98668	yiaJ(g), zntR(d)
csgD_csgE_csgF_csgG	glcC	macA	-0.98667	csgD(e), glcC(g)
sdiA	slyA	macA	-0.98667	sdiA(a,putative), slyA(c)
glnG	phoP_phoQ	macA	-0.98666	glnG(g), phoP(a)
evgA_evgS	nadR	macA	-0.98665	evgA(a), nadR(g)
cueR	nikR	macA	-0.98663	cueR(d), nikR(f)
metR	zntR	macA	-0.98663	metR(g), zntR(d)
betI	glcC	macA	-0.98662	betI(c), glcC(g)
betI	narP	macA	-0.98662	betI(c), narP(g)
csgD_csgE_csgF_csgG	rob	macA	-0.9866	csgD(e), rob(a)
evgA_evgS	tdcR	macA	-0.9866	evgA(a), tdcR(f)
lacI	zntR	macA	-0.9866	lacI(f), zntR(d)
cueR	lacI	macA	-0.98658	cueR(d), lacI(f)
betI	hyfR	macA	-0.98656	betI(c), hyfR(f)
csgD_csgE_csgF_csgG	lacI	macA	-0.98654	csgD(e), lacI(f)
csgD_csgE_csgF_csgG	malT	macA	-0.98652	csgD(e), malT(f)
betI	fruR	macA	-0.98651	betI(c),
narP	zntR	macA	-0.98651	narP(g), zntR(d)
nadR	rob	macA	-0.9865	nadR(g), rob(a)
csgD_csgE_csgF_csgG	ompR	macA	-0.98642	csgD(e), ompR(e)
betI	rhaR_rhaS	macA	-0.98637	betI(c), ,
argP	gadE	macA	-0.98636	argP(d), gadE(d)
argR	zntR	macA	-0.98634	argR(g), zntR(d)
gcvR	rob	macA	-0.98633	gcvR(g), rob(a)
lacI	ompR	macA	-0.98632	lacI(f), ompR(e)
nadR	ompR	macA	-0.98631	nadR(g), ompR(e)
glnG	ydeO	macA	-0.9863	glnG(g), ydeO(d)
betI	ebgR	macA	-0.98625	betI(c), ebgR(g)
betI	cspE	macA	-0.98623	betI(c),
csgD_csgE_csgF_csgG	xapR	macA	-0.98614	csgD(e), xapR(f)
gadE	tdcR	macA	-0.98612	gadE(d), tdcR(f)
cueR	nagC	macA	-0.9861	cueR(d), nagC(f)
argR	qseB	macA	-0.98606	argR(g), qseB(e)
cueR	narL_narX	macA	-0.98603	cueR(d), narL(g)
ompR	zntR	macA	-0.98602	ompR(e), zntR(d)
betI	xapR	macA	-0.98595	betI(c), xapR(f)
cueR	narP	macA	-0.98594	cueR(d), narP(g)
lrhA	zntR	macA	-0.98594	lrhA(e), zntR(d)
cueR	hdfR	macA	-0.98589	cueR(d), hdfR(g)
araC	zntR	macA	-0.98583	araC(g), zntR(d)
betI	tdcR	macA	-0.98583	betI(c), tdcR(f)
evgA_evgS	metR	macA	-0.98578	evgA(a), metR(g)
qseB	tyrR	macA	-0.98577	qseB(e), tyrR(f)
evgA_evgS	yiaJ	macA	-0.98576	evgA(a), yiaJ(g)
trpR	ydeO	macA	-0.98575	trpR(f), ydeO(d)
betI	fur	macA	-0.98574	betI(c), fur(f)
cueR	ilvY	macA	-0.98574	cueR(d), ilvY(g)
argP	caiF	macA	-0.98572	argP(d), caiF(g)
tdcR	zntR	macA	-0.98572	tdcR(f), zntR(d)
gadW	lrhA	macA	-0.9857	lrhA(e)
betI	lacI	macA	-0.98569	betI(c), lacI(f)
agaR	cueR	macA	-0.98568	agaR(g), cueR(d)
agaR	zntR	macA	-0.98568	agaR(g), zntR(d)
argR	betI	macA	-0.98567	argR(g), betI(c)
phoP_phoQ	zntR	macA	-0.98562	phoP(a), zntR(d)
betI	yiaJ	macA	-0.9856	betI(c), yiaJ(g)
cueR	exuR	macA	-0.9856	cueR(d), exuR(g)
betI	glnG	macA	-0.98557	betI(c), glnG(g)
csgD_csgE_csgF_csgG	cspE	macA	-0.98555	csgD(e),
betI	dcuR_dcuS	macA	-0.98553	betI(c),
evgA_evgS	lrp	macA	-0.98553	evgA(a), lrp(f)
csgD_csgE_csgF_csgG	nadR	macA	-0.9855	csgD(e), nadR(g)
gadE	lrp	macA	-0.9855	gadE(d), lrp(f)
cbl	zntR	macA	-0.98548	zntR(d)
paaX_paaY	zntR	macA	-0.98547	paaX(g), zntR(d)
gadW	ydeO	macA	-0.98546	ydeO(d)
uxuR	zntR	macA	-0.98545	uxuR(f), zntR(d)
cbl	cueR	macA	-0.98541	cueR(d)
ompR	zur	macA	-0.98538	ompR(e), zur(f)
betI	dsdC	macA	-0.98537	betI(c), dsdC(g)
argP	cueR	macA	-0.98531	argP(d), cueR(d)
cueR	oxyR	macA	-0.98528	cueR(d),
csiR	gadE	macA	-0.98525	csiR(g), gadE(d)
cueR	xylR	macA	-0.98525	cueR(d), xylR(g)
alsR	rob	macA	-0.9852	rob(a)
cueR	sdiA	macA	-0.98516	cueR(d), sdiA(a,putative)
betI	trpR	macA	-0.98515	betI(c), trpR(f)
csgD_csgE_csgF_csgG	deoR	macA	-0.98513	csgD(e), deoR(g)
csgD_csgE_csgF_csgG	oxyR	macA	-0.98511	csgD(e),
csgD_csgE_csgF_csgG	narP	macA	-0.9851	csgD(e), narP(g)
argP	glnG	macA	-0.98509	argP(d), glnG(g)
betI	fnr	macA	-0.98508	betI(c), fnr(b)
rob	zntR	macA	-0.98507	rob(a), zntR(d)
alsR	argP	macA	-0.98505	argP(d)
betI	oxyR	macA	-0.98504	betI(c),
csgD_csgE_csgF_csgG	pspF	macA	-0.98504	csgD(e), pspF(g)
gadE	trpR	macA	-0.98503	gadE(d), trpR(f)
gadW	phoP_phoQ	macA	-0.985	phoP(a)
evgA_evgS	purR	macA	-0.98498	evgA(a), purR(g)
betI	paaX_paaY	macA	-0.98497	betI(c), paaX(g)
fur	zntR	macA	-0.98497	fur(f), zntR(d)
lacI	phoP_phoQ	macA	-0.98493	lacI(f), phoP(a)
cbl	csgD_csgE_csgF_csgG	macA	-0.98489	csgD(e)
argP	gcvR	macA	-0.98488	argP(d), gcvR(g)
betI	lrhA	macA	-0.98487	betI(c), lrhA(e)
lrp	qseB	macA	-0.98482	lrp(f), qseB(e)
argP	betI	macA	-0.98479	argP(d), betI(c)
qseB	tdcR	macA	-0.98479	qseB(e), tdcR(f)
nikR	qseB	macA	-0.98477	nikR(f), qseB(e)
csgD_csgE_csgF_csgG	hyfR	macA	-0.98476	csgD(e), hyfR(f)
melR	zntR	macA	-0.98473	melR(g), zntR(d)
agaR	ydeO	macA	-0.98472	agaR(g), ydeO(d)
evgA_evgS	uxuR	macA	-0.98471	evgA(a), uxuR(f)
dsdC	gadE	macA	-0.98468	dsdC(g), gadE(d)
alsR	slyA	macA	-0.98467	slyA(c)
argP	csgD_csgE_csgF_csgG	macA	-0.98465	argP(d), csgD(e)
argR	phoP_phoQ	macA	-0.98461	argR(g), phoP(a)
caiF	evgA_evgS	macA	-0.98461	caiF(g), evgA(a)
cusR_cusS	zntR	macA	-0.98458	zntR(d)
argP	lacI	macA	-0.98457	argP(d), lacI(f)
evgA_evgS	gntR	macA	-0.98454	evgA(a),
alsR	gadE	macA	-0.98453	gadE(d)
betI	metR	macA	-0.98451	betI(c), metR(g)
gntR	zntR	macA	-0.98449	zntR(d)
argP	zntR	macA	-0.98448	argP(d), zntR(d)
treR	zntR	macA	-0.98446	treR(f), zntR(d)
evgA_evgS	ilvY	macA	-0.98445	evgA(a), ilvY(g)
lrp	slyA	macA	-0.98445	lrp(f), slyA(c)
cueR	purR	macA	-0.98444	cueR(d), purR(g)
argP	gadW	macA	-0.98441	argP(d),
cbl	ydeO	macA	-0.98441	ydeO(d)
dsdC	zntR	macA	-0.98441	dsdC(g), zntR(d)
betI	purR	macA	-0.98439	betI(c), purR(g)
csgD_csgE_csgF_csgG	ilvY	macA	-0.98437	csgD(e), ilvY(g)
cueR	cusR_cusS	macA	-0.98431	cueR(d),
gadE	gntR	macA	-0.98431	gadE(d),
slyA	zntR	macA	-0.98429	slyA(c), zntR(d)
argP	nac	macA	-0.98428	argP(d), nac(g)
betI	gntR	macA	-0.98426	betI(c),
betI	sdiA	macA	-0.98424	betI(c), sdiA(a,putative)
narP	qseB	macA	-0.98424	narP(g), qseB(e)
qseB	ydeO	macA	-0.98422	qseB(e), ydeO(d)
betI	gadW	macA	-0.98421	betI(c),
betI	malT	macA	-0.98416	betI(c), malT(f)
csgD_csgE_csgF_csgG	gadE	macA	-0.98415	csgD(e), gadE(d)
exuR	zntR	macA	-0.98413	exuR(g), zntR(d)
evgA_evgS	melR	macA	-0.98412	evgA(a), melR(g)
rtcR	zntR	macA	-0.9841	rtcR(g), zntR(d)
narP	ompR	macA	-0.98407	narP(g), ompR(e)
csgD_csgE_csgF_csgG	fruR	macA	-0.98405	csgD(e),
alsR	betI	macA	-0.98402	betI(c)
csgD_csgE_csgF_csgG	soxS	macA	-0.98402	csgD(e), soxS(b)
argP	argR	macA	-0.98398	argP(d), argR(g)
argR	slyA	macA	-0.98397	argR(g), slyA(c)
betI	ilvY	macA	-0.98395	betI(c), ilvY(g)
phoP_phoQ	zur	macA	-0.98395	phoP(a), zur(f)
cbl	qseB	macA	-0.98393	qseB(e)
cbl	evgA_evgS	macA	-0.98389	evgA(a)
betI	caiF	macA	-0.98386	betI(c), caiF(g)
cueR	envY_ompT	macA	-0.98385	cueR(d), envY(e)
gcvR	ompR	macA	-0.98384	gcvR(g), ompR(e)
gadE	metR	macA	-0.98381	gadE(d), metR(g)
narP	phoP_phoQ	macA	-0.98381	narP(g), phoP(a)
paaX_paaY	soxS	macA	-0.98379	paaX(g), soxS(b)
agaR	phoP_phoQ	macA	-0.98377	agaR(g), phoP(a)
ompR	pdhR	macA	-0.98374	ompR(e), pdhR(g)
argP	qseB	macA	-0.98372	argP(d), qseB(e)
cueR	uhpA_uhpB_uhpC	macA	-0.98371	cueR(d), uhpA(f)
tdcR	ydeO	macA	-0.9837	tdcR(f), ydeO(d)
betI	phoP_phoQ	macA	-0.98369	betI(c), phoP(a)
malI	zntR	macA	-0.98369	zntR(d)
argP	cbl	macA	-0.98368	argP(d),
evgA_evgS	sdiA	macA	-0.98368	evgA(a), sdiA(a,putative)
ompR	purR	macA	-0.98364	ompR(e), purR(g)
evgA_evgS	treR	macA	-0.98363	evgA(a), treR(f)
evgA_evgS	ulaR	macA	-0.9836	evgA(a), ulaR(g)
betI	leuO	macA	-0.98359	betI(c), leuO(g)
metR	ompR	macA	-0.98359	metR(g), ompR(e)
betI	uxuR	macA	-0.98357	betI(c), uxuR(f)
cueR	galR	macA	-0.98357	cueR(d), galR(g)
argR	ompR	macA	-0.98356	argR(g), ompR(e)
gadE	phoP_phoQ	macA	-0.98353	gadE(d), phoP(a)
qseB	rtcR	macA	-0.98353	qseB(e), rtcR(g)
nadR	qseB	macA	-0.98348	nadR(g), qseB(e)
evgA_evgS	lacI	macA	-0.98346	evgA(a), lacI(f)
qseB	trpR	macA	-0.98341	qseB(e), trpR(f)
argP	metJ	macA	-0.9834	argP(d), metJ(f)
cueR	zur	macA	-0.98339	cueR(d), zur(f)
gadE	nikR	macA	-0.98335	gadE(d), nikR(f)
evgA_evgS	xylR	macA	-0.98333	evgA(a), xylR(g)
cbl	ompR	macA	-0.9833	ompR(e)
pdhR	phoP_phoQ	macA	-0.98329	pdhR(g), phoP(a)
betI	evgA_evgS	macA	-0.98324	betI(c), evgA(a)
sdiA	zntR	macA	-0.98324	sdiA(a,putative), zntR(d)
betI	malI	macA	-0.98323	betI(c),
fruR	zntR	macA	-0.98318	zntR(d)
cueR	fabR	macA	-0.98317	cueR(d), fabR(g)
xylR	zntR	macA	-0.98317	xylR(g), zntR(d)
betI	treR	macA	-0.98312	betI(c), treR(f)
pdhR	slyA	macA	-0.98312	pdhR(g), slyA(c)
phoP_phoQ	qseB	macA	-0.98309	phoP(a), qseB(e)
agaR	csgD_csgE_csgF_csgG	macA	-0.98306	agaR(g), csgD(e)
lrp	marA_marB_marR	macA	-0.98302	lrp(f), marA(b), marR(b)
betI	rtcR	macA	-0.98299	betI(c), rtcR(g)
agaR	betI	macA	-0.98298	agaR(g), betI(c)
evgA_evgS	trpR	macA	-0.98297	evgA(a), trpR(f)
agaR	qseB	macA	-0.98296	agaR(g), qseB(e)
csiR	phoP_phoQ	macA	-0.9829	csiR(g), phoP(a)
argP	nadR	macA	-0.98285	argP(d), nadR(g)
evgA_evgS	modE	macA	-0.98285	evgA(a),
betI	mhpR	macA	-0.98281	betI(c), mhpR(g)
gntR	qseB	macA	-0.98276	qseB(e)
csgD_csgE_csgF_csgG	metR	macA	-0.98274	csgD(e), metR(g)
csgD_csgE_csgF_csgG	lrhA	macA	-0.98273	csgD(e), lrhA(e)
ompR	yiaJ	macA	-0.98267	ompR(e), yiaJ(g)
csgD_csgE_csgF_csgG	treR	macA	-0.98266	csgD(e), treR(f)
evgA_evgS	fis	macA	-0.98264	evgA(a), fis(b)
rhaR_rhaS	zntR	macA	-0.98261	zntR(d)
argP	paaX_paaY	macA	-0.9826	argP(d), paaX(g)
evgA_evgS	gcvR	macA	-0.98256	evgA(a), gcvR(g)
lrp	rob	macA	-0.98255	lrp(f), rob(a)
agaR	evgA_evgS	macA	-0.98254	agaR(g), evgA(a)
betI	mlc	macA	-0.98248	betI(c), mlc(f)
cueR	nanR	macA	-0.98245	cueR(d), nanR(f)
narP	slyA	macA	-0.98234	narP(g), slyA(c)
csgD_csgE_csgF_csgG	purR	macA	-0.98233	csgD(e), purR(g)
argP	nanR	macA	-0.98232	argP(d), nanR(f)
argP	purR	macA	-0.98232	argP(d), purR(g)
csgD_csgE_csgF_csgG	evgA_evgS	macA	-0.98232	csgD(e), evgA(a)
phoP_phoQ	tyrR	macA	-0.98232	phoP(a), tyrR(f)
dsdC	qseB	macA	-0.98229	dsdC(g), qseB(e)
csgD_csgE_csgF_csgG	fabR	macA	-0.98226	csgD(e), fabR(g)
csgD_csgE_csgF_csgG	pdhR	macA	-0.98222	csgD(e), pdhR(g)
argP	xapR	macA	-0.98219	argP(d), xapR(f)
betI	cbl	macA	-0.98219	betI(c),
cbl	slyA	macA	-0.98218	slyA(c)
evgA_evgS	exuR	macA	-0.98217	evgA(a), exuR(g)
ompR	paaX_paaY	macA	-0.98214	ompR(e), paaX(g)
alsR	qseB	macA	-0.98208	qseB(e)
betI	birA	macA	-0.98206	betI(c),
csiR	evgA_evgS	macA	-0.98203	csiR(g), evgA(a)
alsR	cueR	macA	-0.98202	cueR(d)
ompR	xapR	macA	-0.98202	ompR(e), xapR(f)
sdiA	ydeO	macA	-0.98202	sdiA(a,putative), ydeO(d)
purR	zntR	macA	-0.98201	purR(g), zntR(d)
qseB	rhaR_rhaS	macA	-0.98197	qseB(e), ,
argP	metR	macA	-0.98196	argP(d), metR(g)
ompR	phoP_phoQ	macA	-0.98196	ompR(e), phoP(a)
cueR	modE	macA	-0.98195	cueR(d),
argP	gntR	macA	-0.98194	argP(d),
alsR	evgA_evgS	macA	-0.98191	evgA(a)
evgA_evgS	fur	macA	-0.98191	evgA(a), fur(f)
betI	nagC	macA	-0.9819	betI(c), nagC(f)
cbl	phoP_phoQ	macA	-0.98188	phoP(a)
qseB	xapR	macA	-0.98182	qseB(e), xapR(f)
gadE	ompR	macA	-0.98181	gadE(d), ompR(e)
ompR	qseB	macA	-0.98181	ompR(e), qseB(e)
csgD_csgE_csgF_csgG	gadW	macA	-0.98177	csgD(e),
csgD_csgE_csgF_csgG	nagC	macA	-0.98175	csgD(e), nagC(f)
metR	phoP_phoQ	macA	-0.98172	metR(g), phoP(a)
argP	dsdC	macA	-0.98164	argP(d), dsdC(g)
betI	melR	macA	-0.98163	betI(c), melR(g)
nikR	slyA	macA	-0.98159	nikR(f), slyA(c)
argP	cusR_cusS	macA	-0.98155	argP(d),
narP	rob	macA	-0.98153	narP(g), rob(a)
cueR	lysR	macA	-0.98149	cueR(d), lysR(g)
phoP_phoQ	purR	macA	-0.98148	phoP(a), purR(g)
evgA_evgS	narP	macA	-0.98147	evgA(a), narP(g)
gadE	yiaJ	macA	-0.98145	gadE(d), yiaJ(g)
betI	modE	macA	-0.98139	betI(c),
cpxR	csgD_csgE_csgF_csgG	macA	-0.9813	csgD(e)
dcuR_dcuS	zntR	macA	-0.98127	zntR(d)
csiR	cueR	macA	-0.98125	csiR(g), cueR(d)
ompR	tdcR	macA	-0.98125	ompR(e), tdcR(f)
lacI	ydeO	macA	-0.98124	lacI(f), ydeO(d)
argP	phoP_phoQ	macA	-0.98122	argP(d), phoP(a)
evgA_evgS	zntR	macA	-0.98118	evgA(a), zntR(d)
alsR	csgD_csgE_csgF_csgG	macA	-0.98117	csgD(e)
argP	ompR	macA	-0.98113	argP(d), ompR(e)
araC	betI	macA	-0.98111	araC(g), betI(c)
araC	cueR	macA	-0.9811	araC(g), cueR(d)
argP	pdhR	macA	-0.98106	argP(d), pdhR(g)
argR	envY_ompT	macA	-0.98106	argR(g), envY(e)
argP	asnC	macA	-0.98104	argP(d),
slyA	zur	macA	-0.98102	slyA(c), zur(f)
lctR	zntR	macA	-0.981	lctR(g), zntR(d)
csgD_csgE_csgF_csgG	mhpR	macA	-0.98097	csgD(e), mhpR(g)
cueR	torR	macA	-0.98091	cueR(d), torR(a,putative)
evgA_evgS	malI	macA	-0.98086	evgA(a),
gadE	sdiA	macA	-0.98086	gadE(d), sdiA(a,putative)
cbl	fis	macA	-0.98073	fis(b)
cbl	fnr	macA	-0.98066	fnr(b)
gntR	ompR	macA	-0.98065	ompR(e)
evgA_evgS	rtcR	macA	-0.98058	evgA(a), rtcR(g)
nac	ompR	macA	-0.98053	nac(g), ompR(e)
dsdC	lrhA	macA	-0.9805	dsdC(g), lrhA(e)
argP	treR	macA	-0.98046	argP(d), treR(f)
ilvY	zntR	macA	-0.98039	ilvY(g), zntR(d)
cueR	mlc	macA	-0.98035	cueR(d), mlc(f)
asnC	betI	macA	-0.98033	betI(c)
csgD_csgE_csgF_csgG	cueR	macA	-0.9803	csgD(e), cueR(d)
gadE	purR	macA	-0.98029	gadE(d), purR(g)
dsdC	ydeO	macA	-0.98027	dsdC(g), ydeO(d)
qseB	yiaJ	macA	-0.98026	qseB(e), yiaJ(g)
appY	betI	macA	-0.98023	betI(c)
lrp	soxS	macA	-0.98022	lrp(f), soxS(b)
sdiA	soxS	macA	-0.9802	sdiA(a,putative), soxS(b)
betI	xylR	macA	-0.98015	betI(c), xylR(g)
argP	fruR	macA	-0.98013	argP(d),
ydeO	zur	macA	-0.98013	ydeO(d), zur(f)
evgA_evgS	soxS	macA	-0.98007	evgA(a), soxS(b)
caiF	cueR	macA	-0.98001	caiF(g), cueR(d)
evgA_evgS	fruR	macA	-0.97997	evgA(a),
alsR	ompR	macA	-0.97995	ompR(e)
csgD_csgE_csgF_csgG	modE	macA	-0.97994	csgD(e),
nadR	soxS	macA	-0.97994	nadR(g), soxS(b)
gadE	rtcR	macA	-0.97993	gadE(d), rtcR(g)
nikR	zntR	macA	-0.97992	nikR(f), zntR(d)
csgD_csgE_csgF_csgG	zntR	macA	-0.9799	csgD(e), zntR(d)
zntR	zraR_zraS	macA	-0.97986	zntR(d), zraR(g)
betI	fabR	macA	-0.97985	betI(c), fabR(g)
cueR	cynR	macA	-0.97984	cueR(d),
hdfR	zntR	macA	-0.97978	hdfR(g), zntR(d)
appY	csgD_csgE_csgF_csgG	macA	-0.97977	csgD(e)
betI	soxS	macA	-0.97974	betI(c), soxS(b)
pdhR	rob	macA	-0.97974	pdhR(g), rob(a)
caiF	qseB	macA	-0.9797	caiF(g), qseB(e)
cueR	hupA	macA	-0.9797	cueR(d), hupA(g)
dsdC	ompR	macA	-0.9797	dsdC(g), ompR(e)
oxyR	zntR	macA	-0.97963	zntR(d)
narL_narX	qseB	macA	-0.97957	narL(g), qseB(e)
asnC	evgA_evgS	macA	-0.97953	evgA(a)
slyA	tdcR	macA	-0.97952	slyA(c), tdcR(f)
betI	galR	macA	-0.97948	betI(c), galR(g)
betI	torR	macA	-0.97946	betI(c), torR(a,putative)
glnG	soxS	macA	-0.97946	glnG(g), soxS(b)
betI	deoR	macA	-0.97945	betI(c), deoR(g)
slyA	trpR	macA	-0.97945	slyA(c), trpR(f)
argP	tdcR	macA	-0.97944	argP(d), tdcR(f)
gadE	melR	macA	-0.97939	gadE(d), melR(g)
gadE	narL_narX	macA	-0.97938	gadE(d), narL(g)
phoP_phoQ	xapR	macA	-0.97933	phoP(a), xapR(f)
asnC	zntR	macA	-0.97929	zntR(d)
argP	yiaJ	macA	-0.97923	argP(d), yiaJ(g)
betI	chbR	macA	-0.97923	betI(c), chbR(f)
betI	flhD	macA	-0.97919	betI(c), flhD(e)
appY	evgA_evgS	macA	-0.97916	evgA(a)
csgD_csgE_csgF_csgG	cusR_cusS	macA	-0.97916	csgD(e),
gcvR	soxS	macA	-0.97904	gcvR(g), soxS(b)
evgA_evgS	ompR	macA	-0.979	evgA(a), ompR(e)
betI	cysB	macA	-0.97898	betI(c), cysB(g)
gcvR	marA_marB_marR	macA	-0.97897	gcvR(g), marA(b), marR(b)
csgD_csgE_csgF_csgG	cysB	macA	-0.97894	csgD(e), cysB(g)
nac	phoP_phoQ	macA	-0.97892	nac(g), phoP(a)
alsR	phoP_phoQ	macA	-0.97877	phoP(a)
phoP_phoQ	tdcR	macA	-0.97876	phoP(a), tdcR(f)
cueR	mngR	macA	-0.97875	cueR(d), mngR(g)
csgD_csgE_csgF_csgG	lysR	macA	-0.97873	csgD(e), lysR(g)
evgA_evgS	zur	macA	-0.97869	evgA(a), zur(f)
csgD_csgE_csgF_csgG	galS	macA	-0.97862	csgD(e), galS(g)
evgA_evgS	hdfR	macA	-0.97851	evgA(a), hdfR(g)
dsdC	phoP_phoQ	macA	-0.97848	dsdC(g), phoP(a)
csgD_csgE_csgF_csgG	rbsR	macA	-0.97846	csgD(e), rbsR(g)
dsdC	evgA_evgS	macA	-0.97845	dsdC(g), evgA(a)
gntR	phoP_phoQ	macA	-0.97843	phoP(a)
qseB	sdiA	macA	-0.97842	qseB(e), sdiA(a,putative)
csgD_csgE_csgF_csgG	leuO	macA	-0.97841	csgD(e), leuO(g)
uhpA_uhpB_uhpC	zntR	macA	-0.97838	uhpA(f), zntR(d)
argP	fur	macA	-0.97825	argP(d), fur(f)
betI	hns	macA	-0.97824	betI(c), hns(g)
csgD_csgE_csgF_csgG	trpR	macA	-0.97824	csgD(e), trpR(f)
evgA_evgS	mlc	macA	-0.97813	evgA(a), mlc(f)
cpxR	zntR	macA	-0.9781	zntR(d)
evgA_evgS	ydeO	macA	-0.97807	evgA(a), ydeO(d)
gntR	rob	macA	-0.97806	rob(a)
csiR	zntR	macA	-0.97803	csiR(g), zntR(d)
argP	xylR	macA	-0.97801	argP(d), xylR(g)
metJ	phoP_phoQ	macA	-0.97801	metJ(f), phoP(a)
araC	csgD_csgE_csgF_csgG	macA	-0.97794	araC(g), csgD(e)
csiR	ydeO	macA	-0.97791	csiR(g), ydeO(d)
fur	phoP_phoQ	macA	-0.97791	fur(f), phoP(a)
betI	slyA	macA	-0.97789	betI(c), slyA(c)
evgA_evgS	rbsR	macA	-0.97785	evgA(a), rbsR(g)
argP	tyrR	macA	-0.9778	argP(d), tyrR(f)
argR	fnr	macA	-0.97778	argR(g), fnr(b)
evgA_evgS	tyrR	macA	-0.97772	evgA(a), tyrR(f)
nanR	zntR	macA	-0.9777	nanR(f), zntR(d)
phoP_phoQ	yiaJ	macA	-0.97769	phoP(a), yiaJ(g)
adiY	betI	macA	-0.97765	betI(c)
lrhA	glnG	macA	-0.97764	lrhA(e), glnG(g)
cueR	rcsB	macA	-0.97759	cueR(d), rcsB(g)
asnC	csgD_csgE_csgF_csgG	macA	-0.97756	csgD(e)
cueR	malT	macA	-0.9775	cueR(d), malT(f)
fur	qseB	macA	-0.97747	fur(f), qseB(e)
cpxR	ompR	macA	-0.97745	ompR(e)
argP	uxuR	macA	-0.97744	argP(d), uxuR(f)
argP	ydeO	macA	-0.97743	argP(d), ydeO(d)
cueR	glcC	macA	-0.97741	cueR(d), glcC(g)
malI	qseB	macA	-0.97741	qseB(e)
cpxR	qseB	macA	-0.97733	qseB(e)
caiF	phoP_phoQ	macA	-0.97732	caiF(g), phoP(a)
evgA_evgS	malT	macA	-0.97732	evgA(a), malT(f)
csiR	rob	macA	-0.97727	csiR(g), rob(a)
gntR	lrhA	macA	-0.97726	lrhA(e)
phoP_phoQ	xylR	macA	-0.97724	phoP(a), xylR(g)
argP	malT	macA	-0.9772	argP(d), malT(f)
argP	narP	macA	-0.97709	argP(d), narP(g)
purR	rob	macA	-0.97706	purR(g), rob(a)
metR	rob	macA	-0.97704	metR(g), rob(a)
evgA_evgS	glpR	macA	-0.97701	evgA(a), glpR(g)
narL_narX	zntR	macA	-0.97689	narL(g), zntR(d)
caiF	zntR	macA	-0.97683	caiF(g), zntR(d)
fruR	qseB	macA	-0.97679	qseB(e)
araC	qseB	macA	-0.97676	araC(g), qseB(e)
csiR	fnr	macA	-0.97675	csiR(g), fnr(b)
argP	rtcR	macA	-0.97672	argP(d), rtcR(g)
pdhR	ydeO	macA	-0.97671	pdhR(g), ydeO(d)
nanR	phoP_phoQ	macA	-0.9767	nanR(f), phoP(a)
csgD_csgE_csgF_csgG	flhD	macA	-0.97665	csgD(e), flhD(e)
ompR	rtcR	macA	-0.97664	ompR(e), rtcR(g)
argP	dcuR_dcuS	macA	-0.97654	argP(d),
gadE	malI	macA	-0.97654	gadE(d),
melR	qseB	macA	-0.97647	melR(g), qseB(e)
qseB	treR	macA	-0.97647	qseB(e), treR(f)
csgD_csgE_csgF_csgG	glnG	macA	-0.97638	csgD(e), glnG(g)
cusR_cusS	evgA_evgS	macA	-0.97637	evgA(a)
cpxR	phoP_phoQ	macA	-0.97633	phoP(a)
ompR	tyrR	macA	-0.97631	ompR(e), tyrR(f)
cueR	flhD	macA	-0.97628	cueR(d), flhD(e)
betI	hdfR	macA	-0.97627	betI(c), hdfR(g)
csgD_csgE_csgF_csgG	metJ	macA	-0.97627	csgD(e), metJ(f)
argR	evgA_evgS	macA	-0.97626	argR(g), evgA(a)
asnC	qseB	macA	-0.976	qseB(e)
gadE	lacI	macA	-0.97592	gadE(d), lacI(f)
argP	ebgR	macA	-0.97588	argP(d), ebgR(g)
argR	emrR	macA	-0.97583	argR(g), emrR(a)
cpxR	cueR	macA	-0.97583	cueR(d)
evgA_evgS	pdhR	macA	-0.97583	evgA(a), pdhR(g)
envY_ompT	gcvR	macA	-0.97578	envY(e), gcvR(g)
argP	sdiA	macA	-0.97575	argP(d), sdiA(a,putative)
evgA_evgS	uidR	macA	-0.97571	evgA(a), uidR(g)
ompR	treR	macA	-0.97565	ompR(e), treR(f)
betI	kdpE	macA	-0.97559	betI(c), kdpE(f)
agaR	emrR	macA	-0.97557	agaR(g), emrR(a)
argP	zur	macA	-0.97553	argP(d), zur(f)
gadE	rob	macA	-0.97553	gadE(d), rob(a)
evgA_evgS	uhpA_uhpB_uhpC	macA	-0.97551	evgA(a), uhpA(f)
gadE	uxuR	macA	-0.97548	gadE(d), uxuR(f)
argP	trpR	macA	-0.97546	argP(d), trpR(f)
betI	galS	macA	-0.97546	betI(c), galS(g)
cueR	soxR	macA	-0.97545	cueR(d),
mlc	zntR	macA	-0.97545	mlc(f), zntR(d)
argP	kdpE	macA	-0.97542	argP(d), kdpE(f)
evgA_evgS	lrhA	macA	-0.97535	evgA(a), lrhA(e)
nanR	qseB	macA	-0.97524	nanR(f), qseB(e)
argP	mlc	macA	-0.97522	argP(d), mlc(f)
xapR	zntR	macA	-0.9752	xapR(f), zntR(d)
gadE	metJ	macA	-0.97515	gadE(d), metJ(f)
qseB	uxuR	macA	-0.97515	qseB(e), uxuR(f)
araC	argP	macA	-0.97509	araC(g), argP(d)
argR	fis	macA	-0.97505	argR(g), fis(b)
agaR	marA_marB_marR	macA	-0.97495	agaR(g), marA(b), marR(b)
argP	exuR	macA	-0.97493	argP(d), exuR(g)
alsR	ydeO	macA	-0.97489	ydeO(d)
xapR	ydeO	macA	-0.97489	xapR(f), ydeO(d)
betI	rbsR	macA	-0.97487	betI(c), rbsR(g)
csgD_csgE_csgF_csgG	slyA	macA	-0.97485	csgD(e), slyA(c)
gadE	treR	macA	-0.97485	gadE(d), treR(f)
csiR	slyA	macA	-0.97483	csiR(g), slyA(c)
ompR	xylR	macA	-0.97479	ompR(e), xylR(g)
argR	rob	macA	-0.97477	argR(g), rob(a)
csgD_csgE_csgF_csgG	zraR_zraS	macA	-0.97475	csgD(e), zraR(g)
lrhA	tdcR	macA	-0.97475	lrhA(e), tdcR(f)
cueR	mhpR	macA	-0.97474	cueR(d), mhpR(g)
csgD_csgE_csgF_csgG	mngR	macA	-0.97465	csgD(e), mngR(g)
lacI	slyA	macA	-0.97464	lacI(f), slyA(c)
betI	cytR	macA	-0.97463	betI(c), cytR(f)
phoP_phoQ	rtcR	macA	-0.97458	phoP(a), rtcR(g)
evgA_evgS	slyA	macA	-0.97455	evgA(a), slyA(c)
dcuR_dcuS	evgA_evgS	macA	-0.97453	evgA(a)
cueR	nadR	macA	-0.9745	cueR(d), nadR(g)
metJ	qseB	macA	-0.97443	metJ(f), qseB(e)
agaR	fnr	macA	-0.97435	agaR(g), fnr(b)
metR	qseB	macA	-0.97434	metR(g), qseB(e)
cbl	emrR	macA	-0.97433	emrR(a)
evgA_evgS	paaX_paaY	macA	-0.97423	evgA(a), paaX(g)
nanR	ompR	macA	-0.97422	nanR(f), ompR(e)
gadW	soxS	macA	-0.97417	soxS(b)
lrhA	metR	macA	-0.97415	lrhA(e), metR(g)
cueR	soxS	macA	-0.97412	cueR(d), soxS(b)
gadE	slyA	macA	-0.97409	gadE(d), slyA(c)
argP	hyfR	macA	-0.97407	argP(d), hyfR(f)
cueR	tyrR	macA	-0.974	cueR(d), tyrR(f)
argP	cpxR	macA	-0.97398	argP(d),
envY_ompT	zntR	macA	-0.97387	envY(e), zntR(d)
zntR	zur	macA	-0.97386	zntR(d), zur(f)
agaR	envY_ompT	macA	-0.97385	agaR(g), envY(e)
gadE	lrhA	macA	-0.97383	gadE(d), lrhA(e)
betI	nadR	macA	-0.9738	betI(c), nadR(g)
cueR	gcvA	macA	-0.97379	cueR(d), gcvA(g)
dsdC	rob	macA	-0.9737	dsdC(g), rob(a)
asnC	cueR	macA	-0.97368	cueR(d)
ompR	ydeO	macA	-0.97362	ompR(e), ydeO(d)
betI	zntR	macA	-0.9736	betI(c), zntR(d)
argP	uhpA_uhpB_uhpC	macA	-0.97351	argP(d), uhpA(f)
betI	norR	macA	-0.97335	betI(c), norR(g)
cbl	rob	macA	-0.97333	rob(a)
alsR	flhD	macA	-0.97325	flhD(e)
alsR	lrhA	macA	-0.97325	lrhA(e)
qseB	zur	macA	-0.97325	qseB(e), zur(f)
alsR	zntR	macA	-0.97315	zntR(d)
evgA_evgS	phoB_phoR	macA	-0.97313	evgA(a), phoB(f)
torR	zntR	macA	-0.9731	torR(a,putative), zntR(d)
lrp	zntR	macA	-0.97298	lrp(f), zntR(d)
malT	phoP_phoQ	macA	-0.97289	malT(f), phoP(a)
lacI	soxS	macA	-0.97288	lacI(f), soxS(b)
csgD_csgE_csgF_csgG	cynR	macA	-0.97283	csgD(e),
argP	slyA	macA	-0.97281	argP(d), slyA(c)
evgA_evgS	gatR_1	macA	-0.97281	evgA(a), ,
betI	metJ	macA	-0.97278	betI(c), metJ(f)
rob	sdiA	macA	-0.97275	rob(a), sdiA(a,putative)
evgA_evgS	xapR	macA	-0.97273	evgA(a), xapR(f)
betI	hupA	macA	-0.97271	betI(c), hupA(g)
nikR	ydeO	macA	-0.9727	nikR(f), ydeO(d)
argP	emrR	macA	-0.97264	argP(d), emrR(a)
argP	gadX	macA	-0.97257	argP(d), gadX(g)
phoP_phoQ	trpR	macA	-0.97247	phoP(a), trpR(f)
ompR	uhpA_uhpB_uhpC	macA	-0.9724	ompR(e), uhpA(f)
betI	iclR	macA	-0.97238	betI(c), iclR(g)
appY	qseB	macA	-0.97237	qseB(e)
csgD_csgE_csgF_csgG	mlc	macA	-0.97223	csgD(e), mlc(f)
betI	lysR	macA	-0.97222	betI(c), lysR(g)
dcuR_dcuS	qseB	macA	-0.9722	qseB(e)
adiY	csgD_csgE_csgF_csgG	macA	-0.97218	csgD(e)
argP	rhaR_rhaS	macA	-0.97217	argP(d), ,
gadE	hdfR	macA	-0.97216	gadE(d), hdfR(g)
gcvR	slyA	macA	-0.97215	gcvR(g), slyA(c)
rob	tdcR	macA	-0.97205	rob(a), tdcR(f)
cbl	envY_ompT	macA	-0.97203	envY(e)
betI	cynR	macA	-0.97197	betI(c),
evgA_evgS	rhaR_rhaS	macA	-0.97196	evgA(a), ,
csgD_csgE_csgF_csgG	galR	macA	-0.97189	csgD(e), galR(g)
rob	zur	macA	-0.97186	rob(a), zur(f)
cueR	zraR_zraS	macA	-0.97185	cueR(d), zraR(g)
argP	evgA_evgS	macA	-0.97179	argP(d), evgA(a)
gntR	ydeO	macA	-0.97173	ydeO(d)
qseB	rbsR	macA	-0.9717	qseB(e), rbsR(g)
caiF	gadE	macA	-0.97161	caiF(g), gadE(d)
betI	gadX	macA	-0.97155	betI(c), gadX(g)
gcvR	ihfA_pheS_pheT	macA	-0.97155	gcvR(g), ihfA(b)
slyA	xapR	macA	-0.97152	slyA(c), xapR(f)
ebgR	evgA_evgS	macA	-0.97148	ebgR(g), evgA(a)
csgD_csgE_csgF_csgG	kdpE	macA	-0.97138	csgD(e), kdpE(f)
alsR	fnr	macA	-0.97135	fnr(b)
csgD_csgE_csgF_csgG	soxR	macA	-0.9713	csgD(e),
argR	marA_marB_marR	macA	-0.97129	argR(g), marA(b), marR(b)
adiY	evgA_evgS	macA	-0.97127	evgA(a)
cbl	soxS	macA	-0.97127	soxS(b)
evgA_evgS	hns	macA	-0.97124	evgA(a), hns(g)
cbl	marA_marB_marR	macA	-0.97122	marA(b), marR(b)
ebgR	zntR	macA	-0.97122	ebgR(g), zntR(d)
evgA_evgS	nanR	macA	-0.97119	evgA(a), nanR(f)
modE	zntR	macA	-0.9711	zntR(d)
gadE	rhaR_rhaS	macA	-0.97108	gadE(d), ,
phoP_phoQ	treR	macA	-0.97106	phoP(a), treR(f)
gcvR	iscR	macA	-0.971	gcvR(g), iscR(c)
lacI	rob	macA	-0.971	lacI(f), rob(a)
evgA_evgS	iscR	macA	-0.97099	evgA(a), iscR(c)
lrhA	nadR	macA	-0.97095	lrhA(e), nadR(g)
gadE	xapR	macA	-0.97092	gadE(d), xapR(f)
argP	hdfR	macA	-0.97091	argP(d), hdfR(g)
gcvR	lexA	macA	-0.97088	gcvR(g), lexA(d)
ebgR	qseB	macA	-0.9708	ebgR(g), qseB(e)
glpR	zntR	macA	-0.97079	glpR(g), zntR(d)
lrhA	purR	macA	-0.97078	lrhA(e), purR(g)
argP	marA_marB_marR	macA	-0.97072	argP(d), marA(b), marR(b)
narL_narX	slyA	macA	-0.97067	narL(g), slyA(c)
csgD_csgE_csgF_csgG	gatR_1	macA	-0.97047	csgD(e), ,
betI	cadC	macA	-0.97045	betI(c), cadC(g)
cbl	ihfA_pheS_pheT	macA	-0.97045	ihfA(b)
malT	zntR	macA	-0.97035	malT(f), zntR(d)
evgA_evgS	qseB	macA	-0.97034	evgA(a), qseB(e)
betI	fadR	macA	-0.97032	betI(c), fadR(g)
cueR	nhaR	macA	-0.97023	cueR(d), nhaR(f)
glcC	zntR	macA	-0.97023	glcC(g), zntR(d)
csiR	ompR	macA	-0.9702	csiR(g), ompR(e)
argP	hns	macA	-0.97016	argP(d), hns(g)
csgD_csgE_csgF_csgG	hupA	macA	-0.97009	csgD(e), hupA(g)
betI	marA_marB_marR	macA	-0.96993	betI(c), marA(b), marR(b)
betI	soxR	macA	-0.96988	betI(c),
qseB	tdcA_tdcB_tdcC_tdcD_tdcE_tdcF_tdcG	macA	-0.96985	qseB(e), tdcA(f)
csiR	flhD	macA	-0.96984	csiR(g), flhD(e)
pdhR	qseB	macA	-0.96979	pdhR(g), qseB(e)
purR	slyA	macA	-0.96978	purR(g), slyA(c)
betI	fhlA_hypA_hypB_hypC_hypD_hypE	macA	-0.96975	betI(c), fhlA(g)
cueR	cysB	macA	-0.96974	cueR(d), cysB(g)
betI	gcvR	macA	-0.96969	betI(c), gcvR(g)
csgD_csgE_csgF_csgG	rcsB	macA	-0.96969	csgD(e), rcsB(g)
metR	ydeO	macA	-0.96966	metR(g), ydeO(d)
csgD_csgE_csgF_csgG	torR	macA	-0.96963	csgD(e), torR(a,putative)
lrhA	qseB	macA	-0.96955	lrhA(e), qseB(e)
alsR	soxS	macA	-0.96938	soxS(b)
appY	phoP_phoQ	macA	-0.96938	phoP(a)
lrhA	xapR	macA	-0.96937	lrhA(e), xapR(f)
betI	rob	macA	-0.96936	betI(c), rob(a)
fur	marA_marB_marR	macA	-0.96929	fur(f), marA(b), marR(b)
dcuR_dcuS	ompR	macA	-0.96927	ompR(e)
tyrR	zntR	macA	-0.96927	tyrR(f), zntR(d)
ydeO	zntR	macA	-0.96926	ydeO(d), zntR(d)
cynR	zntR	macA	-0.96919	zntR(d)
csgD_csgE_csgF_csgG	norR	macA	-0.96899	csgD(e), norR(g)
betI	ulaR	macA	-0.96885	betI(c), ulaR(g)
malT	ompR	macA	-0.96878	malT(f), ompR(e)
cpxR	lrhA	macA	-0.96876	lrhA(e)
betI	tdcA_tdcB_tdcC_tdcD_tdcE_tdcF_tdcG	macA	-0.96874	betI(c), tdcA(f)
evgA_evgS	galR	macA	-0.96868	evgA(a), galR(g)
fur	lrhA	macA	-0.96852	fur(f), lrhA(e)
agaR	lexA	macA	-0.96846	agaR(g), lexA(d)
argR	ihfA_pheS_pheT	macA	-0.96845	argR(g), ihfA(b)
malT	marA_marB_marR	macA	-0.96843	malT(f), marA(b), marR(b)
caiF	csgD_csgE_csgF_csgG	macA	-0.96842	caiF(g), csgD(e)
cueR	gadX	macA	-0.96839	cueR(d), gadX(g)
agaR	fis	macA	-0.96838	agaR(g), fis(b)
gadE	pdhR	macA	-0.96827	gadE(d), pdhR(g)
betI	uhpA_uhpB_uhpC	macA	-0.96814	betI(c), uhpA(f)
lctR	qseB	macA	-0.96814	lctR(g), qseB(e)
ompR	sdiA	macA	-0.96813	ompR(e), sdiA(a,putative)
alsR	emrR	macA	-0.96805	emrR(a)
dcuR_dcuS	ihfA_pheS_pheT	macA	-0.96788	ihfA(b)
argP	galR	macA	-0.96786	argP(d), galR(g)
argR	soxS	macA	-0.96781	argR(g), soxS(b)
mlc	ompR	macA	-0.96768	mlc(f), ompR(e)
malT	qseB	macA	-0.9676	malT(f), qseB(e)
asnC	phoP_phoQ	macA	-0.96749	phoP(a)
csgD_csgE_csgF_csgG	tdcA_tdcB_tdcC_tdcD_tdcE_tdcF_tdcG	macA	-0.96744	csgD(e), tdcA(f)
mngR	zntR	macA	-0.96744	mngR(g), zntR(d)
gntR	slyA	macA	-0.96739	slyA(c)
csgD_csgE_csgF_csgG	idnR	macA	-0.96738	csgD(e), idnR(g)
gadE	nagC	macA	-0.96737	gadE(d), nagC(f)
argP	leuO	macA	-0.96732	argP(d), leuO(g)
cueR	cytR	macA	-0.96722	cueR(d), cytR(f)
cueR	fucR	macA	-0.96719	cueR(d), fucR(g)
envY_ompT	lrp	macA	-0.96716	envY(e), lrp(f)
betI	emrR	macA	-0.96714	betI(c), emrR(a)
evgA_evgS	torR	macA	-0.96713	evgA(a), torR(a,putative)
betI	mngR	macA	-0.9671	betI(c), mngR(g)
dcuR_dcuS	marA_marB_marR	macA	-0.96707	marA(b), marR(b)
evgA_evgS	phoP_phoQ	macA	-0.96704	evgA(a), phoP(a)
agaR	ihfA_pheS_pheT	macA	-0.9669	agaR(g), ihfA(b)
gntR	marA_marB_marR	macA	-0.9669	marA(b), marR(b)
betI	zur	macA	-0.96687	betI(c), zur(f)
cueR	fhlA_hypA_hypB_hypC_hypD_hypE	macA	-0.96686	cueR(d), fhlA(g)
envY_ompT	zur	macA	-0.96686	envY(e), zur(f)
evgA_evgS	zraR_zraS	macA	-0.96683	evgA(a), zraR(g)
csgD_csgE_csgF_csgG	xylR	macA	-0.96678	csgD(e), xylR(g)
dsdC	marA_marB_marR	macA	-0.9667	dsdC(g), marA(b), marR(b)
fruR	phoP_phoQ	macA	-0.96665	phoP(a)
argP	norR	macA	-0.96663	argP(d), norR(g)
argP	mtlR	macA	-0.96652	argP(d), mtlR(g)
cueR	tdcA_tdcB_tdcC_tdcD_tdcE_tdcF_tdcG	macA	-0.96651	cueR(d), tdcA(f)
evgA_evgS	nac	macA	-0.96651	evgA(a), nac(g)
cbl	lexA	macA	-0.96637	lexA(d)
csgD_csgE_csgF_csgG	cytR	macA	-0.96637	csgD(e), cytR(f)
betI	gutM_gutQ_srlA_srlB_srlD_srlE_srlR	macA	-0.96634	betI(c), gutM(g), srlR(f)
metR	slyA	macA	-0.96632	metR(g), slyA(c)
qseB	zraR_zraS	macA	-0.96628	qseB(e), zraR(g)
gadE	ilvY	macA	-0.96622	gadE(d), ilvY(g)
gadE	glpR	macA	-0.9662	gadE(d), glpR(g)
betI	mtlR	macA	-0.96618	betI(c), mtlR(g)
evgA_evgS	mngR	macA	-0.96617	evgA(a), mngR(g)
gadE	lctR	macA	-0.96616	gadE(d), lctR(g)
dsdC	ihfA_pheS_pheT	macA	-0.96608	dsdC(g), ihfA(b)
phoP_phoQ	sdiA	macA	-0.96608	phoP(a), sdiA(a,putative)
cueR	ulaR	macA	-0.96594	cueR(d), ulaR(g)
fur	slyA	macA	-0.96593	fur(f), slyA(c)
argP	csiR	macA	-0.96591	argP(d), csiR(g)
araC	evgA_evgS	macA	-0.96588	araC(g), evgA(a)
csgD_csgE_csgF_csgG	ulaR	macA	-0.96585	csgD(e), ulaR(g)
exuR	phoP_phoQ	macA	-0.96577	exuR(g), phoP(a)
cpxR	evgA_evgS	macA	-0.96575	evgA(a)
evgA_evgS	tdcA_tdcB_tdcC_tdcD_tdcE_tdcF_tdcG	macA	-0.96574	evgA(a), tdcA(f)
csgD_csgE_csgF_csgG	nac	macA	-0.96573	csgD(e), nac(g)
nikR	rob	macA	-0.96564	nikR(f), rob(a)
lrhA	zur	macA	-0.96553	lrhA(e), zur(f)
csgD_csgE_csgF_csgG	hdfR	macA	-0.96544	csgD(e), hdfR(g)
gadE	xylR	macA	-0.96541	gadE(d), xylR(g)
ompR	uxuR	macA	-0.96539	ompR(e), uxuR(f)
argP	lrhA	macA	-0.96524	argP(d), lrhA(e)
fruR	gadE	macA	-0.9652	gadE(d)
evgA_evgS	glcC	macA	-0.96517	evgA(a), glcC(g)
fur	ompR	macA	-0.96515	fur(f), ompR(e)
cueR	gatR_1	macA	-0.96498	cueR(d), ,
galR	zntR	macA	-0.96496	galR(g), zntR(d)
ebgR	ihfA_pheS_pheT	macA	-0.96489	ebgR(g), ihfA(b)
soxS	zntR	macA	-0.96487	soxS(b), zntR(d)
argP	torR	macA	-0.96482	argP(d), torR(a,putative)
argP	tdcA_tdcB_tdcC_tdcD_tdcE_tdcF_tdcG	macA	-0.96472	argP(d), tdcA(f)
gntR	ihfA_pheS_pheT	macA	-0.96472	ihfA(b)
dsdC	lexA	macA	-0.96471	dsdC(g), lexA(d)
soxS	zur	macA	-0.9647	soxS(b), zur(f)
betI	gcvA	macA	-0.96467	betI(c), gcvA(g)
gcvR	phoP_phoQ	macA	-0.96466	gcvR(g), phoP(a)
gntR	lexA	macA	-0.96465	lexA(d)
phoP_phoQ	slyA	macA	-0.96458	phoP(a), slyA(c)
betI	fis	macA	-0.96446	betI(c), fis(b)
betI	pspF	macA	-0.96444	betI(c), pspF(g)
gadE	paaX_paaY	macA	-0.96439	gadE(d), paaX(g)
csgD_csgE_csgF_csgG	gcvA	macA	-0.96437	csgD(e), gcvA(g)
phoP_phoQ	ydeO	macA	-0.96436	phoP(a), ydeO(d)
cpxR	gadE	macA	-0.96427	gadE(d)
cysB	zntR	macA	-0.96423	cysB(g), zntR(d)
betI	envY_ompT	macA	-0.96418	betI(c), envY(e)
hdfR	ompR	macA	-0.96416	hdfR(g), ompR(e)
argP	fabR	macA	-0.96414	argP(d), fabR(g)
betI	phoB_phoR	macA	-0.9641	betI(c), phoB(f)
agaR	slyA	macA	-0.96406	agaR(g), slyA(c)
envY_ompT	lacI	macA	-0.96403	envY(e), lacI(f)
zntR	fecI_fecR	macA	-0.964	zntR(d),
csgD_csgE_csgF_csgG	envY_ompT	macA	-0.96399	csgD(e), envY(e)
phoP_phoQ	uhpA_uhpB_uhpC	macA	-0.96398	phoP(a), uhpA(f)
ebgR	phoP_phoQ	macA	-0.96391	ebgR(g), phoP(a)
argP	galS	macA	-0.96387	argP(d), galS(g)
cueR	emrR	macA	-0.96384	cueR(d), emrR(a)
dsdC	flhD	macA	-0.96378	dsdC(g), flhD(e)
ebgR	lexA	macA	-0.96376	ebgR(g), lexA(d)
argP	ilvY	macA	-0.96375	argP(d), ilvY(g)
csgD_csgE_csgF_csgG	paaX_paaY	macA	-0.96368	csgD(e), paaX(g)
ompR	trpR	macA	-0.96366	ompR(e), trpR(f)
atoC	zntR	macA	-0.9636	zntR(d)
cueR	hns	macA	-0.96359	cueR(d), hns(g)
csgD_csgE_csgF_csgG	iclR	macA	-0.96358	csgD(e), iclR(g)
evgA_evgS	ihfA_pheS_pheT	macA	-0.96353	evgA(a), ihfA(b)
adiY	qseB	macA	-0.96352	qseB(e)
csgD_csgE_csgF_csgG	uhpA_uhpB_uhpC	macA	-0.96339	csgD(e), uhpA(f)
csgD_csgE_csgF_csgG	hns	macA	-0.96337	csgD(e), hns(g)
qseB	slyA	macA	-0.96326	qseB(e), slyA(c)
lrhA	sdiA	macA	-0.96321	lrhA(e), sdiA(a,putative)
agaR	rob	macA	-0.9632	agaR(g), rob(a)
fur	ihfA_pheS_pheT	macA	-0.9632	fur(f), ihfA(b)
cueR	rbsR	macA	-0.96305	cueR(d), rbsR(g)
dsdC	fnr	macA	-0.96304	dsdC(g), fnr(b)
rob	yiaJ	macA	-0.96303	rob(a), yiaJ(g)
betI	gatR_1	macA	-0.96292	betI(c), ,
mlc	phoP_phoQ	macA	-0.9629	mlc(f), phoP(a)
betI	crp	macA	-0.96288	betI(c), crp(b)
gadE	kdpE	macA	-0.96283	gadE(d), kdpE(f)
argP	hupA	macA	-0.96272	argP(d), hupA(g)
qseB	zntR	macA	-0.9626	qseB(e), zntR(d)
evgA_evgS	pspF	macA	-0.9625	evgA(a), pspF(g)
cbl	iscR	macA	-0.96238	iscR(c)
narL_narX	rob	macA	-0.96228	narL(g), rob(a)
adiY	argP	macA	-0.96225	argP(d)
dsdC	slyA	macA	-0.96224	dsdC(g), slyA(c)
fur	ydeO	macA	-0.9622	fur(f), ydeO(d)
nac	rob	macA	-0.96213	nac(g), rob(a)
evgA_evgS	gutM_gutQ_srlA_srlB_srlD_srlE_srlR	macA	-0.96203	evgA(a), gutM(g), srlR(f)
evgA_evgS	lysR	macA	-0.96199	evgA(a), lysR(g)
fruR	marA_marB_marR	macA	-0.96195	marA(b), marR(b)
purR	qseB	macA	-0.96178	purR(g), qseB(e)
argR	flhD	macA	-0.96175	argR(g), flhD(e)
envY_ompT	lexA	macA	-0.96156	envY(e), lexA(d)
argP	lexA	macA	-0.96141	argP(d), lexA(d)
mhpR	zntR	macA	-0.96139	mhpR(g), zntR(d)
envY_ompT	tdcR	macA	-0.96132	envY(e), tdcR(f)
phoP_phoQ	tdcA_tdcB_tdcC_tdcD_tdcE_tdcF_tdcG	macA	-0.9613	phoP(a), tdcA(f)
asnC	gadE	macA	-0.96123	gadE(d)
oxyR	qseB	macA	-0.9611	qseB(e)
lctR	phoP_phoQ	macA	-0.96108	lctR(g), phoP(a)
cpxR	ydeO	macA	-0.96098	ydeO(d)
caiF	envY_ompT	macA	-0.96091	caiF(g), envY(e)
csgD_csgE_csgF_csgG	fhlA_hypA_hypB_hypC_hypD_hypE	macA	-0.96086	csgD(e), fhlA(g)
qseB	rcsB	macA	-0.96085	qseB(e), rcsB(g)
gadE	mlc	macA	-0.96084	gadE(d), mlc(f)
hyfR	lexA	macA	-0.9608	hyfR(f), lexA(d)
soxS	tdcR	macA	-0.96068	soxS(b), tdcR(f)
cusR_cusS	qseB	macA	-0.96054	qseB(e)
agaR	soxS	macA	-0.96047	agaR(g), soxS(b)
fur	gadE	macA	-0.96035	fur(f), gadE(d)
asnC	ompR	macA	-0.96033	ompR(e)
argP	nagC	macA	-0.96025	argP(d), nagC(f)
betI	zraR_zraS	macA	-0.96023	betI(c), zraR(g)
caiF	ydeO	macA	-0.96016	caiF(g), ydeO(d)
cueR	iclR	macA	-0.96016	cueR(d), iclR(g)
gadE	ydeO	macA	-0.96015	gadE(d), ydeO(d)
lrhA	paaX_paaY	macA	-0.96011	lrhA(e), paaX(g)
argP	fadR	macA	-0.96005	argP(d), fadR(g)
argR	lexA	macA	-0.96004	argR(g), lexA(d)
envY_ompT	nadR	macA	-0.95997	envY(e), nadR(g)
argP	flhD	macA	-0.95994	argP(d), flhD(e)
argP	rob	macA	-0.95988	argP(d), rob(a)
malT	slyA	macA	-0.95973	malT(f), slyA(c)
betI	nhaR	macA	-0.95965	betI(c), nhaR(f)
csgD_csgE_csgF_csgG	emrR	macA	-0.95954	csgD(e), emrR(a)
ebgR	emrR	macA	-0.95953	ebgR(g), emrR(a)
betI	fucR	macA	-0.95952	betI(c), fucR(g)
hdfR	lexA	macA	-0.9595	hdfR(g), lexA(d)
cpxR	marA_marB_marR	macA	-0.95937	marA(b), marR(b)
rob	xapR	macA	-0.95932	rob(a), xapR(f)
csgD_csgE_csgF_csgG	fucR	macA	-0.95929	csgD(e), fucR(g)
paaX_paaY	qseB	macA	-0.95929	paaX(g), qseB(e)
phoP_phoQ	rbsR	macA	-0.95914	phoP(a), rbsR(g)
gadE	galS	macA	-0.95913	gadE(d), galS(g)
argP	iclR	macA	-0.95911	argP(d), iclR(g)
evgA_evgS	soxR	macA	-0.95909	evgA(a),
araC	ompR	macA	-0.95906	araC(g), ompR(e)
nikR	soxS	macA	-0.95906	nikR(f), soxS(b)
adiY	phoP_phoQ	macA	-0.959	phoP(a)
ompR	rhaR_rhaS	macA	-0.95896	ompR(e), ,
argP	lrp	macA	-0.95886	argP(d), lrp(f)
evgA_evgS	fabR	macA	-0.95876	evgA(a), fabR(g)
ebgR	ompR	macA	-0.95868	ebgR(g), ompR(e)
csgD_csgE_csgF_csgG	gcvR	macA	-0.95863	csgD(e), gcvR(g)
gadW	qseB	macA	-0.95854	qseB(e)
dcuR_dcuS	emrR	macA	-0.95848	emrR(a)
lrhA	malT	macA	-0.95845	lrhA(e), malT(f)
csgD_csgE_csgF_csgG	uidR	macA	-0.95842	csgD(e), uidR(g)
csgD_csgE_csgF_csgG	nhaR	macA	-0.95827	csgD(e), nhaR(f)
lrhA	phoP_phoQ	macA	-0.95826	lrhA(e), phoP(a)
purR	ydeO	macA	-0.95826	purR(g), ydeO(d)
argP	ihfA_pheS_pheT	macA	-0.95825	argP(d), ihfA(b)
nadR	zntR	macA	-0.95812	nadR(g), zntR(d)
argP	nikR	macA	-0.9581	argP(d), nikR(f)
evgA_evgS	lctR	macA	-0.958	evgA(a), lctR(g)
asnC	marA_marB_marR	macA	-0.95799	marA(b), marR(b)
araC	phoP_phoQ	macA	-0.95797	araC(g), phoP(a)
cueR	marA_marB_marR	macA	-0.95776	cueR(d), marA(b), marR(b)
dcuR_dcuS	slyA	macA	-0.95771	slyA(c)
dcuR_dcuS	gadE	macA	-0.95765	gadE(d)
argP	fnr	macA	-0.95756	argP(d), fnr(b)
exuR	ihfA_pheS_pheT	macA	-0.95738	exuR(g), ihfA(b)
malI	slyA	macA	-0.95718	slyA(c)
soxS	trpR	macA	-0.95713	soxS(b), trpR(f)
argP	gutM_gutQ_srlA_srlB_srlD_srlE_srlR	macA	-0.95705	argP(d), gutM(g), srlR(f)
asnC	emrR	macA	-0.95697	emrR(a)
cueR	qseB	macA	-0.95695	cueR(d), qseB(e)
evgA_evgS	hupA	macA	-0.95671	evgA(a), hupA(g)
qseB	soxS	macA	-0.95657	qseB(e), soxS(b)
betI	cspA	macA	-0.95647	betI(c), cspA(g)
qseB	soxR	macA	-0.95646	qseB(e),
gcvA	zntR	macA	-0.95633	gcvA(g), zntR(d)
hyfR	marA_marB_marR	macA	-0.95619	hyfR(f), marA(b), marR(b)
ebgR	marA_marB_marR	macA	-0.95613	ebgR(g), marA(b), marR(b)
argR	crp	macA	-0.95599	argR(g), crp(b)
atoC	cueR	macA	-0.95598	cueR(d)
melR	slyA	macA	-0.95588	melR(g), slyA(c)
gadE	leuO	macA	-0.95566	gadE(d), leuO(g)
betI	dnaA_dnaN_recF	macA	-0.95556	betI(c), dnaA(g)
fhlA_hypA_hypB_hypC_hypD_hypE	lexA	macA	-0.95545	fhlA(g), lexA(d)
betI	csiR	macA	-0.9554	betI(c), csiR(g)
exuR	marA_marB_marR	macA	-0.95523	exuR(g), marA(b), marR(b)
malI	phoP_phoQ	macA	-0.95522	phoP(a)
betI	uidR	macA	-0.95521	betI(c), uidR(g)
betI	rcsB	macA	-0.95518	betI(c), rcsB(g)
cueR	idnR	macA	-0.95506	cueR(d), idnR(g)
dcuR_dcuS	lrhA	macA	-0.95504	lrhA(e)
evgA_evgS	gcvA	macA	-0.95495	evgA(a), gcvA(g)
csgD_csgE_csgF_csgG	phoB_phoR	macA	-0.95493	csgD(e), phoB(f)
argP	dnaA_dnaN_recF	macA	-0.95484	argP(d), dnaA(g)
evgA_evgS	mhpR	macA	-0.9548	evgA(a), mhpR(g)
cueR	fadR	macA	-0.95478	cueR(d), fadR(g)
dsdC	emrR	macA	-0.95475	dsdC(g), emrR(a)
csiR	qseB	macA	-0.95468	csiR(g), qseB(e)
cbl	flhD	macA	-0.9546	flhD(e)
lacI	marA_marB_marR	macA	-0.9546	lacI(f), marA(b), marR(b)
agaR	flhD	macA	-0.95449	agaR(g), flhD(e)
betI	ihfA_pheS_pheT	macA	-0.95441	betI(c), ihfA(b)
gadE	hyfR	macA	-0.95425	gadE(d), hyfR(f)
nac	zntR	macA	-0.95425	nac(g), zntR(d)
adiY	lexA	macA	-0.95402	lexA(d)
slyA	tyrR	macA	-0.95401	slyA(c), tyrR(f)
gadE	nanR	macA	-0.95395	gadE(d), nanR(f)
csgD_csgE_csgF_csgG	gadX	macA	-0.95385	csgD(e), gadX(g)
atoC	betI	macA	-0.95376	betI(c)
glcC	qseB	macA	-0.95372	glcC(g), qseB(e)
ompR	torR	macA	-0.95359	ompR(e), torR(a,putative)
lrp	phoP_phoQ	macA	-0.95345	lrp(f), phoP(a)
envY_ompT	sdiA	macA	-0.95341	envY(e), sdiA(a,putative)
chbR	zntR	macA	-0.95321	chbR(f), zntR(d)
argP	glpR	macA	-0.95317	argP(d), glpR(g)
ompR	slyA	macA	-0.95311	ompR(e), slyA(c)
dcuR_dcuS	flhD	macA	-0.95308	flhD(e)
narP	ydeO	macA	-0.95303	narP(g), ydeO(d)
lrhA	rtcR	macA	-0.95302	lrhA(e), rtcR(g)
cpxR	emrR	macA	-0.95287	emrR(a)
argR	iscR	macA	-0.95282	argR(g), iscR(c)
cpxR	flhD	macA	-0.9527	flhD(e)
lacI	lexA	macA	-0.95259	lacI(f), lexA(d)
cueR	deoR	macA	-0.95247	cueR(d), deoR(g)
argP	envY_ompT	macA	-0.95245	argP(d), envY(e)
agaR	iscR	macA	-0.9523	agaR(g), iscR(c)
exuR	qseB	macA	-0.95217	exuR(g), qseB(e)
cueR	mtlR	macA	-0.95216	cueR(d), mtlR(g)
qseB	torR	macA	-0.95212	qseB(e), torR(a,putative)
csiR	soxS	macA	-0.95197	csiR(g), soxS(b)
cueR	norR	macA	-0.95193	cueR(d), norR(g)
alsR	marA_marB_marR	macA	-0.95172	marA(b), marR(b)
araC	gadE	macA	-0.95151	araC(g), gadE(d)
dcuR_dcuS	lexA	macA	-0.95132	lexA(d)
csgD_csgE_csgF_csgG	fis	macA	-0.95128	csgD(e), fis(b)
dsdC	envY_ompT	macA	-0.95119	dsdC(g), envY(e)
evgA_evgS	fucR	macA	-0.95102	evgA(a), fucR(g)
ydeO	yiaJ	macA	-0.9509	ydeO(d), yiaJ(g)
argP	cadC	macA	-0.95089	argP(d), cadC(g)
dcuR_dcuS	phoP_phoQ	macA	-0.95085	phoP(a)
gadE	zur	macA	-0.95076	gadE(d), zur(f)
leuO	lexA	macA	-0.95071	leuO(g), lexA(d)
fruR	ompR	macA	-0.95067	ompR(e)
cpxR	ihfA_pheS_pheT	macA	-0.95059	ihfA(b)
purR	soxS	macA	-0.95056	purR(g), soxS(b)
ebgR	gadE	macA	-0.95042	ebgR(g), gadE(d)
betI	lexA	macA	-0.95039	betI(c), lexA(d)
phoP_phoQ	torR	macA	-0.95039	phoP(a), torR(a,putative)
fur	lexA	macA	-0.95034	fur(f), lexA(d)
cysB	evgA_evgS	macA	-0.95023	cysB(g), evgA(a)
exuR	lexA	macA	-0.94999	exuR(g), lexA(d)
evgA_evgS	leuO	macA	-0.94991	evgA(a), leuO(g)
tyrR	ydeO	macA	-0.9498	tyrR(f), ydeO(d)
alpA	zntR	macA	-0.94974	alpA(g), zntR(d)
fhlA_hypA_hypB_hypC_hypD_hypE	zntR	macA	-0.94972	fhlA(g), zntR(d)
cpxR	lexA	macA	-0.94965	lexA(d)
agaR	argP	macA	-0.94958	agaR(g), argP(d)
argP	cspA	macA	-0.94958	argP(d), cspA(g)
narL_narX	soxS	macA	-0.94945	narL(g), soxS(b)
ilvY	qseB	macA	-0.94943	ilvY(g), qseB(e)
agaR	ompR	macA	-0.94942	agaR(g), ompR(e)
evgA_evgS	nagC	macA	-0.94936	evgA(a), nagC(f)
gadE	galR	macA	-0.94928	gadE(d), galR(g)
argP	gcvA	macA	-0.94927	argP(d), gcvA(g)
glpR	lexA	macA	-0.94923	glpR(g), lexA(d)
argP	cytR	macA	-0.94914	argP(d), cytR(f)
csgD_csgE_csgF_csgG	fadR	macA	-0.94907	csgD(e), fadR(g)
agaR	lrhA	macA	-0.94892	agaR(g), lrhA(e)
malI	ompR	macA	-0.94872	ompR(e)
soxR	zntR	macA	-0.94869	zntR(d)
mhpR	qseB	macA	-0.94867	mhpR(g), qseB(e)
cueR	iscR	macA	-0.94857	cueR(d), iscR(c)
evgA_evgS	idnR	macA	-0.94846	evgA(a), idnR(g)
csiR	envY_ompT	macA	-0.94828	csiR(g), envY(e)
evgA_evgS	nhaR	macA	-0.94827	evgA(a), nhaR(f)
alsR	lexA	macA	-0.94808	lexA(d)
csgD_csgE_csgF_csgG	csiR	macA	-0.94806	csgD(e), csiR(g)
crp	lrp	macA	-0.94801	crp(b), lrp(f)
gadE	narP	macA	-0.94795	gadE(d), narP(g)
gadE	nac	macA	-0.94787	gadE(d), nac(g)
malI	marA_marB_marR	macA	-0.94772	marA(b), marR(b)
evgA_evgS	marA_marB_marR	macA	-0.94752	evgA(a), marA(b), marR(b)
lrhA	narP	macA	-0.94739	lrhA(e), narP(g)
cynR	evgA_evgS	macA	-0.94734	evgA(a)
cueR	leuO	macA	-0.94728	cueR(d), leuO(g)
alsR	ihfA_pheS_pheT	macA	-0.94723	ihfA(b)
asnC	lexA	macA	-0.9472	lexA(d)
qseB	ulaR	macA	-0.94685	qseB(e), ulaR(g)
lrhA	pdhR	macA	-0.94668	lrhA(e), pdhR(g)
envY_ompT	gntR	macA	-0.94663	envY(e),
cueR	pspF	macA	-0.94655	cueR(d), pspF(g)
evgA_evgS	fhlA_hypA_hypB_hypC_hypD_hypE	macA	-0.94652	evgA(a), fhlA(g)
nac	slyA	macA	-0.94615	nac(g), slyA(c)
lctR	ompR	macA	-0.94607	lctR(g), ompR(e)
cysB	marA_marB_marR	macA	-0.94606	cysB(g), marA(b), marR(b)
adiY	marA_marB_marR	macA	-0.94588	marA(b), marR(b)
cpxR	fnr	macA	-0.94576	fnr(b)
argP	oxyR	macA	-0.94561	argP(d),
glnG	qseB	macA	-0.94554	glnG(g), qseB(e)
argP	cspE	macA	-0.94521	argP(d),
evgA_evgS	galS	macA	-0.94519	evgA(a), galS(g)
envY_ompT	paaX_paaY	macA	-0.94518	envY(e), paaX(g)
envY_ompT	metR	macA	-0.94511	envY(e), metR(g)
betI	qseB	macA	-0.94508	betI(c), qseB(e)
pdhR	soxS	macA	-0.94506	pdhR(g), soxS(b)
rob	slyA	macA	-0.94506	rob(a), slyA(c)
rtcR	ydeO	macA	-0.94505	rtcR(g), ydeO(d)
csgD_csgE_csgF_csgG	marA_marB_marR	macA	-0.94491	csgD(e), marA(b), marR(b)
evgA_evgS	gadX	macA	-0.94491	evgA(a), gadX(g)
alsR	fis	macA	-0.94481	fis(b)
evgA_evgS	lexA	macA	-0.9447	evgA(a), lexA(d)
fruR	lexA	macA	-0.9445	lexA(d)
cysB	lexA	macA	-0.94442	cysB(g), lexA(d)
nagC	zntR	macA	-0.94437	nagC(f), zntR(d)
argP	chbR	macA	-0.94433	argP(d), chbR(f)
glpR	ihfA_pheS_pheT	macA	-0.94418	glpR(g), ihfA(b)
oxyR	phoP_phoQ	macA	-0.94393	phoP(a)
exuR	ompR	macA	-0.94392	exuR(g), ompR(e)
dsdC	soxS	macA	-0.94379	dsdC(g), soxS(b)
adiY	zntR	macA	-0.94377	zntR(d)
csgD_csgE_csgF_csgG	zur	macA	-0.94363	csgD(e), zur(f)
cueR	ihfA_pheS_pheT	macA	-0.9436	cueR(d), ihfA(b)
modE	qseB	macA	-0.94355	qseB(e)
lrhA	nanR	macA	-0.94331	lrhA(e), nanR(f)
asnC	ihfA_pheS_pheT	macA	-0.9432	ihfA(b)
agaR	crp	macA	-0.94265	agaR(g), crp(b)
gadE	malT	macA	-0.94256	gadE(d), malT(f)
dsdC	iscR	macA	-0.94242	dsdC(g), iscR(c)
glpR	marA_marB_marR	macA	-0.94241	glpR(g), marA(b), marR(b)
csiR	ihfA_pheS_pheT	macA	-0.94217	csiR(g), ihfA(b)
rob	trpR	macA	-0.94193	rob(a), trpR(f)
betI	iscR	macA	-0.9414	betI(c), iscR(c)
gadE	uhpA_uhpB_uhpC	macA	-0.94129	gadE(d), uhpA(f)
fruR	slyA	macA	-0.94127	slyA(c)
nikR	ompR	macA	-0.94099	nikR(f), ompR(e)
csgD_csgE_csgF_csgG	gutM_gutQ_srlA_srlB_srlD_srlE_srlR	macA	-0.94097	csgD(e), gutM(g), srlR(f)
metR	soxS	macA	-0.9409	metR(g), soxS(b)
cueR	fecI_fecR	macA	-0.94078	cueR(d),
nac	ydeO	macA	-0.94076	nac(g), ydeO(d)
fucR	zntR	macA	-0.94075	fucR(g), zntR(d)
ebgR	flhD	macA	-0.94063	ebgR(g), flhD(e)
envY_ompT	evgA_evgS	macA	-0.9406	envY(e), evgA(a)
nagC	phoP_phoQ	macA	-0.94058	nagC(f), phoP(a)
hyfR	phoP_phoQ	macA	-0.94054	hyfR(f), phoP(a)
nikR	phoP_phoQ	macA	-0.94019	nikR(f), phoP(a)
glpR	ompR	macA	-0.94018	glpR(g), ompR(e)
gadE	modE	macA	-0.94015	gadE(d),
narL_narX	ydeO	macA	-0.94008	narL(g), ydeO(d)
rob	rtcR	macA	-0.93998	rob(a), rtcR(g)
metJ	ompR	macA	-0.93994	metJ(f), ompR(e)
argP	melR	macA	-0.93987	argP(d), melR(g)
glcC	ihfA_pheS_pheT	macA	-0.93986	glcC(g), ihfA(b)
ompR	rbsR	macA	-0.93978	ompR(e), rbsR(g)
cueR	gutM_gutQ_srlA_srlB_srlD_srlE_srlR	macA	-0.93977	cueR(d), gutM(g), srlR(f)
appY	cueR	macA	-0.93975	cueR(d)
lrhA	yiaJ	macA	-0.93975	lrhA(e), yiaJ(g)
gadE	oxyR	macA	-0.9396	gadE(d),
nanR	slyA	macA	-0.93957	nanR(f), slyA(c)
evgA_evgS	hyfR	macA	-0.93951	evgA(a), hyfR(f)
fruR	lrhA	macA	-0.9394	lrhA(e)
ompR	tdcA_tdcB_tdcC_tdcD_tdcE_tdcF_tdcG	macA	-0.93935	ompR(e), tdcA(f)
envY_ompT	gadW	macA	-0.9392	envY(e),
nhaR	zntR	macA	-0.93868	nhaR(f), zntR(d)
envY_ompT	glnG	macA	-0.93829	envY(e), glnG(g)
lctR	lexA	macA	-0.93822	lctR(g), lexA(d)
qseB	uhpA_uhpB_uhpC	macA	-0.93798	qseB(e), uhpA(f)
cusR_cusS	marA_marB_marR	macA	-0.93768	marA(b), marR(b)
ada_alkB	zntR	macA	-0.93725	ada(g), zntR(d)
malI	rob	macA	-0.9372	rob(a)
argP	zraR_zraS	macA	-0.93717	argP(d), zraR(g)
fhlA_hypA_hypB_hypC_hypD_hypE	marA_marB_marR	macA	-0.93716	fhlA(g), marA(b), marR(b)
melR	rob	macA	-0.93711	melR(g), rob(a)
argP	phoB_phoR	macA	-0.93708	argP(d), phoB(f)
leuO	phoP_phoQ	macA	-0.93699	leuO(g), phoP(a)
caiF	lrhA	macA	-0.93695	caiF(g), lrhA(e)
evgA_evgS	mtlR	macA	-0.93693	evgA(a), mtlR(g)
hyfR	qseB	macA	-0.93685	hyfR(f), qseB(e)
chbR	evgA_evgS	macA	-0.9367	chbR(f), evgA(a)
glpR	phoP_phoQ	macA	-0.9365	glpR(g), phoP(a)
appY	slyA	macA	-0.93641	slyA(c)
leuO	marA_marB_marR	macA	-0.9364	leuO(g), marA(b), marR(b)
lrhA	marA_marB_marR	macA	-0.9363	lrhA(e), marA(b), marR(b)
cueR	zntR	macA	-0.93602	cueR(d), zntR(d)
argP	rbsR	macA	-0.93588	argP(d), rbsR(g)
gadW	marA_marB_marR	macA	-0.93579	marA(b), marR(b)
csgD_csgE_csgF_csgG	mtlR	macA	-0.93557	csgD(e), mtlR(g)
evgA_evgS	fadR	macA	-0.93532	evgA(a), fadR(g)
envY_ompT	phoP_phoQ	macA	-0.93501	envY(e), phoP(a)
lrhA	treR	macA	-0.935	lrhA(e), treR(f)
leuO	zntR	macA	-0.93483	leuO(g), zntR(d)
envY_ompT	purR	macA	-0.93438	envY(e), purR(g)
asnC	slyA	macA	-0.93435	slyA(c)
envY_ompT	marA_marB_marR	macA	-0.93433	envY(e), marA(b), marR(b)
rtcR	slyA	macA	-0.93421	rtcR(g), slyA(c)
ompR	fecI_fecR	macA	-0.93382	ompR(e),
betI	idnR	macA	-0.93373	betI(c), idnR(g)
melR	phoP_phoQ	macA	-0.93373	melR(g), phoP(a)
cusR_cusS	ompR	macA	-0.93363	ompR(e)
gntR	soxS	macA	-0.93363	soxS(b)
qseB	xylR	macA	-0.93363	qseB(e), xylR(g)
argP	cysB	macA	-0.9336	argP(d), cysB(g)
narP	soxS	macA	-0.93345	narP(g), soxS(b)
glpR	qseB	macA	-0.93342	glpR(g), qseB(e)
cpxR	slyA	macA	-0.93324	slyA(c)
argP	fhlA_hypA_hypB_hypC_hypD_hypE	macA	-0.9332	argP(d), fhlA(g)
cysB	ihfA_pheS_pheT	macA	-0.93319	cysB(g), ihfA(b)
argP	mngR	macA	-0.933	argP(d), mngR(g)
slyA	yiaJ	macA	-0.93283	slyA(c), yiaJ(g)
ilvY	lexA	macA	-0.9326	ilvY(g), lexA(d)
cpxR	soxS	macA	-0.93255	soxS(b)
csiR	marA_marB_marR	macA	-0.93189	csiR(g), marA(b), marR(b)
argP	soxR	macA	-0.93177	argP(d),
cueR	phoB_phoR	macA	-0.93165	cueR(d), phoB(f)
argP	narL_narX	macA	-0.9314	argP(d), narL(g)
gadE	torR	macA	-0.93124	gadE(d), torR(a,putative)
asnC	lrhA	macA	-0.93119	lrhA(e)
crp	zur	macA	-0.93107	crp(b), zur(f)
hdfR	phoP_phoQ	macA	-0.93105	hdfR(g), phoP(a)
araC	slyA	macA	-0.93101	araC(g), slyA(c)
argP	atoC	macA	-0.93094	argP(d),
envY_ompT	yiaJ	macA	-0.93064	envY(e), yiaJ(g)
araC	flhD	macA	-0.93062	araC(g), flhD(e)
fruR	ihfA_pheS_pheT	macA	-0.9306	ihfA(b)
glcC	phoP_phoQ	macA	-0.9305	glcC(g), phoP(a)
gadE	hupA	macA	-0.93049	gadE(d), hupA(g)
leuO	ompR	macA	-0.93046	leuO(g), ompR(e)
envY_ompT	iclR	macA	-0.93042	envY(e), iclR(g)
argP	lctR	macA	-0.93033	argP(d), lctR(g)
lrhA	norR	macA	-0.9301	lrhA(e), norR(g)
gcvR	zntR	macA	-0.93001	gcvR(g), zntR(d)
ebgR	lrhA	macA	-0.92995	ebgR(g), lrhA(e)
agaR	arcA	macA	-0.92978	agaR(g), arcA(b)
csgD_csgE_csgF_csgG	ihfA_pheS_pheT	macA	-0.92971	csgD(e), ihfA(b)
lrp	ompR	macA	-0.92935	lrp(f), ompR(e)
gadE	glcC	macA	-0.92924	gadE(d), glcC(g)
gadE	soxS	macA	-0.92917	gadE(d), soxS(b)
cueR	uidR	macA	-0.92896	cueR(d), uidR(g)
argP	birA	macA	-0.92892	argP(d),
phoP_phoQ	uxuR	macA	-0.92879	phoP(a), uxuR(f)
lrhA	metJ	macA	-0.92868	lrhA(e), metJ(f)
cueR	lexA	macA	-0.92843	cueR(d), lexA(d)
cueR	hyfR	macA	-0.92838	cueR(d), hyfR(f)
nagC	qseB	macA	-0.92838	nagC(f), qseB(e)
fhlA_hypA_hypB_hypC_hypD_hypE	qseB	macA	-0.92836	fhlA(g), qseB(e)
hdfR	ihfA_pheS_pheT	macA	-0.92836	hdfR(g), ihfA(b)
appY	argP	macA	-0.92815	argP(d)
gadW	ihfA_pheS_pheT	macA	-0.928	ihfA(b)
exuR	gadE	macA	-0.92795	exuR(g), gadE(d)
lrhA	nac	macA	-0.92787	lrhA(e), nac(g)
gntR	iscR	macA	-0.9278	iscR(c)
alsR	crp	macA	-0.92759	crp(b)
gadE	lysR	macA	-0.92728	gadE(d), lysR(g)
argP	malI	macA	-0.92718	argP(d),
phoP_phoQ	rhaR_rhaS	macA	-0.92696	phoP(a), ,
araC	ihfA_pheS_pheT	macA	-0.92659	araC(g), ihfA(b)
lrhA	uxuR	macA	-0.92636	lrhA(e), uxuR(f)
evgA_evgS	norR	macA	-0.92619	evgA(a), norR(g)
argP	fis	macA	-0.92582	argP(d), fis(b)
phoP_phoQ	zraR_zraS	macA	-0.92573	phoP(a), zraR(g)
qseB	uidR	macA	-0.92569	qseB(e), uidR(g)
argP	cynR	macA	-0.92566	argP(d),
exuR	rob	macA	-0.92564	exuR(g), rob(a)
alsR	envY_ompT	macA	-0.92546	envY(e)
exuR	flhD	macA	-0.92533	exuR(g), flhD(e)
adiY	emrR	macA	-0.92531	emrR(a)
atoC	csgD_csgE_csgF_csgG	macA	-0.92527	csgD(e)
soxS	yiaJ	macA	-0.92519	soxS(b), yiaJ(g)
csiR	lrhA	macA	-0.92459	csiR(g), lrhA(e)
caiF	emrR	macA	-0.9244	caiF(g), emrR(a)
hdfR	marA_marB_marR	macA	-0.92431	hdfR(g), marA(b), marR(b)
cueR	dnaA_dnaN_recF	macA	-0.92391	cueR(d), dnaA(g)
csiR	iscR	macA	-0.92363	csiR(g), iscR(c)
gcvR	qseB	macA	-0.92363	gcvR(g), qseB(e)
gadW	iscR	macA	-0.92344	iscR(c)
chbR	cueR	macA	-0.9231	chbR(f), cueR(d)
ompR	phoB_phoR	macA	-0.92307	ompR(e), phoB(f)
exuR	soxS	macA	-0.9229	exuR(g), soxS(b)
chbR	csgD_csgE_csgF_csgG	macA	-0.92289	chbR(f), csgD(e)
cusR_cusS	ihfA_pheS_pheT	macA	-0.92284	ihfA(b)
metJ	ydeO	macA	-0.92282	metJ(f), ydeO(d)
caiF	marA_marB_marR	macA	-0.92248	caiF(g), marA(b), marR(b)
lrhA	xylR	macA	-0.92247	lrhA(e), xylR(g)
rob	tyrR	macA	-0.92232	rob(a), tyrR(f)
gadE	mhpR	macA	-0.92196	gadE(d), mhpR(g)
cueR	gcvR	macA	-0.92162	cueR(d), gcvR(g)
caiF	slyA	macA	-0.92113	caiF(g), slyA(c)
ompR	soxR	macA	-0.92091	ompR(e),
hyfR	ihfA_pheS_pheT	macA	-0.92087	hyfR(f), ihfA(b)
envY_ompT	ompR	macA	-0.92059	envY(e), ompR(e)
cusR_cusS	lexA	macA	-0.92008	lexA(d)
gadE	nadR	macA	-0.92	gadE(d), nadR(g)
evgA_evgS	rcsB	macA	-0.91982	evgA(a), rcsB(g)
crp	gcvR	macA	-0.91976	crp(b), gcvR(g)
atoC	evgA_evgS	macA	-0.91974	evgA(a)
gadE	tyrR	macA	-0.91954	gadE(d), tyrR(f)
ilvY	phoP_phoQ	macA	-0.91933	ilvY(g), phoP(a)
atoC	ompR	macA	-0.9189	ompR(e)
argP	idnR	macA	-0.91823	argP(d), idnR(g)
envY_ompT	mtlR	macA	-0.91806	envY(e), mtlR(g)
appY	zntR	macA	-0.91803	zntR(d)
argP	crp	macA	-0.91794	argP(d), crp(b)
galR	lexA	macA	-0.91777	galR(g), lexA(d)
alpA	cueR	macA	-0.91776	alpA(g), cueR(d)
envY_ompT	trpR	macA	-0.91772	envY(e), trpR(f)
evgA_evgS	iclR	macA	-0.91708	evgA(a), iclR(g)
ada_alkB	betI	macA	-0.91691	ada(g), betI(c)
dcuR_dcuS	rob	macA	-0.91675	rob(a)
evgA_evgS	flhD	macA	-0.91675	evgA(a), flhD(e)
gadE	soxR	macA	-0.91653	gadE(d),
rob	uxuR	macA	-0.9164	rob(a), uxuR(f)
asnC	flhD	macA	-0.91607	flhD(e)
lrhA	tdcA_tdcB_tdcC_tdcD_tdcE_tdcF_tdcG	macA	-0.91605	lrhA(e), tdcA(f)
cueR	fis	macA	-0.91602	cueR(d), fis(b)
araC	emrR	macA	-0.91599	araC(g), emrR(a)
csgD_csgE_csgF_csgG	iscR	macA	-0.91585	csgD(e), iscR(c)
phoP_phoQ	pspF	macA	-0.91572	phoP(a), pspF(g)
betI	csgD_csgE_csgF_csgG	macA	-0.91565	betI(c), csgD(e)
rob	tdcA_tdcB_tdcC_tdcD_tdcE_tdcF_tdcG	macA	-0.91529	rob(a), tdcA(f)
lctR	marA_marB_marR	macA	-0.91504	lctR(g), marA(b), marR(b)
galR	qseB	macA	-0.91468	galR(g), qseB(e)
argP	lysR	macA	-0.91447	argP(d), lysR(g)
dsdC	fis	macA	-0.91446	dsdC(g), fis(b)
cusR_cusS	emrR	macA	-0.91401	emrR(a)
chbR	qseB	macA	-0.91335	chbR(f), qseB(e)
alpA	lexA	macA	-0.91303	alpA(g), lexA(d)
glcC	lexA	macA	-0.91284	glcC(g), lexA(d)
lrhA	uhpA_uhpB_uhpC	macA	-0.91281	lrhA(e), uhpA(f)
gadE	mngR	macA	-0.91267	gadE(d), mngR(g)
atoC	ihfA_pheS_pheT	macA	-0.91211	ihfA(b)
araC	marA_marB_marR	macA	-0.91146	araC(g), marA(b), marR(b)
argP	nhaR	macA	-0.91141	argP(d), nhaR(f)
csgD_csgE_csgF_csgG	fecI_fecR	macA	-0.9111	csgD(e),
oxyR	slyA	macA	-0.91013	slyA(c)
lrhA	mtlR	macA	-0.90988	lrhA(e), mtlR(g)
cynR	lexA	macA	-0.90943	lexA(d)
nagC	ompR	macA	-0.90873	nagC(f), ompR(e)
araC	rob	macA	-0.90868	araC(g), rob(a)
envY_ompT	tyrR	macA	-0.90868	envY(e), tyrR(f)
lrhA	mlc	macA	-0.90866	lrhA(e), mlc(f)
exuR	slyA	macA	-0.90864	exuR(g), slyA(c)
argP	fecI_fecR	macA	-0.90842	argP(d),
cueR	gadE	macA	-0.90841	cueR(d), gadE(d)
adiY	flhD	macA	-0.90837	flhD(e)
slyA	tdcA_tdcB_tdcC_tdcD_tdcE_tdcF_tdcG	macA	-0.90831	slyA(c), tdcA(f)
galR	ompR	macA	-0.90816	galR(g), ompR(e)
leuO	qseB	macA	-0.90793	leuO(g), qseB(e)
malT	rob	macA	-0.90768	malT(f), rob(a)
gadE	gcvA	macA	-0.90753	gadE(d), gcvA(g)
mlc	qseB	macA	-0.90733	mlc(f), qseB(e)
phoP_phoQ	rob	macA	-0.90732	phoP(a), rob(a)
envY_ompT	qseB	macA	-0.90701	envY(e), qseB(e)
araC	lrhA	macA	-0.90693	araC(g), lrhA(e)
evgA_evgS	fecI_fecR	macA	-0.90683	evgA(a),
caiF	ihfA_pheS_pheT	macA	-0.90638	caiF(g), ihfA(b)
ompR	oxyR	macA	-0.90638	ompR(e),
glpR	slyA	macA	-0.90609	glpR(g), slyA(c)
glcC	slyA	macA	-0.90594	glcC(g), slyA(c)
crp	lacI	macA	-0.90554	crp(b), lacI(f)
ebgR	slyA	macA	-0.90539	ebgR(g), slyA(c)
fhlA_hypA_hypB_hypC_hypD_hypE	phoP_phoQ	macA	-0.90534	fhlA(g), phoP(a)
metJ	slyA	macA	-0.90505	metJ(f), slyA(c)
lysR	zntR	macA	-0.90486	lysR(g), zntR(d)
lrhA	slyA	macA	-0.90453	lrhA(e), slyA(c)
qseB	fecI_fecR	macA	-0.90398	qseB(e),
atoC	qseB	macA	-0.90337	qseB(e)
cysB	emrR	macA	-0.90307	cysB(g), emrR(a)
melR	ompR	macA	-0.90289	melR(g), ompR(e)
uxuR	ydeO	macA	-0.90236	uxuR(f), ydeO(d)
fur	rob	macA	-0.90212	fur(f), rob(a)
hyfR	zntR	macA	-0.90208	hyfR(f), zntR(d)
glcC	marA_marB_marR	macA	-0.90195	glcC(g), marA(b), marR(b)
mngR	ompR	macA	-0.90191	mngR(g), ompR(e)
phoP_phoQ	soxR	macA	-0.90165	phoP(a),
ada_alkB	cueR	macA	-0.90148	ada(g), cueR(d)
csiR	emrR	macA	-0.90132	csiR(g), emrR(a)
phoP_phoQ	ulaR	macA	-0.90128	phoP(a), ulaR(g)
araC	lexA	macA	-0.90124	araC(g), lexA(d)
gadE	ulaR	macA	-0.90124	gadE(d), ulaR(g)
galR	ihfA_pheS_pheT	macA	-0.90113	galR(g), ihfA(b)
argP	iscR	macA	-0.90101	argP(d), iscR(c)
lctR	slyA	macA	-0.9007	lctR(g), slyA(c)
gadE	rcsB	macA	-0.90059	gadE(d), rcsB(g)
envY_ompT	xapR	macA	-0.90001	envY(e), xapR(f)

[truncated: 7 more sheets: macB, mdlAB, mdtEF, mdtK, msbA, tolC, yojI]
