# Supplementary material for: Predicting transcriptional regulatory interactions with artificial neural networks applied to E. coli multidrug resistance efflux pumps
Source: BMC Microbiol. 2008 Jun 19;8:101. doi: 10.1186/1471-2180-8-101 (PMC2453137; doi:10.1186/1471-2180-8-101)
Supplement: Additional file 3 — Complete list of predicted BF motifs involving interactions of types (a)-(e), which were classified by BFall using a threshold of -0.9. [file 1471-2180-8-101-S3.xls]

## Sheet: TFs Annotation
Transcription Factor Annotation	Evidences
emrR: emrRAB operon, MFS MDR pump	a	Evidences Types
evgA: activator, acid resistance, osmotic adaptation, and drug resistance	a	(a) local regulator of a MDR efflux pump(s)
phoP: dual regulator, repressor of acrAB operon (acrAB-TolC MDR pump)	a	(b) global regulator of a MDR efflux pump(s)
rob: activator, resistance to antibiotics, organic solvents and heavy metals	a	(c) member of a MDR efflux pump regulator family
sdiA: activator, increase in the expression of the AcrAB MDR pump proteins	a (putative)	(d) local or global regulator of non-MDR efflux pumps
torR: dual regulator, anaerobic respiration, GO: 0009061, overproduction causes a drug resistance phenotype	a	(e) regulator of proteins related to efflux pumps or secretion
arcA: dual regulator, dye resistance, regulator of EmrKY-TolC pump	b	(f) regulator of an uptake transport system
crp: dual regulator, global regulator in E. coli	b	(g) regulator of metabolism
fis: dual regulator, initiation of chromosome replication	b
fnr: global regulator, anaerobic respiration, GO:0009061	b
ihfA: dual regulator (IHF), global regulator in E. coli	b
marA: activator, response to multiple antibiotics, GO: 0042493	b
marR: repressor, response to multiple antibiotics, GO: 0042493	b
soxS: activator, response to oxidative stress, GO:0006979	b
betI: repressor, member of TetR/AcrR family, response to osmotic stress, GO:0006970	c
iscR: dual regulator, member of the Mar/Sox/Rob family of transcriptional regulators	c
slyA: activator, member of MarR family of regulators	c
argP: activator, possibly involved in virulence, arginine transport system	d
cueR: dual regulator, copper efflux	d
gadE: activator, resistance to low pH observed upon overexpression of evgA or ydeO	d
lexA: repressor, SOS response, GO:0009432	d
ydeO: activator,response to acid resistance	d
zntR: activator, Zn(II), Cd(II) and Pb(II) transport system	d
csgD: activator, biofilm formation	e
envY: activator, genes involved in the porines expression, outer membrane (sensu Gram-negative Bacteria), GO:0009279	e
flhD: dual regulator, flagellar regulon	e
ompR: dual regulator, controlling of major outer membrane porin genes, ompC and ompF	e
qseB: activator, flagella and motility genes	e
lrhA: dual regulator, flhDC and aerobic respiration, GO: 0009060	e
hyfR: activator, formate uptake transporter (FocB)	f
chbR: repressor, carbon uptake, carbohydrate catabolism, GO:0016052	f
cytR: dual regulator, transport (nupC, nupG, and tsx) and the utilization of nucleosides (deoCABD, udp, and cdd)	f
fur: dual, iron transport	f
kdpE: activator, high-affinity potassium transport system, response to hyperosmotic stress	f
lrp: dual regulator, high-affinity amino acid transport system	f
malT: activator, uptake and catabolism of malto-oligosaccharides	f
mlc: repressor (DgsA), involved with glucose uptake, GO:0000271	f
nhaR: activator, cation transport	f
nikR: repressor, nickel-specific transport system	f
uhpA: activator, hexose phosphate MFS transporter	f
uxuR: repressor, carbon uptake	f
xapR: activator, activates transcription of the xapAB operon	f
zur: repressor, Zn2+ ABC transporters uptake system	f
gatR_1: component of GatR repressor, galactitol transport and metabolism	f
treR: repressor, trehalose PTS permease, glucose catabolism, GO:0006006, and response to osmotic stress, GO: 0006970	f
nanR: repressor, sialic acid transport and metabolism	f
tyrR: dual regulator, biosynthesis and transport of aromatic amino acids	f
trpR: repressor, tryptophan biosynthesis, GO:0000162	f
lacI: repressor, lactose MFS transport and carbohydrate catabolism, GO:0016052	f
metJ: repressor, L- and D-methionine uptake ABC transport and biosynthesis, GO:0009086	f
nagC: dual regulator, N-acetyl-D-glucosamine uptake and biosynthesis, GO:0046349	f
phoB: dual regulator, sn-glycerol-3-phosphate uptake, phosphorous metabolism, PhoR/PhoB system regulates phosphate regulon	f
srlR: repressor, glucitol/sorbitol PTS permease and glucitol utilization, GO: 0016052	f
tdcA: activator, threonine/serine uptake and amino acid catabolism, GO:0009063	f
tdcR: activator, threonine/serine uptake and amino acid catabolism, GO:0009063	f
ada: dual regulator,DNA repair, GO:0006281	g
agaR: repressor, amino sugar biosynthesis, GO:0046349	g
alpA: activator, slpa integrase	g
araC: dual regulator, carbohydrate catabolism, GO:0016052	g
argR: dual regulator, arginine biosynthesis, GO:0006526	g
cadC: activator, amino acid catabolism, GO:0009063	g
caiF: activator, amine catabolism, GO:0009310	g
csiR: repressor, putrescine catabolism, GO:0009447	g
cspA: activator, response to temperature stimulus, GO:0009266	g
cysB: dual regulator, cysteine biosynthesis, GO:0019344	g
deoR: repressor, nucleobase, nucleoside and nucleotide interconversion, GO:0015949	g
dnaA: dual regulator, DNA-dependent DNA replication, GO:0006261	g
dsdC: activator, amino acid catabolism, GO:0009063	g
ebgR: repressor, carbohydrate catabolism, GO:0016052	g
exuR: repressor, hexuronate utilization, GO: 0016052	g
fabR: repressor, synthesis of unsaturated fatty acids	g
fadR: dual regulator, fatty acid metabolism, GO: 0019395	g
fhlA: activator, fermentation, GO:0006113	g
fucR: activator, carbohydrate catabolism, GO:0016052	g
gadX: activator, glutamate dependent acid-resistance (AR) system	g
galR: repressor, carbohydrate catabolism, GO:0016052	g
galS: repressor, galactose utilization, GO: 0016052	g
gcvA: repressor complex (GcvA,GcvR), amino acid catabolism, GO:0009063	g
gcvR: repressor complex (GcvA,GcvR), amino acid catabolism, GO:0009063	g
glcC: dual regulator, glycolate utilization, GO: 0016052	g
glnG: dual regulator, glutamine biosynthesis, GO:0006542	g
glpR: repressor, anaerobic respiration, GO:0009061	g
gutM: activator, glucitol utilization, GO: 0016052	g
hdfR: repressor, phospholipid biosynthesis, GO:0008654	g
hns: dual regulator, regulation of transcription, DNA-dependent, GO:0006355	g
hupA: dual regulator (HU = hupA+hupB), DNA compaction	g
iclR: repressor, glyoxylate cycle, GO:0006097	g
idnR: dual, carbohydrate catabolism, GO:0016052	g
ilvY: dual regulator, isoleucine and valine biosynthesis	g
lctR: repressor, aerobic respiration, GO:0009060	g
leuO: activator, leucine biosynthesis, GO:0009098	g
lysR: dual regulator, lysine biosynthesis, GO:0009089	g
melR: dual regulator, carbohydrate catabolism, GO:0016052	g
metR: activator, last step of methionine biosynthesis, GO:0009086	g
mhpR: activator, fatty acid oxidation, GO:0019395	g
mngR: repressor, involved in tricarboxylic acid cycle, GO:0006099	g
mtlR: repressor, involved in mannitol utilization	g
nac: activator, nitrogen compound metabolism, GO:0006807	g
nadR: repressor, NAD biosynthesis, GO:0009435	g
narL: dual, anaerobic respiration and fermentation	g
narP: dual regulator, anaerobic respiration and fermentation	g
norR:dual regulator, detoxifying nitric oxide (NO) under anaerobic conditions xenobiotic metabolism, GO:0006805	g
paaX: repressor, carbohydrate catabolism, GO:0016052	g
pdhR: dual regulator, glycolysis, GO:0006096	g
pspF: dual regulator, phage-shock genes	g
purR: repressor, amino acid catabolism, GO:0009063	g
rbsR: repressor, carbohydrate catabolism, GO:0016052	g
rcsB: activator, activiation of colanic acid capsule synthesis (cps) and cell division (ftsZ) genes	g
rtcR: activator, ATP hydrolysis and interaction with Sigma54	g
uidR: repressor, carbohydrate catabolism, GO:0016052	g
ulaR: repressor, negative regulator of ulaG and ulaABCDEF expression	g
xylR: xylose utilization, GO:0016052	g
yiaJ: repressor, metabolism of an unknown carbohydrate which generates L-xylulose	g
zraR: activator, activity of the enzyme hydrogenase 3, two-component regulatory system ZraS/ZraR	g

## Sheet: acrAB
Regulator	Regulator	Target	Target	Classification	Evidence
marA_marB_marR	tdcA_tdcB_tdcC_tdcD_tdcE_tdcF_tdcG	acrA_acrB	acrE_acrF	-0.98217	marA(b), marR(b), tdcA(f)
lexA	tdcA_tdcB_tdcC_tdcD_tdcE_tdcF_tdcG	acrA_acrB	acrE_acrF	-0.98051	lexA(d), tdcA(f)
ilvY	lrhA	acrA_acrB	msbA	-0.97433	ilvY(g), lrhA(e)
gcvA	lrhA	acrA_acrB	msbA	-0.97289	gcvA(g), lrhA(e)
glpR	lrhA	acrA_acrB	msbA	-0.96824	glpR(g), lrhA(e)
lrp	zntR	acrA_acrB	mdtE_mdtF	-0.96799	lrp(f), zntR(d)
lexA	tdcA_tdcB_tdcC_tdcD_tdcE_tdcF_tdcG	acrA_acrB	acrD	-0.96563	lexA(d), tdcA(f)
gcvA	phoP_phoQ	acrA_acrB	macA	-0.96489	gcvA(g), phoP(a)
marA_marB_marR	tdcA_tdcB_tdcC_tdcD_tdcE_tdcF_tdcG	acrA_acrB	acrD	-0.96465	marA(b), marR(b), tdcA(f)
iscR	yiaJ	acrA_acrB	msbA	-0.96283	iscR(c), yiaJ(g)
iscR	xylR	acrA_acrB	mdtE_mdtF	-0.96267	iscR(c), xylR(g)
envY_ompT	malT	acrA_acrB	mdtE_mdtF	-0.9623	envY(e), malT(f)
iscR	lrp	acrA_acrB	macA	-0.96221	iscR(c), lrp(f)
envY_ompT	mlc	acrA_acrB	mdtE_mdtF	-0.96184	envY(e), mlc(f)
envY_ompT	xylR	acrA_acrB	mdtE_mdtF	-0.96118	envY(e), xylR(g)
gcvA	zntR	acrA_acrB	macA	-0.96082	gcvA(g), zntR(d)
lexA	rbsR	acrA_acrB	acrE_acrF	-0.9595	lexA(d), rbsR(g)
melR	ompR	acrA_acrB	msbA	-0.95895	melR(g), ompR(e)
iscR	lrp	acrA_acrB	msbA	-0.9575	iscR(c), lrp(f)
lrp	qseB	acrA_acrB	mdtE_mdtF	-0.95731	lrp(f), qseB(e)
iscR	lacI	acrA_acrB	macA	-0.95715	iscR(c), lacI(f)
cadC	flhD	acrA_acrB	emrA_emrB_emrR	-0.95663	cadC(g), flhD(e)
cadC	emrR	acrA_acrB	acrE_acrF	-0.95654	cadC(g), emrR(a)
cysB	slyA	acrA_acrB	emrA_emrB_emrR	-0.95615	cysB(g), slyA(c)
glpR	ompR	acrA_acrB	msbA	-0.95587	glpR(g), ompR(e)
marA_marB_marR	rbsR	acrA_acrB	acrE_acrF	-0.95584	marA(b), marR(b), rbsR(g)
hyfR	lrhA	acrA_acrB	msbA	-0.95457	hyfR(f), lrhA(e)
crp	lrp	acrA_acrB	macA	-0.95439	crp(b), lrp(f)
cspE	marA_marB_marR	acrA_acrB	macA	-0.9543	marA(b), marR(b)
mhpR	phoP_phoQ	acrA_acrB	macA	-0.95362	mhpR(g), phoP(a)
arcA	yiaJ	acrA_acrB	msbA	-0.95328	arcA(b), yiaJ(g)
cueR	gadW	acrA_acrB	mdtK	-0.95298	cueR(d),
ilvY	phoP_phoQ	acrA_acrB	macA	-0.95243	ilvY(g), phoP(a)
ilvY	zntR	acrA_acrB	macA	-0.95232	ilvY(g), zntR(d)
ilvY	ompR	acrA_acrB	msbA	-0.95125	ilvY(g), ompR(e)
gcvA	ompR	acrA_acrB	macA	-0.95116	gcvA(g), ompR(e)
ihfA_pheS_pheT	tdcA_tdcB_tdcC_tdcD_tdcE_tdcF_tdcG	acrA_acrB	acrE_acrF	-0.95082	ihfA(b), tdcA(f)
cadC	fnr	acrA_acrB	emrA_emrB_emrR	-0.95062	cadC(g), fnr(b)
gcvA	ompR	acrA_acrB	msbA	-0.95028	gcvA(g), ompR(e)
glcC	phoP_phoQ	acrA_acrB	macA	-0.95028	glcC(g), phoP(a)
leuO	lrhA	acrA_acrB	msbA	-0.94982	leuO(g), lrhA(e)
cspE	lexA	acrA_acrB	macA	-0.9498	lexA(d)
lexA	xylR	acrA_acrB	mdtE_mdtF	-0.94969	lexA(d), xylR(g)
envY_ompT	lrhA	acrA_acrB	mdtE_mdtF	-0.94956	envY(e), lrhA(e)
araC	qseB	acrA_acrB	mdtE_mdtF	-0.94951	araC(g), qseB(e)
iscR	lrhA	acrA_acrB	msbA	-0.94861	iscR(c), lrhA(e)
iscR	narP	acrA_acrB	baeR_baeS_mdtA_mdtB_mdtC_mdtD	-0.94845	iscR(c), narP(g)
crp	gcvR	acrA_acrB	macA	-0.94797	crp(b), gcvR(g)
envY_ompT	fabR	acrA_acrB	mdtE_mdtF	-0.94738	envY(e), fabR(g)
arcA	tdcA_tdcB_tdcC_tdcD_tdcE_tdcF_tdcG	acrA_acrB	acrE_acrF	-0.94675	arcA(b), tdcA(f)
fabR	lexA	acrA_acrB	macA	-0.94646	fabR(g), lexA(d)
araC	slyA	acrA_acrB	mdtE_mdtF	-0.94624	araC(g), slyA(c)
flhD	tdcA_tdcB_tdcC_tdcD_tdcE_tdcF_tdcG	acrA_acrB	acrE_acrF	-0.94549	flhD(e), tdcA(f)
cueR	cysB	acrA_acrB	mdtE_mdtF	-0.94532	cueR(d), cysB(g)
cytR	lexA	acrA_acrB	mdtE_mdtF	-0.9453	cytR(f), lexA(d)
betI	cysB	acrA_acrB	mdtE_mdtF	-0.9444	betI(c), cysB(g)
qseB	xylR	acrA_acrB	mdtE_mdtF	-0.94389	qseB(e), xylR(g)
dcuR_dcuS	zntR	acrA_acrB	mdtE_mdtF	-0.94322	zntR(d)
dcuR_dcuS	qseB	acrA_acrB	mdtE_mdtF	-0.94315	qseB(e)
lexA	zraR_zraS	acrA_acrB	acrE_acrF	-0.94288	lexA(d), zraR(g)
csgD_csgE_csgF_csgG	cysB	acrA_acrB	mdtE_mdtF	-0.94277	csgD(e), cysB(g)
envY_ompT	mngR	acrA_acrB	mdtE_mdtF	-0.94277	envY(e), mngR(g)
lexA	zraR_zraS	acrA_acrB	emrK_emrY	-0.94222	lexA(d), zraR(g)
iscR	mlc	acrA_acrB	mdtE_mdtF	-0.94174	iscR(c), mlc(f)
cysB	evgA_evgS	acrA_acrB	cmr	-0.94167	cysB(g), evgA(a)
iscR	zur	acrA_acrB	macA	-0.94142	iscR(c), zur(f)
iscR	narP	acrA_acrB	macA	-0.94106	iscR(c), narP(g)
hyfR	phoP_phoQ	acrA_acrB	macA	-0.94103	hyfR(f), phoP(a)
gadE	xylR	acrA_acrB	mdtE_mdtF	-0.94101	gadE(d), xylR(g)
cadC	emrR	acrA_acrB	cmr	-0.94056	cadC(g), emrR(a)
iscR	mlc	acrA_acrB	msbA	-0.9402	iscR(c), mlc(f)
gcvA	lrhA	acrA_acrB	macA	-0.94015	gcvA(g), lrhA(e)
arcA	lrp	acrA_acrB	msbA	-0.94005	arcA(b), lrp(f)
hyfR	zntR	acrA_acrB	macA	-0.93992	hyfR(f), zntR(d)
gcvA	phoP_phoQ	acrA_acrB	baeR_baeS_mdtA_mdtB_mdtC_mdtD	-0.93925	gcvA(g), phoP(a)
iscR	narP	acrA_acrB	msbA	-0.93881	iscR(c), narP(g)
cysB	soxS	acrA_acrB	cmr	-0.93843	cysB(g), soxS(b)
narP	qseB	acrA_acrB	mdtE_mdtF	-0.93841	narP(g), qseB(e)
mlc	slyA	acrA_acrB	emrA_emrB_emrR	-0.9383	mlc(f), slyA(c)
gutM_gutQ_srlA_srlB_srlD_srlE_srlR	lexA	acrA_acrB	mdtK	-0.93798	gutM(g), srlR(f), lexA(d)
cysB	rob	acrA_acrB	emrA_emrB_emrR	-0.93754	cysB(g), rob(a)
melR	phoP_phoQ	acrA_acrB	macA	-0.93748	melR(g), phoP(a)
lexA	rbsR	acrA_acrB	acrD	-0.93702	lexA(d), rbsR(g)
iscR	zur	acrA_acrB	baeR_baeS_mdtA_mdtB_mdtC_mdtD	-0.93649	iscR(c), zur(f)
emrR	gutM_gutQ_srlA_srlB_srlD_srlE_srlR	acrA_acrB	mdtE_mdtF	-0.9364	emrR(a), gutM(g), srlR(f)
glpR	phoP_phoQ	acrA_acrB	macA	-0.93637	glpR(g), phoP(a)
cueR	xylR	acrA_acrB	mdtE_mdtF	-0.93634	cueR(d), xylR(g)
flhD	marA_marB_marR	acrA_acrB	mdtE_mdtF	-0.93634	flhD(e), marA(b), marR(b)
cysB	zntR	acrA_acrB	cmr	-0.93617	cysB(g), zntR(d)
crp	zur	acrA_acrB	macA	-0.93573	crp(b), zur(f)
arcA	flhD	acrA_acrB	emrA_emrB_emrR	-0.93542	arcA(b), flhD(e)
iscR	tyrR	acrA_acrB	msbA	-0.93474	iscR(c), tyrR(f)
cspA	marA_marB_marR	acrA_acrB	mdtK	-0.93462	cspA(g), marA(b), marR(b)
glcC	lrhA	acrA_acrB	msbA	-0.9341	glcC(g), lrhA(e)
iscR	mngR	acrA_acrB	mdtE_mdtF	-0.93396	iscR(c), mngR(g)
cspA	marA_marB_marR	acrA_acrB	mdtE_mdtF	-0.9339	cspA(g), marA(b), marR(b)
csgD_csgE_csgF_csgG	mlc	acrA_acrB	mdtE_mdtF	-0.93378	csgD(e), mlc(f)
cspA	lexA	acrA_acrB	mdtE_mdtF	-0.93377	cspA(g), lexA(d)
rob	yiaJ	acrA_acrB	msbA	-0.93366	rob(a), yiaJ(g)
dcuR_dcuS	ompR	acrA_acrB	mdtE_mdtF	-0.93362	ompR(e)
purR	zntR	acrA_acrB	mdtE_mdtF	-0.93357	purR(g), zntR(d)
gcvR	qseB	acrA_acrB	tolC	-0.93345	gcvR(g), qseB(e)
fhlA_hypA_hypB_hypC_hypD_hypE	lrhA	acrA_acrB	msbA	-0.93333	fhlA(g), lrhA(e)
mhpR	zntR	acrA_acrB	macA	-0.93333	mhpR(g), zntR(d)
cadC	fis	acrA_acrB	acrE_acrF	-0.93331	cadC(g), fis(b)
leuO	ompR	acrA_acrB	msbA	-0.93317	leuO(g), ompR(e)
marA_marB_marR	xylR	acrA_acrB	mdtE_mdtF	-0.93316	marA(b), marR(b), xylR(g)
cysB	soxS	acrA_acrB	emrK_emrY	-0.93277	cysB(g), soxS(b)
hyfR	ompR	acrA_acrB	msbA	-0.93235	hyfR(f), ompR(e)
lrp	ompR	acrA_acrB	mdtE_mdtF	-0.93223	lrp(f), ompR(e)
arcA	lrhA	acrA_acrB	msbA	-0.93204	arcA(b), lrhA(e)
cspE	lexA	acrA_acrB	mdtE_mdtF	-0.93201	lexA(d)
csgD_csgE_csgF_csgG	malT	acrA_acrB	mdtE_mdtF	-0.93173	csgD(e), malT(f)
envY_ompT	purR	acrA_acrB	mdtE_mdtF	-0.93166	envY(e), purR(g)
flhD	lexA	acrA_acrB	mdtE_mdtF	-0.93162	flhD(e), lexA(d)
crp	lacI	acrA_acrB	macA	-0.93152	crp(b), lacI(f)
gutM_gutQ_srlA_srlB_srlD_srlE_srlR	lexA	acrA_acrB	macB	-0.93085	gutM(g), srlR(f), lexA(d)
ydeO	zur	acrA_acrB	baeR_baeS_mdtA_mdtB_mdtC_mdtD	-0.93081	ydeO(d), zur(f)
csgD_csgE_csgF_csgG	xylR	acrA_acrB	mdtE_mdtF	-0.93079	csgD(e), xylR(g)
arcA	cysB	acrA_acrB	mdtE_mdtF	-0.93075	arcA(b), cysB(g)
glpR	zntR	acrA_acrB	macA	-0.9305	glpR(g), zntR(d)
crp	dsdC	acrA_acrB	macA	-0.93048	crp(b), dsdC(g)
lexA	uidR	acrA_acrB	acrD	-0.93048	lexA(d), uidR(g)
qseB	yiaJ	acrA_acrB	msbA	-0.93015	qseB(e), yiaJ(g)
lexA	mlc	acrA_acrB	mdtE_mdtF	-0.93006	lexA(d), mlc(f)
crp	cysB	acrA_acrB	mdtE_mdtF	-0.92995	crp(b), cysB(g)
crp	purR	acrA_acrB	macA	-0.92974	crp(b), purR(g)
fnr	lexA	acrA_acrB	mdtE_mdtF	-0.92972	fnr(b), lexA(d)
iscR	zur	acrA_acrB	msbA	-0.92953	iscR(c), zur(f)
lexA	pspF	acrA_acrB	emrK_emrY	-0.92951	lexA(d), pspF(g)
lrhA	zur	acrA_acrB	acrD	-0.9292	lrhA(e), zur(f)
fhlA_hypA_hypB_hypC_hypD_hypE	zntR	acrA_acrB	macA	-0.9288	fhlA(g), zntR(d)
lexA	tdcA_tdcB_tdcC_tdcD_tdcE_tdcF_tdcG	acrA_acrB	emrK_emrY	-0.92868	lexA(d), tdcA(f)
fnr	mtlR	acrA_acrB	macA	-0.9284	fnr(b), mtlR(g)
ilvY	zntR	acrA_acrB	msbA	-0.92763	ilvY(g), zntR(d)
betI	xylR	acrA_acrB	mdtE_mdtF	-0.92747	betI(c), xylR(g)
iscR	tdcR	acrA_acrB	macA	-0.92743	iscR(c), tdcR(f)
fhlA_hypA_hypB_hypC_hypD_hypE	ompR	acrA_acrB	msbA	-0.9272	fhlA(g), ompR(e)
hns	lexA	acrA_acrB	mdtE_mdtF	-0.92705	hns(g), lexA(d)
fnr	marA_marB_marR	acrA_acrB	macA	-0.92701	fnr(b), marA(b), marR(b)
ada_alkB	lrhA	acrA_acrB	msbA	-0.92697	ada(g), lrhA(e)
crp	gcvR	acrA_acrB	baeR_baeS_mdtA_mdtB_mdtC_mdtD	-0.92661	crp(b), gcvR(g)
melR	zntR	acrA_acrB	msbA	-0.92583	melR(g), zntR(d)
nhaR	zntR	acrA_acrB	macA	-0.92577	nhaR(f), zntR(d)
asnC	lrhA	acrA_acrB	msbA	-0.9255	lrhA(e)
fnr	tdcA_tdcB_tdcC_tdcD_tdcE_tdcF_tdcG	acrA_acrB	acrE_acrF	-0.92523	fnr(b), tdcA(f)
fabR	ihfA_pheS_pheT	acrA_acrB	msbA	-0.92515	fabR(g), ihfA(b)
cueR	gadE	acrA_acrB	mdtK	-0.92514	cueR(d), gadE(d)
melR	phoP_phoQ	acrA_acrB	msbA	-0.92514	melR(g), phoP(a)
lexA	rbsR	acrA_acrB	emrK_emrY	-0.92506	lexA(d), rbsR(g)
marA_marB_marR	uidR	acrA_acrB	acrD	-0.92502	marA(b), marR(b), uidR(g)
gcvA	zntR	acrA_acrB	msbA	-0.92482	gcvA(g), zntR(d)
ydeO	zur	acrA_acrB	macA	-0.92479	ydeO(d), zur(f)
hns	lexA	acrA_acrB	emrK_emrY	-0.92472	hns(g), lexA(d)
crp	tdcR	acrA_acrB	macA	-0.92466	crp(b), tdcR(f)
gutM_gutQ_srlA_srlB_srlD_srlE_srlR	lexA	acrA_acrB	yojI	-0.92451	gutM(g), srlR(f), lexA(d)
ydeO	yiaJ	acrA_acrB	msbA	-0.92446	ydeO(d), yiaJ(g)
araC	slyA	acrA_acrB	baeR_baeS_mdtA_mdtB_mdtC_mdtD	-0.92416	araC(g), slyA(c)
leuO	zntR	acrA_acrB	macA	-0.92403	leuO(g), zntR(d)
crp	tdcA_tdcB_tdcC_tdcD_tdcE_tdcF_tdcG	acrA_acrB	acrE_acrF	-0.92402	crp(b), tdcA(f)
iscR	ompR	acrA_acrB	msbA	-0.92394	iscR(c), ompR(e)
arcA	fnr	acrA_acrB	emrA_emrB_emrR	-0.92393	arcA(b), fnr(b)
cueR	mlc	acrA_acrB	mdtE_mdtF	-0.92381	cueR(d), mlc(f)
fadR	marA_marB_marR	acrA_acrB	mdtE_mdtF	-0.92371	fadR(g), marA(b), marR(b)
iscR	phoP_phoQ	acrA_acrB	macA	-0.92367	iscR(c), phoP(a)
ihfA_pheS_pheT	tdcA_tdcB_tdcC_tdcD_tdcE_tdcF_tdcG	acrA_acrB	acrD	-0.92343	ihfA(b), tdcA(f)
marA_marB_marR	tdcA_tdcB_tdcC_tdcD_tdcE_tdcF_tdcG	acrA_acrB	emrK_emrY	-0.92304	marA(b), marR(b), tdcA(f)
gadE	mlc	acrA_acrB	mdtE_mdtF	-0.92278	gadE(d), mlc(f)
malT	slyA	acrA_acrB	acrD	-0.92219	malT(f), slyA(c)
crp	zur	acrA_acrB	baeR_baeS_mdtA_mdtB_mdtC_mdtD	-0.92215	crp(b), zur(f)
rcsB	zntR	acrA_acrB	macA	-0.92212	rcsB(g), zntR(d)
iscR	yiaJ	acrA_acrB	macA	-0.92207	iscR(c), yiaJ(g)
ilvY	lrhA	acrA_acrB	yojI	-0.92205	ilvY(g), lrhA(e)
dcuR_dcuS	slyA	acrA_acrB	mdtE_mdtF	-0.92204	slyA(c)
soxS	yiaJ	acrA_acrB	msbA	-0.92188	soxS(b), yiaJ(g)
cadC	lrhA	acrA_acrB	msbA	-0.92168	cadC(g), lrhA(e)
hyfR	ompR	acrA_acrB	macA	-0.92164	hyfR(f), ompR(e)
crp	narP	acrA_acrB	macA	-0.92156	crp(b), narP(g)
glcC	zntR	acrA_acrB	macA	-0.92142	glcC(g), zntR(d)
chbR	fnr	acrA_acrB	emrA_emrB_emrR	-0.92131	chbR(f), fnr(b)
malT	qseB	acrA_acrB	acrD	-0.92121	malT(f), qseB(e)
argP	uxuR	acrA_acrB	acrD	-0.9212	argP(d), uxuR(f)
fhlA_hypA_hypB_hypC_hypD_hypE	ompR	acrA_acrB	macA	-0.92081	fhlA(g), ompR(e)
fis	lrp	acrA_acrB	macA	-0.92081	fis(b), lrp(f)
fnr	marA_marB_marR	acrA_acrB	mdtE_mdtF	-0.92067	fnr(b), marA(b), marR(b)
marA_marB_marR	rbsR	acrA_acrB	acrD	-0.92064	marA(b), marR(b), rbsR(g)
dsdC	qseB	acrA_acrB	emrK_emrY	-0.91999	dsdC(g), qseB(e)
betI	mlc	acrA_acrB	mdtE_mdtF	-0.91972	betI(c), mlc(f)
ada_alkB	emrR	acrA_acrB	cmr	-0.91969	ada(g), emrR(a)
cspA	lexA	acrA_acrB	mdtK	-0.91944	cspA(g), lexA(d)
arcA	emrR	acrA_acrB	cmr	-0.91929	arcA(b), emrR(a)
cytR	emrR	acrA_acrB	mdtE_mdtF	-0.91917	cytR(f), emrR(a)
marA_marB_marR	zraR_zraS	acrA_acrB	acrE_acrF	-0.91902	marA(b), marR(b), zraR(g)
nagC	zntR	acrA_acrB	macA	-0.91897	nagC(f), zntR(d)
galR	zntR	acrA_acrB	macA	-0.91896	galR(g), zntR(d)
betI	malT	acrA_acrB	mdtE_mdtF	-0.91883	betI(c), malT(f)
cysB	rob	acrA_acrB	cmr	-0.91875	cysB(g), rob(a)
mlc	qseB	acrA_acrB	emrA_emrB_emrR	-0.91868	mlc(f), qseB(e)
envY_ompT	hupA	acrA_acrB	mdtE_mdtF	-0.91865	envY(e), hupA(g)
slyA	yiaJ	acrA_acrB	msbA	-0.91814	slyA(c), yiaJ(g)
cysB	qseB	acrA_acrB	emrA_emrB_emrR	-0.91794	cysB(g), qseB(e)
nhaR	phoP_phoQ	acrA_acrB	macA	-0.91782	nhaR(f), phoP(a)
dsdC	zntR	acrA_acrB	yojI	-0.9177	dsdC(g), zntR(d)
lexA	phoB_phoR	acrA_acrB	acrE_acrF	-0.91761	lexA(d), phoB(f)
iscR	xylR	acrA_acrB	macA	-0.91758	iscR(c), xylR(g)
ihfA_pheS_pheT	marA_marB_marR	acrA_acrB	mdtE_mdtF	-0.91755	ihfA(b), marA(b), marR(b)
fhlA_hypA_hypB_hypC_hypD_hypE	phoP_phoQ	acrA_acrB	macA	-0.91742	fhlA(g), phoP(a)
gcvR	qseB	acrA_acrB	macB	-0.91742	gcvR(g), qseB(e)
birA	marA_marB_marR	acrA_acrB	mdtE_mdtF	-0.9172	marA(b), marR(b)
cueR	gadW	acrA_acrB	tolC	-0.91702	cueR(d),
iscR	metR	acrA_acrB	msbA	-0.91692	iscR(c), metR(g)
purR	zntR	acrA_acrB	emrK_emrY	-0.91681	purR(g), zntR(d)
soxR	zntR	acrA_acrB	macA	-0.91663	zntR(d)
iscR	tdcA_tdcB_tdcC_tdcD_tdcE_tdcF_tdcG	acrA_acrB	acrE_acrF	-0.9166	iscR(c), tdcA(f)
melR	zntR	acrA_acrB	macA	-0.91636	melR(g), zntR(d)
iscR	purR	acrA_acrB	macA	-0.91622	iscR(c), purR(g)
iscR	mlc	acrA_acrB	macA	-0.91619	iscR(c), mlc(f)
ilvY	phoP_phoQ	acrA_acrB	baeR_baeS_mdtA_mdtB_mdtC_mdtD	-0.91618	ilvY(g), phoP(a)
crp	cbl	acrA_acrB	macA	-0.916	crp(b),
iscR	zntR	acrA_acrB	macA	-0.91596	iscR(c), zntR(d)
hupA	lexA	acrA_acrB	mdtE_mdtF	-0.9159	hupA(g), lexA(d)
glcC	ompR	acrA_acrB	msbA	-0.91574	glcC(g), ompR(e)
lrhA	tyrR	acrA_acrB	mdtE_mdtF	-0.91541	lrhA(e), tyrR(f)
hns	lexA	acrA_acrB	macB	-0.91523	hns(g), lexA(d)
purR	zntR	acrA_acrB	yojI	-0.91513	purR(g), zntR(d)
hupA	lexA	acrA_acrB	macA	-0.91509	hupA(g), lexA(d)
dsdC	zntR	acrA_acrB	emrK_emrY	-0.91507	dsdC(g), zntR(d)
flhD	mtlR	acrA_acrB	mdtE_mdtF	-0.91505	flhD(e), mtlR(g)
cadC	envY_ompT	acrA_acrB	macB	-0.91479	cadC(g), envY(e)
arcA	dnaA_dnaN_recF	acrA_acrB	cmr	-0.91473	arcA(b), dnaA(g)
cysB	soxS	acrA_acrB	acrD	-0.91465	cysB(g), soxS(b)
chbR	flhD	acrA_acrB	emrA_emrB_emrR	-0.91452	chbR(f), flhD(e)
crp	narP	acrA_acrB	baeR_baeS_mdtA_mdtB_mdtC_mdtD	-0.91445	crp(b), narP(g)
purR	qseB	acrA_acrB	emrK_emrY	-0.91443	purR(g), qseB(e)
lrhA	nagC	acrA_acrB	emrK_emrY	-0.91415	lrhA(e), nagC(f)
crp	flhD	acrA_acrB	emrA_emrB_emrR	-0.91409	crp(b), flhD(e)
ada_alkB	emrR	acrA_acrB	acrE_acrF	-0.91405	ada(g), emrR(a)
cysB	rob	acrA_acrB	emrK_emrY	-0.91393	cysB(g), rob(a)
iscR	xylR	acrA_acrB	msbA	-0.91374	iscR(c), xylR(g)
gcvR	qseB	acrA_acrB	mdtK	-0.91317	gcvR(g), qseB(e)
lrp	qseB	acrA_acrB	mdtK	-0.91311	lrp(f), qseB(e)
soxS	zur	acrA_acrB	macA	-0.91275	soxS(b), zur(f)
fadR	marA_marB_marR	acrA_acrB	mdtK	-0.91274	fadR(g), marA(b), marR(b)
envY_ompT	fruR	acrA_acrB	mdtE_mdtF	-0.91271	envY(e),
lrhA	yiaJ	acrA_acrB	acrD	-0.91238	lrhA(e), yiaJ(g)
gatR_1	lrhA	acrA_acrB	msbA	-0.91221	lrhA(e)
lrhA	ompR	acrA_acrB	mdtE_mdtF	-0.912	lrhA(e), ompR(e)
hns	lexA	acrA_acrB	acrD	-0.91192	hns(g), lexA(d)
nagC	ompR	acrA_acrB	msbA	-0.91182	nagC(f), ompR(e)
fabR	lrhA	acrA_acrB	macA	-0.9117	fabR(g), lrhA(e)
lrp	qseB	acrA_acrB	emrK_emrY	-0.9117	lrp(f), qseB(e)
fadR	lexA	acrA_acrB	mdtE_mdtF	-0.91147	fadR(g), lexA(d)
arcA	xylR	acrA_acrB	mdtE_mdtF	-0.91145	arcA(b), xylR(g)
modE	zntR	acrA_acrB	macA	-0.91139	zntR(d)
fruR	zntR	acrA_acrB	acrD	-0.91132	zntR(d)
envY_ompT	uxuR	acrA_acrB	cmr	-0.91127	envY(e), uxuR(f)
modE	ompR	acrA_acrB	msbA	-0.91126	ompR(e)
glpR	zntR	acrA_acrB	msbA	-0.91102	glpR(g), zntR(d)
iscR	lrp	acrA_acrB	baeR_baeS_mdtA_mdtB_mdtC_mdtD	-0.91074	iscR(c), lrp(f)
lrp	zntR	acrA_acrB	yojI	-0.91012	lrp(f), zntR(d)
cysB	slyA	acrA_acrB	cmr	-0.91006	cysB(g), slyA(c)
gcvA	lrhA	acrA_acrB	mdtK	-0.91005	gcvA(g), lrhA(e)
lrhA	metJ	acrA_acrB	mdtE_mdtF	-0.90999	lrhA(e), metJ(f)
iscR	metR	acrA_acrB	macA	-0.90997	iscR(c), metR(g)
soxS	tdcR	acrA_acrB	macA	-0.90994	soxS(b), tdcR(f)
fis	gcvR	acrA_acrB	baeR_baeS_mdtA_mdtB_mdtC_mdtD	-0.90958	fis(b), gcvR(g)
narP	zntR	acrA_acrB	mdtE_mdtF	-0.90916	narP(g), zntR(d)
fis	xylR	acrA_acrB	mdtE_mdtF	-0.90914	fis(b), xylR(g)
ihfA_pheS_pheT	tdcA_tdcB_tdcC_tdcD_tdcE_tdcF_tdcG	acrA_acrB	mdtE_mdtF	-0.90911	ihfA(b), tdcA(f)
mhpR	ompR	acrA_acrB	macA	-0.90902	mhpR(g), ompR(e)
cueR	malT	acrA_acrB	mdtE_mdtF	-0.90897	cueR(d), malT(f)
araC	csgD_csgE_csgF_csgG	acrA_acrB	mdtE_mdtF	-0.90888	araC(g), csgD(e)
araC	qseB	acrA_acrB	acrD	-0.90867	araC(g), qseB(e)
arcA	mlc	acrA_acrB	msbA	-0.90862	arcA(b), mlc(f)
ihfA_pheS_pheT	xylR	acrA_acrB	mdtE_mdtF	-0.9085	ihfA(b), xylR(g)
fruR	qseB	acrA_acrB	acrD	-0.90848	qseB(e)
mngR	ompR	acrA_acrB	cmr	-0.9081	mngR(g), ompR(e)
envY_ompT	leuO	acrA_acrB	mdtE_mdtF	-0.90797	envY(e), leuO(g)
ilvY	phoP_phoQ	acrA_acrB	msbA	-0.90754	ilvY(g), phoP(a)
argP	ebgR	acrA_acrB	acrD	-0.90748	argP(d), ebgR(g)
crp	evgA_evgS	acrA_acrB	macA	-0.90742	crp(b), evgA(a)
envY_ompT	gcvR	acrA_acrB	acrE_acrF	-0.90742	envY(e), gcvR(g)
ada_alkB	fis	acrA_acrB	acrE_acrF	-0.90729	ada(g), fis(b)
lexA	mngR	acrA_acrB	mdtE_mdtF	-0.90729	lexA(d), mngR(g)
ilvY	ompR	acrA_acrB	macA	-0.90723	ilvY(g), ompR(e)
gcvA	ompR	acrA_acrB	baeR_baeS_mdtA_mdtB_mdtC_mdtD	-0.90716	gcvA(g), ompR(e)
flhD	iclR	acrA_acrB	mdtE_mdtF	-0.90695	flhD(e), iclR(g)
envY_ompT	zur	acrA_acrB	cmr	-0.90689	envY(e), zur(f)
cspE	marA_marB_marR	acrA_acrB	mdtE_mdtF	-0.90658	marA(b), marR(b)
iscR	malT	acrA_acrB	mdtE_mdtF	-0.90647	iscR(c), malT(f)
fis	tdcA_tdcB_tdcC_tdcD_tdcE_tdcF_tdcG	acrA_acrB	cmr	-0.90633	fis(b), tdcA(f)
cysB	zntR	acrA_acrB	acrE_acrF	-0.90629	cysB(g), zntR(d)
malT	slyA	acrA_acrB	msbA	-0.90627	malT(f), slyA(c)
hns	marA_marB_marR	acrA_acrB	mdtE_mdtF	-0.90621	hns(g), marA(b), marR(b)
gcvR	zntR	acrA_acrB	tolC	-0.90616	gcvR(g), zntR(d)
cysB	slyA	acrA_acrB	emrK_emrY	-0.90611	cysB(g), slyA(c)
mlc	zntR	acrA_acrB	emrK_emrY	-0.90608	mlc(f), zntR(d)
galS	ihfA_pheS_pheT	acrA_acrB	mdtE_mdtF	-0.90589	galS(g), ihfA(b)
gcvR	zntR	acrA_acrB	yojI	-0.90584	gcvR(g), zntR(d)
cspA	lexA	acrA_acrB	emrK_emrY	-0.90577	cspA(g), lexA(d)
marA_marB_marR	phoB_phoR	acrA_acrB	acrE_acrF	-0.90571	marA(b), marR(b), phoB(f)
birA	marA_marB_marR	acrA_acrB	macA	-0.9057	marA(b), marR(b)
fabR	lexA	acrA_acrB	emrK_emrY	-0.90566	fabR(g), lexA(d)
mlc	qseB	acrA_acrB	emrK_emrY	-0.90551	mlc(f), qseB(e)
purR	zntR	acrA_acrB	acrD	-0.90536	purR(g), zntR(d)
emrR	lexA	acrA_acrB	mdtK	-0.90493	emrR(a), lexA(d)
gutM_gutQ_srlA_srlB_srlD_srlE_srlR	lexA	acrA_acrB	emrK_emrY	-0.90488	gutM(g), srlR(f), lexA(d)
glpR	ompR	acrA_acrB	macA	-0.90487	glpR(g), ompR(e)
fadR	lexA	acrA_acrB	mdtK	-0.90454	fadR(g), lexA(d)
csgD_csgE_csgF_csgG	melR	acrA_acrB	macB	-0.90451	csgD(e), melR(g)
crp	dcuR_dcuS	acrA_acrB	baeR_baeS_mdtA_mdtB_mdtC_mdtD	-0.90446	crp(b),
cytR	lexA	acrA_acrB	mdtK	-0.90417	cytR(f), lexA(d)
cysB	phoP_phoQ	acrA_acrB	cmr	-0.90406	cysB(g), phoP(a)
envY_ompT	fur	acrA_acrB	mdtE_mdtF	-0.90401	envY(e), fur(f)
ada_alkB	argP	acrA_acrB	msbA	-0.90398	ada(g), argP(d)
envY_ompT	ydeO	acrA_acrB	mdtE_mdtF	-0.9039	envY(e), ydeO(d)
exuR	flhD	acrA_acrB	emrA_emrB_emrR	-0.90386	exuR(g), flhD(e)
arcA	argP	acrA_acrB	msbA	-0.9038	arcA(b), argP(d)
betI	melR	acrA_acrB	macB	-0.90378	betI(c), melR(g)
crp	zntR	acrA_acrB	macA	-0.90372	crp(b), zntR(d)
envY_ompT	ulaR	acrA_acrB	yojI	-0.90371	envY(e), ulaR(g)
adiY	fis	acrA_acrB	acrE_acrF	-0.90367	fis(b)
modE	phoP_phoQ	acrA_acrB	macA	-0.90363	phoP(a)
envY_ompT	gcvR	acrA_acrB	cmr	-0.90353	envY(e), gcvR(g)
csiR	zntR	acrA_acrB	msbA	-0.90341	csiR(g), zntR(d)
iscR	lrhA	acrA_acrB	yojI	-0.90329	iscR(c), lrhA(e)
nac	ompR	acrA_acrB	msbA	-0.90311	nac(g), ompR(e)
glpR	lrhA	acrA_acrB	yojI	-0.90304	glpR(g), lrhA(e)
nagC	phoP_phoQ	acrA_acrB	macA	-0.90264	nagC(f), phoP(a)
marA_marB_marR	mngR	acrA_acrB	mdtE_mdtF	-0.90259	marA(b), marR(b), mngR(g)
treR	zntR	acrA_acrB	mdtE_mdtF	-0.9023	treR(f), zntR(d)
fis	flhD	acrA_acrB	emrA_emrB_emrR	-0.90216	fis(b), flhD(e)
glpR	phoP_phoQ	acrA_acrB	msbA	-0.90208	glpR(g), phoP(a)
malT	zntR	acrA_acrB	acrE_acrF	-0.90205	malT(f), zntR(d)
lrp	phoP_phoQ	acrA_acrB	mdtE_mdtF	-0.902	lrp(f), phoP(a)
rob	zur	acrA_acrB	msbA	-0.90186	rob(a), zur(f)
birA	lexA	acrA_acrB	mdtE_mdtF	-0.90181	lexA(d)
crp	fur	acrA_acrB	macA	-0.90181	crp(b), fur(f)
fruR	gadE	acrA_acrB	mdtE_mdtF	-0.90178	gadE(d)
nanR	ompR	acrA_acrB	msbA	-0.90174	nanR(f), ompR(e)
lrp	qseB	acrA_acrB	tolC	-0.90134	lrp(f), qseB(e)
malT	qseB	acrA_acrB	yojI	-0.90131	malT(f), qseB(e)
marA_marB_marR	zraR_zraS	acrA_acrB	emrK_emrY	-0.90121	marA(b), marR(b), zraR(g)
marA_marB_marR	mlc	acrA_acrB	mdtE_mdtF	-0.9012	marA(b), marR(b), mlc(f)
malT	qseB	acrA_acrB	mdtE_mdtF	-0.90108	malT(f), qseB(e)
gntR	qseB	acrA_acrB	tolC	-0.90104	qseB(e)
lrp	qseB	acrA_acrB	yojI	-0.90092	lrp(f), qseB(e)
cysB	ompR	acrA_acrB	cmr	-0.90087	cysB(g), ompR(e)
araC	qseB	acrA_acrB	cmr	-0.9007	araC(g), qseB(e)
iscR	lacI	acrA_acrB	msbA	-0.90048	iscR(c), lacI(f)
csgD_csgE_csgF_csgG	qseB	acrA_acrB	yojI	-0.90039	csgD(e), qseB(e)
purR	qseB	acrA_acrB	emrA_emrB_emrR	-0.90034	purR(g), qseB(e)
fnr	marA_marB_marR	acrA_acrB	mdtK	-0.9001	fnr(b), marA(b), marR(b)
evgA_evgS	xylR	acrA_acrB	mdtE_mdtF	-0.90002	evgA(a), xylR(g)

## Sheet: acrD
Regulator	Regulator	Target	Target	Classification	Evidence
chbR	emrR	acrD	cmr	-0.98367	chbR(f), emrR(a)
emrR	phoB_phoR	acrD	mdtE_mdtF	-0.98297	emrR(a), phoB(f)
exuR	flhD	acrD	emrA_emrB_emrR	-0.98292	exuR(g), flhD(e)
soxS	tdcA_tdcB_tdcC_tdcD_tdcE_tdcF_tdcG	acrD	mdtE_mdtF	-0.98055	soxS(b), tdcA(f)
cspA	lexA	acrD	mdtE_mdtF	-0.97797	cspA(g), lexA(d)
dsdC	fis	acrD	emrK_emrY	-0.97688	dsdC(g), fis(b)
leuO	qseB	acrD	mdlA_mdlB	-0.97665	leuO(g), qseB(e)
fhlA_hypA_hypB_hypC_hypD_hypE	zntR	acrD	mdlA_mdlB	-0.97571	fhlA(g), zntR(d)
cspA	marA_marB_marR	acrD	emrK_emrY	-0.97524	cspA(g), marA(b), marR(b)
cspA	marA_marB_marR	acrD	mdtE_mdtF	-0.975	cspA(g), marA(b), marR(b)
kdpE	lexA	acrD	mdlA_mdlB	-0.97486	kdpE(f), lexA(d)
fadR	lexA	acrD	mdtE_mdtF	-0.97473	fadR(g), lexA(d)
ada_alkB	emrR	acrD	cmr	-0.9746	ada(g), emrR(a)
fucR	lrhA	acrD	msbA	-0.97441	fucR(g), lrhA(e)
fadR	marA_marB_marR	acrD	emrK_emrY	-0.97415	fadR(g), marA(b), marR(b)
ada_alkB	emrR	acrD	acrE_acrF	-0.97312	ada(g), emrR(a)
ihfA_pheS_pheT	iscR	acrD	acrE_acrF	-0.97271	ihfA(b), iscR(c)
chbR	flhD	acrD	emrA_emrB_emrR	-0.97268	chbR(f), flhD(e)
fadR	marA_marB_marR	acrD	acrE_acrF	-0.97211	fadR(g), marA(b), marR(b)
soxS	uidR	acrD	mdtE_mdtF	-0.97147	soxS(b), uidR(g)
iclR	marA_marB_marR	acrD	mdtE_mdtF	-0.97144	iclR(g), marA(b), marR(b)
leuO	zntR	acrD	mdlA_mdlB	-0.97119	leuO(g), zntR(d)
emrR	hupA	acrD	mdtE_mdtF	-0.97068	emrR(a), hupA(g)
fhlA_hypA_hypB_hypC_hypD_hypE	phoP_phoQ	acrD	mdlA_mdlB	-0.97054	fhlA(g), phoP(a)
evgA_evgS	uidR	acrD	mdtE_mdtF	-0.97044	evgA(a), uidR(g)
fadR	marA_marB_marR	acrD	mdtE_mdtF	-0.96973	fadR(g), marA(b), marR(b)
ihfA_pheS_pheT	iscR	acrD	emrK_emrY	-0.96891	ihfA(b), iscR(c)
chbR	ihfA_pheS_pheT	acrD	cmr	-0.96858	chbR(f), ihfA(b)
iclR	lexA	acrD	mdtE_mdtF	-0.96824	iclR(g), lexA(d)
fhlA_hypA_hypB_hypC_hypD_hypE	ompR	acrD	mdlA_mdlB	-0.96762	fhlA(g), ompR(e)
cspA	emrR	acrD	mdtE_mdtF	-0.96725	cspA(g), emrR(a)
lrhA	lrp	acrD	acrE_acrF	-0.96693	lrhA(e), lrp(f)
evgA_evgS	tdcA_tdcB_tdcC_tdcD_tdcE_tdcF_tdcG	acrD	mdtE_mdtF	-0.96689	evgA(a), tdcA(f)
exuR	flhD	acrD	mdtE_mdtF	-0.96686	exuR(g), flhD(e)
leuO	qseB	acrD	acrE_acrF	-0.96665	leuO(g), qseB(e)
leuO	qseB	acrD	emrK_emrY	-0.96655	leuO(g), qseB(e)
fhlA_hypA_hypB_hypC_hypD_hypE	zntR	acrD	acrE_acrF	-0.96649	fhlA(g), zntR(d)
lexA	tdcA_tdcB_tdcC_tdcD_tdcE_tdcF_tdcG	acrA_acrB	acrD	-0.96563	lexA(d), tdcA(f)
exuR	fnr	acrD	emrA_emrB_emrR	-0.96536	exuR(g), fnr(b)
ilvY	lrhA	acrD	msbA	-0.96507	ilvY(g), lrhA(e)
cysB	emrR	acrD	cmr	-0.96486	cysB(g), emrR(a)
marA_marB_marR	tdcA_tdcB_tdcC_tdcD_tdcE_tdcF_tdcG	acrA_acrB	acrD	-0.96465	marA(b), marR(b), tdcA(f)
rob	uidR	acrD	mdtE_mdtF	-0.96423	rob(a), uidR(g)
leuO	zntR	acrD	acrE_acrF	-0.96419	leuO(g), zntR(d)
fhlA_hypA_hypB_hypC_hypD_hypE	qseB	acrD	mdlA_mdlB	-0.96399	fhlA(g), qseB(e)
csiR	emrR	acrD	cmr	-0.9637	csiR(g), emrR(a)
emrR	hupA	acrD	emrE_renD	-0.96364	emrR(a), hupA(g)
cspA	lexA	acrD	emrK_emrY	-0.96315	cspA(g), lexA(d)
ihfA_pheS_pheT	marA_marB_marR	acrD	acrE_acrF	-0.96307	ihfA(b), marA(b), marR(b)
glcC	lrhA	acrD	msbA	-0.96288	glcC(g), lrhA(e)
evgA_evgS	flhD	acrD	emrA_emrB_emrR	-0.96287	evgA(a), flhD(e)
lrhA	yiaJ	acrD	emrK_emrY	-0.96248	lrhA(e), yiaJ(g)
cysB	flhD	acrD	emrA_emrB_emrR	-0.96232	cysB(g), flhD(e)
fis	phoB_phoR	acrD	mdtE_mdtF	-0.96228	fis(b), phoB(f)
lexA	marA_marB_marR	acrD	emrE_renD	-0.96205	lexA(d), marA(b), marR(b)
lrhA	lrp	acrD	emrK_emrY	-0.96195	lrhA(e), lrp(f)
ada_alkB	fis	acrD	acrE_acrF	-0.96187	ada(g), fis(b)
chbR	fnr	acrD	emrA_emrB_emrR	-0.96173	chbR(f), fnr(b)
emrR	kdpE	acrD	mdtK	-0.96172	emrR(a), kdpE(f)
ihfA_pheS_pheT	lexA	acrD	mdtE_mdtF	-0.96115	ihfA(b), lexA(d)
birA	lexA	acrD	mdlA_mdlB	-0.96068	lexA(d)
ihfA_pheS_pheT	marA_marB_marR	acrD	emrK_emrY	-0.96068	ihfA(b), marA(b), marR(b)
hyfR	zntR	acrD	acrE_acrF	-0.96066	hyfR(f), zntR(d)
evgA_evgS	fadR	acrD	emrA_emrB_emrR	-0.96064	evgA(a), fadR(g)
lrhA	lrp	acrD	emrE_renD	-0.96046	lrhA(e), lrp(f)
ihfA_pheS_pheT	marA_marB_marR	acrD	mdtE_mdtF	-0.96034	ihfA(b), marA(b), marR(b)
argP	zur	acrD	emrE_renD	-0.96017	argP(d), zur(f)
cspA	marA_marB_marR	acrD	acrE_acrF	-0.96011	cspA(g), marA(b), marR(b)
fruR	phoP_phoQ	acrD	emrE_renD	-0.95966	phoP(a)
lexA	mtlR	acrD	acrE_acrF	-0.95902	lexA(d), mtlR(g)
rob	tdcA_tdcB_tdcC_tdcD_tdcE_tdcF_tdcG	acrD	mdtE_mdtF	-0.95898	rob(a), tdcA(f)
lctR	lrhA	acrD	msbA	-0.95896	lctR(g), lrhA(e)
lrhA	lrp	acrD	mdlA_mdlB	-0.95886	lrhA(e), lrp(f)
lexA	marA_marB_marR	acrD	acrE_acrF	-0.95856	lexA(d), marA(b), marR(b)
birA	marA_marB_marR	acrD	mdlA_mdlB	-0.95854	marA(b), marR(b)
ompR	zur	acrD	emrK_emrY	-0.95844	ompR(e), zur(f)
fadR	lexA	acrD	acrE_acrF	-0.95843	fadR(g), lexA(d)
evgA_evgS	rbsR	acrD	mdtE_mdtF	-0.95827	evgA(a), rbsR(g)
lrhA	zur	acrD	emrK_emrY	-0.95807	lrhA(e), zur(f)
csiR	lrhA	acrD	msbA	-0.95779	csiR(g), lrhA(e)
lrhA	zur	acrD	emrE_renD	-0.95751	lrhA(e), zur(f)
argP	lrp	acrD	emrE_renD	-0.95724	argP(d), lrp(f)
kdpE	marA_marB_marR	acrD	mdlA_mdlB	-0.9569	kdpE(f), marA(b), marR(b)
crp	fadR	acrD	emrA_emrB_emrR	-0.95685	crp(b), fadR(g)
fadR	lexA	acrD	emrK_emrY	-0.95668	fadR(g), lexA(d)
fhlA_hypA_hypB_hypC_hypD_hypE	ompR	acrD	acrE_acrF	-0.95642	fhlA(g), ompR(e)
lrhA	zur	acrD	acrE_acrF	-0.95575	lrhA(e), zur(f)
caiF	zntR	acrD	emrK_emrY	-0.9556	caiF(g), zntR(d)
uidR	zntR	acrD	emrA_emrB_emrR	-0.95555	uidR(g), zntR(d)
ihfA_pheS_pheT	mtlR	acrD	mdtE_mdtF	-0.95547	ihfA(b), mtlR(g)
betI	uidR	acrD	mdtE_mdtF	-0.95536	betI(c), uidR(g)
betI	idnR	acrD	mdtE_mdtF	-0.95525	betI(c), idnR(g)
slyA	uidR	acrD	mdtE_mdtF	-0.95449	slyA(c), uidR(g)
cysB	fnr	acrD	emrA_emrB_emrR	-0.95438	cysB(g), fnr(b)
lrhA	phoP_phoQ	acrD	emrE_renD	-0.95391	lrhA(e), phoP(a)
hyfR	qseB	acrD	emrK_emrY	-0.95353	hyfR(f), qseB(e)
lrhA	yiaJ	acrD	emrE_renD	-0.95345	lrhA(e), yiaJ(g)
cspA	ihfA_pheS_pheT	acrD	mdtE_mdtF	-0.95296	cspA(g), ihfA(b)
cspA	marA_marB_marR	acrD	emrE_renD	-0.95274	cspA(g), marA(b), marR(b)
nanR	qseB	acrD	emrE_renD	-0.95245	nanR(f), qseB(e)
hyfR	zntR	acrD	emrK_emrY	-0.95244	hyfR(f), zntR(d)
iscR	lrhA	acrD	msbA	-0.95243	iscR(c), lrhA(e)
birA	ihfA_pheS_pheT	acrD	mdlA_mdlB	-0.95231	ihfA(b)
csiR	fis	acrD	macB	-0.95225	csiR(g), fis(b)
argP	zur	acrD	emrK_emrY	-0.95204	argP(d), zur(f)
lrhA	yiaJ	acrD	acrE_acrF	-0.952	lrhA(e), yiaJ(g)
evgA_evgS	idnR	acrD	mdtE_mdtF	-0.95197	evgA(a), idnR(g)
fucR	ihfA_pheS_pheT	acrD	acrE_acrF	-0.95144	fucR(g), ihfA(b)
fhlA_hypA_hypB_hypC_hypD_hypE	ompR	acrD	mdtE_mdtF	-0.95123	fhlA(g), ompR(e)
slyA	tdcA_tdcB_tdcC_tdcD_tdcE_tdcF_tdcG	acrD	mdtE_mdtF	-0.95092	slyA(c), tdcA(f)
ihfA_pheS_pheT	norR	acrD	emrE_renD	-0.95071	ihfA(b), norR(g)
cueR	uidR	acrD	mdtK	-0.95059	cueR(d), uidR(g)
cueR	hyfR	acrD	mdtK	-0.95045	cueR(d), hyfR(f)
hyfR	zntR	acrD	mdlA_mdlB	-0.95042	hyfR(f), zntR(d)
fhlA_hypA_hypB_hypC_hypD_hypE	phoP_phoQ	acrD	acrE_acrF	-0.9504	fhlA(g), phoP(a)
cueR	fhlA_hypA_hypB_hypC_hypD_hypE	acrD	mdtK	-0.9503	cueR(d), fhlA(g)
fhlA_hypA_hypB_hypC_hypD_hypE	qseB	acrD	acrE_acrF	-0.94987	fhlA(g), qseB(e)
argP	gcvR	acrD	emrE_renD	-0.9498	argP(d), gcvR(g)
argP	lrp	acrD	emrK_emrY	-0.9498	argP(d), lrp(f)
lrhA	yiaJ	acrD	mdtK	-0.94934	lrhA(e), yiaJ(g)
envY_ompT	fis	acrD	acrE_acrF	-0.94907	envY(e), fis(b)
fhlA_hypA_hypB_hypC_hypD_hypE	phoP_phoQ	acrD	emrE_renD	-0.94893	fhlA(g), phoP(a)
soxS	tdcA_tdcB_tdcC_tdcD_tdcE_tdcF_tdcG	acrD	emrA_emrB_emrR	-0.94888	soxS(b), tdcA(f)
emrR	kdpE	acrD	emrK_emrY	-0.94876	emrR(a), kdpE(f)
fucR	lexA	acrD	mdlA_mdlB	-0.94746	fucR(g), lexA(d)
fhlA_hypA_hypB_hypC_hypD_hypE	zntR	acrD	mdtE_mdtF	-0.94721	fhlA(g), zntR(d)
hyfR	zntR	acrD	emrE_renD	-0.94694	hyfR(f), zntR(d)
gadX	ihfA_pheS_pheT	acrD	acrE_acrF	-0.94659	gadX(g), ihfA(b)
cueR	leuO	acrD	mdtK	-0.9465	cueR(d), leuO(g)
exuR	ihfA_pheS_pheT	acrD	mdtE_mdtF	-0.94626	exuR(g), ihfA(b)
ihfA_pheS_pheT	lexA	acrD	acrE_acrF	-0.94621	ihfA(b), lexA(d)
chbR	fis	acrD	acrE_acrF	-0.9461	chbR(f), fis(b)
cpxR	fis	acrD	acrE_acrF	-0.94575	fis(b)
betI	fhlA_hypA_hypB_hypC_hypD_hypE	acrD	mdtK	-0.94571	betI(c), fhlA(g)
lrhA	zur	acrD	mdlA_mdlB	-0.94567	lrhA(e), zur(f)
iclR	marA_marB_marR	acrD	emrK_emrY	-0.94564	iclR(g), marA(b), marR(b)
fnr	kdpE	acrD	mdtK	-0.94563	fnr(b), kdpE(f)
cueR	idnR	acrD	mdtE_mdtF	-0.94546	cueR(d), idnR(g)
fhlA_hypA_hypB_hypC_hypD_hypE	zntR	acrD	emrE_renD	-0.94535	fhlA(g), zntR(d)
leuO	qseB	acrD	emrE_renD	-0.94524	leuO(g), qseB(e)
argP	zur	acrD	mdtK	-0.94519	argP(d), zur(f)
ihfA_pheS_pheT	iscR	acrD	mdtE_mdtF	-0.9449	ihfA(b), iscR(c)
nanR	zntR	acrD	emrE_renD	-0.9449	nanR(f), zntR(d)
ada_alkB	emrR	acrD	mdlA_mdlB	-0.94481	ada(g), emrR(a)
chbR	emrR	acrD	mdlA_mdlB	-0.94479	chbR(f), emrR(a)
csgD_csgE_csgF_csgG	lrhA	acrD	msbA	-0.94469	csgD(e), lrhA(e)
dsdC	fis	acrD	macB	-0.94456	dsdC(g), fis(b)
dsdC	fnr	acrD	emrK_emrY	-0.94419	dsdC(g), fnr(b)
ihfA_pheS_pheT	kdpE	acrD	mdtK	-0.94413	ihfA(b), kdpE(f)
cspE	marA_marB_marR	acrD	mdtE_mdtF	-0.94401	marA(b), marR(b)
ada_alkB	lrhA	acrD	msbA	-0.94366	ada(g), lrhA(e)
csgD_csgE_csgF_csgG	uidR	acrD	mdtE_mdtF	-0.9434	csgD(e), uidR(g)
evgA_evgS	fnr	acrD	emrA_emrB_emrR	-0.9433	evgA(a), fnr(b)
fhlA_hypA_hypB_hypC_hypD_hypE	gadE	acrD	emrK_emrY	-0.94318	fhlA(g), gadE(d)
uhpA_uhpB_uhpC	zntR	acrD	emrA_emrB_emrR	-0.94316	uhpA(f), zntR(d)
cueR	fruR	acrD	mdtK	-0.94286	cueR(d),
iscR	norR	acrD	mdlA_mdlB	-0.94278	iscR(c), norR(g)
caiF	zntR	acrD	emrE_renD	-0.94251	caiF(g), zntR(d)
glpR	lrhA	acrD	msbA	-0.94248	glpR(g), lrhA(e)
fhlA_hypA_hypB_hypC_hypD_hypE	qseB	acrD	emrK_emrY	-0.94245	fhlA(g), qseB(e)
betI	rbsR	acrD	mdtE_mdtF	-0.94198	betI(c), rbsR(g)
dsdC	fis	acrD	mdtK	-0.94179	dsdC(g), fis(b)
csgD_csgE_csgF_csgG	rbsR	acrD	mdtE_mdtF	-0.94171	csgD(e), rbsR(g)
emrR	uidR	tolC	acrD	-0.94151	emrR(a), uidR(g)
birA	emrR	acrD	cmr	-0.94147	emrR(a)
evgA_evgS	iclR	acrD	emrA_emrB_emrR	-0.94124	evgA(a), iclR(g)
ihfA_pheS_pheT	marA_marB_marR	acrD	emrE_renD	-0.94107	ihfA(b), marA(b), marR(b)
fucR	ihfA_pheS_pheT	acrD	mdlA_mdlB	-0.94073	fucR(g), ihfA(b)
betI	hyfR	acrD	mdtK	-0.94057	betI(c), hyfR(f)
cysB	lrhA	acrD	msbA	-0.9405	cysB(g), lrhA(e)
csiR	fis	acrD	acrE_acrF	-0.94015	csiR(g), fis(b)
cytR	lexA	acrD	mdtE_mdtF	-0.9401	cytR(f), lexA(d)
gadX	lexA	acrD	acrE_acrF	-0.9401	gadX(g), lexA(d)
alsR	lrhA	acrD	msbA	-0.9399	lrhA(e)
iscR	lexA	acrD	mdlA_mdlB	-0.93988	iscR(c), lexA(d)
argP	gcvR	acrD	emrK_emrY	-0.93964	argP(d), gcvR(g)
cueR	deoR	acrD	mdtK	-0.93954	cueR(d), deoR(g)
cspA	lexA	acrD	acrE_acrF	-0.93949	cspA(g), lexA(d)
betI	tdcA_tdcB_tdcC_tdcD_tdcE_tdcF_tdcG	acrD	mdtE_mdtF	-0.93944	betI(c), tdcA(f)
arcA	fadR	acrD	emrA_emrB_emrR	-0.93915	arcA(b), fadR(g)
lrhA	tdcR	acrD	mdlA_mdlB	-0.93914	lrhA(e), tdcR(f)
ihfA_pheS_pheT	mtlR	acrD	emrK_emrY	-0.93913	ihfA(b), mtlR(g)
cpxR	fis	acrD	emrK_emrY	-0.93889	fis(b)
ihfA_pheS_pheT	norR	acrD	mdtE_mdtF	-0.93882	ihfA(b), norR(g)
crp	gutM_gutQ_srlA_srlB_srlD_srlE_srlR	acrD	acrE_acrF	-0.93853	crp(b), gutM(g), srlR(f)
uhpA_uhpB_uhpC	zntR	acrD	mdlA_mdlB	-0.93849	uhpA(f), zntR(d)
csgD_csgE_csgF_csgG	idnR	acrD	mdtE_mdtF	-0.93838	csgD(e), idnR(g)
crp	flhD	acrD	emrA_emrB_emrR	-0.93828	crp(b), flhD(e)
mlc	zntR	acrD	emrA_emrB_emrR	-0.93798	mlc(f), zntR(d)
betI	leuO	acrD	mdtK	-0.93782	betI(c), leuO(g)
argP	tdcR	acrD	mdtK	-0.93774	argP(d), tdcR(f)
fhlA_hypA_hypB_hypC_hypD_hypE	lrhA	acrD	mdtE_mdtF	-0.93774	fhlA(g), lrhA(e)
chbR	flhD	acrD	mdlA_mdlB	-0.93763	chbR(f), flhD(e)
birA	lrhA	acrD	msbA	-0.93759	lrhA(e)
envY_ompT	gutM_gutQ_srlA_srlB_srlD_srlE_srlR	acrD	acrE_acrF	-0.93749	envY(e), gutM(g), srlR(f)
hyfR	qseB	acrD	mdtK	-0.93741	hyfR(f), qseB(e)
hyfR	qseB	acrD	emrE_renD	-0.93733	hyfR(f), qseB(e)
envY_ompT	rbsR	acrD	acrE_acrF	-0.93729	envY(e), rbsR(g)
flhD	kdpE	acrD	mdtK	-0.93714	flhD(e), kdpE(f)
dnaA_dnaN_recF	emrR	acrD	mdtE_mdtF	-0.93709	dnaA(g), emrR(a)
lexA	rbsR	acrA_acrB	acrD	-0.93702	lexA(d), rbsR(g)
narP	slyA	tolC	acrD	-0.93675	narP(g), slyA(c)
ihfA_pheS_pheT	kdpE	acrD	emrK_emrY	-0.93664	ihfA(b), kdpE(f)
fruR	phoP_phoQ	acrD	emrK_emrY	-0.93659	phoP(a)
fhlA_hypA_hypB_hypC_hypD_hypE	zntR	acrD	emrK_emrY	-0.93654	fhlA(g), zntR(d)
chbR	ihfA_pheS_pheT	acrD	emrA_emrB_emrR	-0.93645	chbR(f), ihfA(b)
cueR	rbsR	acrD	mdtE_mdtF	-0.93617	cueR(d), rbsR(g)
emrR	hupA	acrD	emrK_emrY	-0.93615	emrR(a), hupA(g)
evgA_evgS	pspF	acrD	emrK_emrY	-0.93608	evgA(a), pspF(g)
fhlA_hypA_hypB_hypC_hypD_hypE	qseB	acrD	emrE_renD	-0.93599	fhlA(g), qseB(e)
ihfA_pheS_pheT	lexA	acrD	emrK_emrY	-0.93586	ihfA(b), lexA(d)
ihfA_pheS_pheT	iscR	acrD	emrE_renD	-0.93549	ihfA(b), iscR(c)
crp	cadC	acrD	mdlA_mdlB	-0.93539	crp(b), cadC(g)
exuR	lrhA	acrD	msbA	-0.93537	exuR(g), lrhA(e)
fruR	zntR	acrD	emrE_renD	-0.93511	zntR(d)
emrR	zraR_zraS	acrD	mdtE_mdtF	-0.93483	emrR(a), zraR(g)
ompR	zntR	acrD	emrK_emrY	-0.93469	ompR(e), zntR(d)
lrhA	narP	acrD	emrK_emrY	-0.9343	lrhA(e), narP(g)
exuR	fnr	acrD	mdtE_mdtF	-0.93378	exuR(g), fnr(b)
crp	cspA	acrD	emrA_emrB_emrR	-0.93372	crp(b), cspA(g)
ihfA_pheS_pheT	kdpE	acrD	mdtE_mdtF	-0.93365	ihfA(b), kdpE(f)
ada_alkB	lexA	acrD	mdlA_mdlB	-0.93359	ada(g), lexA(d)
cspE	lexA	acrD	mdtE_mdtF	-0.93342	lexA(d)
iclR	marA_marB_marR	acrD	acrE_acrF	-0.93341	iclR(g), marA(b), marR(b)
ompR	yiaJ	acrD	emrK_emrY	-0.93341	ompR(e), yiaJ(g)
fadR	marA_marB_marR	acrD	emrE_renD	-0.9334	fadR(g), marA(b), marR(b)
evgA_evgS	uhpA_uhpB_uhpC	acrD	mdtE_mdtF	-0.93313	evgA(a), uhpA(f)
emrR	kdpE	acrD	emrE_renD	-0.93307	emrR(a), kdpE(f)
gadX	marA_marB_marR	acrD	emrE_renD	-0.93297	gadX(g), marA(b), marR(b)
galR	zntR	acrD	emrA_emrB_emrR	-0.93284	galR(g), zntR(d)
lrhA	narP	acrD	acrE_acrF	-0.93281	lrhA(e), narP(g)
araC	lrhA	acrD	msbA	-0.93271	araC(g), lrhA(e)
lrhA	tdcA_tdcB_tdcC_tdcD_tdcE_tdcF_tdcG	acrD	mdlA_mdlB	-0.93262	lrhA(e), tdcA(f)
lexA	mtlR	acrD	emrE_renD	-0.9326	lexA(d), mtlR(g)
hyfR	phoP_phoQ	acrD	emrE_renD	-0.93249	hyfR(f), phoP(a)
argP	gntR	acrD	emrE_renD	-0.93246	argP(d),
phoP_phoQ	uidR	acrD	mdtE_mdtF	-0.93241	phoP(a), uidR(g)
fadR	iscR	acrD	acrE_acrF	-0.93177	fadR(g), iscR(c)
nhaR	soxS	tolC	acrD	-0.93164	nhaR(f), soxS(b)
argP	cbl	acrD	emrE_renD	-0.93148	argP(d),
fhlA_hypA_hypB_hypC_hypD_hypE	ompR	acrD	emrE_renD	-0.93147	fhlA(g), ompR(e)
kdpE	lrhA	acrD	msbA	-0.93134	kdpE(f), lrhA(e)
ada_alkB	ihfA_pheS_pheT	acrD	mdlA_mdlB	-0.9313	ada(g), ihfA(b)
hyfR	qseB	acrD	acrE_acrF	-0.93107	hyfR(f), qseB(e)
evgA_evgS	fhlA_hypA_hypB_hypC_hypD_hypE	acrD	mdtK	-0.93084	evgA(a), fhlA(g)
dnaA_dnaN_recF	emrR	acrD	emrK_emrY	-0.93078	dnaA(g), emrR(a)
ada_alkB	fis	acrD	emrK_emrY	-0.93065	ada(g), fis(b)
dsdC	lrhA	acrD	msbA	-0.93063	dsdC(g), lrhA(e)
fhlA_hypA_hypB_hypC_hypD_hypE	flhD	acrD	emrA_emrB_emrR	-0.93062	fhlA(g), flhD(e)
lrhA	tdcR	acrD	mdtK	-0.93053	lrhA(e), tdcR(f)
lexA	uidR	acrA_acrB	acrD	-0.93048	lexA(d), uidR(g)
fhlA_hypA_hypB_hypC_hypD_hypE	gadE	acrD	mdtE_mdtF	-0.9304	fhlA(g), gadE(d)
gadE	idnR	acrD	mdtE_mdtF	-0.9302	gadE(d), idnR(g)
csgD_csgE_csgF_csgG	tdcA_tdcB_tdcC_tdcD_tdcE_tdcF_tdcG	acrD	mdtE_mdtF	-0.93012	csgD(e), tdcA(f)
hupA	lrhA	acrD	msbA	-0.93012	hupA(g), lrhA(e)
iscR	mtlR	acrD	emrA_emrB_emrR	-0.93005	iscR(c), mtlR(g)
betI	uhpA_uhpB_uhpC	acrD	mdtE_mdtF	-0.92997	betI(c), uhpA(f)
betI	lrhA	acrD	msbA	-0.92995	betI(c), lrhA(e)
chbR	fis	acrD	emrK_emrY	-0.92982	chbR(f), fis(b)
lrhA	phoP_phoQ	acrD	emrK_emrY	-0.92976	lrhA(e), phoP(a)
uhpA_uhpB_uhpC	zntR	acrD	acrE_acrF	-0.9297	uhpA(f), zntR(d)
fis	zraR_zraS	acrD	mdtE_mdtF	-0.92938	fis(b), zraR(g)
fruR	zntR	acrD	emrK_emrY	-0.92924	zntR(d)
lrhA	zur	acrA_acrB	acrD	-0.9292	lrhA(e), zur(f)
iscR	marA_marB_marR	acrD	mdlA_mdlB	-0.92906	iscR(c), marA(b), marR(b)
crp	fis	acrD	acrE_acrF	-0.92888	crp(b), fis(b)
fadR	ihfA_pheS_pheT	acrD	mdtE_mdtF	-0.92885	fadR(g), ihfA(b)
ihfA_pheS_pheT	mtlR	acrD	acrE_acrF	-0.92881	ihfA(b), mtlR(g)
crp	gutM_gutQ_srlA_srlB_srlD_srlE_srlR	acrD	mdlA_mdlB	-0.92857	crp(b), gutM(g), srlR(f)
leuO	zntR	acrD	cmr	-0.92851	leuO(g), zntR(d)
ompR	zur	acrD	emrE_renD	-0.92838	ompR(e), zur(f)
cueR	uhpA_uhpB_uhpC	acrD	mdtE_mdtF	-0.92814	cueR(d), uhpA(f)
fhlA_hypA_hypB_hypC_hypD_hypE	gadE	acrD	emrE_renD	-0.92764	fhlA(g), gadE(d)
hyfR	phoP_phoQ	acrD	mdlA_mdlB	-0.92754	hyfR(f), phoP(a)
fis	lysR	acrD	mdtE_mdtF	-0.92752	fis(b), lysR(g)
iscR	tdcA_tdcB_tdcC_tdcD_tdcE_tdcF_tdcG	acrD	mdlA_mdlB	-0.92728	iscR(c), tdcA(f)
chbR	flhD	acrD	mdtE_mdtF	-0.92719	chbR(f), flhD(e)
chbR	emrR	acrD	acrE_acrF	-0.92711	chbR(f), emrR(a)
asnC	zntR	acrD	emrK_emrY	-0.92683	zntR(d)
ompR	tdcR	acrD	emrK_emrY	-0.92678	ompR(e), tdcR(f)
betI	fruR	acrD	mdtK	-0.92661	betI(c),
cueR	pspF	acrD	mdtK	-0.92617	cueR(d), pspF(g)
gatR_1	lrhA	acrD	msbA	-0.92607	lrhA(e)
cueR	tdcA_tdcB_tdcC_tdcD_tdcE_tdcF_tdcG	acrD	mdtE_mdtF	-0.92593	cueR(d), tdcA(f)
leuO	zntR	acrD	emrK_emrY	-0.9258	leuO(g), zntR(d)
evgA_evgS	pspF	acrD	mdtK	-0.92566	evgA(a), pspF(g)
evgA_evgS	uhpA_uhpB_uhpC	acrD	emrK_emrY	-0.92562	evgA(a), uhpA(f)
iscR	mtlR	acrD	mdlA_mdlB	-0.92561	iscR(c), mtlR(g)
cspE	marA_marB_marR	acrD	acrE_acrF	-0.92535	marA(b), marR(b)
cueR	lrhA	acrD	msbA	-0.92535	cueR(d), lrhA(e)
cspA	ihfA_pheS_pheT	acrD	emrE_renD	-0.92533	cspA(g), ihfA(b)
emrR	gutM_gutQ_srlA_srlB_srlD_srlE_srlR	acrD	mdtE_mdtF	-0.92525	emrR(a), gutM(g), srlR(f)
fhlA_hypA_hypB_hypC_hypD_hypE	phoP_phoQ	acrD	mdtE_mdtF	-0.92523	fhlA(g), phoP(a)
fucR	lrhA	acrD	macA	-0.92523	fucR(g), lrhA(e)
flhD	uidR	tolC	acrD	-0.92521	flhD(e), uidR(g)
marA_marB_marR	uidR	acrA_acrB	acrD	-0.92502	marA(b), marR(b), uidR(g)
fucR	marA_marB_marR	acrD	mdlA_mdlB	-0.92501	fucR(g), marA(b), marR(b)
evgA_evgS	uhpA_uhpB_uhpC	acrD	mdtK	-0.92495	evgA(a), uhpA(f)
lrhA	narP	acrD	emrE_renD	-0.92488	lrhA(e), narP(g)
crp	uidR	acrD	mdtE_mdtF	-0.92476	crp(b), uidR(g)
lrhA	tyrR	acrD	emrK_emrY	-0.92474	lrhA(e), tyrR(f)
crp	fnr	acrD	emrA_emrB_emrR	-0.92473	crp(b), fnr(b)
glcC	ompR	acrD	msbA	-0.9246	glcC(g), ompR(e)
lrhA	tyrR	acrD	emrE_renD	-0.92455	lrhA(e), tyrR(f)
gadX	marA_marB_marR	acrD	acrE_acrF	-0.92431	gadX(g), marA(b), marR(b)
fhlA_hypA_hypB_hypC_hypD_hypE	zntR	acrD	cmr	-0.9243	fhlA(g), zntR(d)
ihfA_pheS_pheT	kdpE	acrD	acrE_acrF	-0.92415	ihfA(b), kdpE(f)
nanR	qseB	acrD	emrK_emrY	-0.92411	nanR(f), qseB(e)
betI	cytR	acrD	mdtE_mdtF	-0.92403	betI(c), cytR(f)
argP	cbl	acrD	mdtK	-0.92389	argP(d),
ompR	tdcR	acrD	mdtK	-0.92389	ompR(e), tdcR(f)
araC	slyA	acrD	emrE_renD	-0.92373	araC(g), slyA(c)
fnr	kdpE	acrD	emrK_emrY	-0.92356	fnr(b), kdpE(f)
ihfA_pheS_pheT	tdcA_tdcB_tdcC_tdcD_tdcE_tdcF_tdcG	acrA_acrB	acrD	-0.92343	ihfA(b), tdcA(f)
fhlA_hypA_hypB_hypC_hypD_hypE	gadE	acrD	mdlA_mdlB	-0.92326	fhlA(g), gadE(d)
lexA	marA_marB_marR	acrD	emrK_emrY	-0.92322	lexA(d), marA(b), marR(b)
chbR	fis	acrD	mdlA_mdlB	-0.92319	chbR(f), fis(b)
fruR	slyA	tolC	acrD	-0.92319	slyA(c)
fhlA_hypA_hypB_hypC_hypD_hypE	lrhA	acrD	acrE_acrF	-0.92296	fhlA(g), lrhA(e)
cusR_cusS	flhD	acrD	emrA_emrB_emrR	-0.9229	flhD(e)
phoP_phoQ	tdcA_tdcB_tdcC_tdcD_tdcE_tdcF_tdcG	acrD	mdtE_mdtF	-0.92289	phoP(a), tdcA(f)
crp	tdcA_tdcB_tdcC_tdcD_tdcE_tdcF_tdcG	acrD	mdtE_mdtF	-0.92286	crp(b), tdcA(f)
envY_ompT	pspF	acrD	acrE_acrF	-0.92274	envY(e), pspF(g)
cueR	fis	acrD	emrK_emrY	-0.92264	cueR(d), fis(b)
cueR	nanR	acrD	mdtK	-0.92264	cueR(d), nanR(f)
crp	iclR	acrD	emrA_emrB_emrR	-0.92261	crp(b), iclR(g)
nagC	qseB	acrD	emrE_renD	-0.92252	nagC(f), qseB(e)
lrhA	phoP_phoQ	acrD	acrE_acrF	-0.92246	lrhA(e), phoP(a)
lrhA	zur	acrD	mdtK	-0.92245	lrhA(e), zur(f)
evgA_evgS	fabR	acrD	mdtE_mdtF	-0.92244	evgA(a), fabR(g)
hyfR	phoP_phoQ	acrD	acrE_acrF	-0.92241	hyfR(f), phoP(a)
ihfA_pheS_pheT	kdpE	acrD	emrE_renD	-0.92238	ihfA(b), kdpE(f)
malT	slyA	acrA_acrB	acrD	-0.92219	malT(f), slyA(c)
cspA	lexA	acrD	emrE_renD	-0.92212	cspA(g), lexA(d)
dnaA_dnaN_recF	emrR	acrD	emrE_renD	-0.92178	dnaA(g), emrR(a)
csiR	emrR	acrD	acrE_acrF	-0.92177	csiR(g), emrR(a)
gadE	glnG	acrD	mdtK	-0.92164	gadE(d), glnG(g)
argP	tdcR	acrD	emrE_renD	-0.9215	argP(d), tdcR(f)
deoR	emrR	acrD	cmr	-0.92146	deoR(g), emrR(a)
csgD_csgE_csgF_csgG	ulaR	acrD	macB	-0.92136	csgD(e), ulaR(g)
fruR	phoP_phoQ	acrD	acrE_acrF	-0.92132	phoP(a)
argP	cytR	acrD	mdlA_mdlB	-0.92125	argP(d), cytR(f)
malT	qseB	acrA_acrB	acrD	-0.92121	malT(f), qseB(e)
argP	uxuR	acrA_acrB	acrD	-0.9212	argP(d), uxuR(f)
fadR	ihfA_pheS_pheT	acrD	acrE_acrF	-0.92096	fadR(g), ihfA(b)
leuO	zntR	acrD	emrE_renD	-0.92091	leuO(g), zntR(d)
galS	soxS	acrD	acrE_acrF	-0.92085	galS(g), soxS(b)
crp	cytR	acrD	mdlA_mdlB	-0.92065	crp(b), cytR(f)
marA_marB_marR	rbsR	acrA_acrB	acrD	-0.92064	marA(b), marR(b), rbsR(g)
argP	cbl	acrD	emrK_emrY	-0.92063	argP(d),
emrR	fabR	acrD	mdtE_mdtF	-0.92057	emrR(a), fabR(g)
crp	cytR	acrD	mdtE_mdtF	-0.9205	crp(b), cytR(f)
nanR	zntR	acrD	emrK_emrY	-0.92045	nanR(f), zntR(d)
argP	dsdC	acrD	emrE_renD	-0.92041	argP(d), dsdC(g)
gntR	lrhA	acrD	mdtK	-0.92035	lrhA(e)
ihfA_pheS_pheT	mtlR	acrD	emrE_renD	-0.92032	ihfA(b), mtlR(g)
lrhA	yiaJ	acrD	mdlA_mdlB	-0.92031	lrhA(e), yiaJ(g)
asnC	cueR	acrD	emrK_emrY	-0.92026	cueR(d)
ihfA_pheS_pheT	iclR	acrD	mdtE_mdtF	-0.92026	ihfA(b), iclR(g)
fhlA_hypA_hypB_hypC_hypD_hypE	qseB	acrD	mdtE_mdtF	-0.92025	fhlA(g), qseB(e)
crp	tdcA_tdcB_tdcC_tdcD_tdcE_tdcF_tdcG	acrD	mdlA_mdlB	-0.92007	crp(b), tdcA(f)
idnR	rob	acrD	emrA_emrB_emrR	-0.91999	idnR(g), rob(a)
emrR	hupA	acrD	mdtK	-0.91995	emrR(a), hupA(g)
caiF	ompR	acrD	emrK_emrY	-0.91994	caiF(g), ompR(e)
envY_ompT	idnR	acrD	acrE_acrF	-0.9199	envY(e), idnR(g)
evgA_evgS	zraR_zraS	acrD	emrK_emrY	-0.91976	evgA(a), zraR(g)
dsdC	emrR	acrD	cmr	-0.91971	dsdC(g), emrR(a)
ihfA_pheS_pheT	iscR	acrD	mdtK	-0.91971	ihfA(b), iscR(c)
envY_ompT	uidR	acrD	mdtE_mdtF	-0.91956	envY(e), uidR(g)
arcA	emrR	acrD	cmr	-0.91952	arcA(b), emrR(a)
birA	flhD	acrD	mdlA_mdlB	-0.91949	flhD(e)
ada_alkB	flhD	acrD	mdlA_mdlB	-0.91947	ada(g), flhD(e)
gadE	hyfR	acrD	mdtK	-0.91947	gadE(d), hyfR(f)
argP	yiaJ	acrD	emrE_renD	-0.91935	argP(d), yiaJ(g)
arcA	cspA	acrD	emrA_emrB_emrR	-0.91927	arcA(b), cspA(g)
fruR	zntR	acrD	acrE_acrF	-0.91918	zntR(d)
caiF	phoP_phoQ	acrD	emrE_renD	-0.91913	caiF(g), phoP(a)
cadC	marA_marB_marR	acrD	emrK_emrY	-0.91904	cadC(g), marA(b), marR(b)
hyfR	qseB	acrD	mdlA_mdlB	-0.91901	hyfR(f), qseB(e)
ompR	tdcR	acrD	mdlA_mdlB	-0.91899	ompR(e), tdcR(f)
envY_ompT	uidR	acrD	acrE_acrF	-0.91897	envY(e), uidR(g)
mhpR	ompR	acrD	msbA	-0.91896	mhpR(g), ompR(e)
dsdC	flhD	acrD	emrA_emrB_emrR	-0.91889	dsdC(g), flhD(e)
cspA	emrR	acrD	emrE_renD	-0.91871	cspA(g), emrR(a)
fruR	qseB	acrD	mdtK	-0.91863	qseB(e)
fhlA_hypA_hypB_hypC_hypD_hypE	gadE	acrD	acrE_acrF	-0.91861	fhlA(g), gadE(d)
ada_alkB	fnr	acrD	mdlA_mdlB	-0.91855	ada(g), fnr(b)
cadC	marA_marB_marR	acrD	acrE_acrF	-0.91854	cadC(g), marA(b), marR(b)
ydeO	zraR_zraS	acrD	emrK_emrY	-0.91831	ydeO(d), zraR(g)
fruR	phoP_phoQ	acrD	mdlA_mdlB	-0.91827	phoP(a)
lrhA	tdcR	acrD	acrE_acrF	-0.91819	lrhA(e), tdcR(f)
fadR	iscR	acrD	mdtE_mdtF	-0.91818	fadR(g), iscR(c)
betI	nanR	acrD	mdtK	-0.91814	betI(c), nanR(f)
envY_ompT	pspF	acrD	emrK_emrY	-0.91783	envY(e), pspF(g)
fnr	kdpE	acrD	emrE_renD	-0.9178	fnr(b), kdpE(f)
cueR	pspF	acrD	emrK_emrY	-0.91778	cueR(d), pspF(g)
ompR	tdcA_tdcB_tdcC_tdcD_tdcE_tdcF_tdcG	acrD	mdlA_mdlB	-0.91756	ompR(e), tdcA(f)
ihfA_pheS_pheT	marA_marB_marR	acrD	emrA_emrB_emrR	-0.91748	ihfA(b), marA(b), marR(b)
evgA_evgS	lrhA	acrD	msbA	-0.91746	evgA(a), lrhA(e)
argP	tdcA_tdcB_tdcC_tdcD_tdcE_tdcF_tdcG	acrD	mdlA_mdlB	-0.9174	argP(d), tdcA(f)
hupA	lexA	acrD	mdlA_mdlB	-0.91732	hupA(g), lexA(d)
fis	lctR	acrD	mdtE_mdtF	-0.91725	fis(b), lctR(g)
iscR	uidR	acrD	mdlA_mdlB	-0.9171	iscR(c), uidR(g)
evgA_evgS	mtlR	acrD	emrA_emrB_emrR	-0.91692	evgA(a), mtlR(g)
csgD_csgE_csgF_csgG	uhpA_uhpB_uhpC	acrD	mdtE_mdtF	-0.91689	csgD(e), uhpA(f)
csgD_csgE_csgF_csgG	leuO	acrD	macB	-0.91662	csgD(e), leuO(g)
dsdC	emrR	acrD	emrK_emrY	-0.91639	dsdC(g), emrR(a)
betI	deoR	acrD	mdtK	-0.91638	betI(c), deoR(g)
argP	gntR	acrD	mdtK	-0.91637	argP(d),
qseB	rbsR	acrD	mdtE_mdtF	-0.91621	qseB(e), rbsR(g)
idnR	rob	acrD	mdlA_mdlB	-0.91597	idnR(g), rob(a)
fadR	iscR	acrD	emrK_emrY	-0.91596	fadR(g), iscR(c)
betI	fhlA_hypA_hypB_hypC_hypD_hypE	acrD	macB	-0.91587	betI(c), fhlA(g)
argP	yiaJ	acrD	emrK_emrY	-0.9158	argP(d), yiaJ(g)
fnr	kdpE	acrD	acrE_acrF	-0.91551	fnr(b), kdpE(f)
leuO	qseB	acrD	cmr	-0.91547	leuO(g), qseB(e)
mlc	qseB	acrD	emrA_emrB_emrR	-0.91544	mlc(f), qseB(e)
ompR	zur	acrD	mdlA_mdlB	-0.91544	ompR(e), zur(f)
argP	phoP_phoQ	acrD	emrE_renD	-0.91537	argP(d), phoP(a)
atoC	emrR	acrD	cmr	-0.91518	emrR(a)
crp	cspE	acrD	mdlA_mdlB	-0.91505	crp(b),
evgA_evgS	flhD	acrD	mdtE_mdtF	-0.9149	evgA(a), flhD(e)
dsdC	lrhA	acrD	mdtK	-0.91483	dsdC(g), lrhA(e)
uhpA_uhpB_uhpC	zntR	acrD	cmr	-0.91483	uhpA(f), zntR(d)
gcvA	phoP_phoQ	acrD	mdlA_mdlB	-0.91481	gcvA(g), phoP(a)
nanR	slyA	tolC	acrD	-0.91473	nanR(f), slyA(c)
cysB	soxS	acrA_acrB	acrD	-0.91465	cysB(g), soxS(b)
argP	csgD_csgE_csgF_csgG	acrD	mdtK	-0.91462	argP(d), csgD(e)
ompR	phoP_phoQ	acrD	emrE_renD	-0.91453	ompR(e), phoP(a)
flhD	marA_marB_marR	acrD	mdtE_mdtF	-0.91446	flhD(e), marA(b), marR(b)
nanR	qseB	acrD	mdtK	-0.91445	nanR(f), qseB(e)
envY_ompT	fruR	acrD	macA	-0.91434	envY(e),
caiF	phoP_phoQ	acrD	emrK_emrY	-0.91411	caiF(g), phoP(a)
exuR	lrhA	acrD	mdtK	-0.91406	exuR(g), lrhA(e)
marA_marB_marR	mtlR	acrD	emrE_renD	-0.91385	marA(b), marR(b), mtlR(g)
birA	ihfA_pheS_pheT	acrD	mdtE_mdtF	-0.91384	ihfA(b)
envY_ompT	tdcA_tdcB_tdcC_tdcD_tdcE_tdcF_tdcG	acrD	emrK_emrY	-0.91378	envY(e), tdcA(f)
envY_ompT	fabR	acrD	acrE_acrF	-0.91373	envY(e), fabR(g)
galS	marA_marB_marR	acrD	mdtE_mdtF	-0.91369	galS(g), marA(b), marR(b)
lacI	slyA	tolC	acrD	-0.91363	lacI(f), slyA(c)
gadW	lrhA	acrD	msbA	-0.91346	lrhA(e)
envY_ompT	idnR	acrD	mdtE_mdtF	-0.91341	envY(e), idnR(g)
lexA	marA_marB_marR	acrD	mdlA_mdlB	-0.91329	lexA(d), marA(b), marR(b)
envY_ompT	fruR	acrD	baeR_baeS_mdtA_mdtB_mdtC_mdtD	-0.91312	envY(e),
ompR	phoP_phoQ	acrD	emrK_emrY	-0.91262	ompR(e), phoP(a)
hupA	ihfA_pheS_pheT	acrD	mdlA_mdlB	-0.91258	hupA(g), ihfA(b)
evgA_evgS	nanR	acrD	mdtK	-0.91255	evgA(a), nanR(f)
argP	trpR	acrD	mdtK	-0.91254	argP(d), trpR(f)
gatR_1	ihfA_pheS_pheT	acrD	mdlA_mdlB	-0.91253	ihfA(b)
lexA	mtlR	acrD	emrK_emrY	-0.91246	lexA(d), mtlR(g)
ada_alkB	marA_marB_marR	acrD	mdlA_mdlB	-0.91244	ada(g), marA(b), marR(b)
lrhA	yiaJ	acrA_acrB	acrD	-0.91238	lrhA(e), yiaJ(g)
crp	fruR	acrD	macA	-0.91199	crp(b),
hns	lexA	acrA_acrB	acrD	-0.91192	hns(g), lexA(d)
galS	marA_marB_marR	acrD	acrE_acrF	-0.91176	galS(g), marA(b), marR(b)
iclR	lexA	tolC	acrD	-0.91162	iclR(g), lexA(d)
cueR	cytR	acrD	mdtE_mdtF	-0.91155	cueR(d), cytR(f)
cueR	uidR	acrD	mdtE_mdtF	-0.91153	cueR(d), uidR(g)
fhlA_hypA_hypB_hypC_hypD_hypE	phoP_phoQ	acrD	emrK_emrY	-0.91149	fhlA(g), phoP(a)
fruR	zntR	acrA_acrB	acrD	-0.91132	zntR(d)
galS	marA_marB_marR	acrD	emrK_emrY	-0.91131	galS(g), marA(b), marR(b)
cspA	ihfA_pheS_pheT	acrD	emrK_emrY	-0.9112	cspA(g), ihfA(b)
cynR	evgA_evgS	acrD	acrE_acrF	-0.91112	evgA(a)
argP	sdiA	acrD	mdtK	-0.91111	argP(d), sdiA(a,putative)
fucR	ompR	acrD	macA	-0.91081	fucR(g), ompR(e)
flhD	lexA	acrD	mdtE_mdtF	-0.91061	flhD(e), lexA(d)
gadE	uidR	acrD	mdtK	-0.91051	gadE(d), uidR(g)
evgA_evgS	mngR	acrD	emrK_emrY	-0.91032	evgA(a), mngR(g)
ihfA_pheS_pheT	norR	acrD	emrK_emrY	-0.9103	ihfA(b), norR(g)
galS	lexA	acrD	acrE_acrF	-0.91023	galS(g), lexA(d)
argP	zntR	acrD	emrE_renD	-0.91017	argP(d), zntR(d)
evgA_evgS	norR	acrD	emrA_emrB_emrR	-0.91011	evgA(a), norR(g)
envY_ompT	ulaR	acrD	acrE_acrF	-0.91008	envY(e), ulaR(g)
exuR	fis	acrD	emrK_emrY	-0.90999	exuR(g), fis(b)
ada_alkB	flhD	acrD	emrA_emrB_emrR	-0.90992	ada(g), flhD(e)
lrhA	phoP_phoQ	acrD	mdlA_mdlB	-0.90974	lrhA(e), phoP(a)
asnC	cueR	acrD	emrE_renD	-0.90953	cueR(d)
argP	betI	acrD	emrE_renD	-0.90938	argP(d), betI(c)
crp	mtlR	acrD	emrA_emrB_emrR	-0.90937	crp(b), mtlR(g)
fhlA_hypA_hypB_hypC_hypD_hypE	ompR	acrD	emrK_emrY	-0.90934	fhlA(g), ompR(e)
gadX	ihfA_pheS_pheT	acrD	mdtE_mdtF	-0.90932	gadX(g), ihfA(b)
ompR	tdcR	tolC	acrD	-0.90931	ompR(e), tdcR(f)
flhD	kdpE	acrD	emrK_emrY	-0.90929	flhD(e), kdpE(f)
atoC	lrhA	acrD	msbA	-0.90925	lrhA(e)
crp	idnR	acrD	mdtE_mdtF	-0.90922	crp(b), idnR(g)
cpxR	flhD	acrD	emrA_emrB_emrR	-0.90917	flhD(e)
modE	ompR	acrD	msbA	-0.90908	ompR(e)
soxS	ulaR	acrD	macB	-0.90902	soxS(b), ulaR(g)
hyfR	phoP_phoQ	acrD	emrK_emrY	-0.90884	hyfR(f), phoP(a)
ompR	tdcR	acrD	emrE_renD	-0.90877	ompR(e), tdcR(f)
evgA_evgS	tdcA_tdcB_tdcC_tdcD_tdcE_tdcF_tdcG	acrD	emrA_emrB_emrR	-0.90873	evgA(a), tdcA(f)
araC	qseB	acrA_acrB	acrD	-0.90867	araC(g), qseB(e)
ompR	sdiA	tolC	acrD	-0.90853	ompR(e), sdiA(a,putative)
fhlA_hypA_hypB_hypC_hypD_hypE	lrhA	acrD	mdlA_mdlB	-0.90849	fhlA(g), lrhA(e)
fruR	qseB	acrA_acrB	acrD	-0.90848	qseB(e)
lrhA	yiaJ	acrD	yojI	-0.90837	lrhA(e), yiaJ(g)
adiY	cueR	acrD	emrK_emrY	-0.90834	cueR(d)
qseB	uhpA_uhpB_uhpC	acrD	mdtE_mdtF	-0.9083	qseB(e), uhpA(f)
mlc	phoP_phoQ	acrD	emrA_emrB_emrR	-0.90828	mlc(f), phoP(a)
evgA_evgS	galS	acrD	mdtE_mdtF	-0.90792	evgA(a), galS(g)
dcuR_dcuS	fis	acrD	emrK_emrY	-0.90778	fis(b)
nanR	phoP_phoQ	acrD	emrE_renD	-0.90773	nanR(f), phoP(a)
exuR	ihfA_pheS_pheT	acrD	emrA_emrB_emrR	-0.90769	exuR(g), ihfA(b)
fruR	zntR	acrD	mdtK	-0.90769	zntR(d)
lrhA	tdcR	acrD	emrE_renD	-0.90759	lrhA(e), tdcR(f)
argP	ebgR	acrA_acrB	acrD	-0.90748	argP(d), ebgR(g)
evgA_evgS	fruR	acrD	mdtK	-0.90743	evgA(a),
lexA	uidR	acrD	mdtE_mdtF	-0.90738	lexA(d), uidR(g)
crp	cspE	acrD	mdtE_mdtF	-0.9072	crp(b),
fruR	zntR	acrD	mdlA_mdlB	-0.9071	zntR(d)
mlc	zntR	acrD	emrK_emrY	-0.90689	mlc(f), zntR(d)
fis	lctR	acrD	emrA_emrB_emrR	-0.90672	fis(b), lctR(g)
gatR_1	lexA	acrD	mdlA_mdlB	-0.90669	lexA(d)
cspA	emrR	acrD	mdtK	-0.90666	cspA(g), emrR(a)
cspA	flhD	acrD	mdtK	-0.90665	cspA(g), flhD(e)
dsdC	flhD	acrD	mdtE_mdtF	-0.90662	dsdC(g), flhD(e)
ada_alkB	fnr	acrD	emrK_emrY	-0.90654	ada(g), fnr(b)
cspE	marA_marB_marR	acrD	emrK_emrY	-0.90616	marA(b), marR(b)
gadE	rbsR	acrD	mdtE_mdtF	-0.90594	gadE(d), rbsR(g)
deoR	flhD	acrD	emrA_emrB_emrR	-0.90584	deoR(g), flhD(e)
galS	soxS	acrD	emrK_emrY	-0.90579	galS(g), soxS(b)
fadR	marA_marB_marR	acrD	mdtK	-0.9057	fadR(g), marA(b), marR(b)
crp	uidR	acrD	mdlA_mdlB	-0.90553	crp(b), uidR(g)
cynR	zntR	acrD	emrA_emrB_emrR	-0.90545	zntR(d)
lrhA	lrp	acrD	emrA_emrB_emrR	-0.90541	lrhA(e), lrp(f)
crp	flhD	acrD	mdlA_mdlB	-0.90538	crp(b), flhD(e)
purR	zntR	acrA_acrB	acrD	-0.90536	purR(g), zntR(d)
cpxR	emrR	acrD	acrE_acrF	-0.90535	emrR(a)
evgA_evgS	xylR	acrD	mdtK	-0.90533	evgA(a), xylR(g)
ada_alkB	ihfA_pheS_pheT	acrD	acrE_acrF	-0.9053	ada(g), ihfA(b)
ihfA_pheS_pheT	lexA	acrD	emrE_renD	-0.90529	ihfA(b), lexA(d)
emrR	lysR	acrD	mdtE_mdtF	-0.90522	emrR(a), lysR(g)
gadE	leuO	acrD	mdtK	-0.90519	gadE(d), leuO(g)
lrhA	zntR	acrD	acrE_acrF	-0.90514	lrhA(e), zntR(d)
agaR	fis	acrD	emrK_emrY	-0.90512	agaR(g), fis(b)
iclR	lexA	acrD	emrK_emrY	-0.90486	iclR(g), lexA(d)
ihfA_pheS_pheT	lexA	acrD	emrA_emrB_emrR	-0.90484	ihfA(b), lexA(d)
gadX	ihfA_pheS_pheT	acrD	emrK_emrY	-0.90482	gadX(g), ihfA(b)
lrhA	ompR	acrD	emrE_renD	-0.90478	lrhA(e), ompR(e)
evgA_evgS	rbsR	acrD	emrK_emrY	-0.90473	evgA(a), rbsR(g)
flhD	kdpE	acrD	emrE_renD	-0.90468	flhD(e), kdpE(f)
cspA	flhD	acrD	mdtE_mdtF	-0.90466	cspA(g), flhD(e)
envY_ompT	tdcA_tdcB_tdcC_tdcD_tdcE_tdcF_tdcG	acrD	acrE_acrF	-0.90459	envY(e), tdcA(f)
emrR	phoB_phoR	acrD	emrE_renD	-0.90457	emrR(a), phoB(f)
galS	soxS	acrD	mdlA_mdlB	-0.90437	galS(g), soxS(b)
asnC	qseB	acrD	emrK_emrY	-0.90432	qseB(e)
rob	uhpA_uhpB_uhpC	acrD	emrK_emrY	-0.90432	rob(a), uhpA(f)
crp	cytR	acrD	emrA_emrB_emrR	-0.90427	crp(b), cytR(f)
fruR	qseB	acrD	emrK_emrY	-0.90417	qseB(e)
envY_ompT	uidR	acrD	mdlA_mdlB	-0.90405	envY(e), uidR(g)
birA	fis	acrD	acrE_acrF	-0.90404	fis(b)
crp	cspE	acrD	emrA_emrB_emrR	-0.90404	crp(b),
ihfA_pheS_pheT	iscR	acrD	emrA_emrB_emrR	-0.90385	ihfA(b), iscR(c)
evgA_evgS	ulaR	acrD	macB	-0.90371	evgA(a), ulaR(g)
ihfA_pheS_pheT	kdpE	acrD	yojI	-0.90353	ihfA(b), kdpE(f)
hyfR	slyA	tolC	acrD	-0.90349	hyfR(f), slyA(c)
asnC	zntR	acrD	emrE_renD	-0.90345	zntR(d)
lrhA	zntR	acrD	emrK_emrY	-0.90344	lrhA(e), zntR(d)
mlc	phoP_phoQ	acrD	emrE_renD	-0.9034	mlc(f), phoP(a)
fabR	lrhA	acrD	msbA	-0.90323	fabR(g), lrhA(e)
atoC	flhD	acrD	emrA_emrB_emrR	-0.90316	flhD(e)
caiF	zntR	acrD	mdlA_mdlB	-0.90314	caiF(g), zntR(d)
emrR	kdpE	acrD	mdtE_mdtF	-0.90302	emrR(a), kdpE(f)
iscR	uidR	acrD	mdtE_mdtF	-0.90295	iscR(c), uidR(g)
ihfA_pheS_pheT	iscR	acrD	cmr	-0.90289	ihfA(b), iscR(c)
gadE	gadW	acrD	mdtK	-0.90284	gadE(d),
lrhA	metR	acrD	acrE_acrF	-0.90273	lrhA(e), metR(g)
arcA	lrhA	acrD	msbA	-0.90267	arcA(b), lrhA(e)
cadC	fnr	acrD	mdtE_mdtF	-0.90261	cadC(g), fnr(b)
ada_alkB	fis	acrD	mdlA_mdlB	-0.90258	ada(g), fis(b)
deoR	fnr	acrD	emrA_emrB_emrR	-0.90246	deoR(g), fnr(b)
dcuR_dcuS	lrhA	acrD	msbA	-0.90237	lrhA(e)
qseB	tdcA_tdcB_tdcC_tdcD_tdcE_tdcF_tdcG	acrD	mdtE_mdtF	-0.90226	qseB(e), tdcA(f)
flhD	kdpE	acrD	mdtE_mdtF	-0.90217	flhD(e), kdpE(f)
argP	yiaJ	acrD	mdtK	-0.90201	argP(d), yiaJ(g)
betI	pspF	acrD	mdtK	-0.90192	betI(c), pspF(g)
crp	pspF	acrD	emrK_emrY	-0.90191	crp(b), pspF(g)
fnr	gadX	acrD	acrE_acrF	-0.90189	fnr(b), gadX(g)
ompR	zur	acrD	acrE_acrF	-0.90176	ompR(e), zur(f)
crp	uidR	acrD	acrE_acrF	-0.90165	crp(b), uidR(g)
cysB	fis	acrD	acrE_acrF	-0.90147	cysB(g), fis(b)
envY_ompT	lrhA	acrD	msbA	-0.90147	envY(e), lrhA(e)
gadX	lexA	acrD	emrE_renD	-0.90147	gadX(g), lexA(d)
fis	hupA	acrD	mdtE_mdtF	-0.9013	fis(b), hupA(g)
arcA	fadR	acrD	mdtE_mdtF	-0.90128	arcA(b), fadR(g)
lrhA	zntR	acrD	emrE_renD	-0.90127	lrhA(e), zntR(d)
phoB_phoR	soxS	acrD	cmr	-0.90122	phoB(f), soxS(b)
chbR	flhD	acrD	cmr	-0.90118	chbR(f), flhD(e)
envY_ompT	fadR	acrD	emrA_emrB_emrR	-0.90105	envY(e), fadR(g)
caiF	zntR	acrD	acrE_acrF	-0.90104	caiF(g), zntR(d)
iscR	rbsR	acrD	acrE_acrF	-0.90103	iscR(c), rbsR(g)
oxyR	qseB	acrD	emrA_emrB_emrR	-0.90081	qseB(e)
emrR	hupA	acrD	mdlA_mdlB	-0.9008	emrR(a), hupA(g)
cspE	iscR	acrD	acrE_acrF	-0.90074	iscR(c)
mlc	zntR	acrD	emrE_renD	-0.90069	mlc(f), zntR(d)
cueR	uidR	acrD	yojI	-0.90033	cueR(d), uidR(g)
lrhA	tdcR	acrD	emrK_emrY	-0.90025	lrhA(e), tdcR(f)
caiF	cueR	acrD	emrK_emrY	-0.90021	caiF(g), cueR(d)
crp	iclR	acrD	acrE_acrF	-0.90013	crp(b), iclR(g)
argP	gntR	acrD	emrK_emrY	-0.90006	argP(d),

## Sheet: acrEF
Regulator	Regulator	Target	Target	Classification	Evidence
iscR	marA_marB_marR	acrE_acrF	mdlA_mdlB	-0.99112	iscR(c), marA(b), marR(b)
iscR	mtlR	acrE_acrF	mdlA_mdlB	-0.99021	iscR(c), mtlR(g)
iscR	mtlR	acrE_acrF	cmr	-0.99002	iscR(c), mtlR(g)
iscR	lexA	acrE_acrF	mdlA_mdlB	-0.98956	iscR(c), lexA(d)
iscR	lexA	acrE_acrF	cmr	-0.9867	iscR(c), lexA(d)
deoR	lrhA	acrE_acrF	mdlA_mdlB	-0.9865	deoR(g), lrhA(e)
fis	gadE	acrE_acrF	cmr	-0.9848	fis(b), gadE(d)
crp	fadR	acrE_acrF	mdlA_mdlB	-0.98377	crp(b), fadR(g)
iscR	norR	acrE_acrF	mdlA_mdlB	-0.9836	iscR(c), norR(g)
fis	tyrR	acrE_acrF	cmr	-0.98286	fis(b), tyrR(f)
dsdC	fis	acrE_acrF	emrK_emrY	-0.98241	dsdC(g), fis(b)
marA_marB_marR	tdcA_tdcB_tdcC_tdcD_tdcE_tdcF_tdcG	acrA_acrB	acrE_acrF	-0.98217	marA(b), marR(b), tdcA(f)
deoR	lrhA	acrE_acrF	cmr	-0.98186	deoR(g), lrhA(e)
lexA	marA_marB_marR	acrE_acrF	emrK_emrY	-0.98148	lexA(d), marA(b), marR(b)
emrR	hupA	acrE_acrF	emrK_emrY	-0.98101	emrR(a), hupA(g)
ompR	pspF	acrE_acrF	emrK_emrY	-0.98098	ompR(e), pspF(g)
glcC	ihfA_pheS_pheT	acrE_acrF	cmr	-0.9809	glcC(g), ihfA(b)
fis	treR	acrE_acrF	cmr	-0.98089	fis(b), treR(f)
dnaA_dnaN_recF	emrR	acrE_acrF	emrK_emrY	-0.98061	dnaA(g), emrR(a)
lexA	tdcA_tdcB_tdcC_tdcD_tdcE_tdcF_tdcG	acrA_acrB	acrE_acrF	-0.98051	lexA(d), tdcA(f)
cysB	ihfA_pheS_pheT	acrE_acrF	cmr	-0.98048	cysB(g), ihfA(b)
emrR	kdpE	acrE_acrF	emrK_emrY	-0.98046	emrR(a), kdpE(f)
caiF	fis	acrE_acrF	emrK_emrY	-0.97978	caiF(g), fis(b)
fis	nac	acrE_acrF	cmr	-0.97949	fis(b), nac(g)
ihfA_pheS_pheT	iscR	acrE_acrF	emrK_emrY	-0.97881	ihfA(b), iscR(c)
asnC	fis	acrE_acrF	emrK_emrY	-0.97874	fis(b)
fis	gadE	acrE_acrF	mdlA_mdlB	-0.97852	fis(b), gadE(d)
galR	lexA	acrE_acrF	cmr	-0.97849	galR(g), lexA(d)
crp	cadC	acrE_acrF	mdlA_mdlB	-0.97834	crp(b), cadC(g)
dsdC	fis	acrE_acrF	macB	-0.97815	dsdC(g), fis(b)
arcA	cspA	acrE_acrF	cmr	-0.97785	arcA(b), cspA(g)
iscR	marA_marB_marR	acrE_acrF	cmr	-0.97741	iscR(c), marA(b), marR(b)
arcA	gadX	acrE_acrF	cmr	-0.97732	arcA(b), gadX(g)
ompR	tdcA_tdcB_tdcC_tdcD_tdcE_tdcF_tdcG	acrE_acrF	emrK_emrY	-0.97717	ompR(e), tdcA(f)
galR	marA_marB_marR	acrE_acrF	mdlA_mdlB	-0.97708	galR(g), marA(b), marR(b)
birA	lexA	acrE_acrF	mdlA_mdlB	-0.97702	lexA(d)
birA	ihfA_pheS_pheT	acrE_acrF	cmr	-0.97694	ihfA(b)
appY	fis	acrE_acrF	emrK_emrY	-0.97684	fis(b)
emrR	kdpE	acrE_acrF	mdtK	-0.97665	emrR(a), kdpE(f)
cysB	fis	acrE_acrF	emrK_emrY	-0.9766	cysB(g), fis(b)
argP	fis	acrE_acrF	emrK_emrY	-0.97641	argP(d), fis(b)
galR	ihfA_pheS_pheT	acrE_acrF	mdlA_mdlB	-0.97611	galR(g), ihfA(b)
emrR	phoB_phoR	acrE_acrF	emrK_emrY	-0.97606	emrR(a), phoB(f)
fis	fruR	acrE_acrF	cmr	-0.97605	fis(b),
fis	nanR	acrE_acrF	cmr	-0.97583	fis(b), nanR(f)
fis	hyfR	acrE_acrF	cmr	-0.97536	fis(b), hyfR(f)
birA	ihfA_pheS_pheT	acrE_acrF	mdlA_mdlB	-0.97512	ihfA(b)
iscR	tdcA_tdcB_tdcC_tdcD_tdcE_tdcF_tdcG	acrE_acrF	mdlA_mdlB	-0.97503	iscR(c), tdcA(f)
agaR	fis	acrE_acrF	emrK_emrY	-0.97501	agaR(g), fis(b)
galR	lexA	acrE_acrF	mdlA_mdlB	-0.97488	galR(g), lexA(d)
argP	rbsR	acrE_acrF	emrK_emrY	-0.97468	argP(d), rbsR(g)
evgA_evgS	rbsR	acrE_acrF	emrK_emrY	-0.97448	evgA(a), rbsR(g)
caiF	fnr	acrE_acrF	emrK_emrY	-0.97446	caiF(g), fnr(b)
cadC	marA_marB_marR	acrE_acrF	macB	-0.97438	cadC(g), marA(b), marR(b)
argP	pspF	acrE_acrF	emrK_emrY	-0.97428	argP(d), pspF(g)
evgA_evgS	pspF	acrE_acrF	emrK_emrY	-0.97423	evgA(a), pspF(g)
fis	nac	acrE_acrF	mdlA_mdlB	-0.97393	fis(b), nac(g)
arcA	mtlR	acrE_acrF	cmr	-0.97377	arcA(b), mtlR(g)
fis	glnG	acrE_acrF	cmr	-0.97368	fis(b), glnG(g)
argP	tdcA_tdcB_tdcC_tdcD_tdcE_tdcF_tdcG	acrE_acrF	emrK_emrY	-0.97359	argP(d), tdcA(f)
argP	idnR	acrE_acrF	emrK_emrY	-0.97347	argP(d), idnR(g)
lrhA	pspF	acrE_acrF	emrK_emrY	-0.97346	lrhA(e), pspF(g)
ompR	rbsR	acrE_acrF	emrK_emrY	-0.97346	ompR(e), rbsR(g)
evgA_evgS	tdcA_tdcB_tdcC_tdcD_tdcE_tdcF_tdcG	acrE_acrF	emrK_emrY	-0.97342	evgA(a), tdcA(f)
fis	paaX_paaY	acrE_acrF	mdlA_mdlB	-0.97341	fis(b), paaX(g)
lrhA	rbsR	acrE_acrF	emrK_emrY	-0.97331	lrhA(e), rbsR(g)
leuO	zntR	acrE_acrF	mdlA_mdlB	-0.97326	leuO(g), zntR(d)
ada_alkB	emrR	acrD	acrE_acrF	-0.97312	ada(g), emrR(a)
ihfA_pheS_pheT	iscR	acrD	acrE_acrF	-0.97271	ihfA(b), iscR(c)
leuO	qseB	acrE_acrF	mdlA_mdlB	-0.97266	leuO(g), qseB(e)
ilvY	lexA	acrE_acrF	cmr	-0.97227	ilvY(g), lexA(d)
iscR	norR	acrE_acrF	cmr	-0.97218	iscR(c), norR(g)
ada_alkB	zntR	acrE_acrF	mdlA_mdlB	-0.97217	ada(g), zntR(d)
cpxR	fis	acrE_acrF	emrK_emrY	-0.97216	fis(b)
fadR	marA_marB_marR	acrD	acrE_acrF	-0.97211	fadR(g), marA(b), marR(b)
argR	fis	acrE_acrF	emrK_emrY	-0.97207	argR(g), fis(b)
lrhA	tdcA_tdcB_tdcC_tdcD_tdcE_tdcF_tdcG	acrE_acrF	emrK_emrY	-0.972	lrhA(e), tdcA(f)
ihfA_pheS_pheT	norR	acrE_acrF	emrK_emrY	-0.97193	ihfA(b), norR(g)
iscR	tdcA_tdcB_tdcC_tdcD_tdcE_tdcF_tdcG	acrE_acrF	cmr	-0.9717	iscR(c), tdcA(f)
cueR	fis	acrE_acrF	emrK_emrY	-0.97149	cueR(d), fis(b)
soxS	tdcA_tdcB_tdcC_tdcD_tdcE_tdcF_tdcG	acrE_acrF	cmr	-0.97145	soxS(b), tdcA(f)
fis	treR	acrE_acrF	mdlA_mdlB	-0.97142	fis(b), treR(f)
envY_ompT	fis	acrE_acrF	emrK_emrY	-0.97131	envY(e), fis(b)
arcA	ihfA_pheS_pheT	acrE_acrF	cmr	-0.97125	arcA(b), ihfA(b)
lexA	mtlR	acrE_acrF	emrK_emrY	-0.97118	lexA(d), mtlR(g)
rob	tdcA_tdcB_tdcC_tdcD_tdcE_tdcF_tdcG	acrE_acrF	cmr	-0.97117	rob(a), tdcA(f)
cysB	fnr	acrE_acrF	emrK_emrY	-0.97114	cysB(g), fnr(b)
birA	marA_marB_marR	acrE_acrF	mdlA_mdlB	-0.97102	marA(b), marR(b)
emrR	kdpE	acrE_acrF	macB	-0.97098	emrR(a), kdpE(f)
gcvA	lexA	acrE_acrF	mdlA_mdlB	-0.97096	gcvA(g), lexA(d)
evgA_evgS	iclR	acrE_acrF	emrK_emrY	-0.97086	evgA(a), iclR(g)
envY_ompT	fis	acrE_acrF	mdlA_mdlB	-0.97051	envY(e), fis(b)
fis	nanR	acrE_acrF	emrA_emrB_emrR	-0.97051	fis(b), nanR(f)
fis	qseB	acrE_acrF	cmr	-0.97051	fis(b), qseB(e)
evgA_evgS	fis	acrE_acrF	emrK_emrY	-0.97045	evgA(a), fis(b)
fis	hyfR	acrE_acrF	emrA_emrB_emrR	-0.97034	fis(b), hyfR(f)
dsdC	fnr	acrE_acrF	emrK_emrY	-0.97019	dsdC(g), fnr(b)
evgA_evgS	fnr	acrE_acrF	emrA_emrB_emrR	-0.97009	evgA(a), fnr(b)
chbR	fis	acrE_acrF	emrK_emrY	-0.97008	chbR(f), fis(b)
cusR_cusS	fis	acrE_acrF	emrK_emrY	-0.97007	fis(b)
crp	fis	acrE_acrF	emrK_emrY	-0.97006	crp(b), fis(b)
iscR	rbsR	acrE_acrF	mdlA_mdlB	-0.97002	iscR(c), rbsR(g)
arcA	pspF	acrE_acrF	emrK_emrY	-0.96998	arcA(b), pspF(g)
iscR	mtlR	acrE_acrF	emrA_emrB_emrR	-0.96992	iscR(c), mtlR(g)
argR	fis	acrE_acrF	macB	-0.96988	argR(g), fis(b)
argP	deoR	acrE_acrF	mdtK	-0.96985	argP(d), deoR(g)
fis	gadW	acrE_acrF	cmr	-0.96981	fis(b),
adiY	fis	acrE_acrF	emrK_emrY	-0.9698	fis(b)
cueR	tdcA_tdcB_tdcC_tdcD_tdcE_tdcF_tdcG	acrE_acrF	emrK_emrY	-0.9698	cueR(d), tdcA(f)
cysB	fis	acrE_acrF	cmr	-0.96969	cysB(g), fis(b)
gcvA	lexA	acrE_acrF	cmr	-0.96963	gcvA(g), lexA(d)
crp	tdcA_tdcB_tdcC_tdcD_tdcE_tdcF_tdcG	acrE_acrF	emrK_emrY	-0.96962	crp(b), tdcA(f)
iscR	rbsR	acrE_acrF	cmr	-0.96948	iscR(c), rbsR(g)
araC	ihfA_pheS_pheT	acrE_acrF	cmr	-0.96944	araC(g), ihfA(b)
emrR	flhD	acrE_acrF	macB	-0.96942	emrR(a), flhD(e)
cueR	rbsR	acrE_acrF	emrK_emrY	-0.96937	cueR(d), rbsR(g)
gcvA	ihfA_pheS_pheT	acrE_acrF	mdlA_mdlB	-0.96933	gcvA(g), ihfA(b)
envY_ompT	gutM_gutQ_srlA_srlB_srlD_srlE_srlR	acrE_acrF	emrK_emrY	-0.96921	envY(e), gutM(g), srlR(f)
fis	tyrR	acrE_acrF	emrA_emrB_emrR	-0.96919	fis(b), tyrR(f)
agaR	fis	acrE_acrF	macB	-0.96911	agaR(g), fis(b)
envY_ompT	tdcA_tdcB_tdcC_tdcD_tdcE_tdcF_tdcG	acrE_acrF	mdlA_mdlB	-0.96909	envY(e), tdcA(f)
rob	tdcA_tdcB_tdcC_tdcD_tdcE_tdcF_tdcG	acrE_acrF	emrK_emrY	-0.96909	rob(a), tdcA(f)
ebgR	fis	acrE_acrF	macB	-0.96906	ebgR(g), fis(b)
argP	ulaR	acrE_acrF	macB	-0.96905	argP(d), ulaR(g)
deoR	ompR	acrE_acrF	mdlA_mdlB	-0.96897	deoR(g), ompR(e)
csgD_csgE_csgF_csgG	ulaR	acrE_acrF	macB	-0.96884	csgD(e), ulaR(g)
crp	rbsR	acrE_acrF	emrK_emrY	-0.9688	crp(b), rbsR(g)
cadC	marA_marB_marR	acrE_acrF	emrK_emrY	-0.96871	cadC(g), marA(b), marR(b)
agaR	fnr	acrE_acrF	emrK_emrY	-0.96863	agaR(g), fnr(b)
cysB	flhD	acrE_acrF	cmr	-0.9682	cysB(g), flhD(e)
argP	fnr	acrE_acrF	emrK_emrY	-0.96813	argP(d), fnr(b)
crp	idnR	acrE_acrF	emrK_emrY	-0.96813	crp(b), idnR(g)
evgA_evgS	uidR	acrE_acrF	emrK_emrY	-0.96811	evgA(a), uidR(g)
fis	paaX_paaY	acrE_acrF	emrA_emrB_emrR	-0.96794	fis(b), paaX(g)
hdfR	marA_marB_marR	acrE_acrF	mdlA_mdlB	-0.9679	hdfR(g), marA(b), marR(b)
envY_ompT	pspF	acrE_acrF	emrK_emrY	-0.96786	envY(e), pspF(g)
ihfA_pheS_pheT	marA_marB_marR	acrE_acrF	emrK_emrY	-0.96777	ihfA(b), marA(b), marR(b)
emrR	phoB_phoR	acrE_acrF	macB	-0.96775	emrR(a), phoB(f)
alsR	fis	acrE_acrF	macB	-0.96767	fis(b)
argP	fis	acrE_acrF	macB	-0.96759	argP(d), fis(b)
cysB	fnr	acrE_acrF	cmr	-0.96751	cysB(g), fnr(b)
arcA	iclR	acrE_acrF	cmr	-0.9675	arcA(b), iclR(g)
fis	qseB	acrE_acrF	mdlA_mdlB	-0.96749	fis(b), qseB(e)
ada_alkB	ydeO	acrE_acrF	mdlA_mdlB	-0.96748	ada(g), ydeO(d)
envY_ompT	fis	acrE_acrF	cmr	-0.96744	envY(e), fis(b)
lexA	norR	acrE_acrF	emrK_emrY	-0.96744	lexA(d), norR(g)
fis	nac	acrE_acrF	emrA_emrB_emrR	-0.96742	fis(b), nac(g)
arcA	lexA	acrE_acrF	cmr	-0.96731	arcA(b), lexA(d)
csiR	fis	acrE_acrF	cmr	-0.96726	csiR(g), fis(b)
fis	pdhR	acrE_acrF	mdlA_mdlB	-0.96712	fis(b), pdhR(g)
ihfA_pheS_pheT	iscR	acrE_acrF	mdtK	-0.96704	ihfA(b), iscR(c)
ada_alkB	ydeO	acrE_acrF	cmr	-0.96693	ada(g), ydeO(d)
lrhA	lrp	acrD	acrE_acrF	-0.96693	lrhA(e), lrp(f)
gcvA	marA_marB_marR	acrE_acrF	mdlA_mdlB	-0.96691	gcvA(g), marA(b), marR(b)
cueR	pspF	acrE_acrF	emrK_emrY	-0.96684	cueR(d), pspF(g)
fis	paaX_paaY	acrE_acrF	cmr	-0.96682	fis(b), paaX(g)
arcA	cspA	acrE_acrF	mdlA_mdlB	-0.96677	arcA(b), cspA(g)
evgA_evgS	fnr	acrE_acrF	emrK_emrY	-0.96665	evgA(a), fnr(b)
leuO	qseB	acrD	acrE_acrF	-0.96665	leuO(g), qseB(e)
arcA	fadR	acrE_acrF	cmr	-0.96654	arcA(b), fadR(g)
cysB	fnr	acrE_acrF	emrA_emrB_emrR	-0.96651	cysB(g), fnr(b)
fhlA_hypA_hypB_hypC_hypD_hypE	zntR	acrD	acrE_acrF	-0.96649	fhlA(g), zntR(d)
fis	glnG	acrE_acrF	mdlA_mdlB	-0.96649	fis(b), glnG(g)
lctR	zntR	acrE_acrF	mdlA_mdlB	-0.96649	lctR(g), zntR(d)
arcA	norR	acrE_acrF	cmr	-0.96648	arcA(b), norR(g)
chbR	marA_marB_marR	acrE_acrF	mdlA_mdlB	-0.96644	chbR(f), marA(b), marR(b)
dnaA_dnaN_recF	flhD	acrE_acrF	mdtK	-0.96637	dnaA(g), flhD(e)
argR	fnr	acrE_acrF	emrK_emrY	-0.96624	argR(g), fnr(b)
crp	iclR	acrE_acrF	emrK_emrY	-0.96597	crp(b), iclR(g)
deoR	lrhA	acrE_acrF	emrK_emrY	-0.96582	deoR(g), lrhA(e)
dcuR_dcuS	fis	acrE_acrF	emrK_emrY	-0.96569	fis(b)
iscR	rbsR	acrE_acrF	emrK_emrY	-0.96565	iscR(c), rbsR(g)
emrR	zraR_zraS	acrE_acrF	emrK_emrY	-0.96564	emrR(a), zraR(g)
fis	nanR	acrE_acrF	mdlA_mdlB	-0.96557	fis(b), nanR(f)
araC	fis	acrE_acrF	cmr	-0.96554	araC(g), fis(b)
fis	lysR	acrE_acrF	mdlA_mdlB	-0.96541	fis(b), lysR(g)
kdpE	lexA	acrE_acrF	mdlA_mdlB	-0.9654	kdpE(f), lexA(d)
fhlA_hypA_hypB_hypC_hypD_hypE	ihfA_pheS_pheT	acrE_acrF	mdlA_mdlB	-0.96539	fhlA(g), ihfA(b)
ihfA_pheS_pheT	mtlR	acrE_acrF	emrK_emrY	-0.96529	ihfA(b), mtlR(g)
crp	tdcA_tdcB_tdcC_tdcD_tdcE_tdcF_tdcG	acrE_acrF	mdlA_mdlB	-0.96521	crp(b), tdcA(f)
arcA	dnaA_dnaN_recF	acrE_acrF	emrK_emrY	-0.96516	arcA(b), dnaA(g)
chbR	lexA	acrE_acrF	mdlA_mdlB	-0.9651	chbR(f), lexA(d)
cueR	idnR	acrE_acrF	emrK_emrY	-0.96506	cueR(d), idnR(g)
fis	gadW	acrE_acrF	mdlA_mdlB	-0.96506	fis(b),
envY_ompT	tdcA_tdcB_tdcC_tdcD_tdcE_tdcF_tdcG	acrE_acrF	emrK_emrY	-0.96502	envY(e), tdcA(f)
cbl	fis	acrE_acrF	macB	-0.965	fis(b)
iscR	uidR	acrE_acrF	mdlA_mdlB	-0.96499	iscR(c), uidR(g)
evgA_evgS	fadR	acrE_acrF	emrA_emrB_emrR	-0.96495	evgA(a), fadR(g)
cspA	marA_marB_marR	acrE_acrF	emrK_emrY	-0.96485	cspA(g), marA(b), marR(b)
iscR	tdcA_tdcB_tdcC_tdcD_tdcE_tdcF_tdcG	acrE_acrF	emrK_emrY	-0.96484	iscR(c), tdcA(f)
arcA	tdcA_tdcB_tdcC_tdcD_tdcE_tdcF_tdcG	acrE_acrF	emrK_emrY	-0.96475	arcA(b), tdcA(f)
fis	pdhR	acrE_acrF	cmr	-0.96471	fis(b), pdhR(g)
galR	marA_marB_marR	acrE_acrF	cmr	-0.9647	galR(g), marA(b), marR(b)
exuR	fnr	acrE_acrF	emrA_emrB_emrR	-0.96458	exuR(g), fnr(b)
deoR	ompR	acrE_acrF	cmr	-0.96457	deoR(g), ompR(e)
qseB	ulaR	acrE_acrF	macB	-0.96449	qseB(e), ulaR(g)
fis	leuO	acrE_acrF	cmr	-0.96448	fis(b), leuO(g)
evgA_evgS	idnR	acrE_acrF	emrK_emrY	-0.96447	evgA(a), idnR(g)
appY	fnr	acrE_acrF	emrK_emrY	-0.96438	fnr(b)
arcA	tdcA_tdcB_tdcC_tdcD_tdcE_tdcF_tdcG	acrE_acrF	cmr	-0.96427	arcA(b), tdcA(f)
fhlA_hypA_hypB_hypC_hypD_hypE	lexA	acrE_acrF	mdlA_mdlB	-0.96427	fhlA(g), lexA(d)
crp	pspF	acrE_acrF	emrK_emrY	-0.96426	crp(b), pspF(g)
leuO	zntR	acrD	acrE_acrF	-0.96419	leuO(g), zntR(d)
emrR	phoB_phoR	acrE_acrF	mdtK	-0.96414	emrR(a), phoB(f)
crp	fis	acrE_acrF	mdlA_mdlB	-0.96413	crp(b), fis(b)
ompR	zraR_zraS	acrE_acrF	emrK_emrY	-0.96408	ompR(e), zraR(g)
deoR	fis	acrE_acrF	cmr	-0.96405	deoR(g), fis(b)
gadE	tdcA_tdcB_tdcC_tdcD_tdcE_tdcF_tdcG	acrE_acrF	emrK_emrY	-0.96405	gadE(d), tdcA(f)
evgA_evgS	ulaR	acrE_acrF	macB	-0.96383	evgA(a), ulaR(g)
galR	ihfA_pheS_pheT	acrE_acrF	cmr	-0.9638	galR(g), ihfA(b)
chbR	fis	acrE_acrF	mdlA_mdlB	-0.96375	chbR(f), fis(b)
caiF	fis	acrE_acrF	mdtK	-0.96365	caiF(g), fis(b)
iscR	pspF	acrE_acrF	emrK_emrY	-0.96361	iscR(c), pspF(g)
arcA	fis	acrE_acrF	emrK_emrY	-0.96341	arcA(b), fis(b)
arcA	idnR	acrE_acrF	emrK_emrY	-0.96341	arcA(b), idnR(g)
fis	treR	acrE_acrF	emrA_emrB_emrR	-0.9633	fis(b), treR(f)
ada_alkB	zntR	acrE_acrF	cmr	-0.96328	ada(g), zntR(d)
cueR	deoR	acrE_acrF	mdtK	-0.96322	cueR(d), deoR(g)
deoR	ompR	acrE_acrF	emrA_emrB_emrR	-0.9632	deoR(g), ompR(e)
chbR	emrR	acrE_acrF	cmr	-0.96316	chbR(f), emrR(a)
envY_ompT	tdcA_tdcB_tdcC_tdcD_tdcE_tdcF_tdcG	acrE_acrF	cmr	-0.96313	envY(e), tdcA(f)
ihfA_pheS_pheT	marA_marB_marR	acrD	acrE_acrF	-0.96307	ihfA(b), marA(b), marR(b)
arcA	mtlR	acrE_acrF	mdlA_mdlB	-0.96301	arcA(b), mtlR(g)
fis	gadE	acrE_acrF	emrK_emrY	-0.96294	fis(b), gadE(d)
fis	glnG	acrE_acrF	emrA_emrB_emrR	-0.96282	fis(b), glnG(g)
gadE	rbsR	acrE_acrF	emrK_emrY	-0.9628	gadE(d), rbsR(g)
ompR	uidR	acrE_acrF	emrK_emrY	-0.96272	ompR(e), uidR(g)
dnaA_dnaN_recF	flhD	acrE_acrF	macB	-0.9626	dnaA(g), flhD(e)
betI	fis	acrE_acrF	macB	-0.96259	betI(c), fis(b)
cspA	ihfA_pheS_pheT	acrE_acrF	emrK_emrY	-0.96259	cspA(g), ihfA(b)
alpA	fis	acrE_acrF	cmr	-0.96256	alpA(g), fis(b)
birA	lexA	acrE_acrF	cmr	-0.96249	lexA(d)
cueR	fis	acrE_acrF	mdtK	-0.96245	cueR(d), fis(b)
cspA	flhD	acrE_acrF	mdtK	-0.96243	cspA(g), flhD(e)
arcA	gadX	acrE_acrF	mdlA_mdlB	-0.96239	arcA(b), gadX(g)
argP	uidR	acrE_acrF	emrK_emrY	-0.96227	argP(d), uidR(g)
arcA	lexA	acrE_acrF	mdlA_mdlB	-0.96226	arcA(b), lexA(d)
cbl	fis	acrE_acrF	emrK_emrY	-0.96218	fis(b)
fis	narP	acrE_acrF	cmr	-0.96209	fis(b), narP(g)
evgA_evgS	iclR	acrE_acrF	emrA_emrB_emrR	-0.96201	evgA(a), iclR(g)
crp	marA_marB_marR	acrE_acrF	mdlA_mdlB	-0.96197	crp(b), marA(b), marR(b)
hdfR	lexA	acrE_acrF	mdlA_mdlB	-0.96196	hdfR(g), lexA(d)
arcA	emrR	acrE_acrF	emrK_emrY	-0.96193	arcA(b), emrR(a)
asnC	fnr	acrE_acrF	emrK_emrY	-0.96193	fnr(b)
hdfR	ihfA_pheS_pheT	acrE_acrF	emrK_emrY	-0.9619	hdfR(g), ihfA(b)
ada_alkB	fis	acrD	acrE_acrF	-0.96187	ada(g), fis(b)
arcA	iclR	acrE_acrF	mdlA_mdlB	-0.96186	arcA(b), iclR(g)
caiF	fis	acrE_acrF	macB	-0.9618	caiF(g), fis(b)
gadX	marA_marB_marR	acrE_acrF	emrK_emrY	-0.9618	gadX(g), marA(b), marR(b)
fis	tyrR	acrE_acrF	mdlA_mdlB	-0.96179	fis(b), tyrR(f)
crp	rbsR	acrE_acrF	mdlA_mdlB	-0.96177	crp(b), rbsR(g)
exuR	fis	acrE_acrF	emrK_emrY	-0.96176	exuR(g), fis(b)
argP	fhlA_hypA_hypB_hypC_hypD_hypE	acrE_acrF	mdtK	-0.96172	argP(d), fhlA(g)
deoR	phoP_phoQ	acrE_acrF	emrA_emrB_emrR	-0.96157	deoR(g), phoP(a)
dcuR_dcuS	fis	acrE_acrF	macB	-0.96154	fis(b)
chbR	ihfA_pheS_pheT	acrE_acrF	cmr	-0.96149	chbR(f), ihfA(b)
atoC	fis	acrE_acrF	cmr	-0.96145	fis(b)
fis	nac	acrE_acrF	emrK_emrY	-0.96139	fis(b), nac(g)
argP	pspF	acrE_acrF	mdtK	-0.96117	argP(d), pspF(g)
argP	deoR	acrE_acrF	emrK_emrY	-0.96099	argP(d), deoR(g)
cspA	fis	acrE_acrF	macB	-0.96096	cspA(g), fis(b)
betI	ulaR	acrE_acrF	macB	-0.96095	betI(c), ulaR(g)
fis	lysR	acrE_acrF	cmr	-0.96091	fis(b), lysR(g)
phoP_phoQ	tdcA_tdcB_tdcC_tdcD_tdcE_tdcF_tdcG	acrE_acrF	emrK_emrY	-0.96087	phoP(a), tdcA(f)
crp	fnr	acrE_acrF	emrK_emrY	-0.96071	crp(b), fnr(b)
fis	pdhR	acrE_acrF	emrA_emrB_emrR	-0.96069	fis(b), pdhR(g)
fis	fruR	acrE_acrF	emrA_emrB_emrR	-0.96066	fis(b),
hyfR	zntR	acrD	acrE_acrF	-0.96066	hyfR(f), zntR(d)
cspA	emrR	acrE_acrF	emrK_emrY	-0.96064	cspA(g), emrR(a)
arcA	rbsR	acrE_acrF	emrK_emrY	-0.96063	arcA(b), rbsR(g)
argP	fis	acrE_acrF	mdtK	-0.9606	argP(d), fis(b)
crp	lexA	acrE_acrF	mdlA_mdlB	-0.96048	crp(b), lexA(d)
fis	qseB	acrE_acrF	emrA_emrB_emrR	-0.96041	fis(b), qseB(e)
fucR	lexA	acrE_acrF	mdlA_mdlB	-0.96034	fucR(g), lexA(d)
cueR	deoR	acrE_acrF	emrK_emrY	-0.96027	cueR(d), deoR(g)
agaR	fis	acrE_acrF	mdtK	-0.96015	agaR(g), fis(b)
arcA	gutM_gutQ_srlA_srlB_srlD_srlE_srlR	acrE_acrF	emrK_emrY	-0.96015	arcA(b), gutM(g), srlR(f)
fis	oxyR	acrE_acrF	mdlA_mdlB	-0.96012	fis(b),
cspA	marA_marB_marR	acrD	acrE_acrF	-0.96011	cspA(g), marA(b), marR(b)
cueR	fis	acrE_acrF	macB	-0.96011	cueR(d), fis(b)
betI	fhlA_hypA_hypB_hypC_hypD_hypE	acrE_acrF	mdtK	-0.95999	betI(c), fhlA(g)
fucR	ihfA_pheS_pheT	acrE_acrF	mdlA_mdlB	-0.95996	fucR(g), ihfA(b)
emrR	gadX	acrE_acrF	macB	-0.95979	emrR(a), gadX(g)
crp	mtlR	acrE_acrF	mdlA_mdlB	-0.95977	crp(b), mtlR(g)
lctR	qseB	acrE_acrF	emrK_emrY	-0.95967	lctR(g), qseB(e)
fis	gadW	acrE_acrF	emrA_emrB_emrR	-0.95961	fis(b),
lexA	rbsR	acrA_acrB	acrE_acrF	-0.9595	lexA(d), rbsR(g)
evgA_evgS	fhlA_hypA_hypB_hypC_hypD_hypE	acrE_acrF	mdtK	-0.95939	evgA(a), fhlA(g)
arcA	cytR	acrE_acrF	cmr	-0.95921	arcA(b), cytR(f)
crp	fnr	acrE_acrF	mdlA_mdlB	-0.95909	crp(b), fnr(b)
fis	gadE	acrE_acrF	emrA_emrB_emrR	-0.95908	fis(b), gadE(d)
lexA	mtlR	acrD	acrE_acrF	-0.95902	lexA(d), mtlR(g)
exuR	flhD	acrE_acrF	emrA_emrB_emrR	-0.95894	exuR(g), flhD(e)
envY_ompT	rbsR	acrE_acrF	mdlA_mdlB	-0.95892	envY(e), rbsR(g)
evgA_evgS	flhD	acrE_acrF	emrA_emrB_emrR	-0.9589	evgA(a), flhD(e)
iscR	marA_marB_marR	acrE_acrF	emrA_emrB_emrR	-0.9588	iscR(c), marA(b), marR(b)
hdfR	ihfA_pheS_pheT	acrE_acrF	mdlA_mdlB	-0.95868	hdfR(g), ihfA(b)
cueR	uidR	acrE_acrF	emrK_emrY	-0.95864	cueR(d), uidR(g)
lexA	marA_marB_marR	acrD	acrE_acrF	-0.95856	lexA(d), marA(b), marR(b)
arcA	ihfA_pheS_pheT	acrE_acrF	mdlA_mdlB	-0.9585	arcA(b), ihfA(b)
dnaA_dnaN_recF	lexA	acrE_acrF	emrK_emrY	-0.95848	dnaA(g), lexA(d)
arcA	rbsR	acrE_acrF	cmr	-0.95843	arcA(b), rbsR(g)
fadR	lexA	acrD	acrE_acrF	-0.95843	fadR(g), lexA(d)
chbR	ihfA_pheS_pheT	acrE_acrF	mdlA_mdlB	-0.9584	chbR(f), ihfA(b)
cpxR	fis	acrE_acrF	mdlA_mdlB	-0.95837	fis(b)
fhlA_hypA_hypB_hypC_hypD_hypE	marA_marB_marR	acrE_acrF	mdlA_mdlB	-0.9583	fhlA(g), marA(b), marR(b)
fis	leuO	acrE_acrF	emrA_emrB_emrR	-0.95812	fis(b), leuO(g)
crp	ihfA_pheS_pheT	acrE_acrF	mdlA_mdlB	-0.9581	crp(b), ihfA(b)
argP	iclR	acrE_acrF	emrK_emrY	-0.95803	argP(d), iclR(g)
lctR	zntR	acrE_acrF	cmr	-0.95803	lctR(g), zntR(d)
emrR	lysR	acrE_acrF	emrK_emrY	-0.95799	emrR(a), lysR(g)
arcA	fis	acrE_acrF	cmr	-0.95798	arcA(b), fis(b)
emrR	kdpE	acrE_acrF	emrE_renD	-0.95792	emrR(a), kdpE(f)
ada_alkB	qseB	acrE_acrF	mdlA_mdlB	-0.95777	ada(g), qseB(e)
cspA	ihfA_pheS_pheT	acrE_acrF	macB	-0.95777	cspA(g), ihfA(b)
deoR	phoP_phoQ	acrE_acrF	mdlA_mdlB	-0.95777	deoR(g), phoP(a)
alpA	fnr	acrE_acrF	cmr	-0.95772	alpA(g), fnr(b)
crp	flhD	acrE_acrF	mdlA_mdlB	-0.95767	crp(b), flhD(e)
dnaA_dnaN_recF	ihfA_pheS_pheT	acrE_acrF	macB	-0.95755	dnaA(g), ihfA(b)
csgD_csgE_csgF_csgG	fis	acrE_acrF	macB	-0.95749	csgD(e), fis(b)
emrR	ihfA_pheS_pheT	acrE_acrF	macB	-0.95734	emrR(a), ihfA(b)
birA	fis	acrE_acrF	emrK_emrY	-0.9573	fis(b)
cspA	lexA	acrE_acrF	emrK_emrY	-0.95705	cspA(g), lexA(d)
arcA	zraR_zraS	acrE_acrF	emrK_emrY	-0.95704	arcA(b), zraR(g)
gadE	pspF	acrE_acrF	emrK_emrY	-0.95702	gadE(d), pspF(g)
csiR	ihfA_pheS_pheT	acrE_acrF	cmr	-0.95691	csiR(g), ihfA(b)
arcA	cspA	acrE_acrF	emrA_emrB_emrR	-0.95688	arcA(b), cspA(g)
crp	cspA	acrE_acrF	emrA_emrB_emrR	-0.95686	crp(b), cspA(g)
dnaA_dnaN_recF	marA_marB_marR	acrE_acrF	emrK_emrY	-0.9568	dnaA(g), marA(b), marR(b)
ada_alkB	cueR	acrE_acrF	mdlA_mdlB	-0.95679	ada(g), cueR(d)
cynR	fnr	acrE_acrF	mdlA_mdlB	-0.95677	fnr(b)
arcA	fnr	acrE_acrF	emrK_emrY	-0.95668	arcA(b), fnr(b)
argP	ulaR	acrE_acrF	emrK_emrY	-0.95663	argP(d), ulaR(g)
zntR	zraR_zraS	acrE_acrF	macB	-0.95655	zntR(d), zraR(g)
cadC	emrR	acrA_acrB	acrE_acrF	-0.95654	cadC(g), emrR(a)
cusR_cusS	fnr	acrE_acrF	emrK_emrY	-0.9565	fnr(b)
fhlA_hypA_hypB_hypC_hypD_hypE	ompR	acrD	acrE_acrF	-0.95642	fhlA(g), ompR(e)
crp	gadX	acrE_acrF	mdlA_mdlB	-0.95637	crp(b), gadX(g)
deoR	lrhA	acrE_acrF	emrA_emrB_emrR	-0.9563	deoR(g), lrhA(e)
emrR	galS	acrE_acrF	macB	-0.95602	emrR(a), galS(g)
emrR	lysR	acrE_acrF	mdlA_mdlB	-0.95598	emrR(a), lysR(g)
marA_marB_marR	rbsR	acrA_acrB	acrE_acrF	-0.95584	marA(b), marR(b), rbsR(g)
lrhA	zur	acrD	acrE_acrF	-0.95575	lrhA(e), zur(f)
argP	cynR	acrE_acrF	emrK_emrY	-0.95564	argP(d),
phoP_phoQ	rbsR	acrE_acrF	emrK_emrY	-0.95551	phoP(a), rbsR(g)
arcA	cytR	acrE_acrF	emrK_emrY	-0.95547	arcA(b), cytR(f)
crp	iclR	acrE_acrF	mdlA_mdlB	-0.95547	crp(b), iclR(g)
evgA_evgS	gutM_gutQ_srlA_srlB_srlD_srlE_srlR	acrE_acrF	emrK_emrY	-0.95532	evgA(a), gutM(g), srlR(f)
gadX	ihfA_pheS_pheT	acrE_acrF	emrK_emrY	-0.95526	gadX(g), ihfA(b)
soxS	tdcA_tdcB_tdcC_tdcD_tdcE_tdcF_tdcG	acrE_acrF	mdlA_mdlB	-0.95525	soxS(b), tdcA(f)
lctR	qseB	acrE_acrF	mdlA_mdlB	-0.95524	lctR(g), qseB(e)
cueR	pspF	acrE_acrF	mdtK	-0.95523	cueR(d), pspF(g)
fhlA_hypA_hypB_hypC_hypD_hypE	ihfA_pheS_pheT	acrE_acrF	cmr	-0.95518	fhlA(g), ihfA(b)
ilvY	lexA	acrE_acrF	emrA_emrB_emrR	-0.95508	ilvY(g), lexA(d)
dnaA_dnaN_recF	flhD	acrE_acrF	emrK_emrY	-0.95507	dnaA(g), flhD(e)
ebgR	fnr	acrE_acrF	emrK_emrY	-0.95504	ebgR(g), fnr(b)
crp	fadR	acrE_acrF	emrA_emrB_emrR	-0.95497	crp(b), fadR(g)
appY	emrR	acrE_acrF	emrK_emrY	-0.95496	emrR(a)
ihfA_pheS_pheT	iscR	acrE_acrF	emrE_renD	-0.95486	ihfA(b), iscR(c)
iscR	lexA	acrE_acrF	emrA_emrB_emrR	-0.95477	iscR(c), lexA(d)
soxS	tdcA_tdcB_tdcC_tdcD_tdcE_tdcF_tdcG	acrE_acrF	emrK_emrY	-0.95473	soxS(b), tdcA(f)
hyfR	ihfA_pheS_pheT	acrE_acrF	mdlA_mdlB	-0.95461	hyfR(f), ihfA(b)
leuO	qseB	acrE_acrF	emrK_emrY	-0.95442	leuO(g), qseB(e)
arcA	fnr	acrE_acrF	cmr	-0.95416	arcA(b), fnr(b)
envY_ompT	zraR_zraS	acrE_acrF	emrK_emrY	-0.95415	envY(e), zraR(g)
csiR	fis	acrE_acrF	macB	-0.95413	csiR(g), fis(b)
iscR	pspF	acrE_acrF	mdlA_mdlB	-0.95413	iscR(c), pspF(g)
envY_ompT	rbsR	acrE_acrF	cmr	-0.95393	envY(e), rbsR(g)
ebgR	fis	acrE_acrF	emrK_emrY	-0.95368	ebgR(g), fis(b)
gcvA	ihfA_pheS_pheT	acrE_acrF	cmr	-0.95349	gcvA(g), ihfA(b)
dcuR_dcuS	fnr	acrE_acrF	emrK_emrY	-0.95342	fnr(b)
phoP_phoQ	pspF	acrE_acrF	emrK_emrY	-0.95342	phoP(a), pspF(g)
fis	zraR_zraS	acrE_acrF	cmr	-0.95324	fis(b), zraR(g)
evgA_evgS	pspF	acrE_acrF	mdtK	-0.95318	evgA(a), pspF(g)
emrR	fucR	acrE_acrF	emrE_renD	-0.95301	emrR(a), fucR(g)
asnC	fis	acrE_acrF	macB	-0.953	fis(b)
ada_alkB	csgD_csgE_csgF_csgG	acrE_acrF	mdlA_mdlB	-0.95293	ada(g), csgD(e)
alpA	ihfA_pheS_pheT	acrE_acrF	cmr	-0.95292	alpA(g), ihfA(b)
arcA	emrR	acrE_acrF	mdlA_mdlB	-0.95291	arcA(b), emrR(a)
araC	fnr	acrE_acrF	cmr	-0.95288	araC(g), fnr(b)
crp	idnR	acrE_acrF	mdlA_mdlB	-0.95282	crp(b), idnR(g)
hns	ihfA_pheS_pheT	acrE_acrF	emrK_emrY	-0.95276	hns(g), ihfA(b)
chbR	fis	acrE_acrF	cmr	-0.95274	chbR(f), fis(b)
arcA	marA_marB_marR	acrE_acrF	mdlA_mdlB	-0.95273	arcA(b), marA(b), marR(b)
emrR	lctR	acrE_acrF	emrE_renD	-0.95273	emrR(a), lctR(g)
ada_alkB	cueR	acrE_acrF	emrA_emrB_emrR	-0.95267	ada(g), cueR(d)
fis	metJ	acrE_acrF	cmr	-0.95263	fis(b), metJ(f)
cueR	fhlA_hypA_hypB_hypC_hypD_hypE	acrE_acrF	mdtK	-0.95261	cueR(d), fhlA(g)
emrR	lctR	acrE_acrF	mdtE_mdtF	-0.95259	emrR(a), lctR(g)
lrhA	uidR	acrE_acrF	emrK_emrY	-0.95247	lrhA(e), uidR(g)
adiY	fis	acrE_acrF	mdlA_mdlB	-0.95244	fis(b)
lrhA	pspF	acrE_acrF	mdtK	-0.95243	lrhA(e), pspF(g)
envY_ompT	rbsR	acrE_acrF	emrK_emrY	-0.95236	envY(e), rbsR(g)
emrR	fucR	acrE_acrF	mdtE_mdtF	-0.95228	emrR(a), fucR(g)
birA	emrR	acrE_acrF	emrK_emrY	-0.95219	emrR(a)
iclR	marA_marB_marR	acrE_acrF	macB	-0.95219	iclR(g), marA(b), marR(b)
envY_ompT	pspF	acrE_acrF	mdlA_mdlB	-0.95218	envY(e), pspF(g)
arcA	iclR	acrE_acrF	emrK_emrY	-0.95212	arcA(b), iclR(g)
ihfA_pheS_pheT	lexA	acrE_acrF	emrK_emrY	-0.95212	ihfA(b), lexA(d)
emrR	gadX	acrE_acrF	mdtK	-0.95202	emrR(a), gadX(g)
lrhA	yiaJ	acrD	acrE_acrF	-0.952	lrhA(e), yiaJ(g)
evgA_evgS	ulaR	acrE_acrF	emrK_emrY	-0.95194	evgA(a), ulaR(g)
cysB	flhD	acrE_acrF	emrA_emrB_emrR	-0.95163	cysB(g), flhD(e)
fucR	ihfA_pheS_pheT	acrD	acrE_acrF	-0.95144	fucR(g), ihfA(b)
asnC	fis	acrE_acrF	mdlA_mdlB	-0.95143	fis(b)
evgA_evgS	mtlR	acrE_acrF	emrA_emrB_emrR	-0.95138	evgA(a), mtlR(g)
birA	ihfA_pheS_pheT	acrE_acrF	emrK_emrY	-0.95134	ihfA(b)
arcA	cadC	acrE_acrF	cmr	-0.95132	arcA(b), cadC(g)
fis	nagC	acrE_acrF	emrA_emrB_emrR	-0.9513	fis(b), nagC(f)
hyfR	lexA	acrE_acrF	mdlA_mdlB	-0.95128	hyfR(f), lexA(d)
exuR	fnr	acrE_acrF	emrK_emrY	-0.95127	exuR(g), fnr(b)
ada_alkB	betI	acrE_acrF	mdlA_mdlB	-0.95112	ada(g), betI(c)
hyfR	marA_marB_marR	acrE_acrF	mdlA_mdlB	-0.95084	hyfR(f), marA(b), marR(b)
ydeO	zraR_zraS	acrE_acrF	emrK_emrY	-0.95083	ydeO(d), zraR(g)
ihfA_pheS_pheT	tdcA_tdcB_tdcC_tdcD_tdcE_tdcF_tdcG	acrA_acrB	acrE_acrF	-0.95082	ihfA(b), tdcA(f)
hns	lexA	acrE_acrF	emrK_emrY	-0.95081	hns(g), lexA(d)
ada_alkB	cueR	acrE_acrF	cmr	-0.95067	ada(g), cueR(d)
ada_alkB	qseB	acrE_acrF	emrA_emrB_emrR	-0.95058	ada(g), qseB(e)
ihfA_pheS_pheT	iclR	acrE_acrF	emrK_emrY	-0.95056	ihfA(b), iclR(g)
fhlA_hypA_hypB_hypC_hypD_hypE	phoP_phoQ	acrD	acrE_acrF	-0.9504	fhlA(g), phoP(a)
emrR	hns	acrE_acrF	emrK_emrY	-0.95038	emrR(a), hns(g)
fis	gadE	acrE_acrF	emrE_renD	-0.95027	fis(b), gadE(d)
adiY	emrR	acrE_acrF	emrK_emrY	-0.95023	emrR(a)
arcA	gutM_gutQ_srlA_srlB_srlD_srlE_srlR	acrE_acrF	mdlA_mdlB	-0.95016	arcA(b), gutM(g), srlR(f)
chbR	fnr	acrE_acrF	mdlA_mdlB	-0.95011	chbR(f), fnr(b)
alpA	ihfA_pheS_pheT	acrE_acrF	mdlA_mdlB	-0.95004	alpA(g), ihfA(b)
emrR	phoB_phoR	acrE_acrF	emrE_renD	-0.95003	emrR(a), phoB(f)
crp	iclR	acrE_acrF	emrA_emrB_emrR	-0.94988	crp(b), iclR(g)
fhlA_hypA_hypB_hypC_hypD_hypE	qseB	acrD	acrE_acrF	-0.94987	fhlA(g), qseB(e)
fis	oxyR	acrE_acrF	cmr	-0.94984	fis(b),
envY_ompT	iclR	acrE_acrF	mdlA_mdlB	-0.9498	envY(e), iclR(g)
envY_ompT	hns	acrE_acrF	mdlA_mdlB	-0.94977	envY(e), hns(g)
chbR	emrR	acrE_acrF	emrK_emrY	-0.94971	chbR(f), emrR(a)
emrR	fabR	acrE_acrF	emrK_emrY	-0.9497	emrR(a), fabR(g)
cusR_cusS	fis	acrE_acrF	macB	-0.9496	fis(b)
deoR	phoP_phoQ	acrE_acrF	cmr	-0.94947	deoR(g), phoP(a)
alsR	fnr	acrE_acrF	emrK_emrY	-0.94945	fnr(b)
argP	gutM_gutQ_srlA_srlB_srlD_srlE_srlR	acrE_acrF	emrK_emrY	-0.94941	argP(d), gutM(g), srlR(f)
fis	gadE	acrE_acrF	mdtE_mdtF	-0.94938	fis(b), gadE(d)
arcA	fadR	acrE_acrF	mdlA_mdlB	-0.94937	arcA(b), fadR(g)
cadC	lexA	acrE_acrF	emrK_emrY	-0.94933	cadC(g), lexA(d)
crp	deoR	acrE_acrF	emrK_emrY	-0.94932	crp(b), deoR(g)
gadE	idnR	acrE_acrF	emrK_emrY	-0.94931	gadE(d), idnR(g)
emrR	lysR	acrE_acrF	mdtK	-0.94923	emrR(a), lysR(g)
envY_ompT	fis	acrD	acrE_acrF	-0.94907	envY(e), fis(b)
arcA	dnaA_dnaN_recF	acrE_acrF	mdlA_mdlB	-0.94905	arcA(b), dnaA(g)
birA	emrR	acrE_acrF	cmr	-0.94879	emrR(a)
fis	nanR	acrE_acrF	mdtE_mdtF	-0.94879	fis(b), nanR(f)
cspA	flhD	acrE_acrF	emrK_emrY	-0.94874	cspA(g), flhD(e)
ada_alkB	csgD_csgE_csgF_csgG	acrE_acrF	emrA_emrB_emrR	-0.94868	ada(g), csgD(e)
chbR	fnr	acrE_acrF	emrK_emrY	-0.94854	chbR(f), fnr(b)
kdpE	marA_marB_marR	acrE_acrF	mdlA_mdlB	-0.9483	kdpE(f), marA(b), marR(b)
birA	fnr	acrE_acrF	emrK_emrY	-0.94805	fnr(b)
lrhA	tdcA_tdcB_tdcC_tdcD_tdcE_tdcF_tdcG	acrE_acrF	mdlA_mdlB	-0.94803	lrhA(e), tdcA(f)
crp	gutM_gutQ_srlA_srlB_srlD_srlE_srlR	acrE_acrF	emrK_emrY	-0.94789	crp(b), gutM(g), srlR(f)
leuO	lexA	acrE_acrF	cmr	-0.9478	leuO(g), lexA(d)
glpR	lexA	acrE_acrF	cmr	-0.94779	glpR(g), lexA(d)
argP	gatR_1	acrE_acrF	emrK_emrY	-0.94776	argP(d), ,
envY_ompT	idnR	acrE_acrF	emrK_emrY	-0.94774	envY(e), idnR(g)
cbl	fnr	acrE_acrF	emrK_emrY	-0.94756	fnr(b)
dnaA_dnaN_recF	ihfA_pheS_pheT	acrE_acrF	emrK_emrY	-0.94752	dnaA(g), ihfA(b)
lctR	qseB	acrE_acrF	cmr	-0.9475	lctR(g), qseB(e)
cueR	cynR	acrE_acrF	emrK_emrY	-0.9474	cueR(d),
glpR	ihfA_pheS_pheT	acrE_acrF	cmr	-0.94726	glpR(g), ihfA(b)
lrhA	ulaR	acrE_acrF	emrK_emrY	-0.94721	lrhA(e), ulaR(g)
arcA	norR	acrE_acrF	mdlA_mdlB	-0.94719	arcA(b), norR(g)
arcA	hns	acrE_acrF	cmr	-0.94715	arcA(b), hns(g)
adiY	fnr	acrE_acrF	emrK_emrY	-0.94703	fnr(b)
lctR	qseB	acrE_acrF	mdtK	-0.94681	lctR(g), qseB(e)
arcA	tdcA_tdcB_tdcC_tdcD_tdcE_tdcF_tdcG	acrA_acrB	acrE_acrF	-0.94675	arcA(b), tdcA(f)
gadX	ihfA_pheS_pheT	acrD	acrE_acrF	-0.94659	gadX(g), ihfA(b)
gadE	uidR	acrE_acrF	emrK_emrY	-0.94658	gadE(d), uidR(g)
crp	cytR	acrE_acrF	emrK_emrY	-0.94649	crp(b), cytR(f)
ebgR	fis	acrE_acrF	mdtK	-0.94639	ebgR(g), fis(b)
ompR	tdcA_tdcB_tdcC_tdcD_tdcE_tdcF_tdcG	acrE_acrF	mdlA_mdlB	-0.94638	ompR(e), tdcA(f)
cueR	uidR	acrE_acrF	mdtK	-0.94637	cueR(d), uidR(g)
ompR	pspF	acrE_acrF	mdtK	-0.94626	ompR(e), pspF(g)
ada_alkB	qseB	acrE_acrF	cmr	-0.94625	ada(g), qseB(e)
gadE	iclR	acrE_acrF	emrK_emrY	-0.94624	gadE(d), iclR(g)
ihfA_pheS_pheT	lexA	acrD	acrE_acrF	-0.94621	ihfA(b), lexA(d)
ada_alkB	zntR	acrE_acrF	emrA_emrB_emrR	-0.94616	ada(g), zntR(d)
alsR	fis	acrE_acrF	emrK_emrY	-0.94612	fis(b)
chbR	fis	acrD	acrE_acrF	-0.9461	chbR(f), fis(b)
emrR	hns	acrE_acrF	macB	-0.94607	emrR(a), hns(g)
envY_ompT	gatR_1	acrE_acrF	emrK_emrY	-0.94593	envY(e), ,
cpxR	fis	acrD	acrE_acrF	-0.94575	fis(b)
evgA_evgS	uidR	acrE_acrF	mdtK	-0.94553	evgA(a), uidR(g)
betI	tdcA_tdcB_tdcC_tdcD_tdcE_tdcF_tdcG	acrE_acrF	emrK_emrY	-0.94551	betI(c), tdcA(f)
flhD	tdcA_tdcB_tdcC_tdcD_tdcE_tdcF_tdcG	acrA_acrB	acrE_acrF	-0.94549	flhD(e), tdcA(f)
ihfA_pheS_pheT	iscR	acrE_acrF	mdtE_mdtF	-0.94546	ihfA(b), iscR(c)
envY_ompT	fadR	acrE_acrF	mdlA_mdlB	-0.94541	envY(e), fadR(g)
cytR	emrR	acrE_acrF	emrK_emrY	-0.94539	cytR(f), emrR(a)
araC	flhD	acrE_acrF	cmr	-0.94524	araC(g), flhD(e)
exuR	fis	acrE_acrF	macB	-0.94506	exuR(g), fis(b)
deoR	lrhA	acrE_acrF	emrE_renD	-0.94496	deoR(g), lrhA(e)
atoC	fis	acrE_acrF	mdlA_mdlB	-0.94492	fis(b)
cysB	emrR	acrE_acrF	emrK_emrY	-0.94491	cysB(g), emrR(a)
emrR	gadX	acrE_acrF	emrK_emrY	-0.94488	emrR(a), gadX(g)
arcA	deoR	acrE_acrF	emrK_emrY	-0.94474	arcA(b), deoR(g)
cueR	iclR	acrE_acrF	emrK_emrY	-0.94473	cueR(d), iclR(g)
fis	xapR	acrE_acrF	cmr	-0.94462	fis(b), xapR(f)
iscR	uidR	acrE_acrF	emrK_emrY	-0.94449	iscR(c), uidR(g)
ilvY	marA_marB_marR	acrE_acrF	cmr	-0.94448	ilvY(g), marA(b), marR(b)
fis	fruR	acrE_acrF	mdlA_mdlB	-0.94425	fis(b),
dnaA_dnaN_recF	marA_marB_marR	acrE_acrF	macB	-0.94418	dnaA(g), marA(b), marR(b)
fucR	ihfA_pheS_pheT	acrE_acrF	cmr	-0.94417	fucR(g), ihfA(b)
asnC	fis	acrE_acrF	mdtK	-0.94413	fis(b)
dsdC	fis	acrE_acrF	mdtK	-0.94411	dsdC(g), fis(b)
lctR	lexA	acrE_acrF	mdlA_mdlB	-0.94408	lctR(g), lexA(d)
gcvA	marA_marB_marR	acrE_acrF	cmr	-0.94401	gcvA(g), marA(b), marR(b)
arcA	flhD	acrE_acrF	cmr	-0.9438	arcA(b), flhD(e)
crp	fnr	acrE_acrF	emrA_emrB_emrR	-0.94374	crp(b), fnr(b)
crp	uidR	acrE_acrF	mdlA_mdlB	-0.9437	crp(b), uidR(g)
emrR	norR	acrE_acrF	emrK_emrY	-0.94367	emrR(a), norR(g)
ihfA_pheS_pheT	tdcA_tdcB_tdcC_tdcD_tdcE_tdcF_tdcG	acrE_acrF	macB	-0.94356	ihfA(b), tdcA(f)
atoC	emrR	acrE_acrF	mdlA_mdlB	-0.94344	emrR(a)
arcA	emrR	acrE_acrF	cmr	-0.94343	arcA(b), emrR(a)
argP	uidR	acrE_acrF	mdtK	-0.94342	argP(d), uidR(g)
arcA	gutM_gutQ_srlA_srlB_srlD_srlE_srlR	acrE_acrF	cmr	-0.9434	arcA(b), gutM(g), srlR(f)
arcA	pspF	acrE_acrF	cmr	-0.94326	arcA(b), pspF(g)
caiF	emrR	acrE_acrF	emrK_emrY	-0.94315	caiF(g), emrR(a)
betI	deoR	acrE_acrF	mdtK	-0.94309	betI(c), deoR(g)
gadE	gutM_gutQ_srlA_srlB_srlD_srlE_srlR	acrE_acrF	emrK_emrY	-0.94309	gadE(d), gutM(g), srlR(f)
appY	fis	acrE_acrF	mdlA_mdlB	-0.94308	fis(b)
lexA	zraR_zraS	acrA_acrB	acrE_acrF	-0.94288	lexA(d), zraR(g)
arcA	cytR	acrE_acrF	mdlA_mdlB	-0.94278	arcA(b), cytR(f)
evgA_evgS	gadX	acrE_acrF	emrA_emrB_emrR	-0.94272	evgA(a), gadX(g)
lexA	rcsB	acrE_acrF	emrK_emrY	-0.94262	lexA(d), rcsB(g)
ada_alkB	betI	acrE_acrF	emrA_emrB_emrR	-0.94254	ada(g), betI(c)
fis	lctR	acrE_acrF	emrE_renD	-0.94252	fis(b), lctR(g)
lctR	phoP_phoQ	acrE_acrF	cmr	-0.94251	lctR(g), phoP(a)
fis	ompR	acrE_acrF	cmr	-0.9424	fis(b), ompR(e)
fucR	marA_marB_marR	acrE_acrF	mdlA_mdlB	-0.94238	fucR(g), marA(b), marR(b)
emrR	galS	acrE_acrF	mdtK	-0.9423	emrR(a), galS(g)
fis	hyfR	acrE_acrF	mdtE_mdtF	-0.94227	fis(b), hyfR(f)
csgD_csgE_csgF_csgG	tdcA_tdcB_tdcC_tdcD_tdcE_tdcF_tdcG	acrE_acrF	emrK_emrY	-0.94223	csgD(e), tdcA(f)
arcA	fabR	acrE_acrF	cmr	-0.94215	arcA(b), fabR(g)
ihfA_pheS_pheT	pspF	acrE_acrF	macB	-0.94213	ihfA(b), pspF(g)
iscR	norR	acrE_acrF	emrK_emrY	-0.94211	iscR(c), norR(g)
crp	uidR	acrE_acrF	emrK_emrY	-0.9421	crp(b), uidR(g)
evgA_evgS	fadR	acrE_acrF	cmr	-0.94199	evgA(a), fadR(g)
fhlA_hypA_hypB_hypC_hypD_hypE	fis	acrE_acrF	mdlA_mdlB	-0.94197	fhlA(g), fis(b)
gutM_gutQ_srlA_srlB_srlD_srlE_srlR	marA_marB_marR	acrE_acrF	emrK_emrY	-0.94197	gutM(g), srlR(f), marA(b), marR(b)
emrR	fecI_fecR	acrE_acrF	yojI	-0.9419	emrR(a),
idnR	rob	acrE_acrF	mdlA_mdlB	-0.94183	idnR(g), rob(a)
appY	fis	acrE_acrF	macB	-0.94177	fis(b)
crp	pspF	acrE_acrF	mdlA_mdlB	-0.94177	crp(b), pspF(g)
cueR	leuO	acrE_acrF	mdtK	-0.94174	cueR(d), leuO(g)
nanR	slyA	tolC	acrE_acrF	-0.94172	nanR(f), slyA(c)
crp	gutM_gutQ_srlA_srlB_srlD_srlE_srlR	acrE_acrF	mdlA_mdlB	-0.94165	crp(b), gutM(g), srlR(f)
leuO	lexA	acrE_acrF	mdlA_mdlB	-0.94163	leuO(g), lexA(d)
soxS	ulaR	acrE_acrF	macB	-0.94161	soxS(b), ulaR(g)
fis	leuO	acrE_acrF	mdtE_mdtF	-0.94157	fis(b), leuO(g)
asnC	emrR	acrE_acrF	emrK_emrY	-0.94156	emrR(a)
arcA	tdcA_tdcB_tdcC_tdcD_tdcE_tdcF_tdcG	acrE_acrF	mdlA_mdlB	-0.94149	arcA(b), tdcA(f)
appY	fis	acrE_acrF	mdtK	-0.94146	fis(b)
lctR	phoP_phoQ	acrE_acrF	emrK_emrY	-0.94144	lctR(g), phoP(a)
iscR	ulaR	acrE_acrF	macB	-0.94137	iscR(c), ulaR(g)
ilvY	marA_marB_marR	acrE_acrF	emrA_emrB_emrR	-0.94135	ilvY(g), marA(b), marR(b)
fis	paaX_paaY	acrE_acrF	emrK_emrY	-0.94119	fis(b), paaX(g)
birA	emrR	acrE_acrF	mdlA_mdlB	-0.94112	emrR(a)
cpxR	emrR	acrE_acrF	emrK_emrY	-0.94103	emrR(a)
alpA	lexA	acrE_acrF	cmr	-0.94094	alpA(g), lexA(d)
cueR	fnr	acrE_acrF	emrK_emrY	-0.94094	cueR(d), fnr(b)
crp	emrR	acrE_acrF	emrK_emrY	-0.94078	crp(b), emrR(a)
ihfA_pheS_pheT	iscR	acrE_acrF	emrA_emrB_emrR	-0.9407	ihfA(b), iscR(c)
emrR	lysR	acrE_acrF	mdtE_mdtF	-0.94067	emrR(a), lysR(g)
evgA_evgS	norR	acrE_acrF	emrA_emrB_emrR	-0.94067	evgA(a), norR(g)
evgA_evgS	gatR_1	acrE_acrF	emrK_emrY	-0.94066	evgA(a), ,
hdfR	ihfA_pheS_pheT	acrE_acrF	emrA_emrB_emrR	-0.94066	hdfR(g), ihfA(b)
arcA	idnR	acrE_acrF	cmr	-0.94063	arcA(b), idnR(g)
chbR	flhD	acrE_acrF	mdlA_mdlB	-0.9405	chbR(f), flhD(e)
emrR	fabR	acrE_acrF	mdtK	-0.94045	emrR(a), fabR(g)
cusR_cusS	fis	acrE_acrF	mdtK	-0.94042	fis(b)
emrR	marA_marB_marR	acrE_acrF	macB	-0.94041	emrR(a), marA(b), marR(b)
argP	zraR_zraS	acrE_acrF	macB	-0.94036	argP(d), zraR(g)
fis	lacI	acrE_acrF	cmr	-0.94029	fis(b), lacI(f)
dnaA_dnaN_recF	ihfA_pheS_pheT	acrE_acrF	mdtK	-0.94028	dnaA(g), ihfA(b)
csiR	fis	acrD	acrE_acrF	-0.94015	csiR(g), fis(b)
cysB	emrR	acrE_acrF	emrA_emrB_emrR	-0.94013	cysB(g), emrR(a)
emrR	norR	acrE_acrF	mdtK	-0.94011	emrR(a), norR(g)
gadX	lexA	acrD	acrE_acrF	-0.9401	gadX(g), lexA(d)
leuO	qseB	acrE_acrF	emrE_renD	-0.94003	leuO(g), qseB(e)
envY_ompT	hns	acrE_acrF	cmr	-0.93993	envY(e), hns(g)
ada_alkB	ydeO	acrE_acrF	emrK_emrY	-0.9399	ada(g), ydeO(d)
ihfA_pheS_pheT	iscR	acrE_acrF	macB	-0.93982	ihfA(b), iscR(c)
ada_alkB	qseB	acrE_acrF	emrK_emrY	-0.93959	ada(g), qseB(e)
gadX	lexA	acrE_acrF	emrK_emrY	-0.93955	gadX(g), lexA(d)
deoR	zntR	acrE_acrF	emrA_emrB_emrR	-0.93953	deoR(g), zntR(d)
cspA	lexA	acrD	acrE_acrF	-0.93949	cspA(g), lexA(d)
iscR	norR	acrE_acrF	emrA_emrB_emrR	-0.93941	iscR(c), norR(g)
crp	fis	acrE_acrF	macB	-0.93935	crp(b), fis(b)
arcA	zraR_zraS	acrE_acrF	cmr	-0.93923	arcA(b), zraR(g)
araC	lexA	acrE_acrF	cmr	-0.9391	araC(g), lexA(d)
fis	qseB	acrE_acrF	emrK_emrY	-0.93908	fis(b), qseB(e)
birA	flhD	acrE_acrF	cmr	-0.939	flhD(e)
betI	pspF	acrE_acrF	mdtK	-0.93891	betI(c), pspF(g)
cytR	flhD	acrE_acrF	macB	-0.9389	cytR(f), flhD(e)
alpA	fis	acrE_acrF	mdlA_mdlB	-0.93886	alpA(g), fis(b)
arcA	fadR	acrE_acrF	emrA_emrB_emrR	-0.93884	arcA(b), fadR(g)
phoB_phoR	ydeO	acrE_acrF	cmr	-0.93883	phoB(f), ydeO(d)
fis	zraR_zraS	acrE_acrF	mdlA_mdlB	-0.93881	fis(b), zraR(g)
deoR	flhD	acrE_acrF	cmr	-0.93879	deoR(g), flhD(e)
fis	pdhR	acrE_acrF	mdtE_mdtF	-0.93863	fis(b), pdhR(g)
csiR	fis	acrE_acrF	emrK_emrY	-0.93861	csiR(g), fis(b)
alpA	flhD	acrE_acrF	cmr	-0.93853	alpA(g), flhD(e)
betI	fis	acrE_acrF	mdtK	-0.93853	betI(c), fis(b)
crp	gutM_gutQ_srlA_srlB_srlD_srlE_srlR	acrD	acrE_acrF	-0.93853	crp(b), gutM(g), srlR(f)
envY_ompT	lysR	acrE_acrF	emrK_emrY	-0.93849	envY(e), lysR(g)
cueR	ulaR	acrE_acrF	macB	-0.93833	cueR(d), ulaR(g)
ihfA_pheS_pheT	phoB_phoR	acrE_acrF	macB	-0.93833	ihfA(b), phoB(f)
cueR	gutM_gutQ_srlA_srlB_srlD_srlE_srlR	acrE_acrF	emrK_emrY	-0.93831	cueR(d), gutM(g), srlR(f)
atoC	ihfA_pheS_pheT	acrE_acrF	mdlA_mdlB	-0.93826	ihfA(b)
alpA	lexA	acrE_acrF	mdlA_mdlB	-0.93823	alpA(g), lexA(d)
gadE	pspF	acrE_acrF	mdtK	-0.93823	gadE(d), pspF(g)
crp	gatR_1	acrE_acrF	emrK_emrY	-0.9382	crp(b), ,
iscR	pspF	acrE_acrF	cmr	-0.93819	iscR(c), pspF(g)
ada_alkB	fis	acrE_acrF	mdlA_mdlB	-0.93805	ada(g), fis(b)
crp	hns	acrE_acrF	mdlA_mdlB	-0.93798	crp(b), hns(g)
emrR	zraR_zraS	acrE_acrF	mdtK	-0.93788	emrR(a), zraR(g)
cueR	gutM_gutQ_srlA_srlB_srlD_srlE_srlR	acrE_acrF	macB	-0.93782	cueR(d), gutM(g), srlR(f)
emrR	kdpE	acrE_acrF	mdtE_mdtF	-0.93778	emrR(a), kdpE(f)
lexA	phoB_phoR	acrE_acrF	emrK_emrY	-0.93776	lexA(d), phoB(f)
caiF	ihfA_pheS_pheT	acrE_acrF	emrK_emrY	-0.93767	caiF(g), ihfA(b)
cytR	emrR	acrE_acrF	mdtK	-0.93764	cytR(f), emrR(a)
fis	paaX_paaY	acrE_acrF	mdtE_mdtF	-0.93764	fis(b), paaX(g)
emrR	flhD	acrE_acrF	mdtK	-0.93755	emrR(a), flhD(e)
fis	hyfR	acrE_acrF	mdlA_mdlB	-0.9375	fis(b), hyfR(f)
envY_ompT	gutM_gutQ_srlA_srlB_srlD_srlE_srlR	acrD	acrE_acrF	-0.93749	envY(e), gutM(g), srlR(f)
crp	zraR_zraS	acrE_acrF	emrK_emrY	-0.93742	crp(b), zraR(g)
betI	rbsR	acrE_acrF	emrK_emrY	-0.93736	betI(c), rbsR(g)
crp	mtlR	acrE_acrF	emrA_emrB_emrR	-0.93736	crp(b), mtlR(g)
envY_ompT	rbsR	acrD	acrE_acrF	-0.93729	envY(e), rbsR(g)
hdfR	lexA	acrE_acrF	emrA_emrB_emrR	-0.93722	hdfR(g), lexA(d)
rob	uidR	acrE_acrF	emrK_emrY	-0.93712	rob(a), uidR(g)
lctR	phoP_phoQ	acrE_acrF	mdlA_mdlB	-0.93707	lctR(g), phoP(a)
emrR	hupA	acrE_acrF	mdlA_mdlB	-0.93704	emrR(a), hupA(g)
arcA	dnaA_dnaN_recF	acrE_acrF	emrA_emrB_emrR	-0.93699	arcA(b), dnaA(g)
fis	gntR	acrE_acrF	cmr	-0.9369	fis(b),
lexA	rcsB	acrE_acrF	macB	-0.9369	lexA(d), rcsB(g)
crp	fabR	acrE_acrF	emrK_emrY	-0.93689	crp(b), fabR(g)
emrR	lctR	acrE_acrF	emrA_emrB_emrR	-0.93689	emrR(a), lctR(g)
ihfA_pheS_pheT	rcsB	acrE_acrF	emrK_emrY	-0.93688	ihfA(b), rcsB(g)
asnC	flhD	acrE_acrF	mdlA_mdlB	-0.93686	flhD(e)
fis	nac	acrE_acrF	mdtE_mdtF	-0.93679	fis(b), nac(g)
betI	leuO	acrE_acrF	mdtK	-0.93674	betI(c), leuO(g)
gadE	uidR	acrE_acrF	mdtK	-0.93658	gadE(d), uidR(g)
ada_alkB	envY_ompT	acrE_acrF	cmr	-0.93655	ada(g), envY(e)
emrR	gatR_1	acrE_acrF	mdtE_mdtF	-0.93654	emrR(a), ,
cueR	zraR_zraS	acrE_acrF	macB	-0.93648	cueR(d), zraR(g)
slyA	ulaR	acrE_acrF	macB	-0.93628	slyA(c), ulaR(g)
asnC	fnr	acrE_acrF	mdlA_mdlB	-0.93622	fnr(b)
fis	treR	acrE_acrF	mdtE_mdtF	-0.9362	fis(b), treR(f)
fabR	flhD	acrE_acrF	emrK_emrY	-0.93617	fabR(g), flhD(e)
phoP_phoQ	pspF	acrE_acrF	mdtK	-0.93616	phoP(a), pspF(g)
fis	gntR	acrE_acrF	mdlA_mdlB	-0.93615	fis(b),
argP	deoR	acrE_acrF	macB	-0.93607	argP(d), deoR(g)
envY_ompT	ihfA_pheS_pheT	acrE_acrF	mdlA_mdlB	-0.93606	envY(e), ihfA(b)
fhlA_hypA_hypB_hypC_hypD_hypE	flhD	acrE_acrF	mdlA_mdlB	-0.93594	fhlA(g), flhD(e)
adiY	fnr	acrE_acrF	mdlA_mdlB	-0.93589	fnr(b)
evgA_evgS	pspF	acrE_acrF	macB	-0.93585	evgA(a), pspF(g)
fis	zntR	acrE_acrF	emrA_emrB_emrR	-0.93585	fis(b), zntR(d)
ilvY	lexA	acrE_acrF	emrK_emrY	-0.93575	ilvY(g), lexA(d)
phoP_phoQ	uidR	acrE_acrF	emrK_emrY	-0.93574	phoP(a), uidR(g)
evgA_evgS	fis	acrE_acrF	macB	-0.93569	evgA(a), fis(b)
emrR	lysR	acrE_acrF	emrE_renD	-0.93566	emrR(a), lysR(g)
alpA	emrR	acrE_acrF	mdlA_mdlB	-0.93565	alpA(g), emrR(a)
argP	gutM_gutQ_srlA_srlB_srlD_srlE_srlR	acrE_acrF	macB	-0.93562	argP(d), gutM(g), srlR(f)
soxS	tdcA_tdcB_tdcC_tdcD_tdcE_tdcF_tdcG	acrE_acrF	emrA_emrB_emrR	-0.93562	soxS(b), tdcA(f)
fis	nadR	acrE_acrF	emrA_emrB_emrR	-0.93559	fis(b), nadR(g)
crp	cspE	acrE_acrF	mdlA_mdlB	-0.93556	crp(b),
iclR	marA_marB_marR	acrE_acrF	emrK_emrY	-0.93553	iclR(g), marA(b), marR(b)
crp	ulaR	acrE_acrF	macB	-0.93547	crp(b), ulaR(g)
ihfA_pheS_pheT	rbsR	acrE_acrF	macB	-0.93543	ihfA(b), rbsR(g)
cynR	fis	acrE_acrF	mdlA_mdlB	-0.93541	fis(b)
envY_ompT	mtlR	acrE_acrF	mdlA_mdlB	-0.93538	envY(e), mtlR(g)
lctR	zntR	acrE_acrF	emrK_emrY	-0.93525	lctR(g), zntR(d)
cynR	evgA_evgS	acrE_acrF	mdlA_mdlB	-0.93522	evgA(a)
arcA	iclR	acrE_acrF	emrA_emrB_emrR	-0.93501	arcA(b), iclR(g)
araC	fis	tolC	acrE_acrF	-0.93499	araC(g), fis(b)
emrR	hupA	acrE_acrF	mdtK	-0.93495	emrR(a), hupA(g)
fis	oxyR	acrE_acrF	emrA_emrB_emrR	-0.9348	fis(b),
fis	ompR	acrE_acrF	emrA_emrB_emrR	-0.93476	fis(b), ompR(e)
ada_alkB	zntR	acrE_acrF	emrK_emrY	-0.93468	ada(g), zntR(d)
argP	zraR_zraS	acrE_acrF	emrK_emrY	-0.93457	argP(d), zraR(g)
emrR	fecI_fecR	acrE_acrF	macB	-0.93457	emrR(a),
argP	cytR	acrE_acrF	emrK_emrY	-0.9345	argP(d), cytR(f)
envY_ompT	ulaR	acrE_acrF	cmr	-0.93448	envY(e), ulaR(g)
deoR	fnr	acrE_acrF	cmr	-0.93446	deoR(g), fnr(b)
cynR	ihfA_pheS_pheT	acrE_acrF	mdlA_mdlB	-0.93443	ihfA(b)
cueR	gatR_1	acrE_acrF	emrK_emrY	-0.93441	cueR(d), ,
marA_marB_marR	norR	acrE_acrF	emrK_emrY	-0.93423	marA(b), marR(b), norR(g)
cueR	ulaR	acrE_acrF	emrK_emrY	-0.93419	cueR(d), ulaR(g)
cbl	fis	acrE_acrF	mdtK	-0.93403	fis(b)
cysB	emrR	acrE_acrF	cmr	-0.93398	cysB(g), emrR(a)
lrhA	zraR_zraS	acrE_acrF	emrK_emrY	-0.93391	lrhA(e), zraR(g)
envY_ompT	fabR	acrE_acrF	cmr	-0.93388	envY(e), fabR(g)
fis	nagC	acrE_acrF	cmr	-0.93388	fis(b), nagC(f)
crp	dnaA_dnaN_recF	acrE_acrF	emrA_emrB_emrR	-0.93379	crp(b), dnaA(g)
phoP_phoQ	ulaR	acrE_acrF	macB	-0.93373	phoP(a), ulaR(g)
cysB	ihfA_pheS_pheT	acrE_acrF	emrK_emrY	-0.93366	cysB(g), ihfA(b)
emrR	envY_ompT	acrE_acrF	mdtE_mdtF	-0.93364	emrR(a), envY(e)
lrhA	rbsR	acrE_acrF	mdlA_mdlB	-0.93362	lrhA(e), rbsR(g)
hdfR	lexA	acrE_acrF	cmr	-0.93342	hdfR(g), lexA(d)
iclR	marA_marB_marR	acrD	acrE_acrF	-0.93341	iclR(g), marA(b), marR(b)
csgD_csgE_csgF_csgG	rbsR	acrE_acrF	emrK_emrY	-0.93335	csgD(e), rbsR(g)
crp	cytR	acrE_acrF	mdlA_mdlB	-0.93334	crp(b), cytR(f)
cadC	fis	acrA_acrB	acrE_acrF	-0.93331	cadC(g), fis(b)
envY_ompT	pspF	acrE_acrF	cmr	-0.93318	envY(e), pspF(g)
ihfA_pheS_pheT	iscR	acrE_acrF	yojI	-0.93318	ihfA(b), iscR(c)
fis	hns	acrE_acrF	baeR_baeS_mdtA_mdtB_mdtC_mdtD	-0.93315	fis(b), hns(g)
emrR	mtlR	acrE_acrF	macB	-0.93314	emrR(a), mtlR(g)
evgA_evgS	tdcA_tdcB_tdcC_tdcD_tdcE_tdcF_tdcG	acrE_acrF	mdtK	-0.93306	evgA(a), tdcA(f)
fis	phoB_phoR	acrE_acrF	mdlA_mdlB	-0.93291	fis(b), phoB(f)
evgA_evgS	rbsR	acrE_acrF	mdtE_mdtF	-0.93287	evgA(a), rbsR(g)
fis	nac	acrE_acrF	emrE_renD	-0.93282	fis(b), nac(g)
lrhA	narP	acrD	acrE_acrF	-0.93281	lrhA(e), narP(g)
araC	fis	acrE_acrF	macB	-0.9328	araC(g), fis(b)
qseB	tdcA_tdcB_tdcC_tdcD_tdcE_tdcF_tdcG	acrE_acrF	emrK_emrY	-0.93277	qseB(e), tdcA(f)
iscR	mtlR	acrE_acrF	emrK_emrY	-0.93273	iscR(c), mtlR(g)
gadE	gutM_gutQ_srlA_srlB_srlD_srlE_srlR	acrE_acrF	macB	-0.93258	gadE(d), gutM(g), srlR(f)
emrR	ulaR	acrE_acrF	mdtE_mdtF	-0.9325	emrR(a), ulaR(g)
envY_ompT	norR	acrE_acrF	cmr	-0.9325	envY(e), norR(g)
ompR	ulaR	acrE_acrF	emrK_emrY	-0.93248	ompR(e), ulaR(g)
evgA_evgS	rbsR	acrE_acrF	mdtK	-0.93241	evgA(a), rbsR(g)
chbR	emrR	acrE_acrF	emrA_emrB_emrR	-0.93235	chbR(f), emrR(a)
emrR	fadR	acrE_acrF	macB	-0.93212	emrR(a), fadR(g)
galR	lexA	acrE_acrF	emrA_emrB_emrR	-0.93205	galR(g), lexA(d)
arcA	fnr	acrE_acrF	emrA_emrB_emrR	-0.93203	arcA(b), fnr(b)
emrR	tdcA_tdcB_tdcC_tdcD_tdcE_tdcF_tdcG	acrE_acrF	macB	-0.93201	emrR(a), tdcA(f)
envY_ompT	phoB_phoR	acrE_acrF	emrK_emrY	-0.93194	envY(e), phoB(f)
fadR	iscR	acrD	acrE_acrF	-0.93177	fadR(g), iscR(c)
crp	dnaA_dnaN_recF	acrE_acrF	emrK_emrY	-0.93172	crp(b), dnaA(g)
emrR	gutM_gutQ_srlA_srlB_srlD_srlE_srlR	acrE_acrF	mdtE_mdtF	-0.9317	emrR(a), gutM(g), srlR(f)
fis	glpR	acrE_acrF	cmr	-0.93166	fis(b), glpR(g)
fis	nadR	acrE_acrF	mdlA_mdlB	-0.93147	fis(b), nadR(g)
glcC	lexA	acrE_acrF	cmr	-0.93143	glcC(g), lexA(d)
evgA_evgS	mtlR	acrE_acrF	cmr	-0.93138	evgA(a), mtlR(g)
arcA	marA_marB_marR	acrE_acrF	cmr	-0.93136	arcA(b), marA(b), marR(b)
birA	flhD	acrE_acrF	mdlA_mdlB	-0.93133	flhD(e)
leuO	marA_marB_marR	acrE_acrF	mdlA_mdlB	-0.93119	leuO(g), marA(b), marR(b)
ada_alkB	envY_ompT	acrE_acrF	mdlA_mdlB	-0.93118	ada(g), envY(e)
hyfR	qseB	acrD	acrE_acrF	-0.93107	hyfR(f), qseB(e)
emrR	norR	acrE_acrF	macB	-0.93096	emrR(a), norR(g)
ihfA_pheS_pheT	iscR	acrE_acrF	baeR_baeS_mdtA_mdtB_mdtC_mdtD	-0.93084	ihfA(b), iscR(c)
birA	fis	acrE_acrF	cmr	-0.93077	fis(b)
exuR	fis	acrE_acrF	mdtK	-0.93076	exuR(g), fis(b)
betI	uidR	acrE_acrF	mdtK	-0.93063	betI(c), uidR(g)
gadE	glnG	acrE_acrF	mdtK	-0.93057	gadE(d), glnG(g)
envY_ompT	flhD	acrE_acrF	mdlA_mdlB	-0.93049	envY(e), flhD(e)
argR	fis	acrE_acrF	mdtK	-0.93047	argR(g), fis(b)
ompR	rbsR	acrE_acrF	mdlA_mdlB	-0.93042	ompR(e), rbsR(g)
birA	lexA	acrE_acrF	emrK_emrY	-0.9304	lexA(d)
araC	fis	acrE_acrF	emrK_emrY	-0.93038	araC(g), fis(b)
emrR	hns	acrE_acrF	mdtK	-0.93009	emrR(a), hns(g)
dsdC	emrR	acrE_acrF	emrK_emrY	-0.93004	dsdC(g), emrR(a)
alsR	lexA	acrE_acrF	cmr	-0.92996	lexA(d)
envY_ompT	lexA	acrE_acrF	mdlA_mdlB	-0.92985	envY(e), lexA(d)
fis	glpR	acrE_acrF	mdlA_mdlB	-0.92976	fis(b), glpR(g)
csgD_csgE_csgF_csgG	ulaR	acrE_acrF	emrK_emrY	-0.92972	csgD(e), ulaR(g)
uhpA_uhpB_uhpC	zntR	acrD	acrE_acrF	-0.9297	uhpA(f), zntR(d)
lrhA	ulaR	acrE_acrF	macB	-0.92966	lrhA(e), ulaR(g)
envY_ompT	ulaR	acrE_acrF	emrK_emrY	-0.92959	envY(e), ulaR(g)
qseB	zraR_zraS	acrE_acrF	macB	-0.92953	qseB(e), zraR(g)
adiY	flhD	acrE_acrF	mdlA_mdlB	-0.9295	flhD(e)
flhD	ulaR	acrE_acrF	macB	-0.92931	flhD(e), ulaR(g)
iscR	lexA	acrE_acrF	emrK_emrY	-0.92924	iscR(c), lexA(d)
fis	lctR	acrE_acrF	mdtE_mdtF	-0.92923	fis(b), lctR(g)
crp	cytR	acrE_acrF	emrA_emrB_emrR	-0.92916	crp(b), cytR(f)
arcA	cspA	acrE_acrF	emrK_emrY	-0.92904	arcA(b), cspA(g)
flhD	tdcA_tdcB_tdcC_tdcD_tdcE_tdcF_tdcG	acrE_acrF	emrK_emrY	-0.92897	flhD(e), tdcA(f)
gutM_gutQ_srlA_srlB_srlD_srlE_srlR	lexA	acrE_acrF	emrK_emrY	-0.9289	gutM(g), srlR(f), lexA(d)
crp	fis	acrD	acrE_acrF	-0.92888	crp(b), fis(b)
ihfA_pheS_pheT	mtlR	acrD	acrE_acrF	-0.92881	ihfA(b), mtlR(g)
galR	ihfA_pheS_pheT	acrE_acrF	emrK_emrY	-0.9287	galR(g), ihfA(b)
fis	xapR	acrE_acrF	emrA_emrB_emrR	-0.92854	fis(b), xapR(f)
deoR	ihfA_pheS_pheT	acrE_acrF	cmr	-0.92849	deoR(g), ihfA(b)
envY_ompT	ihfA_pheS_pheT	acrE_acrF	cmr	-0.92839	envY(e), ihfA(b)
uidR	zntR	acrE_acrF	emrA_emrB_emrR	-0.92839	uidR(g), zntR(d)
crp	fabR	acrE_acrF	mdlA_mdlB	-0.92835	crp(b), fabR(g)
fis	metJ	acrE_acrF	emrA_emrB_emrR	-0.92835	fis(b), metJ(f)
chbR	ihfA_pheS_pheT	acrE_acrF	emrK_emrY	-0.92834	chbR(f), ihfA(b)
cynR	emrR	acrE_acrF	mdlA_mdlB	-0.92825	emrR(a)
ulaR	ydeO	acrE_acrF	cmr	-0.92821	ulaR(g), ydeO(d)
crp	lexA	acrE_acrF	cmr	-0.92813	crp(b), lexA(d)
crp	gadX	acrE_acrF	emrA_emrB_emrR	-0.92808	crp(b), gadX(g)
csgD_csgE_csgF_csgG	fhlA_hypA_hypB_hypC_hypD_hypE	acrE_acrF	mdtK	-0.92801	csgD(e), fhlA(g)
envY_ompT	gadX	acrE_acrF	cmr	-0.92798	envY(e), gadX(g)
fis	glnG	acrE_acrF	emrK_emrY	-0.92798	fis(b), glnG(g)
phoB_phoR	ydeO	acrE_acrF	mdlA_mdlB	-0.92789	phoB(f), ydeO(d)
cytR	fnr	acrE_acrF	macB	-0.92779	cytR(f), fnr(b)
evgA_evgS	ihfA_pheS_pheT	acrE_acrF	emrK_emrY	-0.92777	evgA(a), ihfA(b)
phoP_phoQ	tdcA_tdcB_tdcC_tdcD_tdcE_tdcF_tdcG	acrE_acrF	mdlA_mdlB	-0.92771	phoP(a), tdcA(f)
alpA	marA_marB_marR	acrE_acrF	mdlA_mdlB	-0.92764	alpA(g), marA(b), marR(b)
fis	gadW	acrE_acrF	emrK_emrY	-0.92764	fis(b),
envY_ompT	norR	acrE_acrF	mdlA_mdlB	-0.92744	envY(e), norR(g)
ydeO	zraR_zraS	acrE_acrF	macB	-0.92744	ydeO(d), zraR(g)
crp	marA_marB_marR	acrE_acrF	cmr	-0.92742	crp(b), marA(b), marR(b)
phoP_phoQ	ulaR	acrE_acrF	emrK_emrY	-0.92736	phoP(a), ulaR(g)
asnC	ihfA_pheS_pheT	acrE_acrF	mdlA_mdlB	-0.92728	ihfA(b)
cytR	lrhA	acrE_acrF	cmr	-0.9272	cytR(f), lrhA(e)
ulaR	ydeO	acrE_acrF	mdlA_mdlB	-0.92713	ulaR(g), ydeO(d)
chbR	emrR	acrD	acrE_acrF	-0.92711	chbR(f), emrR(a)
envY_ompT	fabR	acrE_acrF	mdlA_mdlB	-0.92709	envY(e), fabR(g)
fis	xapR	acrE_acrF	mdlA_mdlB	-0.92696	fis(b), xapR(f)
iscR	tdcA_tdcB_tdcC_tdcD_tdcE_tdcF_tdcG	acrE_acrF	mdtK	-0.92696	iscR(c), tdcA(f)
hns	marA_marB_marR	acrE_acrF	emrK_emrY	-0.92695	hns(g), marA(b), marR(b)
atoC	emrR	acrE_acrF	cmr	-0.92693	emrR(a)
fis	slyA	acrE_acrF	emrA_emrB_emrR	-0.92674	fis(b), slyA(c)
argP	atoC	acrE_acrF	emrK_emrY	-0.92658	argP(d),
galS	ihfA_pheS_pheT	acrE_acrF	mdlA_mdlB	-0.92657	galS(g), ihfA(b)
envY_ompT	iclR	acrE_acrF	cmr	-0.92646	envY(e), iclR(g)
cynR	zntR	acrE_acrF	emrA_emrB_emrR	-0.92645	zntR(d)
cytR	marA_marB_marR	acrE_acrF	macB	-0.92643	cytR(f), marA(b), marR(b)
fis	glpR	acrE_acrF	emrA_emrB_emrR	-0.92635	fis(b), glpR(g)
betI	fis	acrE_acrF	emrK_emrY	-0.92622	betI(c), fis(b)
malI	marA_marB_marR	acrE_acrF	mdlA_mdlB	-0.9262	marA(b), marR(b)
emrR	norR	acrE_acrF	emrE_renD	-0.92609	emrR(a), norR(g)
hupA	lexA	acrE_acrF	mdlA_mdlB	-0.92603	hupA(g), lexA(d)
glpR	ihfA_pheS_pheT	acrE_acrF	emrK_emrY	-0.92602	glpR(g), ihfA(b)
cytR	ihfA_pheS_pheT	acrE_acrF	macB	-0.92589	cytR(f), ihfA(b)
alpA	fnr	acrE_acrF	mdlA_mdlB	-0.92571	alpA(g), fnr(b)
asnC	marA_marB_marR	acrE_acrF	mdlA_mdlB	-0.92562	marA(b), marR(b)
betI	pspF	acrE_acrF	emrK_emrY	-0.92556	betI(c), pspF(g)
emrR	tdcA_tdcB_tdcC_tdcD_tdcE_tdcF_tdcG	acrE_acrF	mdtK	-0.92537	emrR(a), tdcA(f)
cspE	marA_marB_marR	acrD	acrE_acrF	-0.92535	marA(b), marR(b)
fis	gcvR	acrE_acrF	cmr	-0.92533	fis(b), gcvR(g)
evgA_evgS	fis	acrE_acrF	mdtK	-0.92528	evgA(a), fis(b)
atoC	ihfA_pheS_pheT	acrE_acrF	cmr	-0.92524	ihfA(b)
fnr	tdcA_tdcB_tdcC_tdcD_tdcE_tdcF_tdcG	acrA_acrB	acrE_acrF	-0.92523	fnr(b), tdcA(f)
crp	fadR	acrE_acrF	cmr	-0.92519	crp(b), fadR(g)
hupA	ihfA_pheS_pheT	acrE_acrF	mdlA_mdlB	-0.92519	hupA(g), ihfA(b)
lctR	slyA	acrE_acrF	emrK_emrY	-0.92517	lctR(g), slyA(c)
slyA	tdcA_tdcB_tdcC_tdcD_tdcE_tdcF_tdcG	acrE_acrF	cmr	-0.92516	slyA(c), tdcA(f)
emrR	phoB_phoR	acrE_acrF	mdtE_mdtF	-0.92514	emrR(a), phoB(f)
gatR_1	zntR	acrE_acrF	emrA_emrB_emrR	-0.92512	zntR(d)
csgD_csgE_csgF_csgG	gadX	acrE_acrF	cmr	-0.92505	csgD(e), gadX(g)
fruR	marA_marB_marR	acrE_acrF	mdlA_mdlB	-0.92503	marA(b), marR(b)
iscR	pspF	acrE_acrF	mdtK	-0.925	iscR(c), pspF(g)
lysR	marA_marB_marR	acrE_acrF	mdlA_mdlB	-0.92499	lysR(g), marA(b), marR(b)
betI	pspF	acrE_acrF	macB	-0.92483	betI(c), pspF(g)
fis	gadW	acrE_acrF	mdtE_mdtF	-0.92482	fis(b),
fabR	lrhA	acrE_acrF	cmr	-0.9248	fabR(g), lrhA(e)
argP	leuO	acrE_acrF	mdtK	-0.92474	argP(d), leuO(g)
hdfR	marA_marB_marR	acrE_acrF	emrA_emrB_emrR	-0.92472	hdfR(g), marA(b), marR(b)
fis	metJ	acrE_acrF	mdlA_mdlB	-0.92469	fis(b), metJ(f)
ada_alkB	emrR	acrE_acrF	emrK_emrY	-0.92467	ada(g), emrR(a)
fis	zntR	acrE_acrF	cmr	-0.92459	fis(b), zntR(d)
emrR	fnr	acrE_acrF	macB	-0.92457	emrR(a), fnr(b)
envY_ompT	lexA	acrE_acrF	cmr	-0.92456	envY(e), lexA(d)
fis	lysR	acrE_acrF	emrA_emrB_emrR	-0.92456	fis(b), lysR(g)
adiY	ihfA_pheS_pheT	acrE_acrF	mdlA_mdlB	-0.92454	ihfA(b)
lexA	nhaR	acrE_acrF	emrK_emrY	-0.92453	lexA(d), nhaR(f)
fis	nagC	acrE_acrF	mdlA_mdlB	-0.92449	fis(b), nagC(f)
hdfR	lexA	acrE_acrF	emrK_emrY	-0.92444	hdfR(g), lexA(d)
gadX	marA_marB_marR	acrD	acrE_acrF	-0.92431	gadX(g), marA(b), marR(b)
adiY	marA_marB_marR	acrE_acrF	mdlA_mdlB	-0.92424	marA(b), marR(b)
araC	fnr	acrE_acrF	emrK_emrY	-0.92423	araC(g), fnr(b)
betI	gutM_gutQ_srlA_srlB_srlD_srlE_srlR	acrE_acrF	macB	-0.92423	betI(c), gutM(g), srlR(f)
ihfA_pheS_pheT	kdpE	acrD	acrE_acrF	-0.92415	ihfA(b), kdpE(f)
csgD_csgE_csgF_csgG	pspF	acrE_acrF	emrK_emrY	-0.9241	csgD(e), pspF(g)
crp	tdcA_tdcB_tdcC_tdcD_tdcE_tdcF_tdcG	acrA_acrB	acrE_acrF	-0.92402	crp(b), tdcA(f)
evgA_evgS	tdcA_tdcB_tdcC_tdcD_tdcE_tdcF_tdcG	acrE_acrF	emrA_emrB_emrR	-0.92397	evgA(a), tdcA(f)
iscR	pspF	acrE_acrF	macB	-0.92374	iscR(c), pspF(g)
fnr	pspF	acrE_acrF	macB	-0.92362	fnr(b), pspF(g)
argP	pspF	acrE_acrF	macB	-0.92359	argP(d), pspF(g)
appY	flhD	acrE_acrF	mdlA_mdlB	-0.92356	flhD(e)
fis	nadR	acrE_acrF	cmr	-0.92354	fis(b), nadR(g)
phoP_phoQ	zraR_zraS	acrE_acrF	macB	-0.92345	phoP(a), zraR(g)
fis	lctR	acrE_acrF	emrA_emrB_emrR	-0.92338	fis(b), lctR(g)
ada_alkB	csgD_csgE_csgF_csgG	acrE_acrF	cmr	-0.92337	ada(g), csgD(e)
fis	xapR	acrE_acrF	emrE_renD	-0.92337	fis(b), xapR(f)
ompR	zraR_zraS	acrE_acrF	macB	-0.92327	ompR(e), zraR(g)
fis	narP	acrE_acrF	emrA_emrB_emrR	-0.92322	fis(b), narP(g)
envY_ompT	fnr	acrE_acrF	mdlA_mdlB	-0.92316	envY(e), fnr(b)
fis	trpR	acrE_acrF	mdlA_mdlB	-0.92308	fis(b), trpR(f)
argP	rbsR	acrE_acrF	mdtK	-0.92304	argP(d), rbsR(g)
chbR	fnr	acrE_acrF	emrA_emrB_emrR	-0.92297	chbR(f), fnr(b)
gutM_gutQ_srlA_srlB_srlD_srlE_srlR	marA_marB_marR	acrE_acrF	mdtE_mdtF	-0.92297	gutM(g), srlR(f), marA(b), marR(b)
fhlA_hypA_hypB_hypC_hypD_hypE	lrhA	acrD	acrE_acrF	-0.92296	fhlA(g), lrhA(e)
cysB	lexA	acrE_acrF	cmr	-0.92295	cysB(g), lexA(d)
emrR	flhD	acrE_acrF	baeR_baeS_mdtA_mdtB_mdtC_mdtD	-0.92286	emrR(a), flhD(e)
fis	fucR	acrE_acrF	emrE_renD	-0.92281	fis(b), fucR(g)
rob	ulaR	acrE_acrF	macB	-0.92275	rob(a), ulaR(g)
envY_ompT	pspF	acrD	acrE_acrF	-0.92274	envY(e), pspF(g)
crp	tdcA_tdcB_tdcC_tdcD_tdcE_tdcF_tdcG	acrE_acrF	mdtK	-0.92273	crp(b), tdcA(f)
envY_ompT	idnR	acrE_acrF	mdlA_mdlB	-0.9227	envY(e), idnR(g)
ihfA_pheS_pheT	kdpE	acrE_acrF	mdtK	-0.92255	ihfA(b), kdpE(f)
ada_alkB	betI	acrE_acrF	emrK_emrY	-0.9225	ada(g), betI(c)
lrhA	phoP_phoQ	acrD	acrE_acrF	-0.92246	lrhA(e), phoP(a)
hyfR	phoP_phoQ	acrD	acrE_acrF	-0.92241	hyfR(f), phoP(a)
fis	qseB	acrE_acrF	mdtE_mdtF	-0.92238	fis(b), qseB(e)
lexA	marA_marB_marR	acrE_acrF	emrE_renD	-0.92237	lexA(d), marA(b), marR(b)
cspA	emrR	acrE_acrF	mdtK	-0.92231	cspA(g), emrR(a)
ada_alkB	ompR	acrE_acrF	cmr	-0.92226	ada(g), ompR(e)
emrR	lexA	acrE_acrF	emrK_emrY	-0.9222	emrR(a), lexA(d)
deoR	zntR	acrE_acrF	mdlA_mdlB	-0.92202	deoR(g), zntR(d)
evgA_evgS	gutM_gutQ_srlA_srlB_srlD_srlE_srlR	acrE_acrF	emrA_emrB_emrR	-0.92201	evgA(a), gutM(g), srlR(f)
iscR	uidR	acrE_acrF	mdtK	-0.92201	iscR(c), uidR(g)
betI	gadX	acrE_acrF	cmr	-0.92191	betI(c), gadX(g)
betI	iclR	acrE_acrF	emrK_emrY	-0.92191	betI(c), iclR(g)
emrR	zraR_zraS	acrE_acrF	emrA_emrB_emrR	-0.92188	emrR(a), zraR(g)
emrR	modE	acrE_acrF	mdtE_mdtF	-0.92184	emrR(a),
fis	paaX_paaY	acrE_acrF	emrE_renD	-0.92182	fis(b), paaX(g)
csiR	emrR	acrD	acrE_acrF	-0.92177	csiR(g), emrR(a)
evgA_evgS	leuO	acrE_acrF	mdtK	-0.9217	evgA(a), leuO(g)
hupA	ydeO	acrE_acrF	mdlA_mdlB	-0.9217	hupA(g), ydeO(d)
csgD_csgE_csgF_csgG	lctR	acrE_acrF	macB	-0.92167	csgD(e), lctR(g)
fis	slyA	acrE_acrF	mdlA_mdlB	-0.92166	fis(b), slyA(c)
leuO	zntR	acrE_acrF	cmr	-0.92166	leuO(g), zntR(d)
evgA_evgS	norR	acrE_acrF	emrK_emrY	-0.92151	evgA(a), norR(g)
betI	deoR	acrE_acrF	macB	-0.92147	betI(c), deoR(g)
emrR	gutM_gutQ_srlA_srlB_srlD_srlE_srlR	acrE_acrF	emrK_emrY	-0.92145	emrR(a), gutM(g), srlR(f)
betI	ulaR	acrE_acrF	emrK_emrY	-0.92136	betI(c), ulaR(g)
fruR	phoP_phoQ	acrD	acrE_acrF	-0.92132	phoP(a)
exuR	lexA	acrE_acrF	emrA_emrB_emrR	-0.92123	exuR(g), lexA(d)
gadX	iscR	acrE_acrF	emrK_emrY	-0.92116	gadX(g), iscR(c)
crp	flhD	acrE_acrF	emrA_emrB_emrR	-0.92114	crp(b), flhD(e)
fucR	lexA	acrE_acrF	cmr	-0.92105	fucR(g), lexA(d)
gadE	leuO	acrE_acrF	mdtK	-0.92101	gadE(d), leuO(g)
fadR	ihfA_pheS_pheT	acrD	acrE_acrF	-0.92096	fadR(g), ihfA(b)
galS	soxS	acrD	acrE_acrF	-0.92085	galS(g), soxS(b)
cysB	fis	acrE_acrF	mdlA_mdlB	-0.92081	cysB(g), fis(b)
adiY	lexA	acrE_acrF	mdlA_mdlB	-0.92076	lexA(d)
envY_ompT	marA_marB_marR	acrE_acrF	mdlA_mdlB	-0.92073	envY(e), marA(b), marR(b)
crp	emrR	acrE_acrF	emrA_emrB_emrR	-0.92065	crp(b), emrR(a)
fis	treR	acrE_acrF	yojI	-0.9206	fis(b), treR(f)
evgA_evgS	fabR	acrE_acrF	mdtE_mdtF	-0.92055	evgA(a), fabR(g)
argP	emrR	acrE_acrF	emrK_emrY	-0.92054	argP(d), emrR(a)
ada_alkB	betI	acrE_acrF	cmr	-0.92052	ada(g), betI(c)
dnaA_dnaN_recF	flhD	acrE_acrF	emrE_renD	-0.92051	dnaA(g), flhD(e)
appY	fnr	acrE_acrF	mdlA_mdlB	-0.92039	fnr(b)
cpxR	fis	acrE_acrF	cmr	-0.92038	fis(b)
fis	leuO	acrE_acrF	mdlA_mdlB	-0.92035	fis(b), leuO(g)
cpxR	ihfA_pheS_pheT	acrE_acrF	mdlA_mdlB	-0.92028	ihfA(b)
betI	zraR_zraS	acrE_acrF	macB	-0.92027	betI(c), zraR(g)
arcA	hupA	acrE_acrF	cmr	-0.92024	arcA(b), hupA(g)
gadE	zraR_zraS	acrE_acrF	macB	-0.92014	gadE(d), zraR(g)
cueR	rbsR	acrE_acrF	mdtK	-0.92013	cueR(d), rbsR(g)
appY	marA_marB_marR	acrE_acrF	mdlA_mdlB	-0.92012	marA(b), marR(b)
ada_alkB	csgD_csgE_csgF_csgG	acrE_acrF	emrK_emrY	-0.92011	ada(g), csgD(e)
rob	zraR_zraS	acrE_acrF	emrK_emrY	-0.92003	rob(a), zraR(g)
hyfR	lexA	acrE_acrF	cmr	-0.91994	hyfR(f), lexA(d)
fabR	flhD	acrE_acrF	mdlA_mdlB	-0.91993	fabR(g), flhD(e)
galR	marA_marB_marR	acrE_acrF	emrA_emrB_emrR	-0.91993	galR(g), marA(b), marR(b)
envY_ompT	idnR	acrD	acrE_acrF	-0.9199	envY(e), idnR(g)
arcA	dnaA_dnaN_recF	acrE_acrF	cmr	-0.91986	arcA(b), dnaA(g)
flhD	zraR_zraS	acrE_acrF	emrK_emrY	-0.91983	flhD(e), zraR(g)
ada_alkB	ydeO	acrE_acrF	mdtK	-0.91971	ada(g), ydeO(d)
fis	gadW	acrE_acrF	emrE_renD	-0.91967	fis(b),
arcA	uidR	acrE_acrF	emrK_emrY	-0.91966	arcA(b), uidR(g)
fadR	marA_marB_marR	acrE_acrF	emrK_emrY	-0.91956	fadR(g), marA(b), marR(b)
fruR	ihfA_pheS_pheT	acrE_acrF	emrK_emrY	-0.91956	ihfA(b)
betI	fnr	acrE_acrF	emrK_emrY	-0.91948	betI(c), fnr(b)
alsR	fis	acrE_acrF	emrE_renD	-0.9194	fis(b)
fhlA_hypA_hypB_hypC_hypD_hypE	fis	acrE_acrF	emrK_emrY	-0.91931	fhlA(g), fis(b)
fruR	zntR	acrD	acrE_acrF	-0.91918	zntR(d)
emrR	hupA	acrE_acrF	cmr	-0.91906	emrR(a), hupA(g)
marA_marB_marR	zraR_zraS	acrA_acrB	acrE_acrF	-0.91902	marA(b), marR(b), zraR(g)
crp	norR	acrE_acrF	mdlA_mdlB	-0.91901	crp(b), norR(g)
csiR	fis	tolC	acrE_acrF	-0.919	csiR(g), fis(b)
envY_ompT	uidR	acrD	acrE_acrF	-0.91897	envY(e), uidR(g)
fis	lctR	acrE_acrF	cmr	-0.9189	fis(b), lctR(g)
arcA	mtlR	acrE_acrF	emrA_emrB_emrR	-0.91887	arcA(b), mtlR(g)
envY_ompT	fnr	acrE_acrF	cmr	-0.91884	envY(e), fnr(b)
fhlA_hypA_hypB_hypC_hypD_hypE	flhD	acrE_acrF	cmr	-0.91879	fhlA(g), flhD(e)
betI	cynR	acrE_acrF	emrK_emrY	-0.91876	betI(c),
fis	lctR	acrE_acrF	mdlA_mdlB	-0.91863	fis(b), lctR(g)
flhD	tdcA_tdcB_tdcC_tdcD_tdcE_tdcF_tdcG	acrE_acrF	macB	-0.91862	flhD(e), tdcA(f)
fhlA_hypA_hypB_hypC_hypD_hypE	gadE	acrD	acrE_acrF	-0.91861	fhlA(g), gadE(d)
cueR	emrR	acrE_acrF	emrK_emrY	-0.91857	cueR(d), emrR(a)
cadC	marA_marB_marR	acrD	acrE_acrF	-0.91854	cadC(g), marA(b), marR(b)
lctR	slyA	acrE_acrF	mdtK	-0.91842	lctR(g), slyA(c)
fis	lrp	acrE_acrF	cmr	-0.91823	fis(b), lrp(f)
lrhA	tdcR	acrD	acrE_acrF	-0.91819	lrhA(e), tdcR(f)
betI	lctR	acrE_acrF	macB	-0.91809	betI(c), lctR(g)
cpxR	fnr	acrE_acrF	emrK_emrY	-0.918	fnr(b)
qseB	uidR	acrE_acrF	mdtK	-0.91794	qseB(e), uidR(g)
atoC	fnr	acrE_acrF	cmr	-0.91792	fnr(b)
deoR	envY_ompT	acrE_acrF	emrA_emrB_emrR	-0.91792	deoR(g), envY(e)
exuR	lexA	acrE_acrF	cmr	-0.91785	exuR(g), lexA(d)
evgA_evgS	fabR	acrE_acrF	emrK_emrY	-0.91781	evgA(a), fabR(g)
fhlA_hypA_hypB_hypC_hypD_hypE	lexA	acrE_acrF	cmr	-0.91781	fhlA(g), lexA(d)
hyfR	slyA	tolC	acrE_acrF	-0.91777	hyfR(f), slyA(c)
lexA	phoB_phoR	acrA_acrB	acrE_acrF	-0.91761	lexA(d), phoB(f)
fruR	ihfA_pheS_pheT	acrE_acrF	mdlA_mdlB	-0.9176	ihfA(b)
fis	lrhA	acrE_acrF	cmr	-0.91756	fis(b), lrhA(e)
ilvY	marA_marB_marR	acrE_acrF	mdlA_mdlB	-0.9175	ilvY(g), marA(b), marR(b)
cspA	flhD	acrE_acrF	macB	-0.91749	cspA(g), flhD(e)
argP	gatR_1	acrE_acrF	macB	-0.91741	argP(d), ,
fruR	lexA	acrE_acrF	mdlA_mdlB	-0.91741	lexA(d)
appY	lexA	acrE_acrF	cmr	-0.91734	lexA(d)
fis	mtlR	acrE_acrF	emrA_emrB_emrR	-0.91715	fis(b), mtlR(g)
iscR	uidR	acrE_acrF	cmr	-0.91694	iscR(c), uidR(g)
gadE	ulaR	acrE_acrF	macB	-0.9169	gadE(d), ulaR(g)
envY_ompT	fnr	acrE_acrF	emrK_emrY	-0.91681	envY(e), fnr(b)
envY_ompT	gadX	acrE_acrF	mdlA_mdlB	-0.9168	envY(e), gadX(g)
rob	tdcA_tdcB_tdcC_tdcD_tdcE_tdcF_tdcG	acrE_acrF	mdlA_mdlB	-0.91676	rob(a), tdcA(f)
fis	narP	acrE_acrF	mdlA_mdlB	-0.91673	fis(b), narP(g)
fis	nac	acrE_acrF	mdtK	-0.91664	fis(b), nac(g)
fis	pdhR	acrE_acrF	emrK_emrY	-0.91663	fis(b), pdhR(g)
iscR	tdcA_tdcB_tdcC_tdcD_tdcE_tdcF_tdcG	acrA_acrB	acrE_acrF	-0.9166	iscR(c), tdcA(f)
evgA_evgS	lexA	acrE_acrF	cmr	-0.91649	evgA(a), lexA(d)
agaR	emrR	acrE_acrF	emrK_emrY	-0.91648	agaR(g), emrR(a)
fis	flhD	acrE_acrF	baeR_baeS_mdtA_mdtB_mdtC_mdtD	-0.91648	fis(b), flhD(e)
qseB	ulaR	acrE_acrF	emrK_emrY	-0.91646	qseB(e), ulaR(g)
emrR	iclR	acrE_acrF	macB	-0.91643	emrR(a), iclR(g)
soxS	uidR	acrE_acrF	mdlA_mdlB	-0.91632	soxS(b), uidR(g)
ada_alkB	envY_ompT	acrE_acrF	emrA_emrB_emrR	-0.91629	ada(g), envY(e)
fis	oxyR	acrE_acrF	yojI	-0.91624	fis(b),
cueR	rcsB	acrE_acrF	mdtK	-0.91619	cueR(d), rcsB(g)
alpA	flhD	acrE_acrF	mdlA_mdlB	-0.91609	alpA(g), flhD(e)
asnC	lexA	acrE_acrF	mdlA_mdlB	-0.91607	lexA(d)
crp	ulaR	acrE_acrF	emrK_emrY	-0.91605	crp(b), ulaR(g)
lctR	zntR	acrE_acrF	mdtK	-0.91587	lctR(g), zntR(d)
ihfA_pheS_pheT	zraR_zraS	acrE_acrF	macB	-0.91582	ihfA(b), zraR(g)
betI	tdcA_tdcB_tdcC_tdcD_tdcE_tdcF_tdcG	acrE_acrF	cmr	-0.91581	betI(c), tdcA(f)
flhD	pspF	acrE_acrF	emrK_emrY	-0.91573	flhD(e), pspF(g)
appY	lexA	acrE_acrF	mdlA_mdlB	-0.91558	lexA(d)
marA_marB_marR	tdcA_tdcB_tdcC_tdcD_tdcE_tdcF_tdcG	acrE_acrF	emrK_emrY	-0.91558	marA(b), marR(b), tdcA(f)
fnr	kdpE	acrD	acrE_acrF	-0.91551	fnr(b), kdpE(f)
fis	oxyR	acrE_acrF	emrK_emrY	-0.9154	fis(b),
fis	gatR_1	acrE_acrF	mdtE_mdtF	-0.91534	fis(b), ,
arcA	rbsR	acrE_acrF	mdlA_mdlB	-0.91488	arcA(b), rbsR(g)
fis	gatR_1	acrE_acrF	emrA_emrB_emrR	-0.91484	fis(b), ,
fis	qseB	acrE_acrF	emrE_renD	-0.91473	fis(b), qseB(e)
appY	ihfA_pheS_pheT	acrE_acrF	mdlA_mdlB	-0.9147	ihfA(b)
csgD_csgE_csgF_csgG	mtlR	acrE_acrF	cmr	-0.91465	csgD(e), mtlR(g)
cusR_cusS	flhD	acrE_acrF	emrA_emrB_emrR	-0.91463	flhD(e)
deoR	emrR	acrE_acrF	cmr	-0.91458	deoR(g), emrR(a)
fis	glnG	acrE_acrF	emrE_renD	-0.91428	fis(b), glnG(g)
flhD	phoB_phoR	acrE_acrF	cmr	-0.91427	flhD(e), phoB(f)
fis	zntR	acrE_acrF	mdlA_mdlB	-0.91422	fis(b), zntR(d)
arcA	fis	acrE_acrF	mdlA_mdlB	-0.91415	arcA(b), fis(b)
idnR	rob	acrE_acrF	macB	-0.91415	idnR(g), rob(a)
betI	ihfA_pheS_pheT	acrE_acrF	cmr	-0.91414	betI(c), ihfA(b)
ada_alkB	emrR	acrA_acrB	acrE_acrF	-0.91405	ada(g), emrR(a)
leuO	qseB	tolC	acrE_acrF	-0.91396	leuO(g), qseB(e)
ihfA_pheS_pheT	rcsB	acrE_acrF	macB	-0.91391	ihfA(b), rcsB(g)
crp	cspA	acrE_acrF	mdlA_mdlB	-0.91378	crp(b), cspA(g)
envY_ompT	fabR	acrD	acrE_acrF	-0.91373	envY(e), fabR(g)
qseB	rbsR	acrE_acrF	emrK_emrY	-0.91373	qseB(e), rbsR(g)
fis	hupA	acrE_acrF	emrA_emrB_emrR	-0.91352	fis(b), hupA(g)
fis	lysR	acrE_acrF	mdtE_mdtF	-0.91345	fis(b), lysR(g)
fis	zur	acrE_acrF	cmr	-0.91345	fis(b), zur(f)
arcA	gatR_1	acrE_acrF	emrK_emrY	-0.91303	arcA(b), ,
iscR	zraR_zraS	acrE_acrF	cmr	-0.91302	iscR(c), zraR(g)
galR	lexA	acrE_acrF	emrK_emrY	-0.91301	galR(g), lexA(d)
emrR	mtlR	acrE_acrF	emrK_emrY	-0.91295	emrR(a), mtlR(g)
arcA	fis	acrE_acrF	macB	-0.91291	arcA(b), fis(b)
fis	oxyR	acrE_acrF	macA	-0.91289	fis(b),
arcA	cadC	acrE_acrF	mdlA_mdlB	-0.91282	arcA(b), cadC(g)
fis	glnG	acrE_acrF	mdtE_mdtF	-0.91267	fis(b), glnG(g)
fabR	fis	acrE_acrF	emrK_emrY	-0.91265	fabR(g), fis(b)
slyA	tdcA_tdcB_tdcC_tdcD_tdcE_tdcF_tdcG	acrE_acrF	macB	-0.91261	slyA(c), tdcA(f)
iscR	tdcA_tdcB_tdcC_tdcD_tdcE_tdcF_tdcG	acrE_acrF	macB	-0.91258	iscR(c), tdcA(f)
csgD_csgE_csgF_csgG	pspF	acrE_acrF	macB	-0.91254	csgD(e), pspF(g)
fhlA_hypA_hypB_hypC_hypD_hypE	fis	acrE_acrF	cmr	-0.91239	fhlA(g), fis(b)
iscR	rbsR	acrE_acrF	macB	-0.91228	iscR(c), rbsR(g)
narP	slyA	tolC	acrE_acrF	-0.91204	narP(g), slyA(c)
argP	fabR	acrE_acrF	emrK_emrY	-0.9119	argP(d), fabR(g)
fabR	lrhA	acrE_acrF	mdlA_mdlB	-0.91184	fabR(g), lrhA(e)
csgD_csgE_csgF_csgG	gutM_gutQ_srlA_srlB_srlD_srlE_srlR	acrE_acrF	macB	-0.91177	csgD(e), gutM(g), srlR(f)
galS	marA_marB_marR	acrD	acrE_acrF	-0.91176	galS(g), marA(b), marR(b)
fabR	flhD	acrE_acrF	macB	-0.91173	fabR(g), flhD(e)
arcA	fnr	acrE_acrF	mdlA_mdlB	-0.91171	arcA(b), fnr(b)
birA	marA_marB_marR	acrE_acrF	cmr	-0.91166	marA(b), marR(b)
evgA_evgS	rbsR	acrE_acrF	macB	-0.91165	evgA(a), rbsR(g)
emrR	ulaR	acrE_acrF	baeR_baeS_mdtA_mdtB_mdtC_mdtD	-0.91159	emrR(a), ulaR(g)
cspE	fis	acrE_acrF	macB	-0.91152	fis(b)
emrR	mtlR	acrE_acrF	mdtK	-0.91148	emrR(a), mtlR(g)
ada_alkB	ydeO	acrE_acrF	emrE_renD	-0.91141	ada(g), ydeO(d)
lctR	marA_marB_marR	acrE_acrF	mdlA_mdlB	-0.91136	lctR(g), marA(b), marR(b)
nhaR	soxS	tolC	acrE_acrF	-0.91134	nhaR(f), soxS(b)
leuO	zntR	acrE_acrF	emrE_renD	-0.91115	leuO(g), zntR(d)
cynR	evgA_evgS	acrD	acrE_acrF	-0.91112	evgA(a)
emrR	hupA	acrE_acrF	emrE_renD	-0.91103	emrR(a), hupA(g)
arcA	fabR	acrE_acrF	emrK_emrY	-0.91102	arcA(b), fabR(g)
cadC	iscR	acrE_acrF	emrK_emrY	-0.91079	cadC(g), iscR(c)
evgA_evgS	iclR	acrE_acrF	mdtK	-0.91079	evgA(a), iclR(g)
lctR	zntR	acrE_acrF	mdtE_mdtF	-0.91071	lctR(g), zntR(d)
envY_ompT	ulaR	acrE_acrF	mdlA_mdlB	-0.91068	envY(e), ulaR(g)
emrR	kdpE	acrE_acrF	mdlA_mdlB	-0.91059	emrR(a), kdpE(f)
fis	phoB_phoR	acrE_acrF	cmr	-0.91046	fis(b), phoB(f)
deoR	phoP_phoQ	acrE_acrF	emrE_renD	-0.91027	deoR(g), phoP(a)
fis	hupA	acrE_acrF	emrE_renD	-0.91024	fis(b), hupA(g)
galS	lexA	acrD	acrE_acrF	-0.91023	galS(g), lexA(d)
iscR	zraR_zraS	acrE_acrF	emrK_emrY	-0.91021	iscR(c), zraR(g)
flhD	phoB_phoR	acrE_acrF	emrK_emrY	-0.91013	flhD(e), phoB(f)
fis	tyrR	acrE_acrF	emrE_renD	-0.91009	fis(b), tyrR(f)
dsdC	emrR	acrE_acrF	macB	-0.91008	dsdC(g), emrR(a)
envY_ompT	ulaR	acrD	acrE_acrF	-0.91008	envY(e), ulaR(g)
ada_alkB	emrR	acrE_acrF	mdlA_mdlB	-0.91	ada(g), emrR(a)
ada_alkB	cueR	acrE_acrF	emrK_emrY	-0.90992	ada(g), cueR(d)
alsR	ihfA_pheS_pheT	acrE_acrF	emrK_emrY	-0.9099	ihfA(b)
betI	gatR_1	acrE_acrF	macB	-0.90983	betI(c), ,
ilvY	lexA	acrE_acrF	mdlA_mdlB	-0.90983	ilvY(g), lexA(d)
lrhA	melR	acrE_acrF	mdtK	-0.90983	lrhA(e), melR(g)
cspA	ihfA_pheS_pheT	acrE_acrF	mdtK	-0.90975	cspA(g), ihfA(b)
iscR	leuO	acrE_acrF	mdtK	-0.9097	iscR(c), leuO(g)
fis	lrhA	acrE_acrF	emrA_emrB_emrR	-0.90965	fis(b), lrhA(e)
hdfR	marA_marB_marR	acrE_acrF	cmr	-0.90944	hdfR(g), marA(b), marR(b)
csgD_csgE_csgF_csgG	leuO	acrE_acrF	mdtK	-0.9093	csgD(e), leuO(g)
cynR	lexA	acrE_acrF	mdlA_mdlB	-0.90929	lexA(d)
fis	tyrR	acrE_acrF	mdtE_mdtF	-0.90922	fis(b), tyrR(f)
emrR	ihfA_pheS_pheT	acrE_acrF	mdtK	-0.90912	emrR(a), ihfA(b)
betI	rbsR	acrE_acrF	mdtK	-0.90911	betI(c), rbsR(g)
cspE	emrR	acrE_acrF	emrK_emrY	-0.90906	emrR(a)
alpA	emrR	acrE_acrF	emrK_emrY	-0.90904	alpA(g), emrR(a)
cueR	zraR_zraS	acrE_acrF	emrK_emrY	-0.90889	cueR(d), zraR(g)
arcA	flhD	acrE_acrF	emrA_emrB_emrR	-0.90884	arcA(b), flhD(e)
csgD_csgE_csgF_csgG	zraR_zraS	acrE_acrF	macB	-0.90876	csgD(e), zraR(g)
betI	iclR	acrE_acrF	cmr	-0.90871	betI(c), iclR(g)
ebgR	flhD	acrE_acrF	emrA_emrB_emrR	-0.90854	ebgR(g), flhD(e)
crp	ihfA_pheS_pheT	acrE_acrF	emrK_emrY	-0.90851	crp(b), ihfA(b)
leuO	qseB	acrE_acrF	cmr	-0.90849	leuO(g), qseB(e)
csgD_csgE_csgF_csgG	ihfA_pheS_pheT	acrE_acrF	cmr	-0.90847	csgD(e), ihfA(b)
fnr	ulaR	acrE_acrF	macB	-0.90847	fnr(b), ulaR(g)
emrR	oxyR	acrE_acrF	yojI	-0.90846	emrR(a),
emrR	marA_marB_marR	acrE_acrF	emrK_emrY	-0.90845	emrR(a), marA(b), marR(b)
crp	cspA	acrE_acrF	emrK_emrY	-0.90829	crp(b), cspA(g)
asnC	fis	acrE_acrF	cmr	-0.90824	fis(b)
cueR	cytR	acrE_acrF	emrK_emrY	-0.9082	cueR(d), cytR(f)
leuO	zntR	acrE_acrF	emrK_emrY	-0.90818	leuO(g), zntR(d)
fucR	zntR	acrE_acrF	emrA_emrB_emrR	-0.90809	fucR(g), zntR(d)
deoR	envY_ompT	acrE_acrF	cmr	-0.90808	deoR(g), envY(e)
appY	fis	acrE_acrF	cmr	-0.90803	fis(b)
phoB_phoR	ydeO	acrE_acrF	emrA_emrB_emrR	-0.90789	phoB(f), ydeO(d)
csgD_csgE_csgF_csgG	tdcA_tdcB_tdcC_tdcD_tdcE_tdcF_tdcG	acrE_acrF	cmr	-0.90757	csgD(e), tdcA(f)
atoC	fnr	acrE_acrF	mdlA_mdlB	-0.90756	fnr(b)
gadE	rbsR	acrE_acrF	mdtK	-0.90749	gadE(d), rbsR(g)
envY_ompT	gcvR	acrA_acrB	acrE_acrF	-0.90742	envY(e), gcvR(g)
arcA	cytR	acrE_acrF	emrA_emrB_emrR	-0.9074	arcA(b), cytR(f)
exuR	ihfA_pheS_pheT	acrE_acrF	emrK_emrY	-0.90735	exuR(g), ihfA(b)
csgD_csgE_csgF_csgG	gutM_gutQ_srlA_srlB_srlD_srlE_srlR	acrE_acrF	emrK_emrY	-0.90731	csgD(e), gutM(g), srlR(f)
cadC	lexA	tolC	acrE_acrF	-0.9073	cadC(g), lexA(d)
fis	fucR	acrE_acrF	mdtE_mdtF	-0.9073	fis(b), fucR(g)
lrhA	zraR_zraS	acrE_acrF	macB	-0.9073	lrhA(e), zraR(g)
ada_alkB	fis	acrA_acrB	acrE_acrF	-0.90729	ada(g), fis(b)
soxS	uidR	acrE_acrF	emrK_emrY	-0.90728	soxS(b), uidR(g)
soxS	tdcA_tdcB_tdcC_tdcD_tdcE_tdcF_tdcG	acrE_acrF	macB	-0.90713	soxS(b), tdcA(f)
lrhA	pspF	acrE_acrF	macB	-0.90707	lrhA(e), pspF(g)
appY	ihfA_pheS_pheT	acrE_acrF	emrK_emrY	-0.90699	ihfA(b)
betI	rbsR	acrE_acrF	cmr	-0.90659	betI(c), rbsR(g)
flhD	iclR	acrE_acrF	emrK_emrY	-0.90657	flhD(e), iclR(g)
deoR	lrhA	acrE_acrF	mdtE_mdtF	-0.90656	deoR(g), lrhA(e)
cadC	lexA	acrE_acrF	macB	-0.90643	cadC(g), lexA(d)
csgD_csgE_csgF_csgG	rbsR	acrE_acrF	cmr	-0.9064	csgD(e), rbsR(g)
alpA	flhD	acrE_acrF	emrA_emrB_emrR	-0.90637	alpA(g), flhD(e)
emrR	fabR	acrE_acrF	macB	-0.90631	emrR(a), fabR(g)
birA	fis	acrE_acrF	macB	-0.90629	fis(b)
cysB	zntR	acrA_acrB	acrE_acrF	-0.90629	cysB(g), zntR(d)
leuO	qseB	acrE_acrF	mdtK	-0.90629	leuO(g), qseB(e)
galR	ihfA_pheS_pheT	acrE_acrF	emrA_emrB_emrR	-0.90627	galR(g), ihfA(b)
cueR	fadR	acrE_acrF	mdlA_mdlB	-0.90623	cueR(d), fadR(g)
csiR	fnr	acrE_acrF	emrK_emrY	-0.90618	csiR(g), fnr(b)
fis	pdhR	acrE_acrF	emrE_renD	-0.90618	fis(b), pdhR(g)
iscR	zraR_zraS	acrE_acrF	mdlA_mdlB	-0.90609	iscR(c), zraR(g)
gadE	ulaR	acrE_acrF	emrK_emrY	-0.90598	gadE(d), ulaR(g)
envY_ompT	fabR	acrE_acrF	emrK_emrY	-0.90594	envY(e), fabR(g)
fis	glpR	acrE_acrF	mdtE_mdtF	-0.90588	fis(b), glpR(g)
birA	fis	acrE_acrF	mdlA_mdlB	-0.90581	fis(b)
emrR	gutM_gutQ_srlA_srlB_srlD_srlE_srlR	acrE_acrF	mdtK	-0.90577	emrR(a), gutM(g), srlR(f)
dnaA_dnaN_recF	slyA	tolC	acrE_acrF	-0.90572	dnaA(g), slyA(c)
marA_marB_marR	phoB_phoR	acrA_acrB	acrE_acrF	-0.90571	marA(b), marR(b), phoB(f)
marA_marB_marR	rcsB	acrE_acrF	macB	-0.90565	marA(b), marR(b), rcsB(g)
uidR	zntR	acrE_acrF	mdlA_mdlB	-0.90562	uidR(g), zntR(d)
fnr	gatR_1	acrE_acrF	macB	-0.90561	fnr(b), ,
fis	fucR	acrE_acrF	emrA_emrB_emrR	-0.90548	fis(b), fucR(g)
ada_alkB	phoP_phoQ	acrE_acrF	emrA_emrB_emrR	-0.90547	ada(g), phoP(a)
fis	hupA	acrE_acrF	mdlA_mdlB	-0.90547	fis(b), hupA(g)
envY_ompT	flhD	acrE_acrF	cmr	-0.90546	envY(e), flhD(e)
cytR	flhD	acrE_acrF	mdtK	-0.90542	cytR(f), flhD(e)
nanR	qseB	tolC	acrE_acrF	-0.90542	nanR(f), qseB(e)
cpxR	emrR	acrD	acrE_acrF	-0.90535	emrR(a)
hupA	ydeO	acrE_acrF	emrA_emrB_emrR	-0.90535	hupA(g), ydeO(d)
crp	tdcA_tdcB_tdcC_tdcD_tdcE_tdcF_tdcG	acrE_acrF	emrA_emrB_emrR	-0.90534	crp(b), tdcA(f)
phoP_phoQ	uidR	acrE_acrF	mdtK	-0.90534	phoP(a), uidR(g)
ulaR	ydeO	acrE_acrF	emrA_emrB_emrR	-0.90534	ulaR(g), ydeO(d)
deoR	ompR	acrE_acrF	emrE_renD	-0.90533	deoR(g), ompR(e)
emrR	zraR_zraS	acrE_acrF	mdtE_mdtF	-0.90533	emrR(a), zraR(g)
ompR	ulaR	acrE_acrF	macB	-0.90532	ompR(e), ulaR(g)
ada_alkB	ihfA_pheS_pheT	acrD	acrE_acrF	-0.9053	ada(g), ihfA(b)
arcA	lacI	acrE_acrF	mdtK	-0.9053	arcA(b), lacI(f)
cusR_cusS	fnr	acrE_acrF	emrA_emrB_emrR	-0.90527	fnr(b)
lrhA	zntR	acrD	acrE_acrF	-0.90514	lrhA(e), zntR(d)
argP	fis	acrE_acrF	emrE_renD	-0.90511	argP(d), fis(b)
lrhA	uidR	acrE_acrF	mdlA_mdlB	-0.90511	lrhA(e), uidR(g)
cynR	zntR	acrE_acrF	mdlA_mdlB	-0.90508	zntR(d)
csgD_csgE_csgF_csgG	fis	acrE_acrF	emrK_emrY	-0.9049	csgD(e), fis(b)
dnaA_dnaN_recF	marA_marB_marR	acrE_acrF	emrE_renD	-0.90485	dnaA(g), marA(b), marR(b)
fnr	galS	acrE_acrF	mdtK	-0.90485	fnr(b), galS(g)
emrR	tdcA_tdcB_tdcC_tdcD_tdcE_tdcF_tdcG	acrE_acrF	emrK_emrY	-0.90484	emrR(a), tdcA(f)
soxS	ulaR	acrE_acrF	emrK_emrY	-0.90484	soxS(b), ulaR(g)
marA_marB_marR	rcsB	acrE_acrF	emrK_emrY	-0.90483	marA(b), marR(b), rcsB(g)
arcA	pspF	acrE_acrF	macB	-0.90475	arcA(b), pspF(g)
leuO	zntR	acrE_acrF	mdtE_mdtF	-0.90469	leuO(g), zntR(d)
adiY	fis	acrE_acrF	mdtK	-0.90465	fis(b)
evgA_evgS	hyfR	acrE_acrF	mdtK	-0.90464	evgA(a), hyfR(f)
envY_ompT	tdcA_tdcB_tdcC_tdcD_tdcE_tdcF_tdcG	acrD	acrE_acrF	-0.90459	envY(e), tdcA(f)
exuR	ihfA_pheS_pheT	acrE_acrF	cmr	-0.90447	exuR(g), ihfA(b)
envY_ompT	mtlR	acrE_acrF	cmr	-0.90444	envY(e), mtlR(g)
arcA	emrR	acrE_acrF	emrA_emrB_emrR	-0.90441	arcA(b), emrR(a)
ada_alkB	gadE	acrE_acrF	cmr	-0.90439	ada(g), gadE(d)
argR	fis	acrE_acrF	emrE_renD	-0.90439	argR(g), fis(b)
crp	mtlR	acrE_acrF	cmr	-0.90436	crp(b), mtlR(g)
dnaA_dnaN_recF	marA_marB_marR	acrE_acrF	mdtK	-0.90431	dnaA(g), marA(b), marR(b)
emrR	fabR	acrE_acrF	emrE_renD	-0.90425	emrR(a), fabR(g)
lexA	marA_marB_marR	acrE_acrF	mdtK	-0.9042	lexA(d), marA(b), marR(b)
alsR	ihfA_pheS_pheT	acrE_acrF	cmr	-0.90419	ihfA(b)
cytR	lexA	acrE_acrF	macB	-0.90416	cytR(f), lexA(d)
emrR	fecI_fecR	acrE_acrF	macA	-0.90414	emrR(a),
csiR	fnr	acrE_acrF	cmr	-0.90409	csiR(g), fnr(b)
birA	fis	acrD	acrE_acrF	-0.90404	fis(b)
dnaA_dnaN_recF	fnr	acrE_acrF	mdtK	-0.90404	dnaA(g), fnr(b)
lexA	rbsR	acrE_acrF	emrK_emrY	-0.90388	lexA(d), rbsR(g)
argR	emrR	acrE_acrF	emrK_emrY	-0.90383	argR(g), emrR(a)
hupA	ydeO	acrE_acrF	cmr	-0.90382	hupA(g), ydeO(d)
rob	zraR_zraS	acrE_acrF	cmr	-0.9038	rob(a), zraR(g)
csgD_csgE_csgF_csgG	deoR	acrE_acrF	macB	-0.90379	csgD(e), deoR(g)
lrhA	norR	acrE_acrF	emrK_emrY	-0.90372	lrhA(e), norR(g)
fis	gadE	acrE_acrF	yojI	-0.90371	fis(b), gadE(d)
adiY	fis	acrA_acrB	acrE_acrF	-0.90367	fis(b)
cspA	iscR	acrE_acrF	macB	-0.90365	cspA(g), iscR(c)
atoC	lexA	acrE_acrF	mdlA_mdlB	-0.90364	lexA(d)
fis	lacI	acrE_acrF	emrA_emrB_emrR	-0.90356	fis(b), lacI(f)
zntR	zraR_zraS	acrE_acrF	mdtK	-0.90343	zntR(d), zraR(g)
cpxR	lexA	acrE_acrF	mdlA_mdlB	-0.9034	lexA(d)
crp	gutM_gutQ_srlA_srlB_srlD_srlE_srlR	acrE_acrF	macB	-0.90339	crp(b), gutM(g), srlR(f)
evgA_evgS	gadX	acrE_acrF	cmr	-0.90328	evgA(a), gadX(g)
betI	uidR	acrE_acrF	emrK_emrY	-0.90327	betI(c), uidR(g)
emrR	hupA	acrE_acrF	macB	-0.90327	emrR(a), hupA(g)
fis	gadE	acrE_acrF	mdtK	-0.90326	fis(b), gadE(d)
fis	gatR_1	acrE_acrF	cmr	-0.90326	fis(b), ,
ebgR	ihfA_pheS_pheT	acrE_acrF	emrK_emrY	-0.90325	ebgR(g), ihfA(b)
emrR	lysR	acrE_acrF	macB	-0.90317	emrR(a), lysR(g)
fis	oxyR	acrE_acrF	baeR_baeS_mdtA_mdtB_mdtC_mdtD	-0.90314	fis(b),
fis	lysR	acrE_acrF	emrE_renD	-0.90309	fis(b), lysR(g)
cadC	emrR	acrE_acrF	emrK_emrY	-0.90306	cadC(g), emrR(a)
fadR	fis	acrE_acrF	macB	-0.90303	fadR(g), fis(b)
emrR	soxS	acrE_acrF	macB	-0.90302	emrR(a), soxS(b)
exuR	ihfA_pheS_pheT	acrE_acrF	emrA_emrB_emrR	-0.90297	exuR(g), ihfA(b)
gadE	gatR_1	acrE_acrF	emrK_emrY	-0.90289	gadE(d), ,
fis	lacI	acrE_acrF	mdlA_mdlB	-0.90285	fis(b), lacI(f)
evgA_evgS	rbsR	acrE_acrF	emrA_emrB_emrR	-0.90284	evgA(a), rbsR(g)
dsdC	fis	acrE_acrF	baeR_baeS_mdtA_mdtB_mdtC_mdtD	-0.90283	dsdC(g), fis(b)
arcA	lysR	acrE_acrF	emrK_emrY	-0.9028	arcA(b), lysR(g)
crp	cynR	acrE_acrF	emrK_emrY	-0.90273	crp(b),
lrhA	metR	acrD	acrE_acrF	-0.90273	lrhA(e), metR(g)
fis	lexA	acrE_acrF	baeR_baeS_mdtA_mdtB_mdtC_mdtD	-0.9027	fis(b), lexA(d)
iscR	rbsR	acrE_acrF	mdtK	-0.90268	iscR(c), rbsR(g)
adiY	fis	acrE_acrF	macB	-0.90266	fis(b)
arcA	gadX	acrE_acrF	emrA_emrB_emrR	-0.90244	arcA(b), gadX(g)
emrR	flhD	acrE_acrF	emrK_emrY	-0.90238	emrR(a), flhD(e)
fis	fruR	acrE_acrF	macA	-0.90236	fis(b),
betI	tdcA_tdcB_tdcC_tdcD_tdcE_tdcF_tdcG	acrE_acrF	mdtK	-0.90232	betI(c), tdcA(f)
fis	paaX_paaY	acrE_acrF	mdtK	-0.90231	fis(b), paaX(g)
evgA_evgS	tdcA_tdcB_tdcC_tdcD_tdcE_tdcF_tdcG	acrE_acrF	macB	-0.90228	evgA(a), tdcA(f)
csgD_csgE_csgF_csgG	idnR	acrE_acrF	emrK_emrY	-0.9022	csgD(e), idnR(g)
exuR	marA_marB_marR	acrE_acrF	emrA_emrB_emrR	-0.90218	exuR(g), marA(b), marR(b)
hupA	slyA	acrE_acrF	emrA_emrB_emrR	-0.90214	hupA(g), slyA(c)
evgA_evgS	lexA	acrE_acrF	emrA_emrB_emrR	-0.90211	evgA(a), lexA(d)
fis	hyfR	acrE_acrF	msbA	-0.90209	fis(b), hyfR(f)
malT	zntR	acrA_acrB	acrE_acrF	-0.90205	malT(f), zntR(d)
crp	lexA	acrE_acrF	emrA_emrB_emrR	-0.90196	crp(b), lexA(d)
fnr	gadX	acrD	acrE_acrF	-0.90189	fnr(b), gadX(g)
ompR	zur	acrD	acrE_acrF	-0.90176	ompR(e), zur(f)
crp	uidR	acrD	acrE_acrF	-0.90165	crp(b), uidR(g)
flhD	idnR	acrE_acrF	emrK_emrY	-0.90165	flhD(e), idnR(g)
hns	iscR	acrE_acrF	emrK_emrY	-0.90162	hns(g), iscR(c)
fabR	lrhA	acrE_acrF	emrK_emrY	-0.90158	fabR(g), lrhA(e)
csgD_csgE_csgF_csgG	gatR_1	acrE_acrF	macB	-0.90148	csgD(e), ,
cysB	fis	acrD	acrE_acrF	-0.90147	cysB(g), fis(b)
lrhA	mtlR	acrE_acrF	mdlA_mdlB	-0.90145	lrhA(e), mtlR(g)
hyfR	ihfA_pheS_pheT	acrE_acrF	cmr	-0.90139	hyfR(f), ihfA(b)
birA	fnr	acrE_acrF	cmr	-0.90135	fnr(b)
flhD	ihfA_pheS_pheT	acrE_acrF	emrK_emrY	-0.90131	flhD(e), ihfA(b)
arcA	pspF	acrE_acrF	mdtK	-0.90128	arcA(b), pspF(g)
asnC	ihfA_pheS_pheT	acrE_acrF	emrK_emrY	-0.90127	ihfA(b)
iscR	tdcA_tdcB_tdcC_tdcD_tdcE_tdcF_tdcG	acrE_acrF	emrA_emrB_emrR	-0.90118	iscR(c), tdcA(f)
dsdC	ihfA_pheS_pheT	acrE_acrF	emrK_emrY	-0.90117	dsdC(g), ihfA(b)
caiF	zntR	acrD	acrE_acrF	-0.90104	caiF(g), zntR(d)
iscR	rbsR	acrD	acrE_acrF	-0.90103	iscR(c), rbsR(g)
evgA_evgS	rhaR_rhaS	acrE_acrF	baeR_baeS_mdtA_mdtB_mdtC_mdtD	-0.90092	evgA(a), ,
arcA	ihfA_pheS_pheT	acrE_acrF	emrK_emrY	-0.90091	arcA(b), ihfA(b)
phoB_phoR	zntR	acrE_acrF	emrA_emrB_emrR	-0.90087	phoB(f), zntR(d)
iclR	lexA	tolC	acrE_acrF	-0.90081	iclR(g), lexA(d)
rob	tdcA_tdcB_tdcC_tdcD_tdcE_tdcF_tdcG	acrE_acrF	mdtK	-0.90078	rob(a), tdcA(f)
cspE	iscR	acrD	acrE_acrF	-0.90074	iscR(c)
dcuR_dcuS	emrR	acrE_acrF	emrK_emrY	-0.90066	emrR(a)
gadE	ihfA_pheS_pheT	acrE_acrF	emrK_emrY	-0.90065	gadE(d), ihfA(b)
cysB	ihfA_pheS_pheT	acrE_acrF	emrA_emrB_emrR	-0.90063	cysB(g), ihfA(b)
betI	mtlR	acrE_acrF	cmr	-0.90048	betI(c), mtlR(g)
flhD	rbsR	acrE_acrF	macB	-0.90043	flhD(e), rbsR(g)
cueR	tdcA_tdcB_tdcC_tdcD_tdcE_tdcF_tdcG	acrE_acrF	mdtK	-0.90035	cueR(d), tdcA(f)
appY	ihfA_pheS_pheT	acrE_acrF	cmr	-0.90032	ihfA(b)
betI	idnR	acrE_acrF	emrK_emrY	-0.90028	betI(c), idnR(g)
fis	leuO	acrE_acrF	yojI	-0.90028	fis(b), leuO(g)
fis	treR	acrE_acrF	emrE_renD	-0.90025	fis(b), treR(f)
fis	nac	acrE_acrF	macB	-0.9002	fis(b), nac(g)
nanR	zntR	tolC	acrE_acrF	-0.90014	nanR(f), zntR(d)
crp	iclR	acrD	acrE_acrF	-0.90013	crp(b), iclR(g)
csgD_csgE_csgF_csgG	uidR	acrE_acrF	emrK_emrY	-0.90006	csgD(e), uidR(g)

## Sheet: baeRS_mdtABCD
Regulator	Regulator	Target	Target	Classification	Evidence
fis	gadE	baeR_baeS_mdtA_mdtB_mdtC_mdtD	macA	-0.98203	fis(b), gadE(d)
rcsB	rob	baeR_baeS_mdtA_mdtB_mdtC_mdtD	macA	-0.98099	rcsB(g), rob(a)
fis	nac	baeR_baeS_mdtA_mdtB_mdtC_mdtD	macA	-0.98093	fis(b), nac(g)
lysR	ompR	baeR_baeS_mdtA_mdtB_mdtC_mdtD	macA	-0.98025	lysR(g), ompR(e)
iscR	nikR	baeR_baeS_mdtA_mdtB_mdtC_mdtD	macA	-0.9791	iscR(c), nikR(f)
envY_ompT	sdiA	baeR_baeS_mdtA_mdtB_mdtC_mdtD	macA	-0.97879	envY(e), sdiA(a,putative)
deoR	gadE	baeR_baeS_mdtA_mdtB_mdtC_mdtD	macA	-0.97859	deoR(g), gadE(d)
arcA	yiaJ	baeR_baeS_mdtA_mdtB_mdtC_mdtD	msbA	-0.97846	arcA(b), yiaJ(g)
deoR	evgA_evgS	baeR_baeS_mdtA_mdtB_mdtC_mdtD	macA	-0.97801	deoR(g), evgA(a)
arcA	gadE	baeR_baeS_mdtA_mdtB_mdtC_mdtD	macA	-0.97706	arcA(b), gadE(d)
iscR	narL_narX	baeR_baeS_mdtA_mdtB_mdtC_mdtD	macA	-0.97672	iscR(c), narL(g)
fis	nanR	baeR_baeS_mdtA_mdtB_mdtC_mdtD	macA	-0.97647	fis(b), nanR(f)
crp	evgA_evgS	baeR_baeS_mdtA_mdtB_mdtC_mdtD	macA	-0.97622	crp(b), evgA(a)
iscR	nac	baeR_baeS_mdtA_mdtB_mdtC_mdtD	macA	-0.97615	iscR(c), nac(g)
crp	nikR	baeR_baeS_mdtA_mdtB_mdtC_mdtD	macA	-0.9758	crp(b), nikR(f)
envY_ompT	trpR	baeR_baeS_mdtA_mdtB_mdtC_mdtD	macA	-0.9751	envY(e), trpR(f)
fis	rhaR_rhaS	baeR_baeS_mdtA_mdtB_mdtC_mdtD	macA	-0.97505	fis(b), ,
envY_ompT	evgA_evgS	baeR_baeS_mdtA_mdtB_mdtC_mdtD	macA	-0.97501	envY(e), evgA(a)
birA	lrhA	baeR_baeS_mdtA_mdtB_mdtC_mdtD	msbA	-0.97498	lrhA(e)
fis	nikR	baeR_baeS_mdtA_mdtB_mdtC_mdtD	macA	-0.97482	fis(b), nikR(f)
fis	fruR	baeR_baeS_mdtA_mdtB_mdtC_mdtD	macA	-0.9748	fis(b),
rcsB	slyA	baeR_baeS_mdtA_mdtB_mdtC_mdtD	macA	-0.97477	rcsB(g), slyA(c)
lysR	slyA	baeR_baeS_mdtA_mdtB_mdtC_mdtD	macA	-0.97465	lysR(g), slyA(c)
cynR	evgA_evgS	baeR_baeS_mdtA_mdtB_mdtC_mdtD	macA	-0.97447	evgA(a)
fis	metJ	baeR_baeS_mdtA_mdtB_mdtC_mdtD	macA	-0.97434	fis(b), metJ(f)
flhD	hyfR	baeR_baeS_mdtA_mdtB_mdtC_mdtD	mdtK	-0.974	flhD(e), hyfR(f)
arcA	caiF	baeR_baeS_mdtA_mdtB_mdtC_mdtD	macA	-0.97397	arcA(b), caiF(g)
envY_ompT	metR	baeR_baeS_mdtA_mdtB_mdtC_mdtD	macA	-0.97338	envY(e), metR(g)
fis	tyrR	baeR_baeS_mdtA_mdtB_mdtC_mdtD	macA	-0.97328	fis(b), tyrR(f)
iscR	nanR	baeR_baeS_mdtA_mdtB_mdtC_mdtD	macA	-0.97326	iscR(c), nanR(f)
lysR	phoP_phoQ	baeR_baeS_mdtA_mdtB_mdtC_mdtD	macA	-0.97321	lysR(g), phoP(a)
mngR	phoP_phoQ	baeR_baeS_mdtA_mdtB_mdtC_mdtD	macA	-0.97312	mngR(g), phoP(a)
crp	pdhR	baeR_baeS_mdtA_mdtB_mdtC_mdtD	macA	-0.97308	crp(b), pdhR(g)
flhD	tyrR	baeR_baeS_mdtA_mdtB_mdtC_mdtD	mdtK	-0.97305	flhD(e), tyrR(f)
envY_ompT	paaX_paaY	baeR_baeS_mdtA_mdtB_mdtC_mdtD	macA	-0.97285	envY(e), paaX(g)
lysR	rob	baeR_baeS_mdtA_mdtB_mdtC_mdtD	macA	-0.9728	lysR(g), rob(a)
crp	narL_narX	baeR_baeS_mdtA_mdtB_mdtC_mdtD	macA	-0.97261	crp(b), narL(g)
fis	pdhR	baeR_baeS_mdtA_mdtB_mdtC_mdtD	macA	-0.97247	fis(b), pdhR(g)
envY_ompT	gadW	baeR_baeS_mdtA_mdtB_mdtC_mdtD	macA	-0.97228	envY(e),
crp	tyrR	baeR_baeS_mdtA_mdtB_mdtC_mdtD	macA	-0.97227	crp(b), tyrR(f)
iscR	ompR	baeR_baeS_mdtA_mdtB_mdtC_mdtD	macA	-0.9722	iscR(c), ompR(e)
mngR	ompR	baeR_baeS_mdtA_mdtB_mdtC_mdtD	macA	-0.972	mngR(g), ompR(e)
crp	sdiA	baeR_baeS_mdtA_mdtB_mdtC_mdtD	macA	-0.97185	crp(b), sdiA(a,putative)
fis	rob	baeR_baeS_mdtA_mdtB_mdtC_mdtD	macA	-0.97161	fis(b), rob(a)
flhD	fruR	baeR_baeS_mdtA_mdtB_mdtC_mdtD	mdtK	-0.97124	flhD(e),
hupA	lrhA	baeR_baeS_mdtA_mdtB_mdtC_mdtD	macA	-0.97082	hupA(g), lrhA(e)
envY_ompT	tyrR	baeR_baeS_mdtA_mdtB_mdtC_mdtD	macA	-0.97078	envY(e), tyrR(f)
arcA	nac	baeR_baeS_mdtA_mdtB_mdtC_mdtD	macA	-0.97069	arcA(b), nac(g)
fis	ompR	baeR_baeS_mdtA_mdtB_mdtC_mdtD	macA	-0.9704	fis(b), ompR(e)
envY_ompT	yiaJ	baeR_baeS_mdtA_mdtB_mdtC_mdtD	macA	-0.9703	envY(e), yiaJ(g)
envY_ompT	lacI	baeR_baeS_mdtA_mdtB_mdtC_mdtD	macA	-0.97019	envY(e), lacI(f)
crp	yiaJ	baeR_baeS_mdtA_mdtB_mdtC_mdtD	macA	-0.97017	crp(b), yiaJ(g)
mngR	slyA	baeR_baeS_mdtA_mdtB_mdtC_mdtD	macA	-0.97016	mngR(g), slyA(c)
iscR	malI	baeR_baeS_mdtA_mdtB_mdtC_mdtD	macA	-0.97015	iscR(c),
envY_ompT	glnG	baeR_baeS_mdtA_mdtB_mdtC_mdtD	macA	-0.97009	envY(e), glnG(g)
fis	malI	baeR_baeS_mdtA_mdtB_mdtC_mdtD	macA	-0.96998	fis(b),
envY_ompT	fur	baeR_baeS_mdtA_mdtB_mdtC_mdtD	macA	-0.96996	envY(e), fur(f)
envY_ompT	purR	baeR_baeS_mdtA_mdtB_mdtC_mdtD	macA	-0.96996	envY(e), purR(g)
crp	gadW	baeR_baeS_mdtA_mdtB_mdtC_mdtD	macA	-0.96979	crp(b),
crp	rhaR_rhaS	baeR_baeS_mdtA_mdtB_mdtC_mdtD	macA	-0.96978	crp(b), ,
envY_ompT	tdcR	baeR_baeS_mdtA_mdtB_mdtC_mdtD	macA	-0.9696	envY(e), tdcR(f)
fnr	lrhA	baeR_baeS_mdtA_mdtB_mdtC_mdtD	macA	-0.96959	fnr(b), lrhA(e)
fis	hyfR	baeR_baeS_mdtA_mdtB_mdtC_mdtD	macA	-0.96951	fis(b), hyfR(f)
fabR	lrhA	baeR_baeS_mdtA_mdtB_mdtC_mdtD	macA	-0.96909	fabR(g), lrhA(e)
fnr	nac	baeR_baeS_mdtA_mdtB_mdtC_mdtD	macA	-0.96898	fnr(b), nac(g)
crp	malI	baeR_baeS_mdtA_mdtB_mdtC_mdtD	macA	-0.96888	crp(b),
idnR	rob	baeR_baeS_mdtA_mdtB_mdtC_mdtD	macA	-0.96882	idnR(g), rob(a)
envY_ompT	phoP_phoQ	baeR_baeS_mdtA_mdtB_mdtC_mdtD	macA	-0.96874	envY(e), phoP(a)
iscR	sdiA	baeR_baeS_mdtA_mdtB_mdtC_mdtD	macA	-0.96874	iscR(c), sdiA(a,putative)
fis	narL_narX	baeR_baeS_mdtA_mdtB_mdtC_mdtD	macA	-0.96873	fis(b), narL(g)
fis	gadW	baeR_baeS_mdtA_mdtB_mdtC_mdtD	macA	-0.96865	fis(b),
envY_ompT	pdhR	baeR_baeS_mdtA_mdtB_mdtC_mdtD	macA	-0.96864	envY(e), pdhR(g)
crp	fruR	baeR_baeS_mdtA_mdtB_mdtC_mdtD	macA	-0.96861	crp(b),
flhD	xylR	baeR_baeS_mdtA_mdtB_mdtC_mdtD	mdtE_mdtF	-0.96854	flhD(e), xylR(g)
crp	metJ	baeR_baeS_mdtA_mdtB_mdtC_mdtD	macA	-0.96852	crp(b), metJ(f)
envY_ompT	nikR	baeR_baeS_mdtA_mdtB_mdtC_mdtD	macA	-0.96834	envY(e), nikR(f)
birA	lrhA	baeR_baeS_mdtA_mdtB_mdtC_mdtD	macA	-0.96799	lrhA(e)
fis	yiaJ	baeR_baeS_mdtA_mdtB_mdtC_mdtD	macA	-0.96795	fis(b), yiaJ(g)
flhD	metJ	baeR_baeS_mdtA_mdtB_mdtC_mdtD	mdtK	-0.96792	flhD(e), metJ(f)
iscR	pdhR	baeR_baeS_mdtA_mdtB_mdtC_mdtD	macA	-0.96784	iscR(c), pdhR(g)
flhD	nanR	baeR_baeS_mdtA_mdtB_mdtC_mdtD	mdtK	-0.96756	flhD(e), nanR(f)
flhD	ompR	baeR_baeS_mdtA_mdtB_mdtC_mdtD	mdtK	-0.96748	flhD(e), ompR(e)
crp	metR	baeR_baeS_mdtA_mdtB_mdtC_mdtD	macA	-0.96743	crp(b), metR(g)
envY_ompT	narP	baeR_baeS_mdtA_mdtB_mdtC_mdtD	macA	-0.96742	envY(e), narP(g)
crp	nanR	baeR_baeS_mdtA_mdtB_mdtC_mdtD	macA	-0.96734	crp(b), nanR(f)
envY_ompT	slyA	baeR_baeS_mdtA_mdtB_mdtC_mdtD	macA	-0.96731	envY(e), slyA(c)
iscR	metR	baeR_baeS_mdtA_mdtB_mdtC_mdtD	macA	-0.96719	iscR(c), metR(g)
mhpR	qseB	tolC	baeR_baeS_mdtA_mdtB_mdtC_mdtD	-0.96719	mhpR(g), qseB(e)
envY_ompT	ompR	baeR_baeS_mdtA_mdtB_mdtC_mdtD	macA	-0.96713	envY(e), ompR(e)
crp	csiR	baeR_baeS_mdtA_mdtB_mdtC_mdtD	macA	-0.96682	crp(b), csiR(g)
iscR	metJ	baeR_baeS_mdtA_mdtB_mdtC_mdtD	macA	-0.96667	iscR(c), metJ(f)
araC	cueR	tolC	baeR_baeS_mdtA_mdtB_mdtC_mdtD	-0.96662	araC(g), cueR(d)
fis	lctR	baeR_baeS_mdtA_mdtB_mdtC_mdtD	macA	-0.96654	fis(b), lctR(g)
alpA	evgA_evgS	baeR_baeS_mdtA_mdtB_mdtC_mdtD	macA	-0.96653	alpA(g), evgA(a)
crp	gadE	baeR_baeS_mdtA_mdtB_mdtC_mdtD	macA	-0.96632	crp(b), gadE(d)
fis	slyA	baeR_baeS_mdtA_mdtB_mdtC_mdtD	macA	-0.96627	fis(b), slyA(c)
envY_ompT	nadR	baeR_baeS_mdtA_mdtB_mdtC_mdtD	macA	-0.96623	envY(e), nadR(g)
iscR	rob	baeR_baeS_mdtA_mdtB_mdtC_mdtD	macA	-0.96611	iscR(c), rob(a)
crp	paaX_paaY	baeR_baeS_mdtA_mdtB_mdtC_mdtD	macA	-0.96602	crp(b), paaX(g)
deoR	slyA	baeR_baeS_mdtA_mdtB_mdtC_mdtD	macA	-0.96602	deoR(g), slyA(c)
iscR	tyrR	baeR_baeS_mdtA_mdtB_mdtC_mdtD	macA	-0.96602	iscR(c), tyrR(f)
fis	metR	baeR_baeS_mdtA_mdtB_mdtC_mdtD	macA	-0.96561	fis(b), metR(g)
crp	rob	baeR_baeS_mdtA_mdtB_mdtC_mdtD	macA	-0.96551	crp(b), rob(a)
fnr	gadE	baeR_baeS_mdtA_mdtB_mdtC_mdtD	macA	-0.9655	fnr(b), gadE(d)
crp	glnG	baeR_baeS_mdtA_mdtB_mdtC_mdtD	macA	-0.96544	crp(b), glnG(g)
arcA	lrhA	baeR_baeS_mdtA_mdtB_mdtC_mdtD	macA	-0.96536	arcA(b), lrhA(e)
fis	fur	baeR_baeS_mdtA_mdtB_mdtC_mdtD	macA	-0.96533	fis(b), fur(f)
crp	nac	baeR_baeS_mdtA_mdtB_mdtC_mdtD	macA	-0.965	crp(b), nac(g)
fis	sdiA	baeR_baeS_mdtA_mdtB_mdtC_mdtD	macA	-0.9648	fis(b), sdiA(a,putative)
rbsR	rob	baeR_baeS_mdtA_mdtB_mdtC_mdtD	macA	-0.96479	rbsR(g), rob(a)
envY_ompT	xapR	baeR_baeS_mdtA_mdtB_mdtC_mdtD	macA	-0.96478	envY(e), xapR(f)
envY_ompT	rtcR	baeR_baeS_mdtA_mdtB_mdtC_mdtD	macA	-0.96461	envY(e), rtcR(g)
fnr	fhlA_hypA_hypB_hypC_hypD_hypE	baeR_baeS_mdtA_mdtB_mdtC_mdtD	mdtK	-0.96455	fnr(b), fhlA(g)
crp	ompR	baeR_baeS_mdtA_mdtB_mdtC_mdtD	macA	-0.96443	crp(b), ompR(e)
arcA	rob	baeR_baeS_mdtA_mdtB_mdtC_mdtD	macA	-0.96395	arcA(b), rob(a)
arcA	nikR	baeR_baeS_mdtA_mdtB_mdtC_mdtD	macA	-0.96394	arcA(b), nikR(f)
crp	trpR	baeR_baeS_mdtA_mdtB_mdtC_mdtD	macA	-0.96387	crp(b), trpR(f)
arcA	pdhR	baeR_baeS_mdtA_mdtB_mdtC_mdtD	macA	-0.96385	arcA(b), pdhR(g)
birA	gadE	baeR_baeS_mdtA_mdtB_mdtC_mdtD	macA	-0.96374	gadE(d)
flhD	leuO	baeR_baeS_mdtA_mdtB_mdtC_mdtD	mdtK	-0.96332	flhD(e), leuO(g)
crp	slyA	baeR_baeS_mdtA_mdtB_mdtC_mdtD	macA	-0.96326	crp(b), slyA(c)
iscR	yiaJ	baeR_baeS_mdtA_mdtB_mdtC_mdtD	macA	-0.96323	iscR(c), yiaJ(g)
fis	trpR	baeR_baeS_mdtA_mdtB_mdtC_mdtD	macA	-0.96309	fis(b), trpR(f)
fucR	gadE	baeR_baeS_mdtA_mdtB_mdtC_mdtD	macA	-0.96295	fucR(g), gadE(d)
rob	fecI_fecR	baeR_baeS_mdtA_mdtB_mdtC_mdtD	macA	-0.96288	rob(a),
phoB_phoR	slyA	baeR_baeS_mdtA_mdtB_mdtC_mdtD	macA	-0.96254	phoB(f), slyA(c)
mngR	qseB	baeR_baeS_mdtA_mdtB_mdtC_mdtD	macA	-0.96244	mngR(g), qseB(e)
fis	glnG	baeR_baeS_mdtA_mdtB_mdtC_mdtD	macA	-0.96236	fis(b), glnG(g)
fis	rtcR	baeR_baeS_mdtA_mdtB_mdtC_mdtD	macA	-0.96229	fis(b), rtcR(g)
cynR	phoP_phoQ	baeR_baeS_mdtA_mdtB_mdtC_mdtD	macA	-0.96221	phoP(a)
arcA	narL_narX	baeR_baeS_mdtA_mdtB_mdtC_mdtD	macA	-0.96172	arcA(b), narL(g)
crp	fur	baeR_baeS_mdtA_mdtB_mdtC_mdtD	macA	-0.96167	crp(b), fur(f)
arcA	metJ	baeR_baeS_mdtA_mdtB_mdtC_mdtD	macA	-0.96138	arcA(b), metJ(f)
gatR_1	rob	baeR_baeS_mdtA_mdtB_mdtC_mdtD	macA	-0.96082	rob(a)
arcA	nanR	baeR_baeS_mdtA_mdtB_mdtC_mdtD	macA	-0.96056	arcA(b), nanR(f)
crp	purR	baeR_baeS_mdtA_mdtB_mdtC_mdtD	macA	-0.96048	crp(b), purR(g)
envY_ompT	treR	baeR_baeS_mdtA_mdtB_mdtC_mdtD	macA	-0.96048	envY(e), treR(f)
gatR_1	ompR	baeR_baeS_mdtA_mdtB_mdtC_mdtD	macA	-0.96036	ompR(e)
soxS	xapR	tolC	baeR_baeS_mdtA_mdtB_mdtC_mdtD	-0.96035	soxS(b), xapR(f)
crp	treR	baeR_baeS_mdtA_mdtB_mdtC_mdtD	macA	-0.96	crp(b), treR(f)
idnR	lrhA	baeR_baeS_mdtA_mdtB_mdtC_mdtD	macA	-0.95993	idnR(g), lrhA(e)
lysR	qseB	baeR_baeS_mdtA_mdtB_mdtC_mdtD	macA	-0.95981	lysR(g), qseB(e)
cysB	evgA_evgS	baeR_baeS_mdtA_mdtB_mdtC_mdtD	macA	-0.95975	cysB(g), evgA(a)
hupA	lrhA	baeR_baeS_mdtA_mdtB_mdtC_mdtD	msbA	-0.95973	hupA(g), lrhA(e)
fis	purR	baeR_baeS_mdtA_mdtB_mdtC_mdtD	macA	-0.95955	fis(b), purR(g)
glcC	qseB	tolC	baeR_baeS_mdtA_mdtB_mdtC_mdtD	-0.95946	glcC(g), qseB(e)
crp	csgD_csgE_csgF_csgG	baeR_baeS_mdtA_mdtB_mdtC_mdtD	macA	-0.9594	crp(b), csgD(e)
fis	malT	baeR_baeS_mdtA_mdtB_mdtC_mdtD	macA	-0.95928	fis(b), malT(f)
crp	melR	baeR_baeS_mdtA_mdtB_mdtC_mdtD	macA	-0.95926	crp(b), melR(g)
envY_ompT	nanR	baeR_baeS_mdtA_mdtB_mdtC_mdtD	macA	-0.95926	envY(e), nanR(f)
cytR	ompR	baeR_baeS_mdtA_mdtB_mdtC_mdtD	macB	-0.95919	cytR(f), ompR(e)
fis	treR	baeR_baeS_mdtA_mdtB_mdtC_mdtD	macA	-0.95919	fis(b), treR(f)
crp	exuR	baeR_baeS_mdtA_mdtB_mdtC_mdtD	macA	-0.95906	crp(b), exuR(g)
crp	cpxR	baeR_baeS_mdtA_mdtB_mdtC_mdtD	macA	-0.95892	crp(b),
alpA	csgD_csgE_csgF_csgG	baeR_baeS_mdtA_mdtB_mdtC_mdtD	macA	-0.95887	alpA(g), csgD(e)
envY_ompT	malI	baeR_baeS_mdtA_mdtB_mdtC_mdtD	macA	-0.95886	envY(e),
iscR	rhaR_rhaS	baeR_baeS_mdtA_mdtB_mdtC_mdtD	macA	-0.95872	iscR(c), ,
crp	ebgR	baeR_baeS_mdtA_mdtB_mdtC_mdtD	macA	-0.95858	crp(b), ebgR(g)
galS	rob	baeR_baeS_mdtA_mdtB_mdtC_mdtD	macA	-0.95842	galS(g), rob(a)
fabR	gadE	baeR_baeS_mdtA_mdtB_mdtC_mdtD	macA	-0.95841	fabR(g), gadE(d)
fis	phoP_phoQ	baeR_baeS_mdtA_mdtB_mdtC_mdtD	macA	-0.95832	fis(b), phoP(a)
arcA	ebgR	baeR_baeS_mdtA_mdtB_mdtC_mdtD	msbA	-0.9582	arcA(b), ebgR(g)
mngR	rob	baeR_baeS_mdtA_mdtB_mdtC_mdtD	macA	-0.95817	mngR(g), rob(a)
chbR	cueR	tolC	baeR_baeS_mdtA_mdtB_mdtC_mdtD	-0.95807	chbR(f), cueR(d)
envY_ompT	malT	baeR_baeS_mdtA_mdtB_mdtC_mdtD	macA	-0.958	envY(e), malT(f)
iscR	malT	baeR_baeS_mdtA_mdtB_mdtC_mdtD	macA	-0.95797	iscR(c), malT(f)
crp	rtcR	baeR_baeS_mdtA_mdtB_mdtC_mdtD	macA	-0.95793	crp(b), rtcR(g)
flhD	malT	baeR_baeS_mdtA_mdtB_mdtC_mdtD	mdtE_mdtF	-0.95792	flhD(e), malT(f)
cynR	slyA	baeR_baeS_mdtA_mdtB_mdtC_mdtD	macA	-0.95778	slyA(c)
arcA	argP	baeR_baeS_mdtA_mdtB_mdtC_mdtD	msbA	-0.95768	arcA(b), argP(d)
envY_ompT	fruR	baeR_baeS_mdtA_mdtB_mdtC_mdtD	macA	-0.95765	envY(e),
fis	glpR	baeR_baeS_mdtA_mdtB_mdtC_mdtD	macA	-0.95759	fis(b), glpR(g)
deoR	lrhA	baeR_baeS_mdtA_mdtB_mdtC_mdtD	macA	-0.95701	deoR(g), lrhA(e)
csgD_csgE_csgF_csgG	envY_ompT	baeR_baeS_mdtA_mdtB_mdtC_mdtD	emrE_renD	-0.95689	csgD(e), envY(e)
envY_ompT	qseB	baeR_baeS_mdtA_mdtB_mdtC_mdtD	macA	-0.9568	envY(e), qseB(e)
phoB_phoR	phoP_phoQ	baeR_baeS_mdtA_mdtB_mdtC_mdtD	macA	-0.9568	phoB(f), phoP(a)
crp	xylR	baeR_baeS_mdtA_mdtB_mdtC_mdtD	macA	-0.95665	crp(b), xylR(g)
pspF	rob	baeR_baeS_mdtA_mdtB_mdtC_mdtD	macA	-0.95665	pspF(g), rob(a)
deoR	rob	baeR_baeS_mdtA_mdtB_mdtC_mdtD	macA	-0.95638	deoR(g), rob(a)
flhD	lrhA	baeR_baeS_mdtA_mdtB_mdtC_mdtD	mdtK	-0.95636	flhD(e), lrhA(e)
crp	nadR	baeR_baeS_mdtA_mdtB_mdtC_mdtD	macA	-0.95625	crp(b), nadR(g)
csgD_csgE_csgF_csgG	envY_ompT	baeR_baeS_mdtA_mdtB_mdtC_mdtD	cmr	-0.95615	csgD(e), envY(e)
envY_ompT	lctR	baeR_baeS_mdtA_mdtB_mdtC_mdtD	macA	-0.95615	envY(e), lctR(g)
iscR	slyA	baeR_baeS_mdtA_mdtB_mdtC_mdtD	macA	-0.95614	iscR(c), slyA(c)
arcA	metR	baeR_baeS_mdtA_mdtB_mdtC_mdtD	msbA	-0.95612	arcA(b), metR(g)
crp	uxuR	baeR_baeS_mdtA_mdtB_mdtC_mdtD	macA	-0.95606	crp(b), uxuR(f)
fnr	nikR	baeR_baeS_mdtA_mdtB_mdtC_mdtD	macA	-0.95595	fnr(b), nikR(f)
envY_ompT	narL_narX	baeR_baeS_mdtA_mdtB_mdtC_mdtD	macA	-0.95584	envY(e), narL(g)
cynR	ompR	baeR_baeS_mdtA_mdtB_mdtC_mdtD	macA	-0.9557	ompR(e)
phoB_phoR	rob	baeR_baeS_mdtA_mdtB_mdtC_mdtD	macA	-0.95563	phoB(f), rob(a)
betI	mhpR	baeR_baeS_mdtA_mdtB_mdtC_mdtD	mdtK	-0.95561	betI(c), mhpR(g)
cueR	envY_ompT	baeR_baeS_mdtA_mdtB_mdtC_mdtD	emrK_emrY	-0.95561	cueR(d), envY(e)
crp	malT	baeR_baeS_mdtA_mdtB_mdtC_mdtD	macA	-0.95546	crp(b), malT(f)
iscR	mlc	baeR_baeS_mdtA_mdtB_mdtC_mdtD	macA	-0.95544	iscR(c), mlc(f)
envY_ompT	rhaR_rhaS	baeR_baeS_mdtA_mdtB_mdtC_mdtD	macA	-0.95522	envY(e), ,
iscR	rtcR	baeR_baeS_mdtA_mdtB_mdtC_mdtD	macA	-0.95509	iscR(c), rtcR(g)
fnr	metJ	baeR_baeS_mdtA_mdtB_mdtC_mdtD	macA	-0.95492	fnr(b), metJ(f)
arcA	fruR	baeR_baeS_mdtA_mdtB_mdtC_mdtD	macA	-0.95489	arcA(b),
crp	phoP_phoQ	baeR_baeS_mdtA_mdtB_mdtC_mdtD	macA	-0.9546	crp(b), phoP(a)
crp	xapR	baeR_baeS_mdtA_mdtB_mdtC_mdtD	macA	-0.95444	crp(b), xapR(f)
cadC	lrhA	baeR_baeS_mdtA_mdtB_mdtC_mdtD	msbA	-0.95431	cadC(g), lrhA(e)
ada_alkB	emrR	baeR_baeS_mdtA_mdtB_mdtC_mdtD	macA	-0.9543	ada(g), emrR(a)
fis	uhpA_uhpB_uhpC	baeR_baeS_mdtA_mdtB_mdtC_mdtD	macA	-0.95392	fis(b), uhpA(f)
iscR	paaX_paaY	baeR_baeS_mdtA_mdtB_mdtC_mdtD	macA	-0.95354	iscR(c), paaX(g)
fis	xylR	baeR_baeS_mdtA_mdtB_mdtC_mdtD	macA	-0.95343	fis(b), xylR(g)
fabR	lrhA	baeR_baeS_mdtA_mdtB_mdtC_mdtD	msbA	-0.95342	fabR(g), lrhA(e)
idnR	ompR	baeR_baeS_mdtA_mdtB_mdtC_mdtD	macA	-0.95342	idnR(g), ompR(e)
arcA	rhaR_rhaS	baeR_baeS_mdtA_mdtB_mdtC_mdtD	macA	-0.9534	arcA(b), ,
soxS	trpR	baeR_baeS_mdtA_mdtB_mdtC_mdtD	macA	-0.9534	soxS(b), trpR(f)
crp	hdfR	baeR_baeS_mdtA_mdtB_mdtC_mdtD	macA	-0.95311	crp(b), hdfR(g)
arcA	yiaJ	baeR_baeS_mdtA_mdtB_mdtC_mdtD	macA	-0.95289	arcA(b), yiaJ(g)
crp	glpR	baeR_baeS_mdtA_mdtB_mdtC_mdtD	macA	-0.95282	crp(b), glpR(g)
nhaR	ompR	baeR_baeS_mdtA_mdtB_mdtC_mdtD	macA	-0.95272	nhaR(f), ompR(e)
gatR_1	slyA	baeR_baeS_mdtA_mdtB_mdtC_mdtD	macA	-0.95266	slyA(c)
mngR	zntR	baeR_baeS_mdtA_mdtB_mdtC_mdtD	macA	-0.95262	mngR(g), zntR(d)
lysR	zntR	baeR_baeS_mdtA_mdtB_mdtC_mdtD	macA	-0.95233	lysR(g), zntR(d)
cynR	qseB	baeR_baeS_mdtA_mdtB_mdtC_mdtD	macA	-0.95228	qseB(e)
arcA	exuR	baeR_baeS_mdtA_mdtB_mdtC_mdtD	msbA	-0.95225	arcA(b), exuR(g)
iscR	glnG	baeR_baeS_mdtA_mdtB_mdtC_mdtD	macA	-0.95218	iscR(c), glnG(g)
arcA	ompR	baeR_baeS_mdtA_mdtB_mdtC_mdtD	msbA	-0.95215	arcA(b), ompR(e)
fis	mlc	baeR_baeS_mdtA_mdtB_mdtC_mdtD	macA	-0.95193	fis(b), mlc(f)
mhpR	phoP_phoQ	tolC	baeR_baeS_mdtA_mdtB_mdtC_mdtD	-0.9519	mhpR(g), phoP(a)
cysB	phoP_phoQ	baeR_baeS_mdtA_mdtB_mdtC_mdtD	macA	-0.95181	cysB(g), phoP(a)
rbsR	slyA	baeR_baeS_mdtA_mdtB_mdtC_mdtD	macA	-0.95179	rbsR(g), slyA(c)
fis	narP	baeR_baeS_mdtA_mdtB_mdtC_mdtD	macA	-0.95171	fis(b), narP(g)
emrR	fhlA_hypA_hypB_hypC_hypD_hypE	baeR_baeS_mdtA_mdtB_mdtC_mdtD	mdtK	-0.95166	emrR(a), fhlA(g)
iscR	nadR	baeR_baeS_mdtA_mdtB_mdtC_mdtD	macA	-0.95163	iscR(c), nadR(g)
cueR	envY_ompT	baeR_baeS_mdtA_mdtB_mdtC_mdtD	emrE_renD	-0.95148	cueR(d), envY(e)
cspE	lrhA	baeR_baeS_mdtA_mdtB_mdtC_mdtD	macA	-0.95133	lrhA(e)
fnr	narL_narX	baeR_baeS_mdtA_mdtB_mdtC_mdtD	macA	-0.95122	fnr(b), narL(g)
csiR	soxS	baeR_baeS_mdtA_mdtB_mdtC_mdtD	mdtK	-0.95115	csiR(g), soxS(b)
csgD_csgE_csgF_csgG	iscR	baeR_baeS_mdtA_mdtB_mdtC_mdtD	emrA_emrB_emrR	-0.95102	csgD(e), iscR(c)
iscR	trpR	baeR_baeS_mdtA_mdtB_mdtC_mdtD	macA	-0.95097	iscR(c), trpR(f)
arcA	tyrR	baeR_baeS_mdtA_mdtB_mdtC_mdtD	msbA	-0.9508	arcA(b), tyrR(f)
malI	soxS	baeR_baeS_mdtA_mdtB_mdtC_mdtD	mdtK	-0.9508	soxS(b)
araC	qseB	tolC	baeR_baeS_mdtA_mdtB_mdtC_mdtD	-0.95071	araC(g), qseB(e)
fis	paaX_paaY	baeR_baeS_mdtA_mdtB_mdtC_mdtD	macA	-0.95062	fis(b), paaX(g)
csgD_csgE_csgF_csgG	envY_ompT	baeR_baeS_mdtA_mdtB_mdtC_mdtD	emrK_emrY	-0.95057	csgD(e), envY(e)
gcvR	soxS	baeR_baeS_mdtA_mdtB_mdtC_mdtD	emrK_emrY	-0.95048	gcvR(g), soxS(b)
cueR	cysB	baeR_baeS_mdtA_mdtB_mdtC_mdtD	mdlA_mdlB	-0.9504	cueR(d), cysB(g)
envY_ompT	gadE	baeR_baeS_mdtA_mdtB_mdtC_mdtD	macA	-0.95036	envY(e), gadE(d)
nhaR	rob	baeR_baeS_mdtA_mdtB_mdtC_mdtD	macA	-0.95023	nhaR(f), rob(a)
arcA	hyfR	baeR_baeS_mdtA_mdtB_mdtC_mdtD	macA	-0.95016	arcA(b), hyfR(f)
crp	caiF	baeR_baeS_mdtA_mdtB_mdtC_mdtD	macA	-0.95003	crp(b), caiF(g)
arcA	fur	baeR_baeS_mdtA_mdtB_mdtC_mdtD	msbA	-0.95002	arcA(b), fur(f)
arcA	asnC	baeR_baeS_mdtA_mdtB_mdtC_mdtD	macA	-0.94989	arcA(b),
gcvR	soxS	baeR_baeS_mdtA_mdtB_mdtC_mdtD	mdlA_mdlB	-0.94983	gcvR(g), soxS(b)
crp	dsdC	baeR_baeS_mdtA_mdtB_mdtC_mdtD	macA	-0.94978	crp(b), dsdC(g)
fis	lrhA	baeR_baeS_mdtA_mdtB_mdtC_mdtD	macA	-0.94959	fis(b), lrhA(e)
fis	nadR	baeR_baeS_mdtA_mdtB_mdtC_mdtD	macA	-0.94948	fis(b), nadR(g)
mhpR	zntR	tolC	baeR_baeS_mdtA_mdtB_mdtC_mdtD	-0.94936	mhpR(g), zntR(d)
fis	leuO	baeR_baeS_mdtA_mdtB_mdtC_mdtD	macA	-0.94932	fis(b), leuO(g)
arcA	uxuR	baeR_baeS_mdtA_mdtB_mdtC_mdtD	msbA	-0.94929	arcA(b), uxuR(f)
csgD_csgE_csgF_csgG	envY_ompT	baeR_baeS_mdtA_mdtB_mdtC_mdtD	mdlA_mdlB	-0.94928	csgD(e), envY(e)
birA	gadE	baeR_baeS_mdtA_mdtB_mdtC_mdtD	msbA	-0.94911	gadE(d)
csgD_csgE_csgF_csgG	gcvA	baeR_baeS_mdtA_mdtB_mdtC_mdtD	cmr	-0.94891	csgD(e), gcvA(g)
crp	ilvY	baeR_baeS_mdtA_mdtB_mdtC_mdtD	macA	-0.94884	crp(b), ilvY(g)
fis	melR	baeR_baeS_mdtA_mdtB_mdtC_mdtD	macA	-0.94882	fis(b), melR(g)
arcA	csiR	baeR_baeS_mdtA_mdtB_mdtC_mdtD	macA	-0.94878	arcA(b), csiR(g)
iscR	xylR	baeR_baeS_mdtA_mdtB_mdtC_mdtD	macA	-0.94875	iscR(c), xylR(g)
crp	lacI	baeR_baeS_mdtA_mdtB_mdtC_mdtD	macA	-0.94873	crp(b), lacI(f)
envY_ompT	metJ	baeR_baeS_mdtA_mdtB_mdtC_mdtD	macA	-0.94868	envY(e), metJ(f)
hupA	ompR	baeR_baeS_mdtA_mdtB_mdtC_mdtD	macB	-0.94862	hupA(g), ompR(e)
gutM_gutQ_srlA_srlB_srlD_srlE_srlR	ompR	baeR_baeS_mdtA_mdtB_mdtC_mdtD	macB	-0.94857	gutM(g), srlR(f), ompR(e)
crp	mlc	baeR_baeS_mdtA_mdtB_mdtC_mdtD	macA	-0.94852	crp(b), mlc(f)
arcA	evgA_evgS	baeR_baeS_mdtA_mdtB_mdtC_mdtD	macA	-0.9485	arcA(b), evgA(a)
iscR	narP	acrA_acrB	baeR_baeS_mdtA_mdtB_mdtC_mdtD	-0.94845	iscR(c), narP(g)
iscR	leuO	baeR_baeS_mdtA_mdtB_mdtC_mdtD	macA	-0.94842	iscR(c), leuO(g)
rcsB	ydeO	baeR_baeS_mdtA_mdtB_mdtC_mdtD	macA	-0.94821	rcsB(g), ydeO(d)
nhaR	slyA	baeR_baeS_mdtA_mdtB_mdtC_mdtD	macA	-0.94804	nhaR(f), slyA(c)
iscR	xapR	baeR_baeS_mdtA_mdtB_mdtC_mdtD	macA	-0.94801	iscR(c), xapR(f)
fnr	yiaJ	baeR_baeS_mdtA_mdtB_mdtC_mdtD	macA	-0.94794	fnr(b), yiaJ(g)
alpA	argP	baeR_baeS_mdtA_mdtB_mdtC_mdtD	macA	-0.9479	alpA(g), argP(d)
fnr	nanR	baeR_baeS_mdtA_mdtB_mdtC_mdtD	macA	-0.94769	fnr(b), nanR(f)
oxyR	phoP_phoQ	baeR_baeS_mdtA_mdtB_mdtC_mdtD	macA	-0.94768	phoP(a)
fis	xapR	baeR_baeS_mdtA_mdtB_mdtC_mdtD	macA	-0.94743	fis(b), xapR(f)
crp	uhpA_uhpB_uhpC	baeR_baeS_mdtA_mdtB_mdtC_mdtD	macA	-0.9474	crp(b), uhpA(f)
betI	fecI_fecR	baeR_baeS_mdtA_mdtB_mdtC_mdtD	mdtK	-0.94739	betI(c),
crp	tdcR	baeR_baeS_mdtA_mdtB_mdtC_mdtD	macA	-0.94725	crp(b), tdcR(f)
crp	hyfR	baeR_baeS_mdtA_mdtB_mdtC_mdtD	macA	-0.94716	crp(b), hyfR(f)
cadC	cueR	baeR_baeS_mdtA_mdtB_mdtC_mdtD	mdtK	-0.94712	cadC(g), cueR(d)
hupA	rob	baeR_baeS_mdtA_mdtB_mdtC_mdtD	macA	-0.9471	hupA(g), rob(a)
qseB	ydeO	baeR_baeS_mdtA_mdtB_mdtC_mdtD	emrK_emrY	-0.94709	qseB(e), ydeO(d)
iscR	uxuR	baeR_baeS_mdtA_mdtB_mdtC_mdtD	macA	-0.94706	iscR(c), uxuR(f)
soxS	zur	tolC	baeR_baeS_mdtA_mdtB_mdtC_mdtD	-0.94664	soxS(b), zur(f)
arcA	sdiA	baeR_baeS_mdtA_mdtB_mdtC_mdtD	macA	-0.94662	arcA(b), sdiA(a,putative)
fabR	rob	baeR_baeS_mdtA_mdtB_mdtC_mdtD	macA	-0.94638	fabR(g), rob(a)
arcA	lrhA	baeR_baeS_mdtA_mdtB_mdtC_mdtD	msbA	-0.94606	arcA(b), lrhA(e)
modE	phoP_phoQ	baeR_baeS_mdtA_mdtB_mdtC_mdtD	macA	-0.94605	phoP(a)
arcA	gadE	baeR_baeS_mdtA_mdtB_mdtC_mdtD	msbA	-0.94604	arcA(b), gadE(d)
envY_ompT	uxuR	baeR_baeS_mdtA_mdtB_mdtC_mdtD	macA	-0.94598	envY(e), uxuR(f)
fis	lacI	baeR_baeS_mdtA_mdtB_mdtC_mdtD	macA	-0.94583	fis(b), lacI(f)
cysB	slyA	baeR_baeS_mdtA_mdtB_mdtC_mdtD	macA	-0.94576	cysB(g), slyA(c)
fnr	purR	baeR_baeS_mdtA_mdtB_mdtC_mdtD	macA	-0.94565	fnr(b), purR(g)
arcA	lrp	baeR_baeS_mdtA_mdtB_mdtC_mdtD	msbA	-0.94559	arcA(b), lrp(f)
ada_alkB	evgA_evgS	baeR_baeS_mdtA_mdtB_mdtC_mdtD	macA	-0.94549	ada(g), evgA(a)
arcA	qseB	baeR_baeS_mdtA_mdtB_mdtC_mdtD	msbA	-0.94547	arcA(b), qseB(e)
glcC	phoP_phoQ	tolC	baeR_baeS_mdtA_mdtB_mdtC_mdtD	-0.94547	glcC(g), phoP(a)
fis	uxuR	baeR_baeS_mdtA_mdtB_mdtC_mdtD	macA	-0.94525	fis(b), uxuR(f)
cytR	fis	baeR_baeS_mdtA_mdtB_mdtC_mdtD	macB	-0.94515	cytR(f), fis(b)
soxS	yiaJ	baeR_baeS_mdtA_mdtB_mdtC_mdtD	macA	-0.94503	soxS(b), yiaJ(g)
alpA	slyA	baeR_baeS_mdtA_mdtB_mdtC_mdtD	macA	-0.94497	alpA(g), slyA(c)
arcA	mlc	baeR_baeS_mdtA_mdtB_mdtC_mdtD	msbA	-0.94478	arcA(b), mlc(f)
arcA	hdfR	baeR_baeS_mdtA_mdtB_mdtC_mdtD	msbA	-0.94471	arcA(b), hdfR(g)
arcA	exuR	baeR_baeS_mdtA_mdtB_mdtC_mdtD	macA	-0.94466	arcA(b), exuR(g)
galS	ompR	baeR_baeS_mdtA_mdtB_mdtC_mdtD	macA	-0.94439	galS(g), ompR(e)
gcvR	ydeO	baeR_baeS_mdtA_mdtB_mdtC_mdtD	emrK_emrY	-0.94436	gcvR(g), ydeO(d)
arcA	tyrR	baeR_baeS_mdtA_mdtB_mdtC_mdtD	macA	-0.94422	arcA(b), tyrR(f)
fnr	pdhR	baeR_baeS_mdtA_mdtB_mdtC_mdtD	macA	-0.94421	fnr(b), pdhR(g)
arcA	xylR	baeR_baeS_mdtA_mdtB_mdtC_mdtD	macA	-0.9441	arcA(b), xylR(g)
betI	soxS	baeR_baeS_mdtA_mdtB_mdtC_mdtD	emrK_emrY	-0.94406	betI(c), soxS(b)
crp	cbl	baeR_baeS_mdtA_mdtB_mdtC_mdtD	macA	-0.94404	crp(b),
envY_ompT	melR	baeR_baeS_mdtA_mdtB_mdtC_mdtD	macA	-0.94404	envY(e), melR(g)
fnr	rob	baeR_baeS_mdtA_mdtB_mdtC_mdtD	macA	-0.94401	fnr(b), rob(a)
cysB	qseB	tolC	baeR_baeS_mdtA_mdtB_mdtC_mdtD	-0.94389	cysB(g), qseB(e)
birA	evgA_evgS	baeR_baeS_mdtA_mdtB_mdtC_mdtD	macA	-0.94383	evgA(a)
arcA	ompR	baeR_baeS_mdtA_mdtB_mdtC_mdtD	macA	-0.94373	arcA(b), ompR(e)
idnR	slyA	baeR_baeS_mdtA_mdtB_mdtC_mdtD	macA	-0.94369	idnR(g), slyA(c)
cueR	deoR	baeR_baeS_mdtA_mdtB_mdtC_mdtD	emrA_emrB_emrR	-0.94365	cueR(d), deoR(g)
cadC	cueR	baeR_baeS_mdtA_mdtB_mdtC_mdtD	macB	-0.94356	cadC(g), cueR(d)
cbl	envY_ompT	baeR_baeS_mdtA_mdtB_mdtC_mdtD	emrE_renD	-0.94354	envY(e)
flhD	mlc	baeR_baeS_mdtA_mdtB_mdtC_mdtD	mdtE_mdtF	-0.94352	flhD(e), mlc(f)
modE	qseB	tolC	baeR_baeS_mdtA_mdtB_mdtC_mdtD	-0.94346	qseB(e)
iclR	lrhA	baeR_baeS_mdtA_mdtB_mdtC_mdtD	msbA	-0.9434	iclR(g), lrhA(e)
envY_ompT	exuR	baeR_baeS_mdtA_mdtB_mdtC_mdtD	macA	-0.94331	envY(e), exuR(g)
deoR	ompR	baeR_baeS_mdtA_mdtB_mdtC_mdtD	macA	-0.94329	deoR(g), ompR(e)
sdiA	zntR	tolC	baeR_baeS_mdtA_mdtB_mdtC_mdtD	-0.94324	sdiA(a,putative), zntR(d)
soxS	xapR	baeR_baeS_mdtA_mdtB_mdtC_mdtD	macA	-0.94321	soxS(b), xapR(f)
arcA	slyA	baeR_baeS_mdtA_mdtB_mdtC_mdtD	macA	-0.9431	arcA(b), slyA(c)
flhD	lacI	baeR_baeS_mdtA_mdtB_mdtC_mdtD	mdtK	-0.94304	flhD(e), lacI(f)
qseB	fecI_fecR	baeR_baeS_mdtA_mdtB_mdtC_mdtD	mdtK	-0.94294	qseB(e),
gatR_1	phoP_phoQ	baeR_baeS_mdtA_mdtB_mdtC_mdtD	macA	-0.94286	phoP(a)
chbR	lexA	baeR_baeS_mdtA_mdtB_mdtC_mdtD	macA	-0.94285	chbR(f), lexA(d)
arcA	caiF	baeR_baeS_mdtA_mdtB_mdtC_mdtD	msbA	-0.94272	arcA(b), caiF(g)
arcA	glnG	baeR_baeS_mdtA_mdtB_mdtC_mdtD	msbA	-0.94269	arcA(b), glnG(g)
cytR	ompR	baeR_baeS_mdtA_mdtB_mdtC_mdtD	mdtK	-0.94263	cytR(f), ompR(e)
flhD	xylR	baeR_baeS_mdtA_mdtB_mdtC_mdtD	mdtK	-0.94254	flhD(e), xylR(g)
fnr	lrhA	baeR_baeS_mdtA_mdtB_mdtC_mdtD	msbA	-0.94236	fnr(b), lrhA(e)
cysB	zntR	tolC	baeR_baeS_mdtA_mdtB_mdtC_mdtD	-0.94228	cysB(g), zntR(d)
fhlA_hypA_hypB_hypC_hypD_hypE	lrhA	baeR_baeS_mdtA_mdtB_mdtC_mdtD	macA	-0.94223	fhlA(g), lrhA(e)
csgD_csgE_csgF_csgG	mhpR	baeR_baeS_mdtA_mdtB_mdtC_mdtD	mdtK	-0.9422	csgD(e), mhpR(g)
fnr	hyfR	baeR_baeS_mdtA_mdtB_mdtC_mdtD	mdtK	-0.94215	fnr(b), hyfR(f)
deoR	qseB	baeR_baeS_mdtA_mdtB_mdtC_mdtD	macA	-0.94186	deoR(g), qseB(e)
iscR	nagC	baeR_baeS_mdtA_mdtB_mdtC_mdtD	macA	-0.94183	iscR(c), nagC(f)
gntR	soxS	baeR_baeS_mdtA_mdtB_mdtC_mdtD	emrA_emrB_emrR	-0.94179	soxS(b)
arcA	csgD_csgE_csgF_csgG	baeR_baeS_mdtA_mdtB_mdtC_mdtD	macA	-0.94168	arcA(b), csgD(e)
csgD_csgE_csgF_csgG	soxS	baeR_baeS_mdtA_mdtB_mdtC_mdtD	mdtK	-0.94157	csgD(e), soxS(b)
fnr	tyrR	baeR_baeS_mdtA_mdtB_mdtC_mdtD	macA	-0.94148	fnr(b), tyrR(f)
arcA	purR	baeR_baeS_mdtA_mdtB_mdtC_mdtD	msbA	-0.94135	arcA(b), purR(g)
fnr	tyrR	baeR_baeS_mdtA_mdtB_mdtC_mdtD	mdtK	-0.9413	fnr(b), tyrR(f)
iscR	purR	baeR_baeS_mdtA_mdtB_mdtC_mdtD	macA	-0.94124	iscR(c), purR(g)
cueR	deoR	baeR_baeS_mdtA_mdtB_mdtC_mdtD	cmr	-0.94123	cueR(d), deoR(g)
fhlA_hypA_hypB_hypC_hypD_hypE	gadE	baeR_baeS_mdtA_mdtB_mdtC_mdtD	macA	-0.94118	fhlA(g), gadE(d)
envY_ompT	rob	baeR_baeS_mdtA_mdtB_mdtC_mdtD	macA	-0.94114	envY(e), rob(a)
fnr	fruR	baeR_baeS_mdtA_mdtB_mdtC_mdtD	macA	-0.94113	fnr(b),
csiR	envY_ompT	baeR_baeS_mdtA_mdtB_mdtC_mdtD	emrK_emrY	-0.94108	csiR(g), envY(e)
fis	tdcR	baeR_baeS_mdtA_mdtB_mdtC_mdtD	macA	-0.94098	fis(b), tdcR(f)
qseB	uxuR	baeR_baeS_mdtA_mdtB_mdtC_mdtD	emrK_emrY	-0.94085	qseB(e), uxuR(f)
csgD_csgE_csgF_csgG	iscR	baeR_baeS_mdtA_mdtB_mdtC_mdtD	emrK_emrY	-0.94068	csgD(e), iscR(c)
crp	lctR	baeR_baeS_mdtA_mdtB_mdtC_mdtD	macA	-0.94066	crp(b), lctR(g)
arcA	metR	baeR_baeS_mdtA_mdtB_mdtC_mdtD	macA	-0.94046	arcA(b), metR(g)
envY_ompT	hyfR	baeR_baeS_mdtA_mdtB_mdtC_mdtD	macA	-0.94042	envY(e), hyfR(f)
flhD	uhpA_uhpB_uhpC	baeR_baeS_mdtA_mdtB_mdtC_mdtD	mdtE_mdtF	-0.94042	flhD(e), uhpA(f)
lysR	qseB	baeR_baeS_mdtA_mdtB_mdtC_mdtD	msbA	-0.94036	lysR(g), qseB(e)
kdpE	ompR	baeR_baeS_mdtA_mdtB_mdtC_mdtD	macA	-0.94035	kdpE(f), ompR(e)
iscR	phoP_phoQ	baeR_baeS_mdtA_mdtB_mdtC_mdtD	macA	-0.94033	iscR(c), phoP(a)
csgD_csgE_csgF_csgG	iscR	baeR_baeS_mdtA_mdtB_mdtC_mdtD	cmr	-0.94028	csgD(e), iscR(c)
arcA	gadW	baeR_baeS_mdtA_mdtB_mdtC_mdtD	msbA	-0.93989	arcA(b),
csiR	envY_ompT	baeR_baeS_mdtA_mdtB_mdtC_mdtD	mdtK	-0.93987	csiR(g), envY(e)
envY_ompT	lrp	baeR_baeS_mdtA_mdtB_mdtC_mdtD	msbA	-0.9398	envY(e), lrp(f)
alpA	phoP_phoQ	baeR_baeS_mdtA_mdtB_mdtC_mdtD	macA	-0.93975	alpA(g), phoP(a)
soxS	tdcR	baeR_baeS_mdtA_mdtB_mdtC_mdtD	macA	-0.93963	soxS(b), tdcR(f)
oxyR	zntR	baeR_baeS_mdtA_mdtB_mdtC_mdtD	macA	-0.93954	zntR(d)
cspE	ompR	baeR_baeS_mdtA_mdtB_mdtC_mdtD	yojI	-0.93943	ompR(e)
narL_narX	soxS	baeR_baeS_mdtA_mdtB_mdtC_mdtD	emrA_emrB_emrR	-0.93942	narL(g), soxS(b)
gcvA	phoP_phoQ	acrA_acrB	baeR_baeS_mdtA_mdtB_mdtC_mdtD	-0.93925	gcvA(g), phoP(a)
lexA	nagC	baeR_baeS_mdtA_mdtB_mdtC_mdtD	yojI	-0.93924	lexA(d), nagC(f)
iclR	ompR	baeR_baeS_mdtA_mdtB_mdtC_mdtD	yojI	-0.93906	iclR(g), ompR(e)
arcA	fur	baeR_baeS_mdtA_mdtB_mdtC_mdtD	macA	-0.93897	arcA(b), fur(f)
iscR	treR	baeR_baeS_mdtA_mdtB_mdtC_mdtD	macA	-0.93881	iscR(c), treR(f)
flhD	lrhA	baeR_baeS_mdtA_mdtB_mdtC_mdtD	yojI	-0.9387	flhD(e), lrhA(e)
cspE	ompR	baeR_baeS_mdtA_mdtB_mdtC_mdtD	mdtK	-0.93863	ompR(e)
iscR	lrhA	baeR_baeS_mdtA_mdtB_mdtC_mdtD	macA	-0.93857	iscR(c), lrhA(e)
soxS	zntR	baeR_baeS_mdtA_mdtB_mdtC_mdtD	macA	-0.93856	soxS(b), zntR(d)
fnr	nanR	baeR_baeS_mdtA_mdtB_mdtC_mdtD	mdtK	-0.93844	fnr(b), nanR(f)
pspF	qseB	baeR_baeS_mdtA_mdtB_mdtC_mdtD	msbA	-0.93842	pspF(g), qseB(e)
cueR	cynR	baeR_baeS_mdtA_mdtB_mdtC_mdtD	cmr	-0.93839	cueR(d),
fnr	glpR	baeR_baeS_mdtA_mdtB_mdtC_mdtD	macA	-0.93839	fnr(b), glpR(g)
emrR	hyfR	baeR_baeS_mdtA_mdtB_mdtC_mdtD	mdtK	-0.93836	emrR(a), hyfR(f)
soxS	zntR	tolC	baeR_baeS_mdtA_mdtB_mdtC_mdtD	-0.93831	soxS(b), zntR(d)
fnr	mlc	baeR_baeS_mdtA_mdtB_mdtC_mdtD	macA	-0.93812	fnr(b), mlc(f)
arcA	purR	baeR_baeS_mdtA_mdtB_mdtC_mdtD	macA	-0.93802	arcA(b), purR(g)
cynR	rob	baeR_baeS_mdtA_mdtB_mdtC_mdtD	macA	-0.93795	rob(a)
arcA	paaX_paaY	baeR_baeS_mdtA_mdtB_mdtC_mdtD	macA	-0.93791	arcA(b), paaX(g)
flhD	lrhA	baeR_baeS_mdtA_mdtB_mdtC_mdtD	msbA	-0.93791	flhD(e), lrhA(e)
fnr	sdiA	baeR_baeS_mdtA_mdtB_mdtC_mdtD	macA	-0.93768	fnr(b), sdiA(a,putative)
betI	envY_ompT	baeR_baeS_mdtA_mdtB_mdtC_mdtD	emrK_emrY	-0.93738	betI(c), envY(e)
kdpE	rob	baeR_baeS_mdtA_mdtB_mdtC_mdtD	macA	-0.93737	kdpE(f), rob(a)
slyA	xapR	tolC	baeR_baeS_mdtA_mdtB_mdtC_mdtD	-0.93737	slyA(c), xapR(f)
oxyR	slyA	baeR_baeS_mdtA_mdtB_mdtC_mdtD	macA	-0.93728	slyA(c)
emrR	ulaR	baeR_baeS_mdtA_mdtB_mdtC_mdtD	macB	-0.93727	emrR(a), ulaR(g)
flhD	xapR	baeR_baeS_mdtA_mdtB_mdtC_mdtD	mdtK	-0.93714	flhD(e), xapR(f)
deoR	phoP_phoQ	baeR_baeS_mdtA_mdtB_mdtC_mdtD	macA	-0.93713	deoR(g), phoP(a)
arcA	dsdC	baeR_baeS_mdtA_mdtB_mdtC_mdtD	msbA	-0.93703	arcA(b), dsdC(g)
phoB_phoR	qseB	baeR_baeS_mdtA_mdtB_mdtC_mdtD	msbA	-0.93702	phoB(f), qseB(e)
glcC	zntR	tolC	baeR_baeS_mdtA_mdtB_mdtC_mdtD	-0.93696	glcC(g), zntR(d)
hupA	ompR	baeR_baeS_mdtA_mdtB_mdtC_mdtD	macA	-0.93685	hupA(g), ompR(e)
csgD_csgE_csgF_csgG	soxS	baeR_baeS_mdtA_mdtB_mdtC_mdtD	emrK_emrY	-0.93668	csgD(e), soxS(b)
csgD_csgE_csgF_csgG	envY_ompT	baeR_baeS_mdtA_mdtB_mdtC_mdtD	emrA_emrB_emrR	-0.93664	csgD(e), envY(e)
cynR	zntR	baeR_baeS_mdtA_mdtB_mdtC_mdtD	macA	-0.93663	zntR(d)
alpA	qseB	baeR_baeS_mdtA_mdtB_mdtC_mdtD	macA	-0.9366	alpA(g), qseB(e)
csgD_csgE_csgF_csgG	fhlA_hypA_hypB_hypC_hypD_hypE	baeR_baeS_mdtA_mdtB_mdtC_mdtD	cmr	-0.93659	csgD(e), fhlA(g)
cysB	ompR	baeR_baeS_mdtA_mdtB_mdtC_mdtD	macA	-0.93655	cysB(g), ompR(e)
flhD	rhaR_rhaS	baeR_baeS_mdtA_mdtB_mdtC_mdtD	emrK_emrY	-0.93655	flhD(e), ,
betI	glcC	baeR_baeS_mdtA_mdtB_mdtC_mdtD	mdtK	-0.93653	betI(c), glcC(g)
betI	envY_ompT	baeR_baeS_mdtA_mdtB_mdtC_mdtD	emrE_renD	-0.93649	betI(c), envY(e)
iscR	zur	acrA_acrB	baeR_baeS_mdtA_mdtB_mdtC_mdtD	-0.93649	iscR(c), zur(f)
cadC	cueR	baeR_baeS_mdtA_mdtB_mdtC_mdtD	yojI	-0.93644	cadC(g), cueR(d)
arcA	malI	baeR_baeS_mdtA_mdtB_mdtC_mdtD	macA	-0.9364	arcA(b),
envY_ompT	mlc	baeR_baeS_mdtA_mdtB_mdtC_mdtD	macA	-0.93635	envY(e), mlc(f)
flhD	ulaR	baeR_baeS_mdtA_mdtB_mdtC_mdtD	macB	-0.93632	flhD(e), ulaR(g)
iscR	melR	baeR_baeS_mdtA_mdtB_mdtC_mdtD	macA	-0.93631	iscR(c), melR(g)
arcA	fhlA_hypA_hypB_hypC_hypD_hypE	baeR_baeS_mdtA_mdtB_mdtC_mdtD	mdtK	-0.9363	arcA(b), fhlA(g)
cysB	zntR	baeR_baeS_mdtA_mdtB_mdtC_mdtD	macA	-0.93625	cysB(g), zntR(d)
emrR	leuO	baeR_baeS_mdtA_mdtB_mdtC_mdtD	mdtK	-0.9361	emrR(a), leuO(g)
flhD	ompR	baeR_baeS_mdtA_mdtB_mdtC_mdtD	yojI	-0.93596	flhD(e), ompR(e)
envY_ompT	zntR	baeR_baeS_mdtA_mdtB_mdtC_mdtD	macA	-0.93592	envY(e), zntR(d)
gcvR	soxS	baeR_baeS_mdtA_mdtB_mdtC_mdtD	emrE_renD	-0.9359	gcvR(g), soxS(b)
crp	cueR	tolC	baeR_baeS_mdtA_mdtB_mdtC_mdtD	-0.93588	crp(b), cueR(d)
fnr	malT	baeR_baeS_mdtA_mdtB_mdtC_mdtD	macA	-0.93586	fnr(b), malT(f)
fnr	metR	baeR_baeS_mdtA_mdtB_mdtC_mdtD	macA	-0.93577	fnr(b), metR(g)
cysB	qseB	baeR_baeS_mdtA_mdtB_mdtC_mdtD	macA	-0.93572	cysB(g), qseB(e)
envY_ompT	gntR	baeR_baeS_mdtA_mdtB_mdtC_mdtD	macA	-0.93572	envY(e),
envY_ompT	ilvY	baeR_baeS_mdtA_mdtB_mdtC_mdtD	macA	-0.93572	envY(e), ilvY(g)
arcA	mlc	baeR_baeS_mdtA_mdtB_mdtC_mdtD	macA	-0.93565	arcA(b), mlc(f)
cueR	cynR	baeR_baeS_mdtA_mdtB_mdtC_mdtD	emrE_renD	-0.93559	cueR(d),
gcvR	ydeO	baeR_baeS_mdtA_mdtB_mdtC_mdtD	emrE_renD	-0.93551	gcvR(g), ydeO(d)
crp	cueR	baeR_baeS_mdtA_mdtB_mdtC_mdtD	macA	-0.93541	crp(b), cueR(d)
betI	rcsB	baeR_baeS_mdtA_mdtB_mdtC_mdtD	emrK_emrY	-0.93518	betI(c), rcsB(g)
fnr	leuO	baeR_baeS_mdtA_mdtB_mdtC_mdtD	mdtK	-0.93503	fnr(b), leuO(g)
arcA	uxuR	baeR_baeS_mdtA_mdtB_mdtC_mdtD	macA	-0.93502	arcA(b), uxuR(f)
pspF	slyA	baeR_baeS_mdtA_mdtB_mdtC_mdtD	macA	-0.93501	pspF(g), slyA(c)
cynR	gadE	baeR_baeS_mdtA_mdtB_mdtC_mdtD	macA	-0.93498	gadE(d)
fhlA_hypA_hypB_hypC_hypD_hypE	ompR	baeR_baeS_mdtA_mdtB_mdtC_mdtD	macA	-0.93496	fhlA(g), ompR(e)
cadC	zntR	baeR_baeS_mdtA_mdtB_mdtC_mdtD	yojI	-0.93485	cadC(g), zntR(d)
alpA	gadE	baeR_baeS_mdtA_mdtB_mdtC_mdtD	macA	-0.93484	alpA(g), gadE(d)
fabR	ompR	baeR_baeS_mdtA_mdtB_mdtC_mdtD	macB	-0.93481	fabR(g), ompR(e)
cytR	ompR	baeR_baeS_mdtA_mdtB_mdtC_mdtD	yojI	-0.9348	cytR(f), ompR(e)
nikR	soxS	baeR_baeS_mdtA_mdtB_mdtC_mdtD	emrA_emrB_emrR	-0.93479	nikR(f), soxS(b)
cbl	envY_ompT	baeR_baeS_mdtA_mdtB_mdtC_mdtD	emrK_emrY	-0.93476	envY(e)
cadC	ompR	baeR_baeS_mdtA_mdtB_mdtC_mdtD	yojI	-0.93471	cadC(g), ompR(e)
arcA	lctR	baeR_baeS_mdtA_mdtB_mdtC_mdtD	macA	-0.93456	arcA(b), lctR(g)
cueR	cynR	baeR_baeS_mdtA_mdtB_mdtC_mdtD	mdlA_mdlB	-0.93455	cueR(d),
arcA	dcuR_dcuS	baeR_baeS_mdtA_mdtB_mdtC_mdtD	msbA	-0.93454	arcA(b),
cysB	phoP_phoQ	tolC	baeR_baeS_mdtA_mdtB_mdtC_mdtD	-0.93435	cysB(g), phoP(a)
iscR	tdcR	baeR_baeS_mdtA_mdtB_mdtC_mdtD	macA	-0.93431	iscR(c), tdcR(f)
csgD_csgE_csgF_csgG	oxyR	baeR_baeS_mdtA_mdtB_mdtC_mdtD	emrK_emrY	-0.93424	csgD(e),
csgD_csgE_csgF_csgG	nhaR	baeR_baeS_mdtA_mdtB_mdtC_mdtD	emrK_emrY	-0.93412	csgD(e), nhaR(f)
fis	nagC	baeR_baeS_mdtA_mdtB_mdtC_mdtD	macA	-0.93409	fis(b), nagC(f)
ada_alkB	emrR	baeR_baeS_mdtA_mdtB_mdtC_mdtD	msbA	-0.93404	ada(g), emrR(a)
kdpE	lrhA	baeR_baeS_mdtA_mdtB_mdtC_mdtD	macA	-0.9339	kdpE(f), lrhA(e)
arcA	lacI	baeR_baeS_mdtA_mdtB_mdtC_mdtD	msbA	-0.93384	arcA(b), lacI(f)
crp	lrhA	baeR_baeS_mdtA_mdtB_mdtC_mdtD	macA	-0.93381	crp(b), lrhA(e)
csgD_csgE_csgF_csgG	iscR	baeR_baeS_mdtA_mdtB_mdtC_mdtD	emrE_renD	-0.9338	csgD(e), iscR(c)
envY_ompT	lrp	baeR_baeS_mdtA_mdtB_mdtC_mdtD	macA	-0.93373	envY(e), lrp(f)
envY_ompT	nac	baeR_baeS_mdtA_mdtB_mdtC_mdtD	macA	-0.93372	envY(e), nac(g)
soxS	tyrR	baeR_baeS_mdtA_mdtB_mdtC_mdtD	macA	-0.9337	soxS(b), tyrR(f)
flhD	uidR	baeR_baeS_mdtA_mdtB_mdtC_mdtD	mdtE_mdtF	-0.93352	flhD(e), uidR(g)
fadR	ompR	baeR_baeS_mdtA_mdtB_mdtC_mdtD	yojI	-0.93348	fadR(g), ompR(e)
csgD_csgE_csgF_csgG	galR	baeR_baeS_mdtA_mdtB_mdtC_mdtD	cmr	-0.93347	csgD(e), galR(g)
csgD_csgE_csgF_csgG	fucR	baeR_baeS_mdtA_mdtB_mdtC_mdtD	emrE_renD	-0.93339	csgD(e), fucR(g)
csgD_csgE_csgF_csgG	glcC	baeR_baeS_mdtA_mdtB_mdtC_mdtD	mdtK	-0.93326	csgD(e), glcC(g)
csiR	soxS	baeR_baeS_mdtA_mdtB_mdtC_mdtD	emrK_emrY	-0.93318	csiR(g), soxS(b)
fis	hns	acrE_acrF	baeR_baeS_mdtA_mdtB_mdtC_mdtD	-0.93315	fis(b), hns(g)
arcA	glpR	baeR_baeS_mdtA_mdtB_mdtC_mdtD	macA	-0.93314	arcA(b), glpR(g)
nhaR	phoP_phoQ	baeR_baeS_mdtA_mdtB_mdtC_mdtD	macA	-0.93292	nhaR(f), phoP(a)
fnr	rhaR_rhaS	baeR_baeS_mdtA_mdtB_mdtC_mdtD	macA	-0.93287	fnr(b), ,
csgD_csgE_csgF_csgG	cysB	baeR_baeS_mdtA_mdtB_mdtC_mdtD	cmr	-0.93279	csgD(e), cysB(g)
chbR	evgA_evgS	baeR_baeS_mdtA_mdtB_mdtC_mdtD	macA	-0.93277	chbR(f), evgA(a)
csgD_csgE_csgF_csgG	rcsB	baeR_baeS_mdtA_mdtB_mdtC_mdtD	emrA_emrB_emrR	-0.93274	csgD(e), rcsB(g)
cueR	oxyR	baeR_baeS_mdtA_mdtB_mdtC_mdtD	cmr	-0.93272	cueR(d),
qseB	soxS	baeR_baeS_mdtA_mdtB_mdtC_mdtD	emrK_emrY	-0.93272	qseB(e), soxS(b)
cueR	cysB	baeR_baeS_mdtA_mdtB_mdtC_mdtD	cmr	-0.9327	cueR(d), cysB(g)
dsdC	envY_ompT	baeR_baeS_mdtA_mdtB_mdtC_mdtD	yojI	-0.93269	dsdC(g), envY(e)
gntR	soxS	baeR_baeS_mdtA_mdtB_mdtC_mdtD	mdtK	-0.93267	soxS(b)
gcvR	ydeO	baeR_baeS_mdtA_mdtB_mdtC_mdtD	mdlA_mdlB	-0.93264	gcvR(g), ydeO(d)
iscR	lctR	baeR_baeS_mdtA_mdtB_mdtC_mdtD	macA	-0.93261	iscR(c), lctR(g)
arcA	xapR	baeR_baeS_mdtA_mdtB_mdtC_mdtD	macA	-0.93259	arcA(b), xapR(f)
csgD_csgE_csgF_csgG	nhaR	baeR_baeS_mdtA_mdtB_mdtC_mdtD	emrA_emrB_emrR	-0.93256	csgD(e), nhaR(f)
arcA	ebgR	baeR_baeS_mdtA_mdtB_mdtC_mdtD	macA	-0.93251	arcA(b), ebgR(g)
cueR	fucR	baeR_baeS_mdtA_mdtB_mdtC_mdtD	emrE_renD	-0.93248	cueR(d), fucR(g)
hns	ompR	baeR_baeS_mdtA_mdtB_mdtC_mdtD	macB	-0.93226	hns(g), ompR(e)
cpxR	soxS	baeR_baeS_mdtA_mdtB_mdtC_mdtD	mdtK	-0.93223	soxS(b)
fnr	uxuR	baeR_baeS_mdtA_mdtB_mdtC_mdtD	macA	-0.93208	fnr(b), uxuR(f)
csgD_csgE_csgF_csgG	idnR	baeR_baeS_mdtA_mdtB_mdtC_mdtD	emrA_emrB_emrR	-0.93187	csgD(e), idnR(g)
cueR	fecI_fecR	baeR_baeS_mdtA_mdtB_mdtC_mdtD	emrK_emrY	-0.93187	cueR(d),
flhD	uidR	baeR_baeS_mdtA_mdtB_mdtC_mdtD	mdtK	-0.93185	flhD(e), uidR(g)
modE	zntR	baeR_baeS_mdtA_mdtB_mdtC_mdtD	macA	-0.93185	zntR(d)
arcA	uhpA_uhpB_uhpC	baeR_baeS_mdtA_mdtB_mdtC_mdtD	macA	-0.93177	arcA(b), uhpA(f)
fnr	xylR	baeR_baeS_mdtA_mdtB_mdtC_mdtD	mdtE_mdtF	-0.93167	fnr(b), xylR(g)
cueR	deoR	baeR_baeS_mdtA_mdtB_mdtC_mdtD	mdlA_mdlB	-0.9315	cueR(d), deoR(g)
flhD	nagC	baeR_baeS_mdtA_mdtB_mdtC_mdtD	yojI	-0.93144	flhD(e), nagC(f)
arcA	evgA_evgS	baeR_baeS_mdtA_mdtB_mdtC_mdtD	msbA	-0.93137	arcA(b), evgA(a)
csgD_csgE_csgF_csgG	hdfR	baeR_baeS_mdtA_mdtB_mdtC_mdtD	cmr	-0.93134	csgD(e), hdfR(g)
csgD_csgE_csgF_csgG	oxyR	baeR_baeS_mdtA_mdtB_mdtC_mdtD	emrA_emrB_emrR	-0.93134	csgD(e),
fnr	fruR	baeR_baeS_mdtA_mdtB_mdtC_mdtD	mdtK	-0.93131	fnr(b),
betI	cysB	baeR_baeS_mdtA_mdtB_mdtC_mdtD	emrE_renD	-0.93126	betI(c), cysB(g)
birA	ompR	baeR_baeS_mdtA_mdtB_mdtC_mdtD	yojI	-0.93121	ompR(e)
gutM_gutQ_srlA_srlB_srlD_srlE_srlR	qseB	baeR_baeS_mdtA_mdtB_mdtC_mdtD	macB	-0.93098	gutM(g), srlR(f), qseB(e)
arcA	rtcR	baeR_baeS_mdtA_mdtB_mdtC_mdtD	macA	-0.93092	arcA(b), rtcR(g)
envY_ompT	yiaJ	baeR_baeS_mdtA_mdtB_mdtC_mdtD	msbA	-0.93085	envY(e), yiaJ(g)
ihfA_pheS_pheT	iscR	acrE_acrF	baeR_baeS_mdtA_mdtB_mdtC_mdtD	-0.93084	ihfA(b), iscR(c)
ydeO	zur	acrA_acrB	baeR_baeS_mdtA_mdtB_mdtC_mdtD	-0.93081	ydeO(d), zur(f)
alpA	ompR	baeR_baeS_mdtA_mdtB_mdtC_mdtD	macA	-0.9308	alpA(g), ompR(e)
fnr	ompR	baeR_baeS_mdtA_mdtB_mdtC_mdtD	macA	-0.93078	fnr(b), ompR(e)
csgD_csgE_csgF_csgG	nhaR	baeR_baeS_mdtA_mdtB_mdtC_mdtD	cmr	-0.93064	csgD(e), nhaR(f)
galR	phoP_phoQ	baeR_baeS_mdtA_mdtB_mdtC_mdtD	macA	-0.9306	galR(g), phoP(a)
betI	mhpR	baeR_baeS_mdtA_mdtB_mdtC_mdtD	emrK_emrY	-0.93058	betI(c), mhpR(g)
cadC	gadE	baeR_baeS_mdtA_mdtB_mdtC_mdtD	mdtK	-0.93057	cadC(g), gadE(d)
arcA	trpR	baeR_baeS_mdtA_mdtB_mdtC_mdtD	macA	-0.93054	arcA(b), trpR(f)
arcA	gntR	baeR_baeS_mdtA_mdtB_mdtC_mdtD	msbA	-0.93051	arcA(b),
betI	crp	baeR_baeS_mdtA_mdtB_mdtC_mdtD	cmr	-0.93048	betI(c), crp(b)
betI	oxyR	baeR_baeS_mdtA_mdtB_mdtC_mdtD	emrK_emrY	-0.93041	betI(c),
nadR	soxS	baeR_baeS_mdtA_mdtB_mdtC_mdtD	emrK_emrY	-0.9304	nadR(g), soxS(b)
flhD	hyfR	baeR_baeS_mdtA_mdtB_mdtC_mdtD	yojI	-0.93037	flhD(e), hyfR(f)
fnr	gadW	baeR_baeS_mdtA_mdtB_mdtC_mdtD	macA	-0.93027	fnr(b),
cueR	cysB	baeR_baeS_mdtA_mdtB_mdtC_mdtD	emrE_renD	-0.93026	cueR(d), cysB(g)
birA	evgA_evgS	baeR_baeS_mdtA_mdtB_mdtC_mdtD	msbA	-0.9302	evgA(a)
fis	hdfR	baeR_baeS_mdtA_mdtB_mdtC_mdtD	macA	-0.9302	fis(b), hdfR(g)
crp	dcuR_dcuS	baeR_baeS_mdtA_mdtB_mdtC_mdtD	macA	-0.93016	crp(b),
csgD_csgE_csgF_csgG	modE	baeR_baeS_mdtA_mdtB_mdtC_mdtD	mdtK	-0.93006	csgD(e),
arcA	galR	baeR_baeS_mdtA_mdtB_mdtC_mdtD	msbA	-0.93002	arcA(b), galR(g)
arcA	metJ	baeR_baeS_mdtA_mdtB_mdtC_mdtD	msbA	-0.93002	arcA(b), metJ(f)
crp	qseB	baeR_baeS_mdtA_mdtB_mdtC_mdtD	macA	-0.92996	crp(b), qseB(e)
flhD	phoP_phoQ	baeR_baeS_mdtA_mdtB_mdtC_mdtD	mdtK	-0.92994	flhD(e), phoP(a)
gutM_gutQ_srlA_srlB_srlD_srlE_srlR	lrhA	baeR_baeS_mdtA_mdtB_mdtC_mdtD	msbA	-0.92994	gutM(g), srlR(f), lrhA(e)
lysR	qseB	tolC	baeR_baeS_mdtA_mdtB_mdtC_mdtD	-0.92987	lysR(g), qseB(e)
modE	slyA	baeR_baeS_mdtA_mdtB_mdtC_mdtD	macA	-0.92974	slyA(c)
arcA	treR	baeR_baeS_mdtA_mdtB_mdtC_mdtD	msbA	-0.92965	arcA(b), treR(f)
alsR	soxS	baeR_baeS_mdtA_mdtB_mdtC_mdtD	mdtK	-0.92961	soxS(b)
oxyR	qseB	baeR_baeS_mdtA_mdtB_mdtC_mdtD	macA	-0.92961	qseB(e)
chbR	qseB	tolC	baeR_baeS_mdtA_mdtB_mdtC_mdtD	-0.92936	chbR(f), qseB(e)
arcA	csgD_csgE_csgF_csgG	baeR_baeS_mdtA_mdtB_mdtC_mdtD	msbA	-0.92929	arcA(b), csgD(e)
alpA	cueR	baeR_baeS_mdtA_mdtB_mdtC_mdtD	macA	-0.92916	alpA(g), cueR(d)
betI	soxS	baeR_baeS_mdtA_mdtB_mdtC_mdtD	mdtK	-0.92913	betI(c), soxS(b)
csgD_csgE_csgF_csgG	oxyR	baeR_baeS_mdtA_mdtB_mdtC_mdtD	cmr	-0.92913	csgD(e),
flhD	gadE	baeR_baeS_mdtA_mdtB_mdtC_mdtD	mdtK	-0.9291	flhD(e), gadE(d)
arcA	xapR	baeR_baeS_mdtA_mdtB_mdtC_mdtD	msbA	-0.92905	arcA(b), xapR(f)
fnr	gadE	baeR_baeS_mdtA_mdtB_mdtC_mdtD	msbA	-0.92897	fnr(b), gadE(d)
fnr	xylR	baeR_baeS_mdtA_mdtB_mdtC_mdtD	macA	-0.92882	fnr(b), xylR(g)
gcvA	ompR	baeR_baeS_mdtA_mdtB_mdtC_mdtD	macA	-0.92882	gcvA(g), ompR(e)
phoB_phoR	qseB	baeR_baeS_mdtA_mdtB_mdtC_mdtD	macA	-0.92875	phoB(f), qseB(e)
idnR	phoP_phoQ	baeR_baeS_mdtA_mdtB_mdtC_mdtD	macA	-0.9287	idnR(g), phoP(a)
modE	qseB	baeR_baeS_mdtA_mdtB_mdtC_mdtD	macA	-0.92865	qseB(e)
emrR	gatR_1	baeR_baeS_mdtA_mdtB_mdtC_mdtD	macB	-0.92858	emrR(a), ,
fabR	gadE	baeR_baeS_mdtA_mdtB_mdtC_mdtD	msbA	-0.92855	fabR(g), gadE(d)
hns	lrhA	baeR_baeS_mdtA_mdtB_mdtC_mdtD	macA	-0.92853	hns(g), lrhA(e)
cueR	uxuR	baeR_baeS_mdtA_mdtB_mdtC_mdtD	emrK_emrY	-0.9285	cueR(d), uxuR(f)
betI	modE	baeR_baeS_mdtA_mdtB_mdtC_mdtD	emrK_emrY	-0.9283	betI(c),
hupA	zntR	baeR_baeS_mdtA_mdtB_mdtC_mdtD	macB	-0.92826	hupA(g), zntR(d)
ihfA_pheS_pheT	leuO	baeR_baeS_mdtA_mdtB_mdtC_mdtD	mdtK	-0.92826	ihfA(b), leuO(g)
arcA	cueR	baeR_baeS_mdtA_mdtB_mdtC_mdtD	msbA	-0.92816	arcA(b), cueR(d)
cadC	qseB	baeR_baeS_mdtA_mdtB_mdtC_mdtD	yojI	-0.92812	cadC(g), qseB(e)
betI	envY_ompT	baeR_baeS_mdtA_mdtB_mdtC_mdtD	cmr	-0.9281	betI(c), envY(e)
csgD_csgE_csgF_csgG	cysB	baeR_baeS_mdtA_mdtB_mdtC_mdtD	emrK_emrY	-0.92809	csgD(e), cysB(g)
ihfA_pheS_pheT	xylR	baeR_baeS_mdtA_mdtB_mdtC_mdtD	mdtE_mdtF	-0.92805	ihfA(b), xylR(g)
betI	ydeO	baeR_baeS_mdtA_mdtB_mdtC_mdtD	emrK_emrY	-0.92784	betI(c), ydeO(d)
csgD_csgE_csgF_csgG	ilvY	baeR_baeS_mdtA_mdtB_mdtC_mdtD	emrK_emrY	-0.92784	csgD(e), ilvY(g)
csgD_csgE_csgF_csgG	gcvA	baeR_baeS_mdtA_mdtB_mdtC_mdtD	emrK_emrY	-0.92778	csgD(e), gcvA(g)
envY_ompT	qseB	tolC	baeR_baeS_mdtA_mdtB_mdtC_mdtD	-0.92777	envY(e), qseB(e)
gcvR	soxS	baeR_baeS_mdtA_mdtB_mdtC_mdtD	cmr	-0.92772	gcvR(g), soxS(b)
deoR	qseB	baeR_baeS_mdtA_mdtB_mdtC_mdtD	msbA	-0.92763	deoR(g), qseB(e)
cueR	nagC	baeR_baeS_mdtA_mdtB_mdtC_mdtD	emrK_emrY	-0.9276	cueR(d), nagC(f)
csgD_csgE_csgF_csgG	fecI_fecR	baeR_baeS_mdtA_mdtB_mdtC_mdtD	mdtK	-0.92736	csgD(e),
marA_marB_marR	nagC	baeR_baeS_mdtA_mdtB_mdtC_mdtD	yojI	-0.92735	marA(b), marR(b), nagC(f)
crp	narP	baeR_baeS_mdtA_mdtB_mdtC_mdtD	macA	-0.92733	crp(b), narP(g)
flhD	uhpA_uhpB_uhpC	baeR_baeS_mdtA_mdtB_mdtC_mdtD	mdtK	-0.92724	flhD(e), uhpA(f)
rcsB	zntR	baeR_baeS_mdtA_mdtB_mdtC_mdtD	macA	-0.92722	rcsB(g), zntR(d)
cadC	gadE	baeR_baeS_mdtA_mdtB_mdtC_mdtD	yojI	-0.92708	cadC(g), gadE(d)
iscR	lacI	baeR_baeS_mdtA_mdtB_mdtC_mdtD	macA	-0.92702	iscR(c), lacI(f)
cueR	sdiA	baeR_baeS_mdtA_mdtB_mdtC_mdtD	emrK_emrY	-0.92696	cueR(d), sdiA(a,putative)
csgD_csgE_csgF_csgG	cysB	baeR_baeS_mdtA_mdtB_mdtC_mdtD	mdlA_mdlB	-0.9269	csgD(e), cysB(g)
arcA	tyrR	baeR_baeS_mdtA_mdtB_mdtC_mdtD	mdtK	-0.92687	arcA(b), tyrR(f)
csgD_csgE_csgF_csgG	ydeO	baeR_baeS_mdtA_mdtB_mdtC_mdtD	emrK_emrY	-0.92675	csgD(e), ydeO(d)
csgD_csgE_csgF_csgG	cysB	baeR_baeS_mdtA_mdtB_mdtC_mdtD	emrE_renD	-0.92665	csgD(e), cysB(g)
crp	gcvR	acrA_acrB	baeR_baeS_mdtA_mdtB_mdtC_mdtD	-0.92661	crp(b), gcvR(g)
cueR	nhaR	baeR_baeS_mdtA_mdtB_mdtC_mdtD	cmr	-0.92659	cueR(d), nhaR(f)
birA	ompR	baeR_baeS_mdtA_mdtB_mdtC_mdtD	macA	-0.92649	ompR(e)
fnr	ompR	baeR_baeS_mdtA_mdtB_mdtC_mdtD	mdtK	-0.92648	fnr(b), ompR(e)
arcA	cpxR	baeR_baeS_mdtA_mdtB_mdtC_mdtD	macA	-0.92646	arcA(b),
cadC	gadE	baeR_baeS_mdtA_mdtB_mdtC_mdtD	macB	-0.92628	cadC(g), gadE(d)
modE	zntR	tolC	baeR_baeS_mdtA_mdtB_mdtC_mdtD	-0.92628	zntR(d)
qseB	ydeO	baeR_baeS_mdtA_mdtB_mdtC_mdtD	emrE_renD	-0.92626	qseB(e), ydeO(d)
crp	lrp	baeR_baeS_mdtA_mdtB_mdtC_mdtD	msbA	-0.92623	crp(b), lrp(f)
araC	zntR	tolC	baeR_baeS_mdtA_mdtB_mdtC_mdtD	-0.92618	araC(g), zntR(d)
arcA	narP	baeR_baeS_mdtA_mdtB_mdtC_mdtD	msbA	-0.92615	arcA(b), narP(g)
arcA	treR	baeR_baeS_mdtA_mdtB_mdtC_mdtD	macA	-0.9261	arcA(b), treR(f)
cueR	modE	baeR_baeS_mdtA_mdtB_mdtC_mdtD	emrK_emrY	-0.92605	cueR(d),
hupA	qseB	baeR_baeS_mdtA_mdtB_mdtC_mdtD	macB	-0.92595	hupA(g), qseB(e)
arcA	melR	baeR_baeS_mdtA_mdtB_mdtC_mdtD	macA	-0.92591	arcA(b), melR(g)
idnR	lrhA	baeR_baeS_mdtA_mdtB_mdtC_mdtD	msbA	-0.92581	idnR(g), lrhA(e)
lysR	ompR	baeR_baeS_mdtA_mdtB_mdtC_mdtD	msbA	-0.92578	lysR(g), ompR(e)
araC	gadE	tolC	baeR_baeS_mdtA_mdtB_mdtC_mdtD	-0.92577	araC(g), gadE(d)
hns	qseB	baeR_baeS_mdtA_mdtB_mdtC_mdtD	macB	-0.92568	hns(g), qseB(e)
csgD_csgE_csgF_csgG	galR	baeR_baeS_mdtA_mdtB_mdtC_mdtD	mdlA_mdlB	-0.92524	csgD(e), galR(g)
arcA	cpxR	baeR_baeS_mdtA_mdtB_mdtC_mdtD	msbA	-0.92521	arcA(b),
envY_ompT	gutM_gutQ_srlA_srlB_srlD_srlE_srlR	baeR_baeS_mdtA_mdtB_mdtC_mdtD	macB	-0.92519	envY(e), gutM(g), srlR(f)
csgD_csgE_csgF_csgG	gatR_1	baeR_baeS_mdtA_mdtB_mdtC_mdtD	emrA_emrB_emrR	-0.92515	csgD(e), ,
ihfA_pheS_pheT	tyrR	baeR_baeS_mdtA_mdtB_mdtC_mdtD	mdtK	-0.92515	ihfA(b), tyrR(f)
fabR	ompR	baeR_baeS_mdtA_mdtB_mdtC_mdtD	macA	-0.92514	fabR(g), ompR(e)
betI	cysB	baeR_baeS_mdtA_mdtB_mdtC_mdtD	emrK_emrY	-0.92505	betI(c), cysB(g)
rcsB	zntR	baeR_baeS_mdtA_mdtB_mdtC_mdtD	msbA	-0.92498	rcsB(g), zntR(d)
arcA	argP	baeR_baeS_mdtA_mdtB_mdtC_mdtD	macA	-0.92497	arcA(b), argP(d)
gntR	soxS	baeR_baeS_mdtA_mdtB_mdtC_mdtD	emrK_emrY	-0.92495	soxS(b)
modE	ompR	baeR_baeS_mdtA_mdtB_mdtC_mdtD	macA	-0.92475	ompR(e)
fabR	ompR	baeR_baeS_mdtA_mdtB_mdtC_mdtD	mdtK	-0.92464	fabR(g), ompR(e)
arcA	rhaR_rhaS	baeR_baeS_mdtA_mdtB_mdtC_mdtD	msbA	-0.92436	arcA(b), ,
fnr	glnG	baeR_baeS_mdtA_mdtB_mdtC_mdtD	macA	-0.9243	fnr(b), glnG(g)
ihfA_pheS_pheT	nanR	baeR_baeS_mdtA_mdtB_mdtC_mdtD	mdtK	-0.92423	ihfA(b), nanR(f)
arcA	tdcR	baeR_baeS_mdtA_mdtB_mdtC_mdtD	msbA	-0.92419	arcA(b), tdcR(f)
araC	slyA	acrA_acrB	baeR_baeS_mdtA_mdtB_mdtC_mdtD	-0.92416	araC(g), slyA(c)
envY_ompT	glpR	baeR_baeS_mdtA_mdtB_mdtC_mdtD	macA	-0.92414	envY(e), glpR(g)
ydeO	zntR	tolC	baeR_baeS_mdtA_mdtB_mdtC_mdtD	-0.92414	ydeO(d), zntR(d)
betI	torR	baeR_baeS_mdtA_mdtB_mdtC_mdtD	emrK_emrY	-0.92409	betI(c), torR(a,putative)
betI	soxS	baeR_baeS_mdtA_mdtB_mdtC_mdtD	emrE_renD	-0.92407	betI(c), soxS(b)
flhD	uhpA_uhpB_uhpC	baeR_baeS_mdtA_mdtB_mdtC_mdtD	emrK_emrY	-0.92405	flhD(e), uhpA(f)
cpxR	soxS	baeR_baeS_mdtA_mdtB_mdtC_mdtD	emrA_emrB_emrR	-0.92399	soxS(b)
galS	slyA	baeR_baeS_mdtA_mdtB_mdtC_mdtD	macA	-0.92395	galS(g), slyA(c)
cueR	fecI_fecR	baeR_baeS_mdtA_mdtB_mdtC_mdtD	emrE_renD	-0.92387	cueR(d),
gcvA	phoP_phoQ	baeR_baeS_mdtA_mdtB_mdtC_mdtD	macA	-0.92387	gcvA(g), phoP(a)
fnr	rtcR	baeR_baeS_mdtA_mdtB_mdtC_mdtD	macA	-0.92385	fnr(b), rtcR(g)
arcA	phoP_phoQ	baeR_baeS_mdtA_mdtB_mdtC_mdtD	msbA	-0.92382	arcA(b), phoP(a)
arcA	asnC	baeR_baeS_mdtA_mdtB_mdtC_mdtD	msbA	-0.92378	arcA(b),
fnr	fur	baeR_baeS_mdtA_mdtB_mdtC_mdtD	macA	-0.92376	fnr(b), fur(f)
betI	oxyR	baeR_baeS_mdtA_mdtB_mdtC_mdtD	cmr	-0.92352	betI(c),
birA	rob	baeR_baeS_mdtA_mdtB_mdtC_mdtD	macA	-0.92348	rob(a)
araC	betI	tolC	baeR_baeS_mdtA_mdtB_mdtC_mdtD	-0.92336	araC(g), betI(c)
flhD	tdcA_tdcB_tdcC_tdcD_tdcE_tdcF_tdcG	baeR_baeS_mdtA_mdtB_mdtC_mdtD	mdtE_mdtF	-0.92332	flhD(e), tdcA(f)
galR	slyA	baeR_baeS_mdtA_mdtB_mdtC_mdtD	macA	-0.92329	galR(g), slyA(c)
fnr	lctR	baeR_baeS_mdtA_mdtB_mdtC_mdtD	macA	-0.92324	fnr(b), lctR(g)
arcA	nagC	baeR_baeS_mdtA_mdtB_mdtC_mdtD	macA	-0.92304	arcA(b), nagC(f)
cadC	gadE	baeR_baeS_mdtA_mdtB_mdtC_mdtD	msbA	-0.92292	cadC(g), gadE(d)
csgD_csgE_csgF_csgG	envY_ompT	baeR_baeS_mdtA_mdtB_mdtC_mdtD	mdtK	-0.9229	csgD(e), envY(e)
csgD_csgE_csgF_csgG	mngR	baeR_baeS_mdtA_mdtB_mdtC_mdtD	emrA_emrB_emrR	-0.92289	csgD(e), mngR(g)
cbl	soxS	baeR_baeS_mdtA_mdtB_mdtC_mdtD	mdtK	-0.92288	soxS(b)
emrR	flhD	acrE_acrF	baeR_baeS_mdtA_mdtB_mdtC_mdtD	-0.92286	emrR(a), flhD(e)
csiR	envY_ompT	baeR_baeS_mdtA_mdtB_mdtC_mdtD	cmr	-0.9228	csiR(g), envY(e)
betI	uxuR	baeR_baeS_mdtA_mdtB_mdtC_mdtD	emrK_emrY	-0.92277	betI(c), uxuR(f)
nhaR	qseB	baeR_baeS_mdtA_mdtB_mdtC_mdtD	macA	-0.92276	nhaR(f), qseB(e)
csgD_csgE_csgF_csgG	soxS	baeR_baeS_mdtA_mdtB_mdtC_mdtD	emrE_renD	-0.9227	csgD(e), soxS(b)
ada_alkB	argP	baeR_baeS_mdtA_mdtB_mdtC_mdtD	macA	-0.92262	ada(g), argP(d)
csgD_csgE_csgF_csgG	cynR	baeR_baeS_mdtA_mdtB_mdtC_mdtD	emrA_emrB_emrR	-0.9226	csgD(e),
gntR	soxS	baeR_baeS_mdtA_mdtB_mdtC_mdtD	emrE_renD	-0.92252	soxS(b)
soxS	tyrR	tolC	baeR_baeS_mdtA_mdtB_mdtC_mdtD	-0.9225	soxS(b), tyrR(f)
ada_alkB	slyA	baeR_baeS_mdtA_mdtB_mdtC_mdtD	macA	-0.92246	ada(g), slyA(c)
iclR	zntR	baeR_baeS_mdtA_mdtB_mdtC_mdtD	yojI	-0.92244	iclR(g), zntR(d)
fnr	hyfR	baeR_baeS_mdtA_mdtB_mdtC_mdtD	macA	-0.92242	fnr(b), hyfR(f)
betI	nhaR	baeR_baeS_mdtA_mdtB_mdtC_mdtD	emrK_emrY	-0.92232	betI(c), nhaR(f)
csiR	envY_ompT	baeR_baeS_mdtA_mdtB_mdtC_mdtD	yojI	-0.92226	csiR(g), envY(e)
gcvA	slyA	baeR_baeS_mdtA_mdtB_mdtC_mdtD	macA	-0.92221	gcvA(g), slyA(c)
ada_alkB	csgD_csgE_csgF_csgG	baeR_baeS_mdtA_mdtB_mdtC_mdtD	macA	-0.9222	ada(g), csgD(e)
crp	zur	acrA_acrB	baeR_baeS_mdtA_mdtB_mdtC_mdtD	-0.92215	crp(b), zur(f)
birA	zntR	baeR_baeS_mdtA_mdtB_mdtC_mdtD	yojI	-0.92209	zntR(d)
fabR	fis	baeR_baeS_mdtA_mdtB_mdtC_mdtD	macB	-0.92204	fabR(g), fis(b)
betI	nhaR	baeR_baeS_mdtA_mdtB_mdtC_mdtD	cmr	-0.92184	betI(c), nhaR(f)
betI	cysB	baeR_baeS_mdtA_mdtB_mdtC_mdtD	cmr	-0.92153	betI(c), cysB(g)
arcA	tyrR	baeR_baeS_mdtA_mdtB_mdtC_mdtD	macB	-0.92148	arcA(b), tyrR(f)
csiR	soxS	baeR_baeS_mdtA_mdtB_mdtC_mdtD	cmr	-0.92148	csiR(g), soxS(b)
flhD	rhaR_rhaS	baeR_baeS_mdtA_mdtB_mdtC_mdtD	mdtK	-0.92135	flhD(e), ,
emrR	tyrR	baeR_baeS_mdtA_mdtB_mdtC_mdtD	mdtK	-0.92125	emrR(a), tyrR(f)
cbl	soxS	baeR_baeS_mdtA_mdtB_mdtC_mdtD	emrA_emrB_emrR	-0.92118	soxS(b)
crp	gntR	baeR_baeS_mdtA_mdtB_mdtC_mdtD	macA	-0.92113	crp(b),
iclR	ompR	baeR_baeS_mdtA_mdtB_mdtC_mdtD	macB	-0.92094	iclR(g), ompR(e)
betI	fecI_fecR	baeR_baeS_mdtA_mdtB_mdtC_mdtD	emrK_emrY	-0.92082	betI(c),
cueR	fhlA_hypA_hypB_hypC_hypD_hypE	baeR_baeS_mdtA_mdtB_mdtC_mdtD	emrK_emrY	-0.92076	cueR(d), fhlA(g)
csgD_csgE_csgF_csgG	uxuR	baeR_baeS_mdtA_mdtB_mdtC_mdtD	emrK_emrY	-0.92075	csgD(e), uxuR(f)
lysR	phoP_phoQ	baeR_baeS_mdtA_mdtB_mdtC_mdtD	msbA	-0.92071	lysR(g), phoP(a)
malI	soxS	baeR_baeS_mdtA_mdtB_mdtC_mdtD	emrK_emrY	-0.92071	soxS(b)
cbl	soxS	baeR_baeS_mdtA_mdtB_mdtC_mdtD	emrK_emrY	-0.92066	soxS(b)
csgD_csgE_csgF_csgG	modE	baeR_baeS_mdtA_mdtB_mdtC_mdtD	emrK_emrY	-0.92064	csgD(e),
nadR	soxS	baeR_baeS_mdtA_mdtB_mdtC_mdtD	mdtK	-0.92063	nadR(g), soxS(b)
cueR	ilvY	baeR_baeS_mdtA_mdtB_mdtC_mdtD	emrK_emrY	-0.92061	cueR(d), ilvY(g)
slyA	soxS	baeR_baeS_mdtA_mdtB_mdtC_mdtD	mdtK	-0.9206	slyA(c), soxS(b)
cadC	ompR	baeR_baeS_mdtA_mdtB_mdtC_mdtD	macB	-0.92049	cadC(g), ompR(e)
idnR	qseB	baeR_baeS_mdtA_mdtB_mdtC_mdtD	msbA	-0.92042	idnR(g), qseB(e)
cueR	mngR	baeR_baeS_mdtA_mdtB_mdtC_mdtD	cmr	-0.92037	cueR(d), mngR(g)
gntR	ydeO	baeR_baeS_mdtA_mdtB_mdtC_mdtD	emrE_renD	-0.92034	ydeO(d)
cueR	ydeO	baeR_baeS_mdtA_mdtB_mdtC_mdtD	emrE_renD	-0.9202	cueR(d), ydeO(d)
csgD_csgE_csgF_csgG	cysB	baeR_baeS_mdtA_mdtB_mdtC_mdtD	emrA_emrB_emrR	-0.92017	csgD(e), cysB(g)
arcA	hyfR	baeR_baeS_mdtA_mdtB_mdtC_mdtD	yojI	-0.92016	arcA(b), hyfR(f)
fhlA_hypA_hypB_hypC_hypD_hypE	slyA	baeR_baeS_mdtA_mdtB_mdtC_mdtD	macA	-0.92009	fhlA(g), slyA(c)
flhD	gcvR	baeR_baeS_mdtA_mdtB_mdtC_mdtD	mdtK	-0.91999	flhD(e), gcvR(g)
birA	ompR	baeR_baeS_mdtA_mdtB_mdtC_mdtD	msbA	-0.91985	ompR(e)
cueR	oxyR	baeR_baeS_mdtA_mdtB_mdtC_mdtD	emrK_emrY	-0.91973	cueR(d),
cueR	yiaJ	baeR_baeS_mdtA_mdtB_mdtC_mdtD	emrK_emrY	-0.91962	cueR(d), yiaJ(g)
csgD_csgE_csgF_csgG	fucR	baeR_baeS_mdtA_mdtB_mdtC_mdtD	emrK_emrY	-0.91955	csgD(e), fucR(g)
gatR_1	lrhA	baeR_baeS_mdtA_mdtB_mdtC_mdtD	macA	-0.91947	lrhA(e)
arcA	hyfR	baeR_baeS_mdtA_mdtB_mdtC_mdtD	mdtK	-0.91939	arcA(b), hyfR(f)
cpxR	envY_ompT	baeR_baeS_mdtA_mdtB_mdtC_mdtD	emrA_emrB_emrR	-0.91928	envY(e)
iscR	yiaJ	baeR_baeS_mdtA_mdtB_mdtC_mdtD	msbA	-0.91923	iscR(c), yiaJ(g)
fis	gntR	baeR_baeS_mdtA_mdtB_mdtC_mdtD	macA	-0.91907	fis(b),
crp	zntR	baeR_baeS_mdtA_mdtB_mdtC_mdtD	macA	-0.91902	crp(b), zntR(d)
iscR	uhpA_uhpB_uhpC	baeR_baeS_mdtA_mdtB_mdtC_mdtD	macA	-0.91886	iscR(c), uhpA(f)
deoR	marA_marB_marR	baeR_baeS_mdtA_mdtB_mdtC_mdtD	mdtK	-0.9188	deoR(g), marA(b), marR(b)
deoR	emrR	tolC	baeR_baeS_mdtA_mdtB_mdtC_mdtD	-0.91862	deoR(g), emrR(a)
betI	envY_ompT	baeR_baeS_mdtA_mdtB_mdtC_mdtD	mdlA_mdlB	-0.91858	betI(c), envY(e)
crp	leuO	baeR_baeS_mdtA_mdtB_mdtC_mdtD	macA	-0.91856	crp(b), leuO(g)
cueR	iscR	baeR_baeS_mdtA_mdtB_mdtC_mdtD	cmr	-0.9184	cueR(d), iscR(c)
fnr	glcC	baeR_baeS_mdtA_mdtB_mdtC_mdtD	macA	-0.91836	fnr(b), glcC(g)
arcA	leuO	baeR_baeS_mdtA_mdtB_mdtC_mdtD	macA	-0.91835	arcA(b), leuO(g)
flhD	zntR	baeR_baeS_mdtA_mdtB_mdtC_mdtD	mdtK	-0.91817	flhD(e), zntR(d)
arcA	cusR_cusS	baeR_baeS_mdtA_mdtB_mdtC_mdtD	macA	-0.91816	arcA(b),
betI	modE	baeR_baeS_mdtA_mdtB_mdtC_mdtD	mdtK	-0.91808	betI(c),
csgD_csgE_csgF_csgG	cysB	baeR_baeS_mdtA_mdtB_mdtC_mdtD	mdtK	-0.91807	csgD(e), cysB(g)
csgD_csgE_csgF_csgG	fhlA_hypA_hypB_hypC_hypD_hypE	baeR_baeS_mdtA_mdtB_mdtC_mdtD	emrK_emrY	-0.91801	csgD(e), fhlA(g)
cytR	gadE	baeR_baeS_mdtA_mdtB_mdtC_mdtD	macB	-0.918	cytR(f), gadE(d)
narL_narX	qseB	tolC	baeR_baeS_mdtA_mdtB_mdtC_mdtD	-0.91799	narL(g), qseB(e)
csgD_csgE_csgF_csgG	soxS	baeR_baeS_mdtA_mdtB_mdtC_mdtD	cmr	-0.91798	csgD(e), soxS(b)
cadC	phoP_phoQ	baeR_baeS_mdtA_mdtB_mdtC_mdtD	yojI	-0.91785	cadC(g), phoP(a)
envY_ompT	gcvR	tolC	baeR_baeS_mdtA_mdtB_mdtC_mdtD	-0.91782	envY(e), gcvR(g)
deoR	phoP_phoQ	baeR_baeS_mdtA_mdtB_mdtC_mdtD	msbA	-0.9177	deoR(g), phoP(a)
envY_ompT	xapR	tolC	baeR_baeS_mdtA_mdtB_mdtC_mdtD	-0.91767	envY(e), xapR(f)
betI	ydeO	baeR_baeS_mdtA_mdtB_mdtC_mdtD	emrE_renD	-0.91762	betI(c), ydeO(d)
betI	ilvY	baeR_baeS_mdtA_mdtB_mdtC_mdtD	emrK_emrY	-0.9176	betI(c), ilvY(g)
betI	chbR	baeR_baeS_mdtA_mdtB_mdtC_mdtD	mdtK	-0.91758	betI(c), chbR(f)
csgD_csgE_csgF_csgG	oxyR	baeR_baeS_mdtA_mdtB_mdtC_mdtD	mdtK	-0.9175	csgD(e),
birA	qseB	baeR_baeS_mdtA_mdtB_mdtC_mdtD	msbA	-0.91745	qseB(e)
hns	ompR	baeR_baeS_mdtA_mdtB_mdtC_mdtD	mdtK	-0.91728	hns(g), ompR(e)
betI	hdfR	baeR_baeS_mdtA_mdtB_mdtC_mdtD	emrK_emrY	-0.91714	betI(c), hdfR(g)
glnG	soxS	baeR_baeS_mdtA_mdtB_mdtC_mdtD	emrK_emrY	-0.9171	glnG(g), soxS(b)
csiR	envY_ompT	baeR_baeS_mdtA_mdtB_mdtC_mdtD	emrE_renD	-0.91707	csiR(g), envY(e)
dsdC	envY_ompT	baeR_baeS_mdtA_mdtB_mdtC_mdtD	mdtK	-0.91707	dsdC(g), envY(e)
crp	glcC	baeR_baeS_mdtA_mdtB_mdtC_mdtD	macA	-0.917	crp(b), glcC(g)
ada_alkB	gadE	baeR_baeS_mdtA_mdtB_mdtC_mdtD	macA	-0.91695	ada(g), gadE(d)
phoP_phoQ	rcsB	baeR_baeS_mdtA_mdtB_mdtC_mdtD	emrK_emrY	-0.9169	phoP(a), rcsB(g)
ada_alkB	phoP_phoQ	baeR_baeS_mdtA_mdtB_mdtC_mdtD	macA	-0.91688	ada(g), phoP(a)
cueR	fhlA_hypA_hypB_hypC_hypD_hypE	baeR_baeS_mdtA_mdtB_mdtC_mdtD	emrE_renD	-0.91687	cueR(d), fhlA(g)
qseB	soxS	baeR_baeS_mdtA_mdtB_mdtC_mdtD	mdtK	-0.91668	qseB(e), soxS(b)
iclR	qseB	baeR_baeS_mdtA_mdtB_mdtC_mdtD	msbA	-0.9166	iclR(g), qseB(e)
dnaA_dnaN_recF	ompR	baeR_baeS_mdtA_mdtB_mdtC_mdtD	mdtK	-0.91653	dnaA(g), ompR(e)
arcA	phoP_phoQ	baeR_baeS_mdtA_mdtB_mdtC_mdtD	macA	-0.9165	arcA(b), phoP(a)
fis	flhD	acrE_acrF	baeR_baeS_mdtA_mdtB_mdtC_mdtD	-0.91648	fis(b), flhD(e)
qseB	soxS	baeR_baeS_mdtA_mdtB_mdtC_mdtD	mdlA_mdlB	-0.91639	qseB(e), soxS(b)
cbl	envY_ompT	baeR_baeS_mdtA_mdtB_mdtC_mdtD	emrA_emrB_emrR	-0.91637	envY(e)
galR	ompR	baeR_baeS_mdtA_mdtB_mdtC_mdtD	macA	-0.91633	galR(g), ompR(e)
fucR	slyA	baeR_baeS_mdtA_mdtB_mdtC_mdtD	macA	-0.91619	fucR(g), slyA(c)
ilvY	phoP_phoQ	acrA_acrB	baeR_baeS_mdtA_mdtB_mdtC_mdtD	-0.91618	ilvY(g), phoP(a)
crp	cusR_cusS	baeR_baeS_mdtA_mdtB_mdtC_mdtD	macA	-0.91613	crp(b),
fhlA_hypA_hypB_hypC_hypD_hypE	phoP_phoQ	baeR_baeS_mdtA_mdtB_mdtC_mdtD	macA	-0.91606	fhlA(g), phoP(a)
cspE	cueR	baeR_baeS_mdtA_mdtB_mdtC_mdtD	mdtK	-0.91597	cueR(d)
arcA	hdfR	baeR_baeS_mdtA_mdtB_mdtC_mdtD	macA	-0.91586	arcA(b), hdfR(g)
chbR	cueR	baeR_baeS_mdtA_mdtB_mdtC_mdtD	macA	-0.91581	chbR(f), cueR(d)
ydeO	zur	tolC	baeR_baeS_mdtA_mdtB_mdtC_mdtD	-0.91577	ydeO(d), zur(f)
arcA	cbl	baeR_baeS_mdtA_mdtB_mdtC_mdtD	msbA	-0.91574	arcA(b),
qseB	sdiA	baeR_baeS_mdtA_mdtB_mdtC_mdtD	mdtK	-0.91574	qseB(e), sdiA(a,putative)
cueR	gntR	baeR_baeS_mdtA_mdtB_mdtC_mdtD	mdtE_mdtF	-0.9157	cueR(d),
birA	csgD_csgE_csgF_csgG	baeR_baeS_mdtA_mdtB_mdtC_mdtD	msbA	-0.91568	csgD(e)
fabR	qseB	baeR_baeS_mdtA_mdtB_mdtC_mdtD	msbA	-0.91568	fabR(g), qseB(e)
cueR	uxuR	baeR_baeS_mdtA_mdtB_mdtC_mdtD	emrE_renD	-0.91548	cueR(d), uxuR(f)
envY_ompT	glnG	tolC	baeR_baeS_mdtA_mdtB_mdtC_mdtD	-0.91541	envY(e), glnG(g)
gcvR	iscR	baeR_baeS_mdtA_mdtB_mdtC_mdtD	mdlA_mdlB	-0.91541	gcvR(g), iscR(c)
betI	rcsB	baeR_baeS_mdtA_mdtB_mdtC_mdtD	cmr	-0.91539	betI(c), rcsB(g)
qseB	soxS	baeR_baeS_mdtA_mdtB_mdtC_mdtD	emrE_renD	-0.9153	qseB(e), soxS(b)
iclR	phoP_phoQ	baeR_baeS_mdtA_mdtB_mdtC_mdtD	yojI	-0.91527	iclR(g), phoP(a)
cueR	modE	baeR_baeS_mdtA_mdtB_mdtC_mdtD	emrE_renD	-0.91508	cueR(d),
arcA	rtcR	baeR_baeS_mdtA_mdtB_mdtC_mdtD	msbA	-0.91505	arcA(b), rtcR(g)
gatR_1	qseB	baeR_baeS_mdtA_mdtB_mdtC_mdtD	macA	-0.91498	qseB(e)
exuR	soxS	baeR_baeS_mdtA_mdtB_mdtC_mdtD	emrA_emrB_emrR	-0.91492	exuR(g), soxS(b)
gutM_gutQ_srlA_srlB_srlD_srlE_srlR	zntR	baeR_baeS_mdtA_mdtB_mdtC_mdtD	macB	-0.91491	gutM(g), srlR(f), zntR(d)
cueR	fis	baeR_baeS_mdtA_mdtB_mdtC_mdtD	mdlA_mdlB	-0.91486	cueR(d), fis(b)
cueR	evgA_evgS	baeR_baeS_mdtA_mdtB_mdtC_mdtD	emrK_emrY	-0.91481	cueR(d), evgA(a)
arcA	nadR	baeR_baeS_mdtA_mdtB_mdtC_mdtD	msbA	-0.91472	arcA(b), nadR(g)
emrR	lctR	baeR_baeS_mdtA_mdtB_mdtC_mdtD	mdtK	-0.91471	emrR(a), lctR(g)
cytR	gadE	baeR_baeS_mdtA_mdtB_mdtC_mdtD	mdtK	-0.91467	cytR(f), gadE(d)
exuR	qseB	tolC	baeR_baeS_mdtA_mdtB_mdtC_mdtD	-0.91465	exuR(g), qseB(e)
csiR	ydeO	baeR_baeS_mdtA_mdtB_mdtC_mdtD	emrK_emrY	-0.91453	csiR(g), ydeO(d)
dnaA_dnaN_recF	fis	baeR_baeS_mdtA_mdtB_mdtC_mdtD	macB	-0.91447	dnaA(g), fis(b)
arcA	malT	baeR_baeS_mdtA_mdtB_mdtC_mdtD	macA	-0.91445	arcA(b), malT(f)
crp	narP	acrA_acrB	baeR_baeS_mdtA_mdtB_mdtC_mdtD	-0.91445	crp(b), narP(g)
fadR	lrhA	baeR_baeS_mdtA_mdtB_mdtC_mdtD	msbA	-0.91437	fadR(g), lrhA(e)
fnr	slyA	baeR_baeS_mdtA_mdtB_mdtC_mdtD	macA	-0.91436	fnr(b), slyA(c)
csgD_csgE_csgF_csgG	modE	baeR_baeS_mdtA_mdtB_mdtC_mdtD	cmr	-0.91427	csgD(e),
galS	lrhA	baeR_baeS_mdtA_mdtB_mdtC_mdtD	macA	-0.91426	galS(g), lrhA(e)
csgD_csgE_csgF_csgG	nhaR	baeR_baeS_mdtA_mdtB_mdtC_mdtD	emrE_renD	-0.91412	csgD(e), nhaR(f)
gatR_1	qseB	baeR_baeS_mdtA_mdtB_mdtC_mdtD	msbA	-0.9141	qseB(e)
nadR	soxS	baeR_baeS_mdtA_mdtB_mdtC_mdtD	emrE_renD	-0.91408	nadR(g), soxS(b)
fadR	ompR	baeR_baeS_mdtA_mdtB_mdtC_mdtD	mdtK	-0.91401	fadR(g), ompR(e)
slyA	tyrR	tolC	baeR_baeS_mdtA_mdtB_mdtC_mdtD	-0.91401	slyA(c), tyrR(f)
crp	nagC	baeR_baeS_mdtA_mdtB_mdtC_mdtD	macA	-0.91393	crp(b), nagC(f)
csiR	soxS	baeR_baeS_mdtA_mdtB_mdtC_mdtD	emrE_renD	-0.9139	csiR(g), soxS(b)
cueR	fecI_fecR	baeR_baeS_mdtA_mdtB_mdtC_mdtD	mdtK	-0.91382	cueR(d),
csgD_csgE_csgF_csgG	ydeO	baeR_baeS_mdtA_mdtB_mdtC_mdtD	emrE_renD	-0.91378	csgD(e), ydeO(d)
fis	hupA	tolC	baeR_baeS_mdtA_mdtB_mdtC_mdtD	-0.91364	fis(b), hupA(g)
iscR	metR	baeR_baeS_mdtA_mdtB_mdtC_mdtD	msbA	-0.9136	iscR(c), metR(g)
rob	fecI_fecR	baeR_baeS_mdtA_mdtB_mdtC_mdtD	cmr	-0.91357	rob(a),
cysB	gadE	tolC	baeR_baeS_mdtA_mdtB_mdtC_mdtD	-0.91344	cysB(g), gadE(d)
csgD_csgE_csgF_csgG	hdfR	baeR_baeS_mdtA_mdtB_mdtC_mdtD	emrK_emrY	-0.91342	csgD(e), hdfR(g)
betI	modE	baeR_baeS_mdtA_mdtB_mdtC_mdtD	cmr	-0.9134	betI(c),
crp	yiaJ	baeR_baeS_mdtA_mdtB_mdtC_mdtD	msbA	-0.91337	crp(b), yiaJ(g)
crp	fhlA_hypA_hypB_hypC_hypD_hypE	baeR_baeS_mdtA_mdtB_mdtC_mdtD	macA	-0.91334	crp(b), fhlA(g)
cueR	gcvA	baeR_baeS_mdtA_mdtB_mdtC_mdtD	emrK_emrY	-0.91333	cueR(d), gcvA(g)
envY_ompT	hdfR	baeR_baeS_mdtA_mdtB_mdtC_mdtD	macA	-0.91327	envY(e), hdfR(g)
envY_ompT	fruR	acrD	baeR_baeS_mdtA_mdtB_mdtC_mdtD	-0.91312	envY(e),
lysR	zntR	tolC	baeR_baeS_mdtA_mdtB_mdtC_mdtD	-0.91305	lysR(g), zntR(d)
arcA	gadW	baeR_baeS_mdtA_mdtB_mdtC_mdtD	macA	-0.91302	arcA(b),
arcA	cueR	baeR_baeS_mdtA_mdtB_mdtC_mdtD	mdtK	-0.913	arcA(b), cueR(d)
glnG	ydeO	baeR_baeS_mdtA_mdtB_mdtC_mdtD	emrK_emrY	-0.91297	glnG(g), ydeO(d)
arcA	dsdC	baeR_baeS_mdtA_mdtB_mdtC_mdtD	macA	-0.9128	arcA(b), dsdC(g)
betI	chbR	baeR_baeS_mdtA_mdtB_mdtC_mdtD	emrK_emrY	-0.91277	betI(c), chbR(f)
qseB	soxS	baeR_baeS_mdtA_mdtB_mdtC_mdtD	cmr	-0.91266	qseB(e), soxS(b)
ydeO	yiaJ	baeR_baeS_mdtA_mdtB_mdtC_mdtD	macA	-0.91265	ydeO(d), yiaJ(g)
cueR	galR	baeR_baeS_mdtA_mdtB_mdtC_mdtD	cmr	-0.91261	cueR(d), galR(g)
iscR	narP	baeR_baeS_mdtA_mdtB_mdtC_mdtD	macA	-0.91254	iscR(c), narP(g)
csgD_csgE_csgF_csgG	cynR	baeR_baeS_mdtA_mdtB_mdtC_mdtD	mdlA_mdlB	-0.91252	csgD(e),
dcuR_dcuS	envY_ompT	baeR_baeS_mdtA_mdtB_mdtC_mdtD	yojI	-0.91249	envY(e)
alpA	betI	baeR_baeS_mdtA_mdtB_mdtC_mdtD	macA	-0.91235	alpA(g), betI(c)
fnr	trpR	baeR_baeS_mdtA_mdtB_mdtC_mdtD	macA	-0.91234	fnr(b), trpR(f)
cadC	qseB	baeR_baeS_mdtA_mdtB_mdtC_mdtD	macB	-0.91232	cadC(g), qseB(e)
crp	narP	tolC	baeR_baeS_mdtA_mdtB_mdtC_mdtD	-0.91223	crp(b), narP(g)
iclR	ompR	baeR_baeS_mdtA_mdtB_mdtC_mdtD	mdtK	-0.91223	iclR(g), ompR(e)
betI	soxS	baeR_baeS_mdtA_mdtB_mdtC_mdtD	cmr	-0.9121	betI(c), soxS(b)
birA	qseB	baeR_baeS_mdtA_mdtB_mdtC_mdtD	yojI	-0.91208	qseB(e)
iclR	qseB	baeR_baeS_mdtA_mdtB_mdtC_mdtD	yojI	-0.91206	iclR(g), qseB(e)
glnG	ydeO	baeR_baeS_mdtA_mdtB_mdtC_mdtD	emrE_renD	-0.91206	glnG(g), ydeO(d)
phoB_phoR	phoP_phoQ	baeR_baeS_mdtA_mdtB_mdtC_mdtD	msbA	-0.91198	phoB(f), phoP(a)
nadR	ydeO	baeR_baeS_mdtA_mdtB_mdtC_mdtD	emrE_renD	-0.91196	nadR(g), ydeO(d)
csgD_csgE_csgF_csgG	modE	baeR_baeS_mdtA_mdtB_mdtC_mdtD	emrE_renD	-0.91192	csgD(e),
cueR	fis	baeR_baeS_mdtA_mdtB_mdtC_mdtD	cmr	-0.91182	cueR(d), fis(b)
soxS	treR	baeR_baeS_mdtA_mdtB_mdtC_mdtD	macA	-0.91174	soxS(b), treR(f)
betI	hdfR	baeR_baeS_mdtA_mdtB_mdtC_mdtD	cmr	-0.91172	betI(c), hdfR(g)
fis	zntR	baeR_baeS_mdtA_mdtB_mdtC_mdtD	macA	-0.91168	fis(b), zntR(d)
nadR	ydeO	baeR_baeS_mdtA_mdtB_mdtC_mdtD	emrK_emrY	-0.91165	nadR(g), ydeO(d)
arcA	hyfR	baeR_baeS_mdtA_mdtB_mdtC_mdtD	msbA	-0.91162	arcA(b), hyfR(f)
emrR	ulaR	acrE_acrF	baeR_baeS_mdtA_mdtB_mdtC_mdtD	-0.91159	emrR(a), ulaR(g)
mngR	qseB	baeR_baeS_mdtA_mdtB_mdtC_mdtD	msbA	-0.91157	mngR(g), qseB(e)
cueR	soxS	baeR_baeS_mdtA_mdtB_mdtC_mdtD	mdlA_mdlB	-0.9115	cueR(d), soxS(b)
envY_ompT	narP	baeR_baeS_mdtA_mdtB_mdtC_mdtD	msbA	-0.91147	envY(e), narP(g)
qseB	sdiA	baeR_baeS_mdtA_mdtB_mdtC_mdtD	emrK_emrY	-0.91146	qseB(e), sdiA(a,putative)
ada_alkB	ompR	baeR_baeS_mdtA_mdtB_mdtC_mdtD	macA	-0.91129	ada(g), ompR(e)
cspE	evgA_evgS	baeR_baeS_mdtA_mdtB_mdtC_mdtD	macA	-0.91129	evgA(a)
arcA	cueR	baeR_baeS_mdtA_mdtB_mdtC_mdtD	macB	-0.91126	arcA(b), cueR(d)
flhD	fur	baeR_baeS_mdtA_mdtB_mdtC_mdtD	mdtE_mdtF	-0.91119	flhD(e), fur(f)
cueR	ydeO	baeR_baeS_mdtA_mdtB_mdtC_mdtD	cmr	-0.91103	cueR(d), ydeO(d)
malI	soxS	baeR_baeS_mdtA_mdtB_mdtC_mdtD	cmr	-0.911	soxS(b)
iscR	ompR	baeR_baeS_mdtA_mdtB_mdtC_mdtD	msbA	-0.91098	iscR(c), ompR(e)
csgD_csgE_csgF_csgG	glcC	baeR_baeS_mdtA_mdtB_mdtC_mdtD	emrK_emrY	-0.91081	csgD(e), glcC(g)
phoB_phoR	zntR	baeR_baeS_mdtA_mdtB_mdtC_mdtD	macA	-0.9108	phoB(f), zntR(d)
gcvR	ydeO	baeR_baeS_mdtA_mdtB_mdtC_mdtD	cmr	-0.91079	gcvR(g), ydeO(d)
iscR	lrp	acrA_acrB	baeR_baeS_mdtA_mdtB_mdtC_mdtD	-0.91074	iscR(c), lrp(f)
envY_ompT	fhlA_hypA_hypB_hypC_hypD_hypE	baeR_baeS_mdtA_mdtB_mdtC_mdtD	macA	-0.91066	envY(e), fhlA(g)
qseB	treR	baeR_baeS_mdtA_mdtB_mdtC_mdtD	emrK_emrY	-0.91063	qseB(e), treR(f)
fnr	nagC	baeR_baeS_mdtA_mdtB_mdtC_mdtD	macA	-0.91061	fnr(b), nagC(f)
envY_ompT	zntR	tolC	baeR_baeS_mdtA_mdtB_mdtC_mdtD	-0.91043	envY(e), zntR(d)
deoR	lexA	baeR_baeS_mdtA_mdtB_mdtC_mdtD	mdtK	-0.91039	deoR(g), lexA(d)
caiF	ompR	tolC	baeR_baeS_mdtA_mdtB_mdtC_mdtD	-0.91037	caiF(g), ompR(e)
csgD_csgE_csgF_csgG	hdfR	baeR_baeS_mdtA_mdtB_mdtC_mdtD	mdlA_mdlB	-0.91031	csgD(e), hdfR(g)
csgD_csgE_csgF_csgG	ilvY	baeR_baeS_mdtA_mdtB_mdtC_mdtD	cmr	-0.91025	csgD(e), ilvY(g)
csgD_csgE_csgF_csgG	mlc	baeR_baeS_mdtA_mdtB_mdtC_mdtD	emrK_emrY	-0.91025	csgD(e), mlc(f)
envY_ompT	gadW	tolC	baeR_baeS_mdtA_mdtB_mdtC_mdtD	-0.91012	envY(e),
csgD_csgE_csgF_csgG	gcvA	baeR_baeS_mdtA_mdtB_mdtC_mdtD	emrE_renD	-0.91005	csgD(e), gcvA(g)
chbR	phoP_phoQ	baeR_baeS_mdtA_mdtB_mdtC_mdtD	macA	-0.91003	chbR(f), phoP(a)
emrR	nanR	baeR_baeS_mdtA_mdtB_mdtC_mdtD	mdtK	-0.91002	emrR(a), nanR(f)
fnr	melR	baeR_baeS_mdtA_mdtB_mdtC_mdtD	macA	-0.90999	fnr(b), melR(g)
exuR	soxS	baeR_baeS_mdtA_mdtB_mdtC_mdtD	mdtK	-0.90994	exuR(g), soxS(b)
cueR	cysB	baeR_baeS_mdtA_mdtB_mdtC_mdtD	emrA_emrB_emrR	-0.90993	cueR(d), cysB(g)
csgD_csgE_csgF_csgG	oxyR	baeR_baeS_mdtA_mdtB_mdtC_mdtD	emrE_renD	-0.90985	csgD(e),
cynR	qseB	baeR_baeS_mdtA_mdtB_mdtC_mdtD	msbA	-0.90978	qseB(e)
lysR	ydeO	baeR_baeS_mdtA_mdtB_mdtC_mdtD	macA	-0.90976	lysR(g), ydeO(d)
fis	gcvR	acrA_acrB	baeR_baeS_mdtA_mdtB_mdtC_mdtD	-0.90958	fis(b), gcvR(g)
csgD_csgE_csgF_csgG	cusR_cusS	baeR_baeS_mdtA_mdtB_mdtC_mdtD	mdlA_mdlB	-0.90956	csgD(e),
csiR	soxS	baeR_baeS_mdtA_mdtB_mdtC_mdtD	yojI	-0.90954	csiR(g), soxS(b)
betI	cysB	baeR_baeS_mdtA_mdtB_mdtC_mdtD	mdtK	-0.90948	betI(c), cysB(g)
cspE	ompR	baeR_baeS_mdtA_mdtB_mdtC_mdtD	macB	-0.90948	ompR(e)
betI	glcC	baeR_baeS_mdtA_mdtB_mdtC_mdtD	emrK_emrY	-0.90943	betI(c), glcC(g)
galR	qseB	baeR_baeS_mdtA_mdtB_mdtC_mdtD	macA	-0.90941	galR(g), qseB(e)
crp	qseB	tolC	baeR_baeS_mdtA_mdtB_mdtC_mdtD	-0.90935	crp(b), qseB(e)
rcsB	soxS	baeR_baeS_mdtA_mdtB_mdtC_mdtD	macA	-0.90933	rcsB(g), soxS(b)
cspE	gadE	baeR_baeS_mdtA_mdtB_mdtC_mdtD	macA	-0.90931	gadE(d)
cpxR	envY_ompT	baeR_baeS_mdtA_mdtB_mdtC_mdtD	mdlA_mdlB	-0.9093	envY(e)
csgD_csgE_csgF_csgG	nagC	baeR_baeS_mdtA_mdtB_mdtC_mdtD	emrK_emrY	-0.90928	csgD(e), nagC(f)
cytR	qseB	baeR_baeS_mdtA_mdtB_mdtC_mdtD	macB	-0.90916	cytR(f), qseB(e)
fis	gadE	baeR_baeS_mdtA_mdtB_mdtC_mdtD	msbA	-0.90906	fis(b), gadE(d)
crp	gcvR	tolC	baeR_baeS_mdtA_mdtB_mdtC_mdtD	-0.90903	crp(b), gcvR(g)
cueR	cynR	baeR_baeS_mdtA_mdtB_mdtC_mdtD	emrK_emrY	-0.90897	cueR(d),
flhD	galR	baeR_baeS_mdtA_mdtB_mdtC_mdtD	yojI	-0.90882	flhD(e), galR(g)
betI	gcvA	baeR_baeS_mdtA_mdtB_mdtC_mdtD	cmr	-0.90876	betI(c), gcvA(g)
gcvR	slyA	baeR_baeS_mdtA_mdtB_mdtC_mdtD	mdtK	-0.9087	gcvR(g), slyA(c)
betI	galR	baeR_baeS_mdtA_mdtB_mdtC_mdtD	cmr	-0.90866	betI(c), galR(g)
csiR	ydeO	baeR_baeS_mdtA_mdtB_mdtC_mdtD	mdtK	-0.90864	csiR(g), ydeO(d)
cueR	envY_ompT	baeR_baeS_mdtA_mdtB_mdtC_mdtD	cmr	-0.90861	cueR(d), envY(e)
uxuR	zntR	tolC	baeR_baeS_mdtA_mdtB_mdtC_mdtD	-0.90855	uxuR(f), zntR(d)
csgD_csgE_csgF_csgG	mlc	baeR_baeS_mdtA_mdtB_mdtC_mdtD	cmr	-0.90851	csgD(e), mlc(f)
cbl	envY_ompT	baeR_baeS_mdtA_mdtB_mdtC_mdtD	mdtK	-0.9085	envY(e)
fnr	paaX_paaY	baeR_baeS_mdtA_mdtB_mdtC_mdtD	macA	-0.90846	fnr(b), paaX(g)
gcvA	qseB	baeR_baeS_mdtA_mdtB_mdtC_mdtD	macA	-0.90846	gcvA(g), qseB(e)
iscR	mhpR	baeR_baeS_mdtA_mdtB_mdtC_mdtD	macA	-0.90846	iscR(c), mhpR(g)
betI	narL_narX	baeR_baeS_mdtA_mdtB_mdtC_mdtD	mdtK	-0.90841	betI(c), narL(g)
csgD_csgE_csgF_csgG	mhpR	baeR_baeS_mdtA_mdtB_mdtC_mdtD	emrK_emrY	-0.90829	csgD(e), mhpR(g)
betI	iscR	baeR_baeS_mdtA_mdtB_mdtC_mdtD	emrK_emrY	-0.90828	betI(c), iscR(c)
fis	qseB	baeR_baeS_mdtA_mdtB_mdtC_mdtD	macA	-0.90824	fis(b), qseB(e)
iscR	lrp	baeR_baeS_mdtA_mdtB_mdtC_mdtD	macA	-0.90823	iscR(c), lrp(f)
cueR	fis	baeR_baeS_mdtA_mdtB_mdtC_mdtD	emrA_emrB_emrR	-0.90814	cueR(d), fis(b)
deoR	ydeO	baeR_baeS_mdtA_mdtB_mdtC_mdtD	macA	-0.90814	deoR(g), ydeO(d)
fnr	treR	baeR_baeS_mdtA_mdtB_mdtC_mdtD	macA	-0.90808	fnr(b), treR(f)
cueR	xylR	baeR_baeS_mdtA_mdtB_mdtC_mdtD	emrE_renD	-0.90802	cueR(d), xylR(g)
arcA	argR	baeR_baeS_mdtA_mdtB_mdtC_mdtD	msbA	-0.908	arcA(b), argR(g)
lexA	uidR	baeR_baeS_mdtA_mdtB_mdtC_mdtD	mdtK	-0.90795	lexA(d), uidR(g)
chbR	slyA	baeR_baeS_mdtA_mdtB_mdtC_mdtD	macA	-0.90785	chbR(f), slyA(c)
malT	qseB	tolC	baeR_baeS_mdtA_mdtB_mdtC_mdtD	-0.90785	malT(f), qseB(e)
mhpR	slyA	baeR_baeS_mdtA_mdtB_mdtC_mdtD	macA	-0.90782	mhpR(g), slyA(c)
envY_ompT	gadE	tolC	baeR_baeS_mdtA_mdtB_mdtC_mdtD	-0.90774	envY(e), gadE(d)
iscR	mlc	baeR_baeS_mdtA_mdtB_mdtC_mdtD	msbA	-0.90772	iscR(c), mlc(f)
fis	lctR	baeR_baeS_mdtA_mdtB_mdtC_mdtD	macB	-0.90771	fis(b), lctR(g)
alpA	rob	baeR_baeS_mdtA_mdtB_mdtC_mdtD	macA	-0.9077	alpA(g), rob(a)
crp	lrp	baeR_baeS_mdtA_mdtB_mdtC_mdtD	macA	-0.90767	crp(b), lrp(f)
betI	chbR	baeR_baeS_mdtA_mdtB_mdtC_mdtD	cmr	-0.90763	betI(c), chbR(f)
oxyR	qseB	tolC	baeR_baeS_mdtA_mdtB_mdtC_mdtD	-0.90745	qseB(e)
cueR	exuR	baeR_baeS_mdtA_mdtB_mdtC_mdtD	emrE_renD	-0.90742	cueR(d), exuR(g)
qseB	uxuR	baeR_baeS_mdtA_mdtB_mdtC_mdtD	emrE_renD	-0.90734	qseB(e), uxuR(f)
cueR	gcvA	baeR_baeS_mdtA_mdtB_mdtC_mdtD	cmr	-0.90728	cueR(d), gcvA(g)
fnr	hns	baeR_baeS_mdtA_mdtB_mdtC_mdtD	mdtE_mdtF	-0.90728	fnr(b), hns(g)
gcvA	ompR	acrA_acrB	baeR_baeS_mdtA_mdtB_mdtC_mdtD	-0.90716	gcvA(g), ompR(e)
arcA	glnG	baeR_baeS_mdtA_mdtB_mdtC_mdtD	macA	-0.90714	arcA(b), glnG(g)
gadE	fecI_fecR	baeR_baeS_mdtA_mdtB_mdtC_mdtD	emrK_emrY	-0.90706	gadE(d),
csgD_csgE_csgF_csgG	ydeO	baeR_baeS_mdtA_mdtB_mdtC_mdtD	mdtK	-0.90704	csgD(e), ydeO(d)
rcsB	zntR	baeR_baeS_mdtA_mdtB_mdtC_mdtD	yojI	-0.90704	rcsB(g), zntR(d)
flhD	gatR_1	baeR_baeS_mdtA_mdtB_mdtC_mdtD	macB	-0.90703	flhD(e), ,
mhpR	ompR	tolC	baeR_baeS_mdtA_mdtB_mdtC_mdtD	-0.90701	mhpR(g), ompR(e)
rbsR	zntR	baeR_baeS_mdtA_mdtB_mdtC_mdtD	macA	-0.907	rbsR(g), zntR(d)
cytR	zntR	baeR_baeS_mdtA_mdtB_mdtC_mdtD	macB	-0.90696	cytR(f), zntR(d)
argR	envY_ompT	baeR_baeS_mdtA_mdtB_mdtC_mdtD	emrE_renD	-0.90685	argR(g), envY(e)
cueR	cusR_cusS	baeR_baeS_mdtA_mdtB_mdtC_mdtD	cmr	-0.90685	cueR(d),
cbl	soxS	baeR_baeS_mdtA_mdtB_mdtC_mdtD	emrE_renD	-0.9068	soxS(b)
cueR	iscR	baeR_baeS_mdtA_mdtB_mdtC_mdtD	emrA_emrB_emrR	-0.90672	cueR(d), iscR(c)
cadC	fis	baeR_baeS_mdtA_mdtB_mdtC_mdtD	macB	-0.90668	cadC(g), fis(b)
arcA	paaX_paaY	baeR_baeS_mdtA_mdtB_mdtC_mdtD	msbA	-0.90667	arcA(b), paaX(g)
csgD_csgE_csgF_csgG	cusR_cusS	baeR_baeS_mdtA_mdtB_mdtC_mdtD	cmr	-0.90664	csgD(e),
fnr	yiaJ	baeR_baeS_mdtA_mdtB_mdtC_mdtD	msbA	-0.9064	fnr(b), yiaJ(g)
betI	sdiA	baeR_baeS_mdtA_mdtB_mdtC_mdtD	mdtK	-0.90635	betI(c), sdiA(a,putative)
deoR	lrhA	baeR_baeS_mdtA_mdtB_mdtC_mdtD	msbA	-0.90634	deoR(g), lrhA(e)
iscR	lrhA	baeR_baeS_mdtA_mdtB_mdtC_mdtD	msbA	-0.90629	iscR(c), lrhA(e)
csgD_csgE_csgF_csgG	rcsB	baeR_baeS_mdtA_mdtB_mdtC_mdtD	emrK_emrY	-0.90625	csgD(e), rcsB(g)
csgD_csgE_csgF_csgG	fis	baeR_baeS_mdtA_mdtB_mdtC_mdtD	emrA_emrB_emrR	-0.90621	csgD(e), fis(b)
cueR	deoR	baeR_baeS_mdtA_mdtB_mdtC_mdtD	emrE_renD	-0.9062	cueR(d), deoR(g)
nadR	slyA	baeR_baeS_mdtA_mdtB_mdtC_mdtD	mdtK	-0.90613	nadR(g), slyA(c)
cueR	hdfR	baeR_baeS_mdtA_mdtB_mdtC_mdtD	emrK_emrY	-0.90605	cueR(d), hdfR(g)
fabR	qseB	baeR_baeS_mdtA_mdtB_mdtC_mdtD	macB	-0.906	fabR(g), qseB(e)
flhD	uxuR	baeR_baeS_mdtA_mdtB_mdtC_mdtD	msbA	-0.90599	flhD(e), uxuR(f)
cueR	melR	baeR_baeS_mdtA_mdtB_mdtC_mdtD	emrK_emrY	-0.9057	cueR(d), melR(g)
chbR	zntR	baeR_baeS_mdtA_mdtB_mdtC_mdtD	macA	-0.90556	chbR(f), zntR(d)
cueR	mhpR	baeR_baeS_mdtA_mdtB_mdtC_mdtD	emrK_emrY	-0.90551	cueR(d), mhpR(g)
arcA	tdcR	baeR_baeS_mdtA_mdtB_mdtC_mdtD	macA	-0.90542	arcA(b), tdcR(f)
exuR	zntR	tolC	baeR_baeS_mdtA_mdtB_mdtC_mdtD	-0.90513	exuR(g), zntR(d)
cueR	evgA_evgS	baeR_baeS_mdtA_mdtB_mdtC_mdtD	emrE_renD	-0.90507	cueR(d), evgA(a)
ihfA_pheS_pheT	qseB	baeR_baeS_mdtA_mdtB_mdtC_mdtD	yojI	-0.90505	ihfA(b), qseB(e)
agaR	envY_ompT	baeR_baeS_mdtA_mdtB_mdtC_mdtD	emrK_emrY	-0.90504	agaR(g), envY(e)
betI	modE	baeR_baeS_mdtA_mdtB_mdtC_mdtD	emrE_renD	-0.90503	betI(c),
pspF	zntR	baeR_baeS_mdtA_mdtB_mdtC_mdtD	msbA	-0.90501	pspF(g), zntR(d)
cueR	exuR	baeR_baeS_mdtA_mdtB_mdtC_mdtD	cmr	-0.90497	cueR(d), exuR(g)
gcvR	iscR	baeR_baeS_mdtA_mdtB_mdtC_mdtD	cmr	-0.90496	gcvR(g), iscR(c)
envY_ompT	xylR	baeR_baeS_mdtA_mdtB_mdtC_mdtD	macA	-0.90495	envY(e), xylR(g)
gcvR	iscR	baeR_baeS_mdtA_mdtB_mdtC_mdtD	emrK_emrY	-0.90489	gcvR(g), iscR(c)
fnr	tdcR	baeR_baeS_mdtA_mdtB_mdtC_mdtD	macA	-0.90478	fnr(b), tdcR(f)
emrR	fucR	baeR_baeS_mdtA_mdtB_mdtC_mdtD	macB	-0.90475	emrR(a), fucR(g)
qseB	yiaJ	baeR_baeS_mdtA_mdtB_mdtC_mdtD	emrK_emrY	-0.90473	qseB(e), yiaJ(g)
cueR	mngR	baeR_baeS_mdtA_mdtB_mdtC_mdtD	emrE_renD	-0.90472	cueR(d), mngR(g)
araC	phoP_phoQ	tolC	baeR_baeS_mdtA_mdtB_mdtC_mdtD	-0.90471	araC(g), phoP(a)
gadW	ydeO	baeR_baeS_mdtA_mdtB_mdtC_mdtD	emrE_renD	-0.90466	ydeO(d)
betI	torR	baeR_baeS_mdtA_mdtB_mdtC_mdtD	emrE_renD	-0.90465	betI(c), torR(a,putative)
qseB	fecI_fecR	baeR_baeS_mdtA_mdtB_mdtC_mdtD	emrE_renD	-0.9046	qseB(e),
fnr	uhpA_uhpB_uhpC	baeR_baeS_mdtA_mdtB_mdtC_mdtD	macA	-0.90459	fnr(b), uhpA(f)
dnaA_dnaN_recF	ompR	baeR_baeS_mdtA_mdtB_mdtC_mdtD	macB	-0.90458	dnaA(g), ompR(e)
cueR	oxyR	baeR_baeS_mdtA_mdtB_mdtC_mdtD	emrE_renD	-0.90457	cueR(d),
ulaR	ydeO	baeR_baeS_mdtA_mdtB_mdtC_mdtD	macA	-0.90457	ulaR(g), ydeO(d)
crp	dcuR_dcuS	acrA_acrB	baeR_baeS_mdtA_mdtB_mdtC_mdtD	-0.90446	crp(b),
betI	nagC	baeR_baeS_mdtA_mdtB_mdtC_mdtD	emrK_emrY	-0.90441	betI(c), nagC(f)
fadR	gadE	baeR_baeS_mdtA_mdtB_mdtC_mdtD	mdtK	-0.90425	fadR(g), gadE(d)
csgD_csgE_csgF_csgG	torR	baeR_baeS_mdtA_mdtB_mdtC_mdtD	cmr	-0.90401	csgD(e), torR(a,putative)
fnr	metJ	baeR_baeS_mdtA_mdtB_mdtC_mdtD	mdtK	-0.90398	fnr(b), metJ(f)
crp	xapR	tolC	baeR_baeS_mdtA_mdtB_mdtC_mdtD	-0.9039	crp(b), xapR(f)
envY_ompT	zur	tolC	baeR_baeS_mdtA_mdtB_mdtC_mdtD	-0.90376	envY(e), zur(f)
cadC	zntR	baeR_baeS_mdtA_mdtB_mdtC_mdtD	macB	-0.90372	cadC(g), zntR(d)
cueR	mhpR	baeR_baeS_mdtA_mdtB_mdtC_mdtD	mdtK	-0.9035	cueR(d), mhpR(g)
cspE	cueR	baeR_baeS_mdtA_mdtB_mdtC_mdtD	yojI	-0.90347	cueR(d)
arcA	argR	baeR_baeS_mdtA_mdtB_mdtC_mdtD	macA	-0.90346	arcA(b), argR(g)
dcuR_dcuS	envY_ompT	baeR_baeS_mdtA_mdtB_mdtC_mdtD	mdtK	-0.90339	envY(e)
gadW	iscR	baeR_baeS_mdtA_mdtB_mdtC_mdtD	emrA_emrB_emrR	-0.90335	iscR(c)
betI	oxyR	baeR_baeS_mdtA_mdtB_mdtC_mdtD	emrE_renD	-0.90331	betI(c),
birA	csgD_csgE_csgF_csgG	baeR_baeS_mdtA_mdtB_mdtC_mdtD	macA	-0.90326	csgD(e)
flhD	purR	baeR_baeS_mdtA_mdtB_mdtC_mdtD	macA	-0.90324	flhD(e), purR(g)
kdpE	ydeO	baeR_baeS_mdtA_mdtB_mdtC_mdtD	macA	-0.90317	kdpE(f), ydeO(d)
betI	fecI_fecR	baeR_baeS_mdtA_mdtB_mdtC_mdtD	emrE_renD	-0.90315	betI(c),
fis	oxyR	acrE_acrF	baeR_baeS_mdtA_mdtB_mdtC_mdtD	-0.90314	fis(b),
malI	soxS	baeR_baeS_mdtA_mdtB_mdtC_mdtD	emrA_emrB_emrR	-0.90302	soxS(b)
csgD_csgE_csgF_csgG	iscR	baeR_baeS_mdtA_mdtB_mdtC_mdtD	mdlA_mdlB	-0.903	csgD(e), iscR(c)
flhD	lctR	baeR_baeS_mdtA_mdtB_mdtC_mdtD	mdtK	-0.90299	flhD(e), lctR(g)
qseB	uxuR	baeR_baeS_mdtA_mdtB_mdtC_mdtD	cmr	-0.90299	qseB(e), uxuR(f)
deoR	ompR	baeR_baeS_mdtA_mdtB_mdtC_mdtD	msbA	-0.90294	deoR(g), ompR(e)
rob	soxS	baeR_baeS_mdtA_mdtB_mdtC_mdtD	mdtK	-0.90292	rob(a), soxS(b)
envY_ompT	metR	baeR_baeS_mdtA_mdtB_mdtC_mdtD	msbA	-0.9029	envY(e), metR(g)
cueR	cysB	baeR_baeS_mdtA_mdtB_mdtC_mdtD	emrK_emrY	-0.90288	cueR(d), cysB(g)
cueR	cusR_cusS	baeR_baeS_mdtA_mdtB_mdtC_mdtD	mdlA_mdlB	-0.90284	cueR(d),
dsdC	fis	acrE_acrF	baeR_baeS_mdtA_mdtB_mdtC_mdtD	-0.90283	dsdC(g), fis(b)
fnr	ydeO	baeR_baeS_mdtA_mdtB_mdtC_mdtD	macA	-0.90283	fnr(b), ydeO(d)
betI	yiaJ	baeR_baeS_mdtA_mdtB_mdtC_mdtD	emrK_emrY	-0.90277	betI(c), yiaJ(g)
csgD_csgE_csgF_csgG	malT	baeR_baeS_mdtA_mdtB_mdtC_mdtD	mdtK	-0.90273	csgD(e), malT(f)
fis	lexA	acrE_acrF	baeR_baeS_mdtA_mdtB_mdtC_mdtD	-0.9027	fis(b), lexA(d)
cueR	envY_ompT	baeR_baeS_mdtA_mdtB_mdtC_mdtD	mdlA_mdlB	-0.90269	cueR(d), envY(e)
csgD_csgE_csgF_csgG	torR	baeR_baeS_mdtA_mdtB_mdtC_mdtD	emrK_emrY	-0.90262	csgD(e), torR(a,putative)
fucR	ompR	baeR_baeS_mdtA_mdtB_mdtC_mdtD	macA	-0.90248	fucR(g), ompR(e)
gadE	rcsB	baeR_baeS_mdtA_mdtB_mdtC_mdtD	emrA_emrB_emrR	-0.90241	gadE(d), rcsB(g)
argP	galR	baeR_baeS_mdtA_mdtB_mdtC_mdtD	emrE_renD	-0.90235	argP(d), galR(g)
cueR	oxyR	baeR_baeS_mdtA_mdtB_mdtC_mdtD	mdlA_mdlB	-0.90232	cueR(d),
envY_ompT	tyrR	baeR_baeS_mdtA_mdtB_mdtC_mdtD	msbA	-0.90216	envY(e), tyrR(f)
fis	nac	baeR_baeS_mdtA_mdtB_mdtC_mdtD	msbA	-0.90208	fis(b), nac(g)
cueR	mhpR	baeR_baeS_mdtA_mdtB_mdtC_mdtD	mdlA_mdlB	-0.90189	cueR(d), mhpR(g)
lexA	ulaR	baeR_baeS_mdtA_mdtB_mdtC_mdtD	macB	-0.90189	lexA(d), ulaR(g)
ihfA_pheS_pheT	qseB	baeR_baeS_mdtA_mdtB_mdtC_mdtD	macB	-0.90187	ihfA(b), qseB(e)
emrR	fis	baeR_baeS_mdtA_mdtB_mdtC_mdtD	macB	-0.90183	emrR(a), fis(b)
cspE	zntR	baeR_baeS_mdtA_mdtB_mdtC_mdtD	yojI	-0.90179	zntR(d)
arcA	fruR	baeR_baeS_mdtA_mdtB_mdtC_mdtD	msbA	-0.90175	arcA(b),
csgD_csgE_csgF_csgG	narL_narX	baeR_baeS_mdtA_mdtB_mdtC_mdtD	mdtK	-0.90166	csgD(e), narL(g)
cspE	ompR	baeR_baeS_mdtA_mdtB_mdtC_mdtD	macA	-0.90158	ompR(e)
argP	envY_ompT	baeR_baeS_mdtA_mdtB_mdtC_mdtD	emrE_renD	-0.90156	argP(d), envY(e)
chbR	gadE	baeR_baeS_mdtA_mdtB_mdtC_mdtD	msbA	-0.90151	chbR(f), gadE(d)
mngR	phoP_phoQ	baeR_baeS_mdtA_mdtB_mdtC_mdtD	msbA	-0.90148	mngR(g), phoP(a)
fis	glcC	baeR_baeS_mdtA_mdtB_mdtC_mdtD	macA	-0.90142	fis(b), glcC(g)
fucR	lrhA	baeR_baeS_mdtA_mdtB_mdtC_mdtD	macA	-0.90138	fucR(g), lrhA(e)
deoR	zntR	baeR_baeS_mdtA_mdtB_mdtC_mdtD	macA	-0.90137	deoR(g), zntR(d)
cueR	gcvA	baeR_baeS_mdtA_mdtB_mdtC_mdtD	mdtE_mdtF	-0.90134	cueR(d), gcvA(g)
arcA	leuO	baeR_baeS_mdtA_mdtB_mdtC_mdtD	mdtK	-0.90133	arcA(b), leuO(g)
csgD_csgE_csgF_csgG	fhlA_hypA_hypB_hypC_hypD_hypE	baeR_baeS_mdtA_mdtB_mdtC_mdtD	emrE_renD	-0.9013	csgD(e), fhlA(g)
iscR	modE	baeR_baeS_mdtA_mdtB_mdtC_mdtD	macA	-0.90114	iscR(c),
ilvY	qseB	tolC	baeR_baeS_mdtA_mdtB_mdtC_mdtD	-0.90113	ilvY(g), qseB(e)
fabR	zntR	baeR_baeS_mdtA_mdtB_mdtC_mdtD	macB	-0.90106	fabR(g), zntR(d)
galS	phoP_phoQ	baeR_baeS_mdtA_mdtB_mdtC_mdtD	macA	-0.90097	galS(g), phoP(a)
evgA_evgS	rhaR_rhaS	acrE_acrF	baeR_baeS_mdtA_mdtB_mdtC_mdtD	-0.90092	evgA(a), ,
ada_alkB	emrR	baeR_baeS_mdtA_mdtB_mdtC_mdtD	yojI	-0.90088	ada(g), emrR(a)
cueR	ydeO	baeR_baeS_mdtA_mdtB_mdtC_mdtD	emrK_emrY	-0.9008	cueR(d), ydeO(d)
dnaA_dnaN_recF	gadE	baeR_baeS_mdtA_mdtB_mdtC_mdtD	mdtK	-0.90077	dnaA(g), gadE(d)
flhD	tyrR	baeR_baeS_mdtA_mdtB_mdtC_mdtD	yojI	-0.90077	flhD(e), tyrR(f)
betI	iscR	baeR_baeS_mdtA_mdtB_mdtC_mdtD	cmr	-0.90075	betI(c), iscR(c)
flhD	zur	baeR_baeS_mdtA_mdtB_mdtC_mdtD	yojI	-0.90065	flhD(e), zur(f)
arcA	xylR	baeR_baeS_mdtA_mdtB_mdtC_mdtD	msbA	-0.90063	arcA(b), xylR(g)
paaX_paaY	soxS	baeR_baeS_mdtA_mdtB_mdtC_mdtD	mdtK	-0.90052	paaX(g), soxS(b)
dsdC	soxS	baeR_baeS_mdtA_mdtB_mdtC_mdtD	mdtK	-0.9005	dsdC(g), soxS(b)
csgD_csgE_csgF_csgG	exuR	baeR_baeS_mdtA_mdtB_mdtC_mdtD	emrK_emrY	-0.90047	csgD(e), exuR(g)
cueR	soxS	baeR_baeS_mdtA_mdtB_mdtC_mdtD	cmr	-0.90044	cueR(d), soxS(b)
csiR	ydeO	baeR_baeS_mdtA_mdtB_mdtC_mdtD	emrE_renD	-0.90041	csiR(g), ydeO(d)
fnr	lacI	baeR_baeS_mdtA_mdtB_mdtC_mdtD	mdtK	-0.90035	fnr(b), lacI(f)
gntR	ydeO	baeR_baeS_mdtA_mdtB_mdtC_mdtD	emrK_emrY	-0.90033	ydeO(d)
alpA	argP	baeR_baeS_mdtA_mdtB_mdtC_mdtD	msbA	-0.90021	alpA(g), argP(d)
hns	zntR	baeR_baeS_mdtA_mdtB_mdtC_mdtD	macB	-0.90009	hns(g), zntR(d)
soxS	uxuR	baeR_baeS_mdtA_mdtB_mdtC_mdtD	macA	-0.90001	soxS(b), uxuR(f)

## Sheet: cmr
Regulator	Regulator	Target	Target	Classification	Evidence
gcvA	marA_marB_marR	cmr	mdlA_mdlB	-0.99433	gcvA(g), marA(b), marR(b)
fhlA_hypA_hypB_hypC_hypD_hypE	marA_marB_marR	cmr	mdlA_mdlB	-0.99336	fhlA(g), marA(b), marR(b)
gcvA	lexA	cmr	mdlA_mdlB	-0.99336	gcvA(g), lexA(d)
alpA	fnr	cmr	mdlA_mdlB	-0.99195	alpA(g), fnr(b)
leuO	marA_marB_marR	cmr	mdlA_mdlB	-0.99121	leuO(g), marA(b), marR(b)
fhlA_hypA_hypB_hypC_hypD_hypE	lexA	cmr	mdlA_mdlB	-0.99114	fhlA(g), lexA(d)
fucR	marA_marB_marR	cmr	mdlA_mdlB	-0.99003	fucR(g), marA(b), marR(b)
iscR	mtlR	acrE_acrF	cmr	-0.99002	iscR(c), mtlR(g)
leuO	lexA	cmr	mdlA_mdlB	-0.98996	leuO(g), lexA(d)
alpA	marA_marB_marR	cmr	mdlA_mdlB	-0.98945	alpA(g), marA(b), marR(b)
crp	fnr	cmr	mdlA_mdlB	-0.98933	crp(b), fnr(b)
fucR	lexA	cmr	mdlA_mdlB	-0.98842	fucR(g), lexA(d)
alpA	lexA	cmr	mdlA_mdlB	-0.98829	alpA(g), lexA(d)
alpA	flhD	cmr	mdlA_mdlB	-0.98722	alpA(g), flhD(e)
ada_alkB	emrR	emrA_emrB_emrR	cmr	-0.98718	ada(g), emrR(a)
iscR	lexA	acrE_acrF	cmr	-0.9867	iscR(c), lexA(d)
adiY	fnr	cmr	mdlA_mdlB	-0.98667	fnr(b)
envY_ompT	fnr	cmr	mdlA_mdlB	-0.98642	envY(e), fnr(b)
atoC	fnr	cmr	mdlA_mdlB	-0.98609	fnr(b)
fhlA_hypA_hypB_hypC_hypD_hypE	flhD	cmr	mdlA_mdlB	-0.98547	fhlA(g), flhD(e)
fis	phoB_phoR	cmr	mdlA_mdlB	-0.98537	fis(b), phoB(f)
asnC	fnr	cmr	mdlA_mdlB	-0.98525	fnr(b)
deoR	lexA	cmr	mdlA_mdlB	-0.98491	deoR(g), lexA(d)
fis	gadE	acrE_acrF	cmr	-0.9848	fis(b), gadE(d)
appY	fnr	cmr	mdlA_mdlB	-0.98465	fnr(b)
crp	galS	cmr	mdlA_mdlB	-0.98464	crp(b), galS(g)
iscR	norR	cmr	mdlA_mdlB	-0.98424	iscR(c), norR(g)
atoC	marA_marB_marR	cmr	mdlA_mdlB	-0.98421	marA(b), marR(b)
atoC	lexA	cmr	mdlA_mdlB	-0.98418	lexA(d)
alpA	emrR	cmr	mdlA_mdlB	-0.98416	alpA(g), emrR(a)
atoC	flhD	cmr	mdlA_mdlB	-0.98408	flhD(e)
crp	marA_marB_marR	cmr	mdlA_mdlB	-0.98395	crp(b), marA(b), marR(b)
chbR	emrR	acrD	cmr	-0.98367	chbR(f), emrR(a)
kdpE	soxS	cmr	mdlA_mdlB	-0.98326	kdpE(f), soxS(b)
gcvA	ihfA_pheS_pheT	cmr	mdlA_mdlB	-0.98321	gcvA(g), ihfA(b)
atoC	emrR	cmr	mdlA_mdlB	-0.98289	emrR(a)
fis	tyrR	acrE_acrF	cmr	-0.98286	fis(b), tyrR(f)
hyfR	marA_marB_marR	cmr	mdlA_mdlB	-0.9826	hyfR(f), marA(b), marR(b)
atoC	ihfA_pheS_pheT	cmr	mdlA_mdlB	-0.98241	ihfA(b)
envY_ompT	marA_marB_marR	cmr	mdlA_mdlB	-0.98227	envY(e), marA(b), marR(b)
deoR	lrhA	acrE_acrF	cmr	-0.98186	deoR(g), lrhA(e)
chbR	emrR	cmr	mdlA_mdlB	-0.98176	chbR(f), emrR(a)
cynR	flhD	cmr	mdlA_mdlB	-0.98167	flhD(e)
deoR	emrR	cmr	mdlA_mdlB	-0.98157	deoR(g), emrR(a)
lctR	marA_marB_marR	cmr	mdlA_mdlB	-0.98108	lctR(g), marA(b), marR(b)
hdfR	marA_marB_marR	cmr	mdlA_mdlB	-0.98103	hdfR(g), marA(b), marR(b)
deoR	marA_marB_marR	cmr	mdlA_mdlB	-0.98102	deoR(g), marA(b), marR(b)
lctR	lexA	cmr	mdlA_mdlB	-0.98101	lctR(g), lexA(d)
glcC	ihfA_pheS_pheT	acrE_acrF	cmr	-0.9809	glcC(g), ihfA(b)
fis	treR	acrE_acrF	cmr	-0.98089	fis(b), treR(f)
cysB	ihfA_pheS_pheT	acrE_acrF	cmr	-0.98048	cysB(g), ihfA(b)
cpxR	fnr	cmr	mdlA_mdlB	-0.98031	fnr(b)
ada_alkB	fis	cmr	mdlA_mdlB	-0.98025	ada(g), fis(b)
fis	gutM_gutQ_srlA_srlB_srlD_srlE_srlR	emrA_emrB_emrR	cmr	-0.98005	fis(b), gutM(g), srlR(f)
deoR	lrhA	emrK_emrY	cmr	-0.97957	deoR(g), lrhA(e)
fis	nac	acrE_acrF	cmr	-0.97949	fis(b), nac(g)
adiY	marA_marB_marR	cmr	mdlA_mdlB	-0.97939	marA(b), marR(b)
alpA	ihfA_pheS_pheT	cmr	mdlA_mdlB	-0.97886	alpA(g), ihfA(b)
cynR	ihfA_pheS_pheT	cmr	mdlA_mdlB	-0.97886	ihfA(b)
crp	lexA	cmr	mdlA_mdlB	-0.97883	crp(b), lexA(d)
chbR	ihfA_pheS_pheT	cmr	mdlA_mdlB	-0.97873	chbR(f), ihfA(b)
iscR	tdcA_tdcB_tdcC_tdcD_tdcE_tdcF_tdcG	cmr	mdlA_mdlB	-0.97865	iscR(c), tdcA(f)
lctR	marA_marB_marR	emrA_emrB_emrR	cmr	-0.97859	lctR(g), marA(b), marR(b)
galR	lexA	acrE_acrF	cmr	-0.97849	galR(g), lexA(d)
cysB	marA_marB_marR	cmr	mdlA_mdlB	-0.97845	cysB(g), marA(b), marR(b)
deoR	fnr	cmr	mdlA_mdlB	-0.97806	deoR(g), fnr(b)
arcA	cspA	acrE_acrF	cmr	-0.97785	arcA(b), cspA(g)
cynR	fnr	cmr	mdlA_mdlB	-0.97755	fnr(b)
lctR	lexA	emrA_emrB_emrR	cmr	-0.97743	lctR(g), lexA(d)
iscR	marA_marB_marR	acrE_acrF	cmr	-0.97741	iscR(c), marA(b), marR(b)
fis	mtlR	emrA_emrB_emrR	cmr	-0.97734	fis(b), mtlR(g)
soxS	tdcA_tdcB_tdcC_tdcD_tdcE_tdcF_tdcG	cmr	mdlA_mdlB	-0.97733	soxS(b), tdcA(f)
arcA	gadX	acrE_acrF	cmr	-0.97732	arcA(b), gadX(g)
fis	lexA	emrA_emrB_emrR	cmr	-0.97728	fis(b), lexA(d)
iscR	lexA	cmr	mdlA_mdlB	-0.97716	iscR(c), lexA(d)
birA	ihfA_pheS_pheT	acrE_acrF	cmr	-0.97694	ihfA(b)
cysB	fnr	cmr	mdlA_mdlB	-0.97682	cysB(g), fnr(b)
hyfR	lexA	cmr	mdlA_mdlB	-0.97635	hyfR(f), lexA(d)
envY_ompT	fadR	cmr	mdlA_mdlB	-0.97629	envY(e), fadR(g)
fis	fruR	acrE_acrF	cmr	-0.97605	fis(b),
fis	nanR	acrE_acrF	cmr	-0.97583	fis(b), nanR(f)
fis	marA_marB_marR	emrA_emrB_emrR	cmr	-0.97582	fis(b), marA(b), marR(b)
iscR	mtlR	cmr	mdlA_mdlB	-0.97577	iscR(c), mtlR(g)
deoR	flhD	cmr	mdlA_mdlB	-0.97561	deoR(g), flhD(e)
fis	hyfR	acrE_acrF	cmr	-0.97536	fis(b), hyfR(f)
fis	tdcA_tdcB_tdcC_tdcD_tdcE_tdcF_tdcG	emrA_emrB_emrR	cmr	-0.97495	fis(b), tdcA(f)
envY_ompT	mtlR	cmr	mdlA_mdlB	-0.97487	envY(e), mtlR(g)
iscR	marA_marB_marR	cmr	mdlA_mdlB	-0.97481	iscR(c), marA(b), marR(b)
galR	lexA	cmr	mdlA_mdlB	-0.9748	galR(g), lexA(d)
ada_alkB	emrR	acrD	cmr	-0.9746	ada(g), emrR(a)
hdfR	lexA	cmr	mdlA_mdlB	-0.97446	hdfR(g), lexA(d)
fis	gutM_gutQ_srlA_srlB_srlD_srlE_srlR	cmr	mdlA_mdlB	-0.97431	fis(b), gutM(g), srlR(f)
cynR	emrR	cmr	mdlA_mdlB	-0.97425	emrR(a)
fis	gadX	emrA_emrB_emrR	cmr	-0.97418	fis(b), gadX(g)
crp	rbsR	cmr	mdlA_mdlB	-0.9741	crp(b), rbsR(g)
arcA	mtlR	acrE_acrF	cmr	-0.97377	arcA(b), mtlR(g)
ada_alkB	fnr	emrA_emrB_emrR	cmr	-0.97375	ada(g), fnr(b)
fis	glnG	acrE_acrF	cmr	-0.97368	fis(b), glnG(g)
fis	zraR_zraS	cmr	mdlA_mdlB	-0.97353	fis(b), zraR(g)
deoR	ihfA_pheS_pheT	cmr	mdlA_mdlB	-0.97309	deoR(g), ihfA(b)
envY_ompT	rbsR	cmr	mdlA_mdlB	-0.97295	envY(e), rbsR(g)
malI	marA_marB_marR	cmr	mdlA_mdlB	-0.97292	marA(b), marR(b)
iscR	rbsR	cmr	mdlA_mdlB	-0.9729	iscR(c), rbsR(g)
chbR	soxS	cmr	mdlA_mdlB	-0.97271	chbR(f), soxS(b)
crp	mtlR	cmr	mdlA_mdlB	-0.97262	crp(b), mtlR(g)
crp	cspE	cmr	mdlA_mdlB	-0.97261	crp(b),
ada_alkB	lexA	emrA_emrB_emrR	cmr	-0.97253	ada(g), lexA(d)
galR	marA_marB_marR	cmr	mdlA_mdlB	-0.97246	galR(g), marA(b), marR(b)
ilvY	lexA	acrE_acrF	cmr	-0.97227	ilvY(g), lexA(d)
iscR	norR	acrE_acrF	cmr	-0.97218	iscR(c), norR(g)
fis	galS	emrA_emrB_emrR	cmr	-0.97188	fis(b), galS(g)
galR	ihfA_pheS_pheT	cmr	mdlA_mdlB	-0.97179	galR(g), ihfA(b)
iscR	tdcA_tdcB_tdcC_tdcD_tdcE_tdcF_tdcG	acrE_acrF	cmr	-0.9717	iscR(c), tdcA(f)
asnC	marA_marB_marR	cmr	mdlA_mdlB	-0.97165	marA(b), marR(b)
adiY	lexA	cmr	mdlA_mdlB	-0.97157	lexA(d)
soxS	tdcA_tdcB_tdcC_tdcD_tdcE_tdcF_tdcG	acrE_acrF	cmr	-0.97145	soxS(b), tdcA(f)
fruR	marA_marB_marR	cmr	mdlA_mdlB	-0.9714	marA(b), marR(b)
arcA	ihfA_pheS_pheT	acrE_acrF	cmr	-0.97125	arcA(b), ihfA(b)
cysB	lexA	cmr	mdlA_mdlB	-0.97121	cysB(g), lexA(d)
rob	tdcA_tdcB_tdcC_tdcD_tdcE_tdcF_tdcG	acrE_acrF	cmr	-0.97117	rob(a), tdcA(f)
csiR	marA_marB_marR	cmr	mdlA_mdlB	-0.97064	csiR(g), marA(b), marR(b)
fis	qseB	acrE_acrF	cmr	-0.97051	fis(b), qseB(e)
appY	marA_marB_marR	cmr	mdlA_mdlB	-0.97027	marA(b), marR(b)
fis	gadW	acrE_acrF	cmr	-0.96981	fis(b),
ada_alkB	marA_marB_marR	emrA_emrB_emrR	cmr	-0.96976	ada(g), marA(b), marR(b)
cysB	fis	acrE_acrF	cmr	-0.96969	cysB(g), fis(b)
gcvA	lexA	acrE_acrF	cmr	-0.96963	gcvA(g), lexA(d)
arcA	iclR	cmr	mdlA_mdlB	-0.96959	arcA(b), iclR(g)
iscR	rbsR	acrE_acrF	cmr	-0.96948	iscR(c), rbsR(g)
araC	ihfA_pheS_pheT	acrE_acrF	cmr	-0.96944	araC(g), ihfA(b)
glcC	marA_marB_marR	emrA_emrB_emrR	cmr	-0.96931	glcC(g), marA(b), marR(b)
atoC	fis	cmr	mdlA_mdlB	-0.96894	fis(b)
deoR	phoP_phoQ	emrK_emrY	cmr	-0.96872	deoR(g), phoP(a)
chbR	ihfA_pheS_pheT	acrD	cmr	-0.96858	chbR(f), ihfA(b)
lrhA	marA_marB_marR	cmr	mdlA_mdlB	-0.96831	lrhA(e), marA(b), marR(b)
cysB	flhD	acrE_acrF	cmr	-0.9682	cysB(g), flhD(e)
arcA	ihfA_pheS_pheT	cmr	mdlA_mdlB	-0.96818	arcA(b), ihfA(b)
fucR	ihfA_pheS_pheT	cmr	mdlA_mdlB	-0.96795	fucR(g), ihfA(b)
envY_ompT	lexA	cmr	mdlA_mdlB	-0.96773	envY(e), lexA(d)
fis	norR	emrA_emrB_emrR	cmr	-0.96766	fis(b), norR(g)
cysB	fnr	acrE_acrF	cmr	-0.96751	cysB(g), fnr(b)
arcA	iclR	acrE_acrF	cmr	-0.9675	arcA(b), iclR(g)
envY_ompT	fis	acrE_acrF	cmr	-0.96744	envY(e), fis(b)
gatR_1	ihfA_pheS_pheT	cmr	mdlA_mdlB	-0.96743	ihfA(b)
lctR	qseB	emrK_emrY	cmr	-0.9674	lctR(g), qseB(e)
zntR	zraR_zraS	cmr	macB	-0.9674	zntR(d), zraR(g)
arcA	lexA	acrE_acrF	cmr	-0.96731	arcA(b), lexA(d)
csiR	fis	acrE_acrF	cmr	-0.96726	csiR(g), fis(b)
envY_ompT	tdcA_tdcB_tdcC_tdcD_tdcE_tdcF_tdcG	cmr	mdlA_mdlB	-0.96726	envY(e), tdcA(f)
envY_ompT	flhD	cmr	mdlA_mdlB	-0.96717	envY(e), flhD(e)
fis	tyrR	emrK_emrY	cmr	-0.96698	fis(b), tyrR(f)
ada_alkB	ydeO	acrE_acrF	cmr	-0.96693	ada(g), ydeO(d)
fis	paaX_paaY	acrE_acrF	cmr	-0.96682	fis(b), paaX(g)
hupA	ihfA_pheS_pheT	cmr	mdlA_mdlB	-0.96677	hupA(g), ihfA(b)
hdfR	marA_marB_marR	emrA_emrB_emrR	cmr	-0.96659	hdfR(g), marA(b), marR(b)
fabR	flhD	cmr	mdlA_mdlB	-0.96658	fabR(g), flhD(e)
arcA	fadR	acrE_acrF	cmr	-0.96654	arcA(b), fadR(g)
cynR	lexA	cmr	mdlA_mdlB	-0.96651	lexA(d)
arcA	norR	acrE_acrF	cmr	-0.96648	arcA(b), norR(g)
fis	kdpE	emrA_emrB_emrR	cmr	-0.96648	fis(b), kdpE(f)
crp	tdcA_tdcB_tdcC_tdcD_tdcE_tdcF_tdcG	cmr	mdlA_mdlB	-0.96625	crp(b), tdcA(f)
arcA	fadR	cmr	mdlA_mdlB	-0.96624	arcA(b), fadR(g)
deoR	lrhA	cmr	emrE_renD	-0.96613	deoR(g), lrhA(e)
glcC	lexA	emrA_emrB_emrR	cmr	-0.96597	glcC(g), lexA(d)
cpxR	marA_marB_marR	cmr	mdlA_mdlB	-0.96594	marA(b), marR(b)
araC	fis	acrE_acrF	cmr	-0.96554	araC(g), fis(b)
csiR	marA_marB_marR	emrA_emrB_emrR	cmr	-0.96538	csiR(g), marA(b), marR(b)
crp	fadR	cmr	mdlA_mdlB	-0.96533	crp(b), fadR(g)
iscR	norR	emrK_emrY	cmr	-0.96514	iscR(c), norR(g)
cysB	emrR	acrD	cmr	-0.96486	cysB(g), emrR(a)
cysB	emrR	cmr	mdlA_mdlB	-0.96476	cysB(g), emrR(a)
fis	pdhR	acrE_acrF	cmr	-0.96471	fis(b), pdhR(g)
galR	marA_marB_marR	acrE_acrF	cmr	-0.9647	galR(g), marA(b), marR(b)
deoR	ompR	acrE_acrF	cmr	-0.96457	deoR(g), ompR(e)
fis	leuO	acrE_acrF	cmr	-0.96448	fis(b), leuO(g)
arcA	tdcA_tdcB_tdcC_tdcD_tdcE_tdcF_tdcG	acrE_acrF	cmr	-0.96427	arcA(b), tdcA(f)
fabR	ihfA_pheS_pheT	cmr	mdlA_mdlB	-0.96412	fabR(g), ihfA(b)
deoR	fis	acrE_acrF	cmr	-0.96405	deoR(g), fis(b)
galR	ihfA_pheS_pheT	acrE_acrF	cmr	-0.9638	galR(g), ihfA(b)
fhlA_hypA_hypB_hypC_hypD_hypE	ihfA_pheS_pheT	cmr	mdlA_mdlB	-0.96376	fhlA(g), ihfA(b)
csiR	emrR	acrD	cmr	-0.9637	csiR(g), emrR(a)
deoR	marA_marB_marR	emrA_emrB_emrR	cmr	-0.96361	deoR(g), marA(b), marR(b)
emrR	oxyR	cmr	macA	-0.96357	emrR(a),
arcA	gutM_gutQ_srlA_srlB_srlD_srlE_srlR	cmr	mdlA_mdlB	-0.96349	arcA(b), gutM(g), srlR(f)
araC	fnr	cmr	mdlA_mdlB	-0.96333	araC(g), fnr(b)
ada_alkB	zntR	acrE_acrF	cmr	-0.96328	ada(g), zntR(d)
chbR	emrR	acrE_acrF	cmr	-0.96316	chbR(f), emrR(a)
malI	marA_marB_marR	emrA_emrB_emrR	cmr	-0.96316	marA(b), marR(b)
envY_ompT	tdcA_tdcB_tdcC_tdcD_tdcE_tdcF_tdcG	acrE_acrF	cmr	-0.96313	envY(e), tdcA(f)
cueR	fnr	cmr	mdlA_mdlB	-0.96311	cueR(d), fnr(b)
atoC	marA_marB_marR	emrA_emrB_emrR	cmr	-0.96277	marA(b), marR(b)
alpA	fis	acrE_acrF	cmr	-0.96256	alpA(g), fis(b)
fucR	marA_marB_marR	emrA_emrB_emrR	cmr	-0.96255	fucR(g), marA(b), marR(b)
birA	lexA	acrE_acrF	cmr	-0.96249	lexA(d)
iscR	mtlR	emrK_emrY	cmr	-0.96247	iscR(c), mtlR(g)
fis	narP	acrE_acrF	cmr	-0.96209	fis(b), narP(g)
fis	gadE	emrK_emrY	cmr	-0.96199	fis(b), gadE(d)
arcA	cspA	cmr	mdlA_mdlB	-0.96198	arcA(b), cspA(g)
glpR	marA_marB_marR	cmr	mdlA_mdlB	-0.96176	glpR(g), marA(b), marR(b)
betI	zraR_zraS	cmr	macB	-0.96171	betI(c), zraR(g)
csiR	lexA	cmr	mdlA_mdlB	-0.96168	csiR(g), lexA(d)
arcA	dnaA_dnaN_recF	cmr	mdlA_mdlB	-0.96163	arcA(b), dnaA(g)
chbR	ihfA_pheS_pheT	acrE_acrF	cmr	-0.96149	chbR(f), ihfA(b)
atoC	fis	acrE_acrF	cmr	-0.96145	fis(b)
fis	hns	emrA_emrB_emrR	cmr	-0.96138	fis(b), hns(g)
emrR	soxR	cmr	macA	-0.96125	emrR(a),
chbR	rob	cmr	mdlA_mdlB	-0.96116	chbR(f), rob(a)
fis	lysR	acrE_acrF	cmr	-0.96091	fis(b), lysR(g)
araC	qseB	mdtE_mdtF	cmr	-0.96083	araC(g), qseB(e)
crp	fnr	cmr	emrE_renD	-0.96068	crp(b), fnr(b)
asnC	lexA	cmr	mdlA_mdlB	-0.96055	lexA(d)
fruR	lexA	cmr	mdlA_mdlB	-0.96054	lexA(d)
cynR	marA_marB_marR	cmr	mdlA_mdlB	-0.96047	marA(b), marR(b)
phoB_phoR	qseB	emrA_emrB_emrR	cmr	-0.96044	phoB(f), qseB(e)
araC	marA_marB_marR	emrA_emrB_emrR	cmr	-0.96043	araC(g), marA(b), marR(b)
csiR	emrR	emrA_emrB_emrR	cmr	-0.96021	csiR(g), emrR(a)
emrR	oxyR	cmr	yojI	-0.95996	emrR(a),
fis	flhD	emrA_emrB_emrR	cmr	-0.95987	fis(b), flhD(e)
appY	lexA	cmr	mdlA_mdlB	-0.95971	lexA(d)
cysB	emrR	emrK_emrY	cmr	-0.95971	cysB(g), emrR(a)
cynR	fis	cmr	mdlA_mdlB	-0.95927	fis(b)
arcA	cytR	acrE_acrF	cmr	-0.95921	arcA(b), cytR(f)
deoR	lexA	emrA_emrB_emrR	cmr	-0.95919	deoR(g), lexA(d)
envY_ompT	gadX	cmr	mdlA_mdlB	-0.95913	envY(e), gadX(g)
caiF	marA_marB_marR	cmr	mdlA_mdlB	-0.95907	caiF(g), marA(b), marR(b)
ilvY	marA_marB_marR	cmr	mdlA_mdlB	-0.95886	ilvY(g), marA(b), marR(b)
envY_ompT	idnR	cmr	mdlA_mdlB	-0.95869	envY(e), idnR(g)
fis	hupA	emrA_emrB_emrR	cmr	-0.95858	fis(b), hupA(g)
ada_alkB	emrR	cmr	mdlA_mdlB	-0.95846	ada(g), emrR(a)
arcA	rbsR	acrE_acrF	cmr	-0.95843	arcA(b), rbsR(g)
cysB	fnr	emrK_emrY	cmr	-0.95839	cysB(g), fnr(b)
chbR	csgD_csgE_csgF_csgG	cmr	mdlA_mdlB	-0.95823	chbR(f), csgD(e)
deoR	ompR	emrK_emrY	cmr	-0.95822	deoR(g), ompR(e)
lctR	zntR	acrE_acrF	cmr	-0.95803	lctR(g), zntR(d)
arcA	fis	acrE_acrF	cmr	-0.95798	arcA(b), fis(b)
gadX	soxS	cmr	msbA	-0.95798	gadX(g), soxS(b)
fis	hupA	cmr	mdlA_mdlB	-0.95779	fis(b), hupA(g)
glcC	marA_marB_marR	cmr	mdlA_mdlB	-0.95773	glcC(g), marA(b), marR(b)
alpA	fnr	acrE_acrF	cmr	-0.95772	alpA(g), fnr(b)
atoC	lexA	emrA_emrB_emrR	cmr	-0.95768	lexA(d)
arcA	norR	cmr	mdlA_mdlB	-0.95764	arcA(b), norR(g)
argP	zraR_zraS	cmr	macB	-0.95764	argP(d), zraR(g)
emrR	malI	cmr	msbA	-0.95712	emrR(a),
csiR	ihfA_pheS_pheT	acrE_acrF	cmr	-0.95691	csiR(g), ihfA(b)
cpxR	lexA	cmr	mdlA_mdlB	-0.95662	lexA(d)
envY_ompT	phoB_phoR	cmr	macB	-0.95646	envY(e), phoB(f)
emrR	leuO	cmr	msbA	-0.95635	emrR(a), leuO(g)
crp	galS	cmr	emrE_renD	-0.95626	crp(b), galS(g)
ihfA_pheS_pheT	norR	cmr	emrE_renD	-0.95624	ihfA(b), norR(g)
crp	emrR	cmr	mdlA_mdlB	-0.9562	crp(b), emrR(a)
csgD_csgE_csgF_csgG	envY_ompT	baeR_baeS_mdtA_mdtB_mdtC_mdtD	cmr	-0.95615	csgD(e), envY(e)
arcA	flhD	cmr	mdlA_mdlB	-0.95612	arcA(b), flhD(e)
crp	idnR	cmr	mdlA_mdlB	-0.9559	crp(b), idnR(g)
evgA_evgS	fadR	emrA_emrB_emrR	cmr	-0.95589	evgA(a), fadR(g)
emrR	soxS	cmr	macA	-0.95584	emrR(a), soxS(b)
emrR	soxS	cmr	msbA	-0.95583	emrR(a), soxS(b)
dsdC	fnr	cmr	mdlA_mdlB	-0.95569	dsdC(g), fnr(b)
appY	flhD	cmr	mdlA_mdlB	-0.95553	flhD(e)
ilvY	marA_marB_marR	emrA_emrB_emrR	cmr	-0.95523	ilvY(g), marA(b), marR(b)
fhlA_hypA_hypB_hypC_hypD_hypE	ihfA_pheS_pheT	acrE_acrF	cmr	-0.95518	fhlA(g), ihfA(b)
emrR	ulaR	cmr	yojI	-0.95487	emrR(a), ulaR(g)
arcA	emrR	emrK_emrY	cmr	-0.95481	arcA(b), emrR(a)
birA	ihfA_pheS_pheT	cmr	mdlA_mdlB	-0.95468	ihfA(b)
fis	ihfA_pheS_pheT	emrA_emrB_emrR	cmr	-0.95459	fis(b), ihfA(b)
fis	idnR	cmr	mdlA_mdlB	-0.95445	fis(b), idnR(g)
birA	iscR	emrA_emrB_emrR	cmr	-0.95443	iscR(c)
chbR	flhD	cmr	mdlA_mdlB	-0.95438	chbR(f), flhD(e)
emrR	soxR	cmr	msbA	-0.95435	emrR(a),
evgA_evgS	mtlR	emrA_emrB_emrR	cmr	-0.95419	evgA(a), mtlR(g)
arcA	fnr	acrE_acrF	cmr	-0.95416	arcA(b), fnr(b)
lysR	marA_marB_marR	cmr	mdlA_mdlB	-0.95407	lysR(g), marA(b), marR(b)
chbR	emrR	emrK_emrY	cmr	-0.95393	chbR(f), emrR(a)
envY_ompT	rbsR	acrE_acrF	cmr	-0.95393	envY(e), rbsR(g)
araC	fnr	emrK_emrY	cmr	-0.95391	araC(g), fnr(b)
ompR	zraR_zraS	cmr	macB	-0.95384	ompR(e), zraR(g)
arcA	cadC	cmr	mdlA_mdlB	-0.95357	arcA(b), cadC(g)
fis	qseB	emrA_emrB_emrR	cmr	-0.95356	fis(b), qseB(e)
lrhA	zraR_zraS	cmr	macB	-0.95352	lrhA(e), zraR(g)
gcvA	ihfA_pheS_pheT	acrE_acrF	cmr	-0.95349	gcvA(g), ihfA(b)
caiF	emrR	cmr	mdtK	-0.95335	caiF(g), emrR(a)
fis	zraR_zraS	acrE_acrF	cmr	-0.95324	fis(b), zraR(g)
csgD_csgE_csgF_csgG	zraR_zraS	cmr	macB	-0.95311	csgD(e), zraR(g)
rob	tdcA_tdcB_tdcC_tdcD_tdcE_tdcF_tdcG	cmr	mdlA_mdlB	-0.95296	rob(a), tdcA(f)
alpA	ihfA_pheS_pheT	acrE_acrF	cmr	-0.95292	alpA(g), ihfA(b)
araC	csgD_csgE_csgF_csgG	mdtE_mdtF	cmr	-0.95288	araC(g), csgD(e)
araC	fnr	acrE_acrF	cmr	-0.95288	araC(g), fnr(b)
fabR	fis	cmr	mdlA_mdlB	-0.95278	fabR(g), fis(b)
chbR	fis	acrE_acrF	cmr	-0.95274	chbR(f), fis(b)
ada_alkB	flhD	emrA_emrB_emrR	cmr	-0.9527	ada(g), flhD(e)
phoB_phoR	slyA	emrA_emrB_emrR	cmr	-0.95269	phoB(f), slyA(c)
arcA	emrR	cmr	mdlA_mdlB	-0.95267	arcA(b), emrR(a)
fis	metJ	acrE_acrF	cmr	-0.95263	fis(b), metJ(f)
envY_ompT	marA_marB_marR	emrA_emrB_emrR	cmr	-0.95252	envY(e), marA(b), marR(b)
emrR	soxS	cmr	yojI	-0.95236	emrR(a), soxS(b)
emrR	lctR	cmr	yojI	-0.95226	emrR(a), lctR(g)
caiF	lexA	cmr	mdlA_mdlB	-0.95223	caiF(g), lexA(d)
emrR	oxyR	cmr	msbA	-0.95203	emrR(a),
chbR	fnr	cmr	mdlA_mdlB	-0.95202	chbR(f), fnr(b)
atoC	emrR	emrA_emrB_emrR	cmr	-0.95194	emrR(a)
arcA	cadC	acrE_acrF	cmr	-0.95132	arcA(b), cadC(g)
emrR	fucR	cmr	yojI	-0.95131	emrR(a), fucR(g)
iscR	tdcA_tdcB_tdcC_tdcD_tdcE_tdcF_tdcG	emrK_emrY	cmr	-0.95117	iscR(c), tdcA(f)
fis	rbsR	cmr	mdlA_mdlB	-0.95116	fis(b), rbsR(g)
fis	lysR	cmr	mdlA_mdlB	-0.95094	fis(b), lysR(g)
soxS	tdcR	emrA_emrB_emrR	cmr	-0.95094	soxS(b), tdcR(f)
lrhA	mtlR	cmr	mdlA_mdlB	-0.95082	lrhA(e), mtlR(g)
deoR	envY_ompT	emrK_emrY	cmr	-0.95075	deoR(g), envY(e)
fis	tdcA_tdcB_tdcC_tdcD_tdcE_tdcF_tdcG	cmr	mdlA_mdlB	-0.95069	fis(b), tdcA(f)
ada_alkB	cueR	acrE_acrF	cmr	-0.95067	ada(g), cueR(d)
asnC	flhD	cmr	mdlA_mdlB	-0.95066	flhD(e)
emrR	rhaR_rhaS	cmr	msbA	-0.95038	emrR(a), ,
glpR	lexA	cmr	mdlA_mdlB	-0.95037	glpR(g), lexA(d)
crp	gadX	cmr	mdlA_mdlB	-0.95028	crp(b), gadX(g)
iscR	kdpE	cmr	mdlA_mdlB	-0.95024	iscR(c), kdpE(f)
crp	flhD	cmr	mdlA_mdlB	-0.95018	crp(b), flhD(e)
fis	oxyR	acrE_acrF	cmr	-0.94984	fis(b),
ihfA_pheS_pheT	uidR	emrA_emrB_emrR	cmr	-0.94984	ihfA(b), uidR(g)
lctR	phoP_phoQ	emrK_emrY	cmr	-0.94977	lctR(g), phoP(a)
deoR	phoP_phoQ	acrE_acrF	cmr	-0.94947	deoR(g), phoP(a)
envY_ompT	gutM_gutQ_srlA_srlB_srlD_srlE_srlR	cmr	macB	-0.94939	envY(e), gutM(g), srlR(f)
glcC	lexA	cmr	mdlA_mdlB	-0.94921	glcC(g), lexA(d)
fis	fruR	emrK_emrY	cmr	-0.94918	fis(b),
iscR	marA_marB_marR	emrK_emrY	cmr	-0.94918	iscR(c), marA(b), marR(b)
asnC	emrR	cmr	mdlA_mdlB	-0.94914	emrR(a)
csgD_csgE_csgF_csgG	gcvA	baeR_baeS_mdtA_mdtB_mdtC_mdtD	cmr	-0.94891	csgD(e), gcvA(g)
evgA_evgS	zraR_zraS	cmr	macB	-0.94887	evgA(a), zraR(g)
birA	emrR	acrE_acrF	cmr	-0.94879	emrR(a)
ebgR	fnr	cmr	mdlA_mdlB	-0.94866	ebgR(g), fnr(b)
cynR	emrR	emrA_emrB_emrR	cmr	-0.94859	emrR(a)
araC	emrR	emrK_emrY	cmr	-0.94858	araC(g), emrR(a)
arcA	galR	emrA_emrB_emrR	cmr	-0.94846	arcA(b), galR(g)
alpA	fis	cmr	mdlA_mdlB	-0.94827	alpA(g), fis(b)
gadX	iscR	cmr	macB	-0.94822	gadX(g), iscR(c)
cspA	iscR	cmr	msbA	-0.9481	cspA(g), iscR(c)
fis	treR	emrK_emrY	cmr	-0.94784	fis(b), treR(f)
emrR	malI	cmr	macA	-0.9478	emrR(a),
leuO	lexA	acrE_acrF	cmr	-0.9478	leuO(g), lexA(d)
glpR	lexA	acrE_acrF	cmr	-0.94779	glpR(g), lexA(d)
fucR	lexA	emrA_emrB_emrR	cmr	-0.94772	fucR(g), lexA(d)
dsdC	marA_marB_marR	cmr	mdlA_mdlB	-0.94753	dsdC(g), marA(b), marR(b)
lctR	qseB	acrE_acrF	cmr	-0.9475	lctR(g), qseB(e)
alpA	marA_marB_marR	emrA_emrB_emrR	cmr	-0.94735	alpA(g), marA(b), marR(b)
ihfA_pheS_pheT	iscR	emrA_emrB_emrR	cmr	-0.94729	ihfA(b), iscR(c)
glpR	ihfA_pheS_pheT	acrE_acrF	cmr	-0.94726	glpR(g), ihfA(b)
arcA	hns	acrE_acrF	cmr	-0.94715	arcA(b), hns(g)
emrR	oxyR	cmr	macB	-0.94708	emrR(a),
qseB	zraR_zraS	cmr	macB	-0.94707	qseB(e), zraR(g)
cueR	zraR_zraS	cmr	macB	-0.94698	cueR(d), zraR(g)
fis	nac	emrK_emrY	cmr	-0.94689	fis(b), nac(g)
kdpE	soxS	cmr	msbA	-0.94689	kdpE(f), soxS(b)
birA	flhD	cmr	mdlA_mdlB	-0.94665	flhD(e)
emrR	iscR	cmr	msbA	-0.94648	emrR(a), iscR(c)
fis	iclR	emrA_emrB_emrR	cmr	-0.9464	fis(b), iclR(g)
csiR	lexA	emrA_emrB_emrR	cmr	-0.94635	csiR(g), lexA(d)
mngR	ompR	emrA_emrB_emrR	cmr	-0.94631	mngR(g), ompR(e)
phoB_phoR	ydeO	cmr	mdlA_mdlB	-0.94627	phoB(f), ydeO(d)
ada_alkB	qseB	acrE_acrF	cmr	-0.94625	ada(g), qseB(e)
araC	lexA	emrA_emrB_emrR	cmr	-0.94625	araC(g), lexA(d)
araC	marA_marB_marR	cmr	mdlA_mdlB	-0.94625	araC(g), marA(b), marR(b)
emrR	rhaR_rhaS	cmr	macA	-0.94618	emrR(a), ,
arcA	dnaA_dnaN_recF	emrK_emrY	cmr	-0.94606	arcA(b), dnaA(g)
hdfR	ihfA_pheS_pheT	cmr	mdlA_mdlB	-0.94594	hdfR(g), ihfA(b)
arcA	gadX	cmr	mdlA_mdlB	-0.94585	arcA(b), gadX(g)
exuR	marA_marB_marR	cmr	mdlA_mdlB	-0.9458	exuR(g), marA(b), marR(b)
deoR	fis	cmr	mdlA_mdlB	-0.94568	deoR(g), fis(b)
emrR	torR	cmr	macA	-0.94558	emrR(a), torR(a,putative)
ilvY	lexA	cmr	mdlA_mdlB	-0.94544	ilvY(g), lexA(d)
araC	flhD	acrE_acrF	cmr	-0.94524	araC(g), flhD(e)
emrR	modE	cmr	msbA	-0.9451	emrR(a),
fis	qseB	emrK_emrY	cmr	-0.94496	fis(b), qseB(e)
crp	kdpE	cmr	mdlA_mdlB	-0.9448	crp(b), kdpE(f)
emrR	gatR_1	cmr	yojI	-0.94475	emrR(a), ,
chbR	soxS	cmr	msbA	-0.94464	chbR(f), soxS(b)
fis	hyfR	emrK_emrY	cmr	-0.94464	fis(b), hyfR(f)
fis	xapR	acrE_acrF	cmr	-0.94462	fis(b), xapR(f)
emrR	rob	cmr	msbA	-0.94453	emrR(a), rob(a)
ada_alkB	zntR	cmr	mdlA_mdlB	-0.94449	ada(g), zntR(d)
ilvY	marA_marB_marR	acrE_acrF	cmr	-0.94448	ilvY(g), marA(b), marR(b)
crp	zraR_zraS	cmr	macB	-0.94437	crp(b), zraR(g)
ihfA_pheS_pheT	iscR	cmr	emrE_renD	-0.94434	ihfA(b), iscR(c)
fis	iclR	cmr	mdlA_mdlB	-0.94423	fis(b), iclR(g)
fucR	ihfA_pheS_pheT	acrE_acrF	cmr	-0.94417	fucR(g), ihfA(b)
ebgR	marA_marB_marR	cmr	mdlA_mdlB	-0.94405	ebgR(g), marA(b), marR(b)
gcvA	marA_marB_marR	acrE_acrF	cmr	-0.94401	gcvA(g), marA(b), marR(b)
iscR	uidR	cmr	mdlA_mdlB	-0.94394	iscR(c), uidR(g)
arcA	flhD	acrE_acrF	cmr	-0.9438	arcA(b), flhD(e)
ihfA_pheS_pheT	iscR	cmr	yojI	-0.94363	ihfA(b), iscR(c)
phoP_phoQ	zraR_zraS	cmr	macB	-0.94357	phoP(a), zraR(g)
arcA	emrR	acrE_acrF	cmr	-0.94343	arcA(b), emrR(a)
ompR	rbsR	cmr	mdlA_mdlB	-0.94343	ompR(e), rbsR(g)
arcA	gutM_gutQ_srlA_srlB_srlD_srlE_srlR	acrE_acrF	cmr	-0.9434	arcA(b), gutM(g), srlR(f)
arcA	pspF	acrE_acrF	cmr	-0.94326	arcA(b), pspF(g)
dcuR_dcuS	marA_marB_marR	cmr	mdlA_mdlB	-0.94305	marA(b), marR(b)
chbR	qseB	cmr	mdlA_mdlB	-0.94289	chbR(f), qseB(e)
emrR	mngR	cmr	macA	-0.94267	emrR(a), mngR(g)
emrR	soxR	cmr	yojI	-0.94266	emrR(a),
lctR	phoP_phoQ	acrE_acrF	cmr	-0.94251	lctR(g), phoP(a)
cysB	flhD	cmr	mdlA_mdlB	-0.94243	cysB(g), flhD(e)
fis	ompR	acrE_acrF	cmr	-0.9424	fis(b), ompR(e)
atoC	fnr	emrA_emrB_emrR	cmr	-0.94236	fnr(b)
soxS	tdcA_tdcB_tdcC_tdcD_tdcE_tdcF_tdcG	emrK_emrY	cmr	-0.94234	soxS(b), tdcA(f)
cspE	lrhA	emrA_emrB_emrR	cmr	-0.9423	lrhA(e)
arcA	fabR	acrE_acrF	cmr	-0.94215	arcA(b), fabR(g)
mngR	zntR	emrA_emrB_emrR	cmr	-0.94215	mngR(g), zntR(d)
crp	emrR	cmr	emrE_renD	-0.942	crp(b), emrR(a)
evgA_evgS	fadR	acrE_acrF	cmr	-0.94199	evgA(a), fadR(g)
emrR	oxyR	cmr	mdlA_mdlB	-0.94196	emrR(a),
cysB	evgA_evgS	acrA_acrB	cmr	-0.94167	cysB(g), evgA(a)
emrR	leuO	cmr	macA	-0.94161	emrR(a), leuO(g)
chbR	slyA	cmr	mdlA_mdlB	-0.94159	chbR(f), slyA(c)
emrR	rcsB	cmr	macA	-0.94159	emrR(a), rcsB(g)
arcA	mtlR	cmr	mdlA_mdlB	-0.94157	arcA(b), mtlR(g)
birA	emrR	acrD	cmr	-0.94147	emrR(a)
csiR	emrR	emrK_emrY	cmr	-0.94135	csiR(g), emrR(a)
cueR	deoR	baeR_baeS_mdtA_mdtB_mdtC_mdtD	cmr	-0.94123	cueR(d), deoR(g)
gadE	marA_marB_marR	cmr	mdlA_mdlB	-0.941	gadE(d), marA(b), marR(b)
alpA	lexA	acrE_acrF	cmr	-0.94094	alpA(g), lexA(d)
ihfA_pheS_pheT	iscR	cmr	mdtK	-0.94087	ihfA(b), iscR(c)
fis	leuO	cmr	emrE_renD	-0.94064	fis(b), leuO(g)
arcA	idnR	acrE_acrF	cmr	-0.94063	arcA(b), idnR(g)
cadC	emrR	acrA_acrB	cmr	-0.94056	cadC(g), emrR(a)
adiY	emrR	cmr	mdtK	-0.94054	emrR(a)
gatR_1	lexA	cmr	mdlA_mdlB	-0.94052	lexA(d)
fis	lacI	acrE_acrF	cmr	-0.94029	fis(b), lacI(f)
csgD_csgE_csgF_csgG	iscR	baeR_baeS_mdtA_mdtB_mdtC_mdtD	cmr	-0.94028	csgD(e), iscR(c)
gatR_1	lexA	emrA_emrB_emrR	cmr	-0.94017	lexA(d)
envY_ompT	hns	acrE_acrF	cmr	-0.93993	envY(e), hns(g)
leuO	marA_marB_marR	emrA_emrB_emrR	cmr	-0.93975	leuO(g), marA(b), marR(b)
chbR	csgD_csgE_csgF_csgG	cmr	emrE_renD	-0.93971	chbR(f), csgD(e)
cueR	gutM_gutQ_srlA_srlB_srlD_srlE_srlR	cmr	macB	-0.93964	cueR(d), gutM(g), srlR(f)
arcA	cytR	cmr	mdlA_mdlB	-0.93936	arcA(b), cytR(f)
chbR	lexA	cmr	mdlA_mdlB	-0.93926	chbR(f), lexA(d)
arcA	zraR_zraS	acrE_acrF	cmr	-0.93923	arcA(b), zraR(g)
gadX	soxS	cmr	mdtK	-0.93919	gadX(g), soxS(b)
deoR	emrR	emrA_emrB_emrR	cmr	-0.93918	deoR(g), emrR(a)
fis	lysR	emrA_emrB_emrR	cmr	-0.93916	fis(b), lysR(g)
araC	lexA	acrE_acrF	cmr	-0.9391	araC(g), lexA(d)
birA	flhD	acrE_acrF	cmr	-0.939	flhD(e)
emrR	rob	cmr	yojI	-0.93883	emrR(a), rob(a)
phoB_phoR	ydeO	acrE_acrF	cmr	-0.93883	phoB(f), ydeO(d)
malT	qseB	mdtE_mdtF	cmr	-0.93881	malT(f), qseB(e)
deoR	flhD	acrE_acrF	cmr	-0.93879	deoR(g), flhD(e)
alpA	arcA	cmr	mdlA_mdlB	-0.93877	alpA(g), arcA(b)
emrR	treR	cmr	mdlA_mdlB	-0.93858	emrR(a), treR(f)
alpA	flhD	acrE_acrF	cmr	-0.93853	alpA(g), flhD(e)
emrR	iscR	cmr	macA	-0.9385	emrR(a), iscR(c)
gadE	galS	cmr	mdlA_mdlB	-0.93849	gadE(d), galS(g)
cysB	soxS	acrA_acrB	cmr	-0.93843	cysB(g), soxS(b)
cueR	cynR	baeR_baeS_mdtA_mdtB_mdtC_mdtD	cmr	-0.93839	cueR(d),
argP	gutM_gutQ_srlA_srlB_srlD_srlE_srlR	cmr	macB	-0.93838	argP(d), gutM(g), srlR(f)
ada_alkB	ihfA_pheS_pheT	emrA_emrB_emrR	cmr	-0.93832	ada(g), ihfA(b)
iscR	pspF	acrE_acrF	cmr	-0.93819	iscR(c), pspF(g)
rob	tdcA_tdcB_tdcC_tdcD_tdcE_tdcF_tdcG	emrK_emrY	cmr	-0.93807	rob(a), tdcA(f)
leuO	qseB	emrK_emrY	cmr	-0.93795	leuO(g), qseB(e)
birA	ihfA_pheS_pheT	emrK_emrY	cmr	-0.93785	ihfA(b)
cysB	emrR	cmr	emrE_renD	-0.93778	cysB(g), emrR(a)
chbR	evgA_evgS	cmr	mdlA_mdlB	-0.93757	chbR(f), evgA(a)
envY_ompT	hns	cmr	mdlA_mdlB	-0.93742	envY(e), hns(g)
fis	leuO	emrK_emrY	cmr	-0.93723	fis(b), leuO(g)
glcC	ihfA_pheS_pheT	emrK_emrY	cmr	-0.93719	glcC(g), ihfA(b)
deoR	emrR	emrK_emrY	cmr	-0.93709	deoR(g), emrR(a)
arcA	lexA	emrA_emrB_emrR	cmr	-0.93703	arcA(b), lexA(d)
dsdC	emrR	cmr	emrE_renD	-0.93699	dsdC(g), emrR(a)
exuR	marA_marB_marR	emrA_emrB_emrR	cmr	-0.93697	exuR(g), marA(b), marR(b)
fis	gntR	acrE_acrF	cmr	-0.9369	fis(b),
ilvY	lexA	emrA_emrB_emrR	cmr	-0.93675	ilvY(g), lexA(d)
hupA	ydeO	cmr	mdlA_mdlB	-0.93673	hupA(g), ydeO(d)
csgD_csgE_csgF_csgG	fhlA_hypA_hypB_hypC_hypD_hypE	baeR_baeS_mdtA_mdtB_mdtC_mdtD	cmr	-0.93659	csgD(e), fhlA(g)
envY_ompT	iclR	cmr	mdlA_mdlB	-0.93657	envY(e), iclR(g)
ada_alkB	envY_ompT	acrE_acrF	cmr	-0.93655	ada(g), envY(e)
fis	glnG	emrK_emrY	cmr	-0.9364	fis(b), glnG(g)
cueR	galS	cmr	mdlA_mdlB	-0.93639	cueR(d), galS(g)
fis	ihfA_pheS_pheT	cmr	mdlA_mdlB	-0.93633	fis(b), ihfA(b)
arcA	cspA	emrK_emrY	cmr	-0.93628	arcA(b), cspA(g)
cpxR	flhD	cmr	mdlA_mdlB	-0.93622	flhD(e)
iscR	kdpE	emrA_emrB_emrR	cmr	-0.93619	iscR(c), kdpE(f)
cysB	zntR	acrA_acrB	cmr	-0.93617	cysB(g), zntR(d)
iscR	rbsR	emrK_emrY	cmr	-0.93614	iscR(c), rbsR(g)
csgD_csgE_csgF_csgG	phoB_phoR	cmr	macB	-0.93603	csgD(e), phoB(f)
crp	cspA	cmr	mdlA_mdlB	-0.93583	crp(b), cspA(g)
deoR	emrR	cmr	emrE_renD	-0.93568	deoR(g), emrR(a)
gadX	soxS	cmr	macB	-0.93547	gadX(g), soxS(b)
alsR	fnr	cmr	mdlA_mdlB	-0.93528	fnr(b)
cynR	lexA	emrA_emrB_emrR	cmr	-0.93502	lexA(d)
deoR	fnr	emrA_emrB_emrR	cmr	-0.93489	deoR(g), fnr(b)
lacI	marA_marB_marR	cmr	mdlA_mdlB	-0.93459	lacI(f), marA(b), marR(b)
phoB_phoR	zntR	emrA_emrB_emrR	cmr	-0.93455	phoB(f), zntR(d)
araC	betI	mdtE_mdtF	cmr	-0.93452	araC(g), betI(c)
evgA_evgS	marA_marB_marR	cmr	mdlA_mdlB	-0.93449	evgA(a), marA(b), marR(b)
envY_ompT	ulaR	acrE_acrF	cmr	-0.93448	envY(e), ulaR(g)
deoR	fnr	acrE_acrF	cmr	-0.93446	deoR(g), fnr(b)
kdpE	soxS	cmr	emrE_renD	-0.9343	kdpE(f), soxS(b)
fis	rbsR	emrA_emrB_emrR	cmr	-0.93421	fis(b), rbsR(g)
ebgR	lexA	cmr	mdlA_mdlB	-0.93419	ebgR(g), lexA(d)
appY	emrR	cmr	mdlA_mdlB	-0.93413	emrR(a)
cysB	emrR	acrE_acrF	cmr	-0.93398	cysB(g), emrR(a)
arcA	gadW	emrA_emrB_emrR	cmr	-0.93391	arcA(b),
envY_ompT	fabR	acrE_acrF	cmr	-0.93388	envY(e), fabR(g)
fis	nagC	acrE_acrF	cmr	-0.93388	fis(b), nagC(f)
emrR	rcsB	cmr	msbA	-0.93371	emrR(a), rcsB(g)
betI	phoB_phoR	cmr	macB	-0.93365	betI(c), phoB(f)
crp	marA_marB_marR	cmr	emrE_renD	-0.93353	crp(b), marA(b), marR(b)
arcA	gadX	emrK_emrY	cmr	-0.93348	arcA(b), gadX(g)
csgD_csgE_csgF_csgG	galR	baeR_baeS_mdtA_mdtB_mdtC_mdtD	cmr	-0.93347	csgD(e), galR(g)
emrR	fucR	cmr	macB	-0.93345	emrR(a), fucR(g)
hdfR	lexA	acrE_acrF	cmr	-0.93342	hdfR(g), lexA(d)
envY_ompT	pspF	acrE_acrF	cmr	-0.93318	envY(e), pspF(g)
adiY	flhD	cmr	mdlA_mdlB	-0.93315	flhD(e)
arcA	nagC	emrA_emrB_emrR	cmr	-0.93314	arcA(b), nagC(f)
arcA	tyrR	emrA_emrB_emrR	cmr	-0.93306	arcA(b), tyrR(f)
cueR	phoB_phoR	cmr	macB	-0.93292	cueR(d), phoB(f)
ada_alkB	qseB	emrA_emrB_emrR	cmr	-0.93284	ada(g), qseB(e)
csgD_csgE_csgF_csgG	cysB	baeR_baeS_mdtA_mdtB_mdtC_mdtD	cmr	-0.93279	csgD(e), cysB(g)
cueR	oxyR	baeR_baeS_mdtA_mdtB_mdtC_mdtD	cmr	-0.93272	cueR(d),
cueR	cysB	baeR_baeS_mdtA_mdtB_mdtC_mdtD	cmr	-0.9327	cueR(d), cysB(g)
envY_ompT	norR	acrE_acrF	cmr	-0.9325	envY(e), norR(g)
torR	zntR	emrA_emrB_emrR	cmr	-0.93248	torR(a,putative), zntR(d)
chbR	rob	cmr	msbA	-0.93241	chbR(f), rob(a)
emrR	rob	cmr	macA	-0.93241	emrR(a), rob(a)
gadE	zraR_zraS	cmr	macB	-0.93214	gadE(d), zraR(g)
birA	lrhA	emrA_emrB_emrR	cmr	-0.93206	lrhA(e)
chbR	qseB	emrA_emrB_emrR	cmr	-0.93204	chbR(f), qseB(e)
csgD_csgE_csgF_csgG	fis	cmr	macB	-0.932	csgD(e), fis(b)
emrR	nhaR	cmr	macA	-0.93175	emrR(a), nhaR(f)
fis	glpR	acrE_acrF	cmr	-0.93166	fis(b), glpR(g)
gadX	rob	cmr	msbA	-0.93163	gadX(g), rob(a)
exuR	fnr	cmr	mdlA_mdlB	-0.93162	exuR(g), fnr(b)
cytR	lrhA	emrA_emrB_emrR	cmr	-0.93157	cytR(f), lrhA(e)
glcC	lexA	acrE_acrF	cmr	-0.93143	glcC(g), lexA(d)
arcA	tdcA_tdcB_tdcC_tdcD_tdcE_tdcF_tdcG	cmr	mdlA_mdlB	-0.9314	arcA(b), tdcA(f)
birA	emrR	emrK_emrY	cmr	-0.93138	emrR(a)
evgA_evgS	mtlR	acrE_acrF	cmr	-0.93138	evgA(a), mtlR(g)
arcA	marA_marB_marR	acrE_acrF	cmr	-0.93136	arcA(b), marA(b), marR(b)
csgD_csgE_csgF_csgG	hdfR	baeR_baeS_mdtA_mdtB_mdtC_mdtD	cmr	-0.93134	csgD(e), hdfR(g)
dsdC	marA_marB_marR	emrA_emrB_emrR	cmr	-0.93131	dsdC(g), marA(b), marR(b)
emrR	narL_narX	cmr	yojI	-0.93131	emrR(a), narL(g)
fis	phoB_phoR	emrA_emrB_emrR	cmr	-0.93096	fis(b), phoB(f)
soxS	zur	emrA_emrB_emrR	cmr	-0.93094	soxS(b), zur(f)
exuR	lexA	cmr	mdlA_mdlB	-0.93093	exuR(g), lexA(d)
arcA	narP	emrA_emrB_emrR	cmr	-0.93085	arcA(b), narP(g)
birA	fis	acrE_acrF	cmr	-0.93077	fis(b)
fis	nanR	emrK_emrY	cmr	-0.93077	fis(b), nanR(f)
csgD_csgE_csgF_csgG	nhaR	baeR_baeS_mdtA_mdtB_mdtC_mdtD	cmr	-0.93064	csgD(e), nhaR(f)
chbR	soxS	cmr	yojI	-0.93057	chbR(f), soxS(b)
betI	crp	baeR_baeS_mdtA_mdtB_mdtC_mdtD	cmr	-0.93048	betI(c), crp(b)
araC	zntR	mdtE_mdtF	cmr	-0.93046	araC(g), zntR(d)
emrR	uidR	cmr	yojI	-0.93034	emrR(a), uidR(g)
cysB	zntR	emrA_emrB_emrR	cmr	-0.93033	cysB(g), zntR(d)
ada_alkB	cueR	cmr	mdlA_mdlB	-0.93032	ada(g), cueR(d)
csiR	fnr	cmr	mdlA_mdlB	-0.93025	csiR(g), fnr(b)
iscR	pspF	cmr	mdlA_mdlB	-0.9302	iscR(c), pspF(g)
envY_ompT	fnr	emrK_emrY	cmr	-0.93008	envY(e), fnr(b)
alsR	lexA	acrE_acrF	cmr	-0.92996	lexA(d)
emrR	mngR	cmr	msbA	-0.92993	emrR(a), mngR(g)
hdfR	lexA	emrA_emrB_emrR	cmr	-0.9299	hdfR(g), lexA(d)
dcuR_dcuS	fis	cmr	macB	-0.9298	fis(b)
araC	emrR	emrA_emrB_emrR	cmr	-0.92975	araC(g), emrR(a)
csiR	fnr	emrK_emrY	cmr	-0.92969	csiR(g), fnr(b)
envY_ompT	norR	cmr	mdlA_mdlB	-0.92967	envY(e), norR(g)
envY_ompT	ihfA_pheS_pheT	cmr	mdlA_mdlB	-0.92964	envY(e), ihfA(b)
betI	fis	cmr	macB	-0.92953	betI(c), fis(b)
ada_alkB	ydeO	cmr	mdlA_mdlB	-0.9295	ada(g), ydeO(d)
malT	marA_marB_marR	emrA_emrB_emrR	cmr	-0.92949	malT(f), marA(b), marR(b)
glpR	marA_marB_marR	emrA_emrB_emrR	cmr	-0.92942	glpR(g), marA(b), marR(b)
alpA	lexA	emrA_emrB_emrR	cmr	-0.92939	alpA(g), lexA(d)
asnC	fis	cmr	macB	-0.92938	fis(b)
gadX	soxS	cmr	macA	-0.92932	gadX(g), soxS(b)
chbR	iscR	cmr	mdlA_mdlB	-0.92923	chbR(f), iscR(c)
csgD_csgE_csgF_csgG	oxyR	baeR_baeS_mdtA_mdtB_mdtC_mdtD	cmr	-0.92913	csgD(e),
emrR	soxS	cmr	macB	-0.92905	emrR(a), soxS(b)
ydeO	zraR_zraS	cmr	macB	-0.92869	ydeO(d), zraR(g)
evgA_evgS	fnr	cmr	mdlA_mdlB	-0.92867	evgA(a), fnr(b)
emrR	hupA	cmr	mdlA_mdlB	-0.92857	emrR(a), hupA(g)
crp	cspE	emrA_emrB_emrR	cmr	-0.92855	crp(b),
leuO	zntR	acrD	cmr	-0.92851	leuO(g), zntR(d)
deoR	ihfA_pheS_pheT	acrE_acrF	cmr	-0.92849	deoR(g), ihfA(b)
envY_ompT	ihfA_pheS_pheT	acrE_acrF	cmr	-0.92839	envY(e), ihfA(b)
gatR_1	marA_marB_marR	cmr	mdlA_mdlB	-0.92832	marA(b), marR(b)
chbR	marA_marB_marR	cmr	mdlA_mdlB	-0.92827	chbR(f), marA(b), marR(b)
ulaR	ydeO	acrE_acrF	cmr	-0.92821	ulaR(g), ydeO(d)
crp	lexA	acrE_acrF	cmr	-0.92813	crp(b), lexA(d)
betI	envY_ompT	baeR_baeS_mdtA_mdtB_mdtC_mdtD	cmr	-0.9281	betI(c), envY(e)
alsR	emrR	cmr	emrE_renD	-0.92798	emrR(a)
envY_ompT	gadX	acrE_acrF	cmr	-0.92798	envY(e), gadX(g)
cysB	emrR	emrA_emrB_emrR	cmr	-0.92796	cysB(g), emrR(a)
cusR_cusS	marA_marB_marR	cmr	mdlA_mdlB	-0.92786	marA(b), marR(b)
emrR	fucR	cmr	msbA	-0.92784	emrR(a), fucR(g)
gcvR	soxS	baeR_baeS_mdtA_mdtB_mdtC_mdtD	cmr	-0.92772	gcvR(g), soxS(b)
emrR	ydeO	cmr	mdlA_mdlB	-0.92765	emrR(a), ydeO(d)
evgA_evgS	marA_marB_marR	emrA_emrB_emrR	cmr	-0.92752	evgA(a), marA(b), marR(b)
crp	cspE	cmr	emrE_renD	-0.92749	crp(b),
crp	marA_marB_marR	acrE_acrF	cmr	-0.92742	crp(b), marA(b), marR(b)
iscR	lexA	emrA_emrB_emrR	cmr	-0.9274	iscR(c), lexA(d)
ada_alkB	qseB	emrK_emrY	cmr	-0.92733	ada(g), qseB(e)
argP	emrR	cmr	mdtK	-0.92733	argP(d), emrR(a)
modE	qseB	emrA_emrB_emrR	cmr	-0.92725	qseB(e)
cytR	lrhA	acrE_acrF	cmr	-0.9272	cytR(f), lrhA(e)
soxS	trpR	emrA_emrB_emrR	cmr	-0.92712	soxS(b), trpR(f)
lctR	zntR	emrK_emrY	cmr	-0.92704	lctR(g), zntR(d)
atoC	emrR	acrE_acrF	cmr	-0.92693	emrR(a)
adiY	emrR	cmr	mdlA_mdlB	-0.92677	emrR(a)
cueR	nhaR	baeR_baeS_mdtA_mdtB_mdtC_mdtD	cmr	-0.92659	cueR(d), nhaR(f)
envY_ompT	iclR	acrE_acrF	cmr	-0.92646	envY(e), iclR(g)
araC	lexA	cmr	mdlA_mdlB	-0.9264	araC(g), lexA(d)
fis	hns	cmr	mdlA_mdlB	-0.92629	fis(b), hns(g)
fnr	mngR	cmr	yojI	-0.92628	fnr(b), mngR(g)
dsdC	emrR	cmr	mdtK	-0.92613	dsdC(g), emrR(a)
fis	pspF	cmr	mdlA_mdlB	-0.92603	fis(b), pspF(g)
crp	idnR	cmr	emrE_renD	-0.92602	crp(b), idnR(g)
fabR	lrhA	emrA_emrB_emrR	cmr	-0.926	fabR(g), lrhA(e)
cusR_cusS	emrR	cmr	mdtK	-0.92581	emrR(a)
emrR	phoB_phoR	cmr	emrE_renD	-0.92571	emrR(a), phoB(f)
crp	cadC	cmr	mdlA_mdlB	-0.92569	crp(b), cadC(g)
cynR	marA_marB_marR	emrA_emrB_emrR	cmr	-0.92558	marA(b), marR(b)
gadE	lexA	cmr	mdlA_mdlB	-0.92557	gadE(d), lexA(d)
cueR	emrR	cmr	mdtK	-0.92547	cueR(d), emrR(a)
alsR	fis	cmr	macB	-0.9254	fis(b)
fis	gadW	emrK_emrY	cmr	-0.92533	fis(b),
fis	gcvR	acrE_acrF	cmr	-0.92533	fis(b), gcvR(g)
atoC	ihfA_pheS_pheT	acrE_acrF	cmr	-0.92524	ihfA(b)
chbR	csgD_csgE_csgF_csgG	emrA_emrB_emrR	cmr	-0.92524	chbR(f), csgD(e)
cysB	lexA	emrA_emrB_emrR	cmr	-0.92524	cysB(g), lexA(d)
crp	fadR	acrE_acrF	cmr	-0.92519	crp(b), fadR(g)
slyA	tdcA_tdcB_tdcC_tdcD_tdcE_tdcF_tdcG	acrE_acrF	cmr	-0.92516	slyA(c), tdcA(f)
alpA	lrhA	emrK_emrY	cmr	-0.92505	alpA(g), lrhA(e)
csgD_csgE_csgF_csgG	gadX	acrE_acrF	cmr	-0.92505	csgD(e), gadX(g)
cspA	soxS	cmr	macA	-0.92502	cspA(g), soxS(b)
arcA	marA_marB_marR	emrA_emrB_emrR	cmr	-0.92497	arcA(b), marA(b), marR(b)
fis	tyrR	cmr	emrE_renD	-0.92493	fis(b), tyrR(f)
evgA_evgS	galS	cmr	mdlA_mdlB	-0.92487	evgA(a), galS(g)
envY_ompT	galS	cmr	mdlA_mdlB	-0.92484	envY(e), galS(g)
gatR_1	marA_marB_marR	emrA_emrB_emrR	cmr	-0.92482	marA(b), marR(b)
fabR	lrhA	acrE_acrF	cmr	-0.9248	fabR(g), lrhA(e)
fis	zntR	acrE_acrF	cmr	-0.92459	fis(b), zntR(d)
envY_ompT	lexA	acrE_acrF	cmr	-0.92456	envY(e), lexA(d)
agaR	emrR	cmr	mdtK	-0.92453	agaR(g), emrR(a)
cusR_cusS	emrR	cmr	emrE_renD	-0.92446	emrR(a)
appY	emrR	cmr	emrE_renD	-0.92435	emrR(a)
fhlA_hypA_hypB_hypC_hypD_hypE	zntR	acrD	cmr	-0.9243	fhlA(g), zntR(d)
envY_ompT	fabR	cmr	mdlA_mdlB	-0.92412	envY(e), fabR(g)
fis	tdcA_tdcB_tdcC_tdcD_tdcE_tdcF_tdcG	mdtE_mdtF	cmr	-0.92393	fis(b), tdcA(f)
caiF	fnr	cmr	mdlA_mdlB	-0.92382	caiF(g), fnr(b)
lrhA	norR	cmr	mdtK	-0.9238	lrhA(e), norR(g)
cueR	marA_marB_marR	cmr	mdlA_mdlB	-0.92374	cueR(d), marA(b), marR(b)
cysB	marA_marB_marR	emrA_emrB_emrR	cmr	-0.92362	cysB(g), marA(b), marR(b)
malT	marA_marB_marR	cmr	mdlA_mdlB	-0.92357	malT(f), marA(b), marR(b)
fis	nadR	acrE_acrF	cmr	-0.92354	fis(b), nadR(g)
betI	oxyR	baeR_baeS_mdtA_mdtB_mdtC_mdtD	cmr	-0.92352	betI(c),
dsdC	lexA	cmr	mdlA_mdlB	-0.92351	dsdC(g), lexA(d)
galR	marA_marB_marR	emrA_emrB_emrR	cmr	-0.92344	galR(g), marA(b), marR(b)
ada_alkB	csgD_csgE_csgF_csgG	acrE_acrF	cmr	-0.92337	ada(g), csgD(e)
ompR	tdcA_tdcB_tdcC_tdcD_tdcE_tdcF_tdcG	cmr	mdlA_mdlB	-0.92304	ompR(e), tdcA(f)
galR	lexA	emrA_emrB_emrR	cmr	-0.923	galR(g), lexA(d)
cysB	lexA	acrE_acrF	cmr	-0.92295	cysB(g), lexA(d)
fis	mtlR	cmr	mdlA_mdlB	-0.92295	fis(b), mtlR(g)
csiR	envY_ompT	baeR_baeS_mdtA_mdtB_mdtC_mdtD	cmr	-0.9228	csiR(g), envY(e)
iscR	lexA	emrK_emrY	cmr	-0.92244	iscR(c), lexA(d)
gadX	rob	cmr	macA	-0.92238	gadX(g), rob(a)
arcA	fnr	emrK_emrY	cmr	-0.9223	arcA(b), fnr(b)
ada_alkB	ompR	acrE_acrF	cmr	-0.92226	ada(g), ompR(e)
atoC	emrR	cmr	emrE_renD	-0.92223	emrR(a)
emrR	modE	cmr	macA	-0.9221	emrR(a),
betI	gadX	acrE_acrF	cmr	-0.92191	betI(c), gadX(g)
gadE	gutM_gutQ_srlA_srlB_srlD_srlE_srlR	cmr	macB	-0.92188	gadE(d), gutM(g), srlR(f)
betI	nhaR	baeR_baeS_mdtA_mdtB_mdtC_mdtD	cmr	-0.92184	betI(c), nhaR(f)
cynR	fnr	emrA_emrB_emrR	cmr	-0.92169	fnr(b)
leuO	zntR	acrE_acrF	cmr	-0.92166	leuO(g), zntR(d)
araC	emrR	cmr	emrE_renD	-0.92155	araC(g), emrR(a)
betI	cysB	baeR_baeS_mdtA_mdtB_mdtC_mdtD	cmr	-0.92153	betI(c), cysB(g)
emrR	malI	cmr	yojI	-0.9215	emrR(a),
csiR	soxS	baeR_baeS_mdtA_mdtB_mdtC_mdtD	cmr	-0.92148	csiR(g), soxS(b)
deoR	emrR	acrD	cmr	-0.92146	deoR(g), emrR(a)
hupA	ydeO	cmr	emrE_renD	-0.92142	hupA(g), ydeO(d)
gadW	marA_marB_marR	cmr	mdlA_mdlB	-0.92121	marA(b), marR(b)
arcA	birA	emrA_emrB_emrR	cmr	-0.92115	arcA(b),
cueR	fis	cmr	macB	-0.92112	cueR(d), fis(b)
chbR	rob	cmr	yojI	-0.92106	chbR(f), rob(a)
fucR	lexA	acrE_acrF	cmr	-0.92105	fucR(g), lexA(d)
iscR	zraR_zraS	cmr	mdlA_mdlB	-0.92103	iscR(c), zraR(g)
argR	fis	cmr	macB	-0.92093	argR(g), fis(b)
fis	idnR	emrA_emrB_emrR	cmr	-0.92085	fis(b), idnR(g)
ada_alkB	betI	acrE_acrF	cmr	-0.92052	ada(g), betI(c)
asnC	emrR	cmr	emrE_renD	-0.92044	emrR(a)
cspA	iscR	cmr	macB	-0.92042	cspA(g), iscR(c)
ada_alkB	ihfA_pheS_pheT	cmr	mdlA_mdlB	-0.92039	ada(g), ihfA(b)
cpxR	fis	acrE_acrF	cmr	-0.92038	fis(b)
cueR	mngR	baeR_baeS_mdtA_mdtB_mdtC_mdtD	cmr	-0.92037	cueR(d), mngR(g)
evgA_evgS	galS	emrA_emrB_emrR	cmr	-0.92034	evgA(a), galS(g)
crp	cspA	cmr	emrE_renD	-0.92031	crp(b), cspA(g)
arcA	hupA	acrE_acrF	cmr	-0.92024	arcA(b), hupA(g)
fis	norR	cmr	mdlA_mdlB	-0.92024	fis(b), norR(g)
crp	iclR	cmr	mdlA_mdlB	-0.92019	crp(b), iclR(g)
chbR	soxS	cmr	emrE_renD	-0.91997	chbR(f), soxS(b)
hyfR	lexA	acrE_acrF	cmr	-0.91994	hyfR(f), lexA(d)
soxS	uidR	cmr	mdlA_mdlB	-0.91994	soxS(b), uidR(g)
mlc	zntR	mdtE_mdtF	cmr	-0.91987	mlc(f), zntR(d)
arcA	dnaA_dnaN_recF	acrE_acrF	cmr	-0.91986	arcA(b), dnaA(g)
asnC	fnr	emrK_emrY	cmr	-0.91986	fnr(b)
iscR	marA_marB_marR	emrA_emrB_emrR	cmr	-0.91977	iscR(c), marA(b), marR(b)
chbR	csgD_csgE_csgF_csgG	cmr	mdtK	-0.91976	chbR(f), csgD(e)
argP	fnr	cmr	emrE_renD	-0.91972	argP(d), fnr(b)
dsdC	emrR	acrD	cmr	-0.91971	dsdC(g), emrR(a)
ada_alkB	emrR	acrA_acrB	cmr	-0.91969	ada(g), emrR(a)
arcA	emrR	acrD	cmr	-0.91952	arcA(b), emrR(a)
cysB	slyA	emrA_emrB_emrR	cmr	-0.91949	cysB(g), slyA(c)
chbR	fis	cmr	mdlA_mdlB	-0.91944	chbR(f), fis(b)
fnr	mngR	cmr	msbA	-0.91934	fnr(b), mngR(g)
arcA	emrR	acrA_acrB	cmr	-0.91929	arcA(b), emrR(a)
envY_ompT	mtlR	emrA_emrB_emrR	cmr	-0.91921	envY(e), mtlR(g)
deoR	ompR	cmr	emrE_renD	-0.91919	deoR(g), ompR(e)
emrR	hupA	acrE_acrF	cmr	-0.91906	emrR(a), hupA(g)
emrR	gadE	cmr	mdlA_mdlB	-0.91896	emrR(a), gadE(d)
dnaA_dnaN_recF	fis	cmr	emrE_renD	-0.91893	dnaA(g), fis(b)
fis	lctR	acrE_acrF	cmr	-0.9189	fis(b), lctR(g)
envY_ompT	fnr	acrE_acrF	cmr	-0.91884	envY(e), fnr(b)
evgA_evgS	gcvR	emrA_emrB_emrR	cmr	-0.9188	evgA(a), gcvR(g)
fhlA_hypA_hypB_hypC_hypD_hypE	flhD	acrE_acrF	cmr	-0.91879	fhlA(g), flhD(e)
cysB	rob	acrA_acrB	cmr	-0.91875	cysB(g), rob(a)
cspA	iscR	cmr	macA	-0.9187	cspA(g), iscR(c)
arcA	lexA	cmr	mdlA_mdlB	-0.91866	arcA(b), lexA(d)
dnaA_dnaN_recF	iscR	cmr	msbA	-0.91852	dnaA(g), iscR(c)
emrR	fecI_fecR	cmr	msbA	-0.91844	emrR(a),
atoC	emrR	emrK_emrY	cmr	-0.91843	emrR(a)
gadX	soxS	cmr	yojI	-0.91842	gadX(g), soxS(b)
cueR	iscR	baeR_baeS_mdtA_mdtB_mdtC_mdtD	cmr	-0.9184	cueR(d), iscR(c)
ada_alkB	qseB	cmr	mdlA_mdlB	-0.91831	ada(g), qseB(e)
fis	lrp	acrE_acrF	cmr	-0.91823	fis(b), lrp(f)
crp	marA_marB_marR	emrA_emrB_emrR	cmr	-0.9182	crp(b), marA(b), marR(b)
lacI	lexA	cmr	mdlA_mdlB	-0.91814	lacI(f), lexA(d)
caiF	emrR	cmr	macB	-0.91802	caiF(g), emrR(a)
csgD_csgE_csgF_csgG	soxS	baeR_baeS_mdtA_mdtB_mdtC_mdtD	cmr	-0.91798	csgD(e), soxS(b)
atoC	fnr	acrE_acrF	cmr	-0.91792	fnr(b)
exuR	lexA	acrE_acrF	cmr	-0.91785	exuR(g), lexA(d)
fhlA_hypA_hypB_hypC_hypD_hypE	lexA	acrE_acrF	cmr	-0.91781	fhlA(g), lexA(d)
malT	zntR	mdtE_mdtF	cmr	-0.9178	malT(f), zntR(d)
envY_ompT	lexA	emrA_emrB_emrR	cmr	-0.91779	envY(e), lexA(d)
alpA	fnr	emrK_emrY	cmr	-0.91772	alpA(g), fnr(b)
cueR	fadR	cmr	mdlA_mdlB	-0.91766	cueR(d), fadR(g)
fis	lrhA	acrE_acrF	cmr	-0.91756	fis(b), lrhA(e)
dsdC	fnr	emrK_emrY	cmr	-0.9175	dsdC(g), fnr(b)
cspA	soxS	cmr	msbA	-0.91742	cspA(g), soxS(b)
lexA	nhaR	cmr	macB	-0.91741	lexA(d), nhaR(f)
appY	lexA	acrE_acrF	cmr	-0.91734	lexA(d)
evgA_evgS	mtlR	cmr	mdlA_mdlB	-0.91727	evgA(a), mtlR(g)
ada_alkB	ydeO	cmr	emrE_renD	-0.91708	ada(g), ydeO(d)
emrR	pspF	cmr	yojI	-0.91703	emrR(a), pspF(g)
iscR	uidR	acrE_acrF	cmr	-0.91694	iscR(c), uidR(g)
arcA	yiaJ	emrA_emrB_emrR	cmr	-0.91677	arcA(b), yiaJ(g)
emrR	metJ	cmr	mdlA_mdlB	-0.91674	emrR(a), metJ(f)
fadR	iscR	cmr	msbA	-0.91674	fadR(g), iscR(c)
arcA	fnr	cmr	mdlA_mdlB	-0.91657	arcA(b), fnr(b)
arcA	glnG	emrA_emrB_emrR	cmr	-0.91657	arcA(b), glnG(g)
evgA_evgS	lexA	acrE_acrF	cmr	-0.91649	evgA(a), lexA(d)
arcA	tdcA_tdcB_tdcC_tdcD_tdcE_tdcF_tdcG	emrK_emrY	cmr	-0.91639	arcA(b), tdcA(f)
chbR	rob	cmr	emrE_renD	-0.91621	chbR(f), rob(a)
dnaA_dnaN_recF	envY_ompT	cmr	mdlA_mdlB	-0.91616	dnaA(g), envY(e)
crp	fabR	cmr	mdlA_mdlB	-0.91614	crp(b), fabR(g)
emrR	uhpA_uhpB_uhpC	cmr	macB	-0.91596	emrR(a), uhpA(f)
dcuR_dcuS	lexA	cmr	mdlA_mdlB	-0.91585	lexA(d)
betI	tdcA_tdcB_tdcC_tdcD_tdcE_tdcF_tdcG	acrE_acrF	cmr	-0.91581	betI(c), tdcA(f)
emrR	mhpR	cmr	macA	-0.91579	emrR(a), mhpR(g)
envY_ompT	fis	cmr	mdlA_mdlB	-0.91564	envY(e), fis(b)
leuO	qseB	acrD	cmr	-0.91547	leuO(g), qseB(e)
betI	rcsB	baeR_baeS_mdtA_mdtB_mdtC_mdtD	cmr	-0.91539	betI(c), rcsB(g)
appY	emrR	cmr	mdtK	-0.91525	emrR(a)
emrR	narL_narX	cmr	macA	-0.91524	emrR(a), narL(g)
emrR	soxR	cmr	macB	-0.91523	emrR(a),
atoC	emrR	acrD	cmr	-0.91518	emrR(a)
fis	narP	emrK_emrY	cmr	-0.91516	fis(b), narP(g)
atoC	ompR	emrK_emrY	cmr	-0.91513	ompR(e)
ada_alkB	flhD	cmr	mdlA_mdlB	-0.91491	ada(g), flhD(e)
uhpA_uhpB_uhpC	zntR	acrD	cmr	-0.91483	uhpA(f), zntR(d)
arcA	dnaA_dnaN_recF	acrA_acrB	cmr	-0.91473	arcA(b), dnaA(g)
gutM_gutQ_srlA_srlB_srlD_srlE_srlR	iscR	cmr	msbA	-0.91471	gutM(g), srlR(f), iscR(c)
csgD_csgE_csgF_csgG	mtlR	acrE_acrF	cmr	-0.91465	csgD(e), mtlR(g)
deoR	emrR	acrE_acrF	cmr	-0.91458	deoR(g), emrR(a)
fis	gcvR	emrA_emrB_emrR	cmr	-0.91453	fis(b), gcvR(g)
emrR	exuR	cmr	macB	-0.91438	emrR(a), exuR(g)
emrR	lctR	cmr	msbA	-0.91436	emrR(a), lctR(g)
csgD_csgE_csgF_csgG	modE	baeR_baeS_mdtA_mdtB_mdtC_mdtD	cmr	-0.91427	csgD(e),
flhD	phoB_phoR	acrE_acrF	cmr	-0.91427	flhD(e), phoB(f)
betI	ihfA_pheS_pheT	acrE_acrF	cmr	-0.91414	betI(c), ihfA(b)
cueR	emrR	cmr	emrE_renD	-0.91401	cueR(d), emrR(a)
emrR	torR	cmr	msbA	-0.91395	emrR(a), torR(a,putative)
csiR	emrR	cmr	emrE_renD	-0.91368	csiR(g), emrR(a)
ada_alkB	emrR	emrK_emrY	cmr	-0.91366	ada(g), emrR(a)
emrR	glcC	cmr	msbA	-0.91357	emrR(a), glcC(g)
rob	fecI_fecR	baeR_baeS_mdtA_mdtB_mdtC_mdtD	cmr	-0.91357	rob(a),
fis	zur	acrE_acrF	cmr	-0.91345	fis(b), zur(f)
betI	modE	baeR_baeS_mdtA_mdtB_mdtC_mdtD	cmr	-0.9134	betI(c),
emrR	narL_narX	cmr	msbA	-0.91308	emrR(a), narL(g)
emrR	envY_ompT	cmr	msbA	-0.91305	emrR(a), envY(e)
iscR	zraR_zraS	acrE_acrF	cmr	-0.91302	iscR(c), zraR(g)
cusR_cusS	lexA	cmr	mdlA_mdlB	-0.91282	lexA(d)
cysB	fnr	emrA_emrB_emrR	cmr	-0.91267	cysB(g), fnr(b)
qseB	soxS	baeR_baeS_mdtA_mdtB_mdtC_mdtD	cmr	-0.91266	qseB(e), soxS(b)
atoC	qseB	emrK_emrY	cmr	-0.91263	qseB(e)
cueR	galR	baeR_baeS_mdtA_mdtB_mdtC_mdtD	cmr	-0.91261	cueR(d), galR(g)
cspA	soxS	cmr	yojI	-0.91246	cspA(g), soxS(b)
envY_ompT	pspF	cmr	mdlA_mdlB	-0.91242	envY(e), pspF(g)
betI	emrR	cmr	emrE_renD	-0.91241	betI(c), emrR(a)
crp	fadR	emrK_emrY	cmr	-0.91241	crp(b), fadR(g)
fhlA_hypA_hypB_hypC_hypD_hypE	fis	acrE_acrF	cmr	-0.91239	fhlA(g), fis(b)
agaR	emrR	cmr	macB	-0.91235	agaR(g), emrR(a)
iscR	pspF	emrK_emrY	cmr	-0.91225	iscR(c), pspF(g)
emrR	glcC	cmr	macA	-0.91224	emrR(a), glcC(g)
emrR	fucR	cmr	mdlA_mdlB	-0.91215	emrR(a), fucR(g)
betI	soxS	baeR_baeS_mdtA_mdtB_mdtC_mdtD	cmr	-0.9121	betI(c), soxS(b)
emrR	phoB_phoR	cmr	mdlA_mdlB	-0.91204	emrR(a), phoB(f)
emrR	uhpA_uhpB_uhpC	cmr	macA	-0.91204	emrR(a), uhpA(f)
fis	treR	cmr	mdlA_mdlB	-0.91193	fis(b), treR(f)
argP	galS	cmr	emrE_renD	-0.91186	argP(d), galS(g)
cueR	fis	baeR_baeS_mdtA_mdtB_mdtC_mdtD	cmr	-0.91182	cueR(d), fis(b)
fur	marA_marB_marR	cmr	mdlA_mdlB	-0.91182	fur(f), marA(b), marR(b)
cueR	norR	cmr	mdtK	-0.91177	cueR(d), norR(g)
betI	hdfR	baeR_baeS_mdtA_mdtB_mdtC_mdtD	cmr	-0.91172	betI(c), hdfR(g)
birA	marA_marB_marR	acrE_acrF	cmr	-0.91166	marA(b), marR(b)
argP	idnR	cmr	emrE_renD	-0.9116	argP(d), idnR(g)
chbR	slyA	cmr	mdtK	-0.9116	chbR(f), slyA(c)
emrR	uhpA_uhpB_uhpC	cmr	msbA	-0.91149	emrR(a), uhpA(f)
asnC	emrR	cmr	mdtK	-0.91136	emrR(a)
envY_ompT	uxuR	acrA_acrB	cmr	-0.91127	envY(e), uxuR(f)
flhD	xylR	cmr	emrE_renD	-0.91121	flhD(e), xylR(g)
cspE	ihfA_pheS_pheT	mdtE_mdtF	cmr	-0.91114	ihfA(b)
crp	galS	emrA_emrB_emrR	cmr	-0.91111	crp(b), galS(g)
alpA	emrR	cmr	emrE_renD	-0.9111	alpA(g), emrR(a)
betI	emrR	cmr	mdtK	-0.9111	betI(c), emrR(a)
cueR	ydeO	baeR_baeS_mdtA_mdtB_mdtC_mdtD	cmr	-0.91103	cueR(d), ydeO(d)
araC	emrR	cmr	mdlA_mdlB	-0.91102	araC(g), emrR(a)
alsR	marA_marB_marR	cmr	mdlA_mdlB	-0.911	marA(b), marR(b)
malI	soxS	baeR_baeS_mdtA_mdtB_mdtC_mdtD	cmr	-0.911	soxS(b)
csiR	fis	cmr	macB	-0.91085	csiR(g), fis(b)
mngR	phoP_phoQ	emrA_emrB_emrR	cmr	-0.91084	mngR(g), phoP(a)
cspA	iscR	cmr	yojI	-0.9108	cspA(g), iscR(c)
dsdC	emrR	cmr	macB	-0.9108	dsdC(g), emrR(a)
gcvR	ydeO	baeR_baeS_mdtA_mdtB_mdtC_mdtD	cmr	-0.91079	gcvR(g), ydeO(d)
atoC	slyA	emrK_emrY	cmr	-0.91073	slyA(c)
xylR	zntR	mdtE_mdtF	cmr	-0.91073	xylR(g), zntR(d)
evgA_evgS	rbsR	cmr	mdlA_mdlB	-0.91072	evgA(a), rbsR(g)
crp	mtlR	cmr	emrE_renD	-0.91071	crp(b), mtlR(g)
alpA	emrR	emrK_emrY	cmr	-0.91062	alpA(g), emrR(a)
fis	slyA	emrA_emrB_emrR	cmr	-0.91054	fis(b), slyA(c)
fis	phoB_phoR	acrE_acrF	cmr	-0.91046	fis(b), phoB(f)
csgD_csgE_csgF_csgG	fnr	cmr	mdlA_mdlB	-0.91038	csgD(e), fnr(b)
fis	hyfR	cmr	emrE_renD	-0.91036	fis(b), hyfR(f)
csgD_csgE_csgF_csgG	ilvY	baeR_baeS_mdtA_mdtB_mdtC_mdtD	cmr	-0.91025	csgD(e), ilvY(g)
cysB	slyA	acrA_acrB	cmr	-0.91006	cysB(g), slyA(c)
slyA	zur	mdtE_mdtF	cmr	-0.91003	slyA(c), zur(f)
arcA	fhlA_hypA_hypB_hypC_hypD_hypE	emrA_emrB_emrR	cmr	-0.90982	arcA(b), fhlA(g)
gadE	phoB_phoR	cmr	macB	-0.90979	gadE(d), phoB(f)
argP	emrR	cmr	emrE_renD	-0.90976	argP(d), emrR(a)
crp	fadR	cmr	emrE_renD	-0.90973	crp(b), fadR(g)
soxS	zraR_zraS	emrK_emrY	cmr	-0.90967	soxS(b), zraR(g)
dsdC	fis	cmr	macB	-0.90964	dsdC(g), fis(b)
emrR	kdpE	cmr	mdtK	-0.90948	emrR(a), kdpE(f)
ihfA_pheS_pheT	uidR	cmr	yojI	-0.90946	ihfA(b), uidR(g)
hdfR	marA_marB_marR	acrE_acrF	cmr	-0.90944	hdfR(g), marA(b), marR(b)
envY_ompT	zraR_zraS	cmr	mdlA_mdlB	-0.90938	envY(e), zraR(g)
ada_alkB	betI	cmr	mdlA_mdlB	-0.90933	ada(g), betI(c)
argP	fis	cmr	macB	-0.90933	argP(d), fis(b)
caiF	fnr	cmr	emrE_renD	-0.90927	caiF(g), fnr(b)
appY	fnr	emrK_emrY	cmr	-0.90925	fnr(b)
emrR	malI	cmr	macB	-0.90925	emrR(a),
envY_ompT	tdcA_tdcB_tdcC_tdcD_tdcE_tdcF_tdcG	emrK_emrY	cmr	-0.90923	envY(e), tdcA(f)
gadE	mtlR	cmr	mdlA_mdlB	-0.90906	gadE(d), mtlR(g)
betI	gcvA	baeR_baeS_mdtA_mdtB_mdtC_mdtD	cmr	-0.90876	betI(c), gcvA(g)
betI	iclR	acrE_acrF	cmr	-0.90871	betI(c), iclR(g)
fis	lctR	cmr	emrE_renD	-0.90869	fis(b), lctR(g)
betI	galR	baeR_baeS_mdtA_mdtB_mdtC_mdtD	cmr	-0.90866	betI(c), galR(g)
cueR	envY_ompT	baeR_baeS_mdtA_mdtB_mdtC_mdtD	cmr	-0.90861	cueR(d), envY(e)
emrR	xylR	cmr	macB	-0.90854	emrR(a), xylR(g)
csgD_csgE_csgF_csgG	mlc	baeR_baeS_mdtA_mdtB_mdtC_mdtD	cmr	-0.90851	csgD(e), mlc(f)
leuO	qseB	acrE_acrF	cmr	-0.90849	leuO(g), qseB(e)
csgD_csgE_csgF_csgG	ihfA_pheS_pheT	acrE_acrF	cmr	-0.90847	csgD(e), ihfA(b)
fis	flhD	cmr	mdlA_mdlB	-0.90847	fis(b), flhD(e)
csiR	fnr	emrA_emrB_emrR	cmr	-0.9084	csiR(g), fnr(b)
evgA_evgS	lexA	cmr	mdlA_mdlB	-0.90837	evgA(a), lexA(d)
slyA	trpR	mdtE_mdtF	cmr	-0.90837	slyA(c), trpR(f)
asnC	fis	acrE_acrF	cmr	-0.90824	fis(b)
ebgR	emrR	cmr	emrE_renD	-0.90821	ebgR(g), emrR(a)
mngR	ompR	acrA_acrB	cmr	-0.9081	mngR(g), ompR(e)
deoR	envY_ompT	acrE_acrF	cmr	-0.90808	deoR(g), envY(e)
appY	fis	acrE_acrF	cmr	-0.90803	fis(b)
emrR	envY_ompT	cmr	mdlA_mdlB	-0.90787	emrR(a), envY(e)
emrR	fecI_fecR	cmr	yojI	-0.90786	emrR(a),
atoC	betI	emrK_emrY	cmr	-0.90781	betI(c)
betI	chbR	baeR_baeS_mdtA_mdtB_mdtC_mdtD	cmr	-0.90763	betI(c), chbR(f)
csgD_csgE_csgF_csgG	tdcA_tdcB_tdcC_tdcD_tdcE_tdcF_tdcG	acrE_acrF	cmr	-0.90757	csgD(e), tdcA(f)
cueR	gcvA	baeR_baeS_mdtA_mdtB_mdtC_mdtD	cmr	-0.90728	cueR(d), gcvA(g)
cysB	evgA_evgS	mdtE_mdtF	cmr	-0.90714	cysB(g), evgA(a)
fis	lexA	cmr	mdlA_mdlB	-0.90713	fis(b), lexA(d)
gadX	iscR	cmr	msbA	-0.90713	gadX(g), iscR(c)
argP	norR	cmr	mdtK	-0.90706	argP(d), norR(g)
envY_ompT	zur	acrA_acrB	cmr	-0.90689	envY(e), zur(f)
cueR	cusR_cusS	baeR_baeS_mdtA_mdtB_mdtC_mdtD	cmr	-0.90685	cueR(d),
hns	ihfA_pheS_pheT	tolC	cmr	-0.90677	hns(g), ihfA(b)
csgD_csgE_csgF_csgG	cusR_cusS	baeR_baeS_mdtA_mdtB_mdtC_mdtD	cmr	-0.90664	csgD(e),
arcA	hns	cmr	mdlA_mdlB	-0.90663	arcA(b), hns(g)
betI	rbsR	acrE_acrF	cmr	-0.90659	betI(c), rbsR(g)
cysB	flhD	emrK_emrY	cmr	-0.90659	cysB(g), flhD(e)
ada_alkB	csgD_csgE_csgF_csgG	emrA_emrB_emrR	cmr	-0.90641	ada(g), csgD(e)
csgD_csgE_csgF_csgG	rbsR	acrE_acrF	cmr	-0.9064	csgD(e), rbsR(g)
fis	tdcA_tdcB_tdcC_tdcD_tdcE_tdcF_tdcG	acrA_acrB	cmr	-0.90633	fis(b), tdcA(f)
cbl	fis	cmr	macB	-0.90615	fis(b)
adiY	emrR	cmr	macB	-0.90614	emrR(a)
arcA	fnr	emrA_emrB_emrR	cmr	-0.90614	arcA(b), fnr(b)
marA_marB_marR	nhaR	cmr	macB	-0.90603	marA(b), marR(b), nhaR(f)
fur	lexA	cmr	mdlA_mdlB	-0.90599	fur(f), lexA(d)
asnC	ihfA_pheS_pheT	cmr	mdlA_mdlB	-0.90589	ihfA(b)
fadR	iscR	cmr	mdtK	-0.90572	fadR(g), iscR(c)
modE	zntR	emrA_emrB_emrR	cmr	-0.90566	zntR(d)
cynR	emrR	emrK_emrY	cmr	-0.90563	emrR(a)
araC	fis	cmr	macB	-0.90559	araC(g), fis(b)
agaR	marA_marB_marR	cmr	mdlA_mdlB	-0.90552	agaR(g), marA(b), marR(b)
arcA	hyfR	emrA_emrB_emrR	cmr	-0.90547	arcA(b), hyfR(f)
envY_ompT	flhD	acrE_acrF	cmr	-0.90546	envY(e), flhD(e)
soxS	zraR_zraS	cmr	mdlA_mdlB	-0.90543	soxS(b), zraR(g)
cynR	flhD	emrA_emrB_emrR	cmr	-0.90541	flhD(e)
crp	norR	cmr	mdlA_mdlB	-0.90535	crp(b), norR(g)
emrR	envY_ompT	cmr	yojI	-0.9053	emrR(a), envY(e)
fadR	ihfA_pheS_pheT	mdtE_mdtF	cmr	-0.9053	fadR(g), ihfA(b)
emrR	exuR	cmr	mdlA_mdlB	-0.90522	emrR(a), exuR(g)
emrR	rhaR_rhaS	cmr	macB	-0.90504	emrR(a), ,
crp	rbsR	cmr	emrE_renD	-0.90503	crp(b), rbsR(g)
cueR	exuR	baeR_baeS_mdtA_mdtB_mdtC_mdtD	cmr	-0.90497	cueR(d), exuR(g)
gcvR	iscR	baeR_baeS_mdtA_mdtB_mdtC_mdtD	cmr	-0.90496	gcvR(g), iscR(c)
ompR	phoB_phoR	cmr	macB	-0.90484	ompR(e), phoB(f)
cueR	lexA	cmr	mdlA_mdlB	-0.90459	cueR(d), lexA(d)
exuR	ihfA_pheS_pheT	acrE_acrF	cmr	-0.90447	exuR(g), ihfA(b)
arcA	cspA	mdtE_mdtF	cmr	-0.90445	arcA(b), cspA(g)
envY_ompT	mtlR	acrE_acrF	cmr	-0.90444	envY(e), mtlR(g)
envY_ompT	galS	emrA_emrB_emrR	cmr	-0.9044	envY(e), galS(g)
ada_alkB	gadE	acrE_acrF	cmr	-0.90439	ada(g), gadE(d)
crp	mtlR	acrE_acrF	cmr	-0.90436	crp(b), mtlR(g)
alsR	ihfA_pheS_pheT	acrE_acrF	cmr	-0.90419	ihfA(b)
arcA	phoB_phoR	cmr	mdlA_mdlB	-0.90409	arcA(b), phoB(f)
csiR	fnr	acrE_acrF	cmr	-0.90409	csiR(g), fnr(b)
cysB	phoP_phoQ	acrA_acrB	cmr	-0.90406	cysB(g), phoP(a)
csgD_csgE_csgF_csgG	torR	baeR_baeS_mdtA_mdtB_mdtC_mdtD	cmr	-0.90401	csgD(e), torR(a,putative)
rob	zraR_zraS	emrK_emrY	cmr	-0.90394	rob(a), zraR(g)
hupA	ydeO	acrE_acrF	cmr	-0.90382	hupA(g), ydeO(d)
ada_alkB	envY_ompT	cmr	mdlA_mdlB	-0.90381	ada(g), envY(e)
rob	zraR_zraS	acrE_acrF	cmr	-0.9038	rob(a), zraR(g)
emrR	rhaR_rhaS	cmr	yojI	-0.90373	emrR(a), ,
hdfR	marA_marB_marR	cmr	emrE_renD	-0.90368	hdfR(g), marA(b), marR(b)
envY_ompT	gcvR	acrA_acrB	cmr	-0.90353	envY(e), gcvR(g)
chbR	zntR	cmr	mdlA_mdlB	-0.9035	chbR(f), zntR(d)
ebgR	emrR	cmr	mdtK	-0.90349	ebgR(g), emrR(a)
cusR_cusS	fnr	cmr	emrE_renD	-0.90337	fnr(b)
evgA_evgS	gadX	acrE_acrF	cmr	-0.90328	evgA(a), gadX(g)
envY_ompT	gadX	cmr	emrE_renD	-0.90327	envY(e), gadX(g)
ebgR	fis	cmr	macB	-0.90326	ebgR(g), fis(b)
fis	gatR_1	acrE_acrF	cmr	-0.90326	fis(b), ,
chbR	qseB	cmr	emrE_renD	-0.90322	chbR(f), qseB(e)
fis	oxyR	emrK_emrY	cmr	-0.90322	fis(b),
qseB	uxuR	baeR_baeS_mdtA_mdtB_mdtC_mdtD	cmr	-0.90299	qseB(e), uxuR(f)
ihfA_pheS_pheT	iscR	acrD	cmr	-0.90289	ihfA(b), iscR(c)
arcA	mtlR	emrK_emrY	cmr	-0.90271	arcA(b), mtlR(g)
malT	phoP_phoQ	mdtE_mdtF	cmr	-0.9023	malT(f), phoP(a)
iscR	zraR_zraS	emrK_emrY	cmr	-0.90228	iscR(c), zraR(g)
emrR	fucR	cmr	emrE_renD	-0.90227	emrR(a), fucR(g)
emrR	rcsB	cmr	macB	-0.90227	emrR(a), rcsB(g)
gadW	lexA	cmr	mdlA_mdlB	-0.90181	lexA(d)
crp	kdpE	emrA_emrB_emrR	cmr	-0.90179	crp(b), kdpE(f)
hyfR	ihfA_pheS_pheT	acrE_acrF	cmr	-0.90139	hyfR(f), ihfA(b)
fadR	iscR	cmr	yojI	-0.90136	fadR(g), iscR(c)
birA	fnr	acrE_acrF	cmr	-0.90135	fnr(b)
evgA_evgS	fadR	cmr	mdlA_mdlB	-0.90125	evgA(a), fadR(g)
phoB_phoR	soxS	acrD	cmr	-0.90122	phoB(f), soxS(b)
ada_alkB	cueR	emrK_emrY	cmr	-0.90121	ada(g), cueR(d)
chbR	flhD	acrD	cmr	-0.90118	chbR(f), flhD(e)
hupA	lexA	cmr	mdlA_mdlB	-0.90118	hupA(g), lexA(d)
soxS	zntR	emrA_emrB_emrR	cmr	-0.90116	soxS(b), zntR(d)
iscR	tdcA_tdcB_tdcC_tdcD_tdcE_tdcF_tdcG	emrA_emrB_emrR	cmr	-0.90106	iscR(c), tdcA(f)
cysB	ompR	acrA_acrB	cmr	-0.90087	cysB(g), ompR(e)
flhD	iclR	tolC	cmr	-0.90086	flhD(e), iclR(g)
betI	iscR	baeR_baeS_mdtA_mdtB_mdtC_mdtD	cmr	-0.90075	betI(c), iscR(c)
fis	zraR_zraS	emrA_emrB_emrR	cmr	-0.90075	fis(b), zraR(g)
araC	qseB	acrA_acrB	cmr	-0.9007	araC(g), qseB(e)
betI	mtlR	acrE_acrF	cmr	-0.90048	betI(c), mtlR(g)
cueR	soxS	baeR_baeS_mdtA_mdtB_mdtC_mdtD	cmr	-0.90044	cueR(d), soxS(b)
mngR	phoP_phoQ	emrK_emrY	cmr	-0.90044	mngR(g), phoP(a)
narL_narX	qseB	emrA_emrB_emrR	cmr	-0.90039	narL(g), qseB(e)
appY	ihfA_pheS_pheT	acrE_acrF	cmr	-0.90032	ihfA(b)
fis	phoB_phoR	cmr	macB	-0.90022	fis(b), phoB(f)
emrR	mhpR	cmr	msbA	-0.90016	emrR(a), mhpR(g)
mngR	zntR	emrK_emrY	cmr	-0.90015	mngR(g), zntR(d)
argP	phoB_phoR	cmr	macB	-0.90013	argP(d), phoB(f)
arcA	cueR	emrA_emrB_emrR	cmr	-0.90009	arcA(b), cueR(d)

## Sheet: emrABR
Regulator	Regulator	Target	Target	Classification	Evidence
ada_alkB	emrR	emrA_emrB_emrR	cmr	-0.98718	ada(g), emrR(a)
fis	gutM_gutQ_srlA_srlB_srlD_srlE_srlR	emrA_emrB_emrR	mdlA_mdlB	-0.98488	fis(b), gutM(g), srlR(f)
exuR	flhD	acrD	emrA_emrB_emrR	-0.98292	exuR(g), flhD(e)
evgA_evgS	gcvR	emrA_emrB_emrR	mdtK	-0.98189	evgA(a), gcvR(g)
ada_alkB	emrR	emrA_emrB_emrR	mdlA_mdlB	-0.98149	ada(g), emrR(a)
fis	gutM_gutQ_srlA_srlB_srlD_srlE_srlR	emrA_emrB_emrR	cmr	-0.98005	fis(b), gutM(g), srlR(f)
lctR	marA_marB_marR	emrA_emrB_emrR	cmr	-0.97859	lctR(g), marA(b), marR(b)
fis	norR	emrA_emrB_emrR	mdlA_mdlB	-0.97816	fis(b), norR(g)
lctR	lexA	emrA_emrB_emrR	cmr	-0.97743	lctR(g), lexA(d)
fis	mtlR	emrA_emrB_emrR	cmr	-0.97734	fis(b), mtlR(g)
fis	marA_marB_marR	emrA_emrB_emrR	mdlA_mdlB	-0.9773	fis(b), marA(b), marR(b)
fis	lexA	emrA_emrB_emrR	cmr	-0.97728	fis(b), lexA(d)
ihfA_pheS_pheT	iscR	emrA_emrB_emrR	emrK_emrY	-0.97677	ihfA(b), iscR(c)
fis	lexA	emrA_emrB_emrR	mdlA_mdlB	-0.97655	fis(b), lexA(d)
evgA_evgS	gcvR	emrA_emrB_emrR	yojI	-0.97609	evgA(a), gcvR(g)
araC	csgD_csgE_csgF_csgG	mdtE_mdtF	emrA_emrB_emrR	-0.97583	araC(g), csgD(e)
fis	marA_marB_marR	emrA_emrB_emrR	cmr	-0.97582	fis(b), marA(b), marR(b)
fis	flhD	emrA_emrB_emrR	mdlA_mdlB	-0.97521	fis(b), flhD(e)
fis	tdcA_tdcB_tdcC_tdcD_tdcE_tdcF_tdcG	emrA_emrB_emrR	cmr	-0.97495	fis(b), tdcA(f)
araC	qseB	mdtE_mdtF	emrA_emrB_emrR	-0.97455	araC(g), qseB(e)
fis	gadX	emrA_emrB_emrR	cmr	-0.97418	fis(b), gadX(g)
ada_alkB	fnr	emrA_emrB_emrR	mdlA_mdlB	-0.97389	ada(g), fnr(b)
ada_alkB	fnr	emrA_emrB_emrR	cmr	-0.97375	ada(g), fnr(b)
leuO	marA_marB_marR	emrA_emrB_emrR	mdlA_mdlB	-0.97329	leuO(g), marA(b), marR(b)
fis	galS	emrA_emrB_emrR	mdlA_mdlB	-0.97319	fis(b), galS(g)
fis	ihfA_pheS_pheT	emrA_emrB_emrR	mdlA_mdlB	-0.97315	fis(b), ihfA(b)
mlc	zntR	mdtE_mdtF	emrA_emrB_emrR	-0.97312	mlc(f), zntR(d)
hdfR	zntR	emrA_emrB_emrR	emrE_renD	-0.97299	hdfR(g), zntR(d)
chbR	flhD	acrD	emrA_emrB_emrR	-0.97268	chbR(f), flhD(e)
ada_alkB	lexA	emrA_emrB_emrR	cmr	-0.97253	ada(g), lexA(d)
atoC	emrR	emrA_emrB_emrR	mdlA_mdlB	-0.972	emrR(a)
fis	galS	emrA_emrB_emrR	cmr	-0.97188	fis(b), galS(g)
fis	gadX	emrA_emrB_emrR	mdlA_mdlB	-0.97061	fis(b), gadX(g)
fhlA_hypA_hypB_hypC_hypD_hypE	flhD	emrA_emrB_emrR	emrK_emrY	-0.9706	fhlA(g), flhD(e)
fis	nanR	acrE_acrF	emrA_emrB_emrR	-0.97051	fis(b), nanR(f)
fis	hyfR	acrE_acrF	emrA_emrB_emrR	-0.97034	fis(b), hyfR(f)
evgA_evgS	fnr	acrE_acrF	emrA_emrB_emrR	-0.97009	evgA(a), fnr(b)
fis	mtlR	emrA_emrB_emrR	mdlA_mdlB	-0.97	fis(b), mtlR(g)
iscR	mtlR	acrE_acrF	emrA_emrB_emrR	-0.96992	iscR(c), mtlR(g)
hdfR	zntR	mdtE_mdtF	emrA_emrB_emrR	-0.96984	hdfR(g), zntR(d)
atoC	fnr	emrA_emrB_emrR	mdlA_mdlB	-0.96978	fnr(b)
ada_alkB	marA_marB_marR	emrA_emrB_emrR	cmr	-0.96976	ada(g), marA(b), marR(b)
glcC	marA_marB_marR	emrA_emrB_emrR	cmr	-0.96931	glcC(g), marA(b), marR(b)
araC	zntR	mdtE_mdtF	emrA_emrB_emrR	-0.96924	araC(g), zntR(d)
fis	tyrR	acrE_acrF	emrA_emrB_emrR	-0.96919	fis(b), tyrR(f)
birA	iscR	emrA_emrB_emrR	emrK_emrY	-0.96918	iscR(c)
malT	qseB	mdtE_mdtF	emrA_emrB_emrR	-0.96906	malT(f), qseB(e)
purR	zntR	mdtE_mdtF	emrA_emrB_emrR	-0.96863	purR(g), zntR(d)
leuO	lexA	emrA_emrB_emrR	mdlA_mdlB	-0.96839	leuO(g), lexA(d)
araC	betI	mdtE_mdtF	emrA_emrB_emrR	-0.96827	araC(g), betI(c)
fis	paaX_paaY	acrE_acrF	emrA_emrB_emrR	-0.96794	fis(b), paaX(g)
evgA_evgS	gcvR	emrA_emrB_emrR	emrE_renD	-0.96776	evgA(a), gcvR(g)
fis	norR	emrA_emrB_emrR	cmr	-0.96766	fis(b), norR(g)
fis	nac	acrE_acrF	emrA_emrB_emrR	-0.96742	fis(b), nac(g)
hdfR	marA_marB_marR	emrA_emrB_emrR	cmr	-0.96659	hdfR(g), marA(b), marR(b)
cysB	fnr	acrE_acrF	emrA_emrB_emrR	-0.96651	cysB(g), fnr(b)
fis	kdpE	emrA_emrB_emrR	cmr	-0.96648	fis(b), kdpE(f)
ada_alkB	flhD	emrA_emrB_emrR	mdlA_mdlB	-0.9662	ada(g), flhD(e)
ihfA_pheS_pheT	iscR	emrA_emrB_emrR	emrE_renD	-0.96611	ihfA(b), iscR(c)
glcC	lexA	emrA_emrB_emrR	cmr	-0.96597	glcC(g), lexA(d)
evgA_evgS	zntR	emrA_emrB_emrR	mdtK	-0.96558	evgA(a), zntR(d)
atoC	flhD	emrA_emrB_emrR	mdlA_mdlB	-0.96552	flhD(e)
melR	qseB	emrA_emrB_emrR	emrE_renD	-0.96552	melR(g), qseB(e)
csiR	marA_marB_marR	emrA_emrB_emrR	cmr	-0.96538	csiR(g), marA(b), marR(b)
exuR	fnr	acrD	emrA_emrB_emrR	-0.96536	exuR(g), fnr(b)
evgA_evgS	fadR	acrE_acrF	emrA_emrB_emrR	-0.96495	evgA(a), fadR(g)
kdpE	soxS	emrA_emrB_emrR	mdlA_mdlB	-0.96471	kdpE(f), soxS(b)
deoR	fnr	emrA_emrB_emrR	mdlA_mdlB	-0.9647	deoR(g), fnr(b)
exuR	fnr	acrE_acrF	emrA_emrB_emrR	-0.96458	exuR(g), fnr(b)
ihfA_pheS_pheT	uidR	emrA_emrB_emrR	emrK_emrY	-0.96376	ihfA(b), uidR(g)
ihfA_pheS_pheT	uidR	emrA_emrB_emrR	emrE_renD	-0.96367	ihfA(b), uidR(g)
deoR	marA_marB_marR	emrA_emrB_emrR	cmr	-0.96361	deoR(g), marA(b), marR(b)
fis	treR	acrE_acrF	emrA_emrB_emrR	-0.9633	fis(b), treR(f)
deoR	ompR	acrE_acrF	emrA_emrB_emrR	-0.9632	deoR(g), ompR(e)
malI	marA_marB_marR	emrA_emrB_emrR	cmr	-0.96316	marA(b), marR(b)
emrR	hupA	emrA_emrB_emrR	emrE_renD	-0.96303	emrR(a), hupA(g)
deoR	emrR	emrA_emrB_emrR	mdlA_mdlB	-0.96294	deoR(g), emrR(a)
evgA_evgS	flhD	acrD	emrA_emrB_emrR	-0.96287	evgA(a), flhD(e)
fis	glnG	acrE_acrF	emrA_emrB_emrR	-0.96282	fis(b), glnG(g)
atoC	marA_marB_marR	emrA_emrB_emrR	cmr	-0.96277	marA(b), marR(b)
deoR	lexA	emrA_emrB_emrR	mdlA_mdlB	-0.96271	deoR(g), lexA(d)
fucR	marA_marB_marR	emrA_emrB_emrR	cmr	-0.96255	fucR(g), marA(b), marR(b)
alpA	fnr	emrA_emrB_emrR	mdlA_mdlB	-0.96249	alpA(g), fnr(b)
cysB	flhD	acrD	emrA_emrB_emrR	-0.96232	cysB(g), flhD(e)
fis	iclR	emrA_emrB_emrR	mdlA_mdlB	-0.9622	fis(b), iclR(g)
malT	zntR	mdtE_mdtF	emrA_emrB_emrR	-0.9622	malT(f), zntR(d)
evgA_evgS	iclR	acrE_acrF	emrA_emrB_emrR	-0.96201	evgA(a), iclR(g)
fhlA_hypA_hypB_hypC_hypD_hypE	flhD	emrA_emrB_emrR	mdlA_mdlB	-0.962	fhlA(g), flhD(e)
fhlA_hypA_hypB_hypC_hypD_hypE	flhD	emrA_emrB_emrR	emrE_renD	-0.96191	fhlA(g), flhD(e)
chbR	fnr	acrD	emrA_emrB_emrR	-0.96173	chbR(f), fnr(b)
crp	cadC	emrA_emrB_emrR	mdlA_mdlB	-0.96159	crp(b), cadC(g)
deoR	phoP_phoQ	acrE_acrF	emrA_emrB_emrR	-0.96157	deoR(g), phoP(a)
crp	cspE	emrA_emrB_emrR	mdlA_mdlB	-0.96156	crp(b),
fis	hns	emrA_emrB_emrR	cmr	-0.96138	fis(b), hns(g)
mngR	zntR	emrA_emrB_emrR	mdlA_mdlB	-0.9612	mngR(g), zntR(d)
ada_alkB	marA_marB_marR	emrA_emrB_emrR	mdlA_mdlB	-0.96073	ada(g), marA(b), marR(b)
fis	pdhR	acrE_acrF	emrA_emrB_emrR	-0.96069	fis(b), pdhR(g)
caiF	flhD	emrA_emrB_emrR	emrK_emrY	-0.96066	caiF(g), flhD(e)
fis	fruR	acrE_acrF	emrA_emrB_emrR	-0.96066	fis(b),
evgA_evgS	fadR	acrD	emrA_emrB_emrR	-0.96064	evgA(a), fadR(g)
dsdC	fnr	emrA_emrB_emrR	emrK_emrY	-0.96052	dsdC(g), fnr(b)
phoB_phoR	qseB	emrA_emrB_emrR	cmr	-0.96044	phoB(f), qseB(e)
araC	marA_marB_marR	emrA_emrB_emrR	cmr	-0.96043	araC(g), marA(b), marR(b)
fis	qseB	acrE_acrF	emrA_emrB_emrR	-0.96041	fis(b), qseB(e)
cueR	lysR	emrA_emrB_emrR	emrK_emrY	-0.96029	cueR(d), lysR(g)
csiR	emrR	emrA_emrB_emrR	cmr	-0.96021	csiR(g), emrR(a)
crp	cytR	emrA_emrB_emrR	mdlA_mdlB	-0.95989	crp(b), cytR(f)
fis	flhD	emrA_emrB_emrR	cmr	-0.95987	fis(b), flhD(e)
ada_alkB	fnr	emrA_emrB_emrR	emrK_emrY	-0.95965	ada(g), fnr(b)
fis	gadW	acrE_acrF	emrA_emrB_emrR	-0.95961	fis(b),
malT	phoP_phoQ	mdtE_mdtF	emrA_emrB_emrR	-0.95936	malT(f), phoP(a)
hdfR	zntR	emrA_emrB_emrR	emrK_emrY	-0.9592	hdfR(g), zntR(d)
deoR	lexA	emrA_emrB_emrR	cmr	-0.95919	deoR(g), lexA(d)
fis	gadE	acrE_acrF	emrA_emrB_emrR	-0.95908	fis(b), gadE(d)
leuO	marA_marB_marR	emrA_emrB_emrR	emrK_emrY	-0.95902	leuO(g), marA(b), marR(b)
exuR	flhD	acrE_acrF	emrA_emrB_emrR	-0.95894	exuR(g), flhD(e)
evgA_evgS	flhD	acrE_acrF	emrA_emrB_emrR	-0.9589	evgA(a), flhD(e)
asnC	fnr	emrA_emrB_emrR	emrK_emrY	-0.95883	fnr(b)
iscR	marA_marB_marR	acrE_acrF	emrA_emrB_emrR	-0.9588	iscR(c), marA(b), marR(b)
deoR	marA_marB_marR	emrA_emrB_emrR	mdlA_mdlB	-0.95867	deoR(g), marA(b), marR(b)
evgA_evgS	zntR	emrA_emrB_emrR	emrE_renD	-0.95865	evgA(a), zntR(d)
fis	hupA	emrA_emrB_emrR	cmr	-0.95858	fis(b), hupA(g)
emrR	zraR_zraS	emrA_emrB_emrR	emrE_renD	-0.95845	emrR(a), zraR(g)
chbR	csgD_csgE_csgF_csgG	emrA_emrB_emrR	mdlA_mdlB	-0.9582	chbR(f), csgD(e)
fis	leuO	acrE_acrF	emrA_emrB_emrR	-0.95812	fis(b), leuO(g)
crp	fnr	emrA_emrB_emrR	mdlA_mdlB	-0.95804	crp(b), fnr(b)
deoR	ihfA_pheS_pheT	emrA_emrB_emrR	mdlA_mdlB	-0.95798	deoR(g), ihfA(b)
kdpE	soxS	emrA_emrB_emrR	emrK_emrY	-0.9578	kdpE(f), soxS(b)
crp	gutM_gutQ_srlA_srlB_srlD_srlE_srlR	emrA_emrB_emrR	mdlA_mdlB	-0.95779	crp(b), gutM(g), srlR(f)
fis	hns	emrA_emrB_emrR	mdlA_mdlB	-0.95771	fis(b), hns(g)
atoC	lexA	emrA_emrB_emrR	cmr	-0.95768	lexA(d)
torR	zntR	emrA_emrB_emrR	mdlA_mdlB	-0.95767	torR(a,putative), zntR(d)
iscR	norR	emrA_emrB_emrR	mdlA_mdlB	-0.95738	iscR(c), norR(g)
emrR	phoB_phoR	emrA_emrB_emrR	emrE_renD	-0.95737	emrR(a), phoB(f)
alpA	emrR	emrA_emrB_emrR	mdlA_mdlB	-0.95697	alpA(g), emrR(a)
dsdC	flhD	emrA_emrB_emrR	emrK_emrY	-0.95692	dsdC(g), flhD(e)
arcA	cspA	acrE_acrF	emrA_emrB_emrR	-0.95688	arcA(b), cspA(g)
crp	cspA	acrE_acrF	emrA_emrB_emrR	-0.95686	crp(b), cspA(g)
crp	fadR	acrD	emrA_emrB_emrR	-0.95685	crp(b), fadR(g)
evgA_evgS	gcvR	emrA_emrB_emrR	emrK_emrY	-0.95669	evgA(a), gcvR(g)
cadC	flhD	acrA_acrB	emrA_emrB_emrR	-0.95663	cadC(g), flhD(e)
deoR	lrhA	acrE_acrF	emrA_emrB_emrR	-0.9563	deoR(g), lrhA(e)
cysB	slyA	acrA_acrB	emrA_emrB_emrR	-0.95615	cysB(g), slyA(c)
evgA_evgS	zur	emrA_emrB_emrR	mdtK	-0.95611	evgA(a), zur(f)
cspA	fis	emrA_emrB_emrR	macA	-0.95605	cspA(g), fis(b)
evgA_evgS	fadR	emrA_emrB_emrR	cmr	-0.95589	evgA(a), fadR(g)
atoC	fnr	emrA_emrB_emrR	emrK_emrY	-0.9556	fnr(b)
uidR	zntR	acrD	emrA_emrB_emrR	-0.95555	uidR(g), zntR(d)
evgA_evgS	gcvR	mdtE_mdtF	emrA_emrB_emrR	-0.95537	evgA(a), gcvR(g)
fis	iclR	emrA_emrB_emrR	emrK_emrY	-0.95535	fis(b), iclR(g)
evgA_evgS	lrp	emrA_emrB_emrR	emrK_emrY	-0.9553	evgA(a), lrp(f)
ilvY	marA_marB_marR	emrA_emrB_emrR	cmr	-0.95523	ilvY(g), marA(b), marR(b)
ilvY	lexA	acrE_acrF	emrA_emrB_emrR	-0.95508	ilvY(g), lexA(d)
deoR	flhD	emrA_emrB_emrR	mdlA_mdlB	-0.95502	deoR(g), flhD(e)
crp	fadR	acrE_acrF	emrA_emrB_emrR	-0.95497	crp(b), fadR(g)
cueR	iclR	emrA_emrB_emrR	mdtK	-0.95495	cueR(d), iclR(g)
atoC	ihfA_pheS_pheT	emrA_emrB_emrR	mdlA_mdlB	-0.95491	ihfA(b)
adiY	flhD	emrA_emrB_emrR	emrK_emrY	-0.95487	flhD(e)
iscR	lexA	acrE_acrF	emrA_emrB_emrR	-0.95477	iscR(c), lexA(d)
fis	ihfA_pheS_pheT	emrA_emrB_emrR	cmr	-0.95459	fis(b), ihfA(b)
atoC	marA_marB_marR	emrA_emrB_emrR	mdlA_mdlB	-0.95445	marA(b), marR(b)
birA	iscR	emrA_emrB_emrR	cmr	-0.95443	iscR(c)
cysB	fnr	acrD	emrA_emrB_emrR	-0.95438	cysB(g), fnr(b)
leuO	lexA	emrA_emrB_emrR	emrK_emrY	-0.95431	leuO(g), lexA(d)
envY_ompT	flhD	emrA_emrB_emrR	emrK_emrY	-0.95424	envY(e), flhD(e)
evgA_evgS	mtlR	emrA_emrB_emrR	cmr	-0.95419	evgA(a), mtlR(g)
mlc	ompR	mdtE_mdtF	emrA_emrB_emrR	-0.95417	mlc(f), ompR(e)
gcvA	ihfA_pheS_pheT	emrA_emrB_emrR	mdlA_mdlB	-0.95386	gcvA(g), ihfA(b)
crp	cpxR	emrA_emrB_emrR	emrE_renD	-0.95364	crp(b),
cysB	slyA	emrA_emrB_emrR	emrK_emrY	-0.95364	cysB(g), slyA(c)
fis	qseB	emrA_emrB_emrR	cmr	-0.95356	fis(b), qseB(e)
narL_narX	qseB	emrA_emrB_emrR	emrE_renD	-0.95328	narL(g), qseB(e)
ada_alkB	lexA	emrA_emrB_emrR	mdlA_mdlB	-0.95323	ada(g), lexA(d)
fadR	fis	emrA_emrB_emrR	msbA	-0.9532	fadR(g), fis(b)
chbR	csgD_csgE_csgF_csgG	emrA_emrB_emrR	emrE_renD	-0.95319	chbR(f), csgD(e)
dcuR_dcuS	flhD	emrA_emrB_emrR	emrK_emrY	-0.95292	flhD(e)
cspA	fis	emrA_emrB_emrR	macB	-0.95283	cspA(g), fis(b)
arcA	gadW	emrA_emrB_emrR	mdlA_mdlB	-0.95278	arcA(b),
asnC	flhD	emrA_emrB_emrR	emrK_emrY	-0.95273	flhD(e)
ada_alkB	flhD	emrA_emrB_emrR	cmr	-0.9527	ada(g), flhD(e)
phoB_phoR	slyA	emrA_emrB_emrR	cmr	-0.95269	phoB(f), slyA(c)
ada_alkB	cueR	acrE_acrF	emrA_emrB_emrR	-0.95267	ada(g), cueR(d)
envY_ompT	marA_marB_marR	emrA_emrB_emrR	cmr	-0.95252	envY(e), marA(b), marR(b)
cusR_cusS	flhD	emrA_emrB_emrR	emrK_emrY	-0.95245	flhD(e)
evgA_evgS	lrp	emrA_emrB_emrR	emrE_renD	-0.95239	evgA(a), lrp(f)
chbR	qseB	emrA_emrB_emrR	mdlA_mdlB	-0.95233	chbR(f), qseB(e)
fhlA_hypA_hypB_hypC_hypD_hypE	marA_marB_marR	emrA_emrB_emrR	mdlA_mdlB	-0.95199	fhlA(g), marA(b), marR(b)
deoR	fnr	mdtE_mdtF	emrA_emrB_emrR	-0.95195	deoR(g), fnr(b)
atoC	emrR	emrA_emrB_emrR	cmr	-0.95194	emrR(a)
melR	qseB	emrA_emrB_emrR	mdtK	-0.95193	melR(g), qseB(e)
gadE	iclR	emrA_emrB_emrR	mdtK	-0.95182	gadE(d), iclR(g)
envY_ompT	hns	emrA_emrB_emrR	mdlA_mdlB	-0.95181	envY(e), hns(g)
alsR	fnr	emrA_emrB_emrR	emrE_renD	-0.95171	fnr(b)
chbR	slyA	emrA_emrB_emrR	mdlA_mdlB	-0.95171	chbR(f), slyA(c)
cysB	flhD	acrE_acrF	emrA_emrB_emrR	-0.95163	cysB(g), flhD(e)
fnr	uidR	emrA_emrB_emrR	macA	-0.9515	fnr(b), uidR(g)
evgA_evgS	mtlR	acrE_acrF	emrA_emrB_emrR	-0.95138	evgA(a), mtlR(g)
fis	nagC	acrE_acrF	emrA_emrB_emrR	-0.9513	fis(b), nagC(f)
csgD_csgE_csgF_csgG	iscR	baeR_baeS_mdtA_mdtB_mdtC_mdtD	emrA_emrB_emrR	-0.95102	csgD(e), iscR(c)
cynR	emrR	emrA_emrB_emrR	mdlA_mdlB	-0.95097	emrR(a)
soxS	tdcR	emrA_emrB_emrR	cmr	-0.95094	soxS(b), tdcR(f)
cueR	fadR	emrA_emrB_emrR	emrK_emrY	-0.95093	cueR(d), fadR(g)
cysB	marA_marB_marR	emrA_emrB_emrR	mdlA_mdlB	-0.95092	cysB(g), marA(b), marR(b)
appY	flhD	emrA_emrB_emrR	emrK_emrY	-0.95086	flhD(e)
cadC	fnr	acrA_acrB	emrA_emrB_emrR	-0.95062	cadC(g), fnr(b)
ada_alkB	qseB	acrE_acrF	emrA_emrB_emrR	-0.95058	ada(g), qseB(e)
kdpE	rob	emrA_emrB_emrR	mdlA_mdlB	-0.95049	kdpE(f), rob(a)
mlc	qseB	mdtE_mdtF	emrA_emrB_emrR	-0.9501	mlc(f), qseB(e)
crp	iclR	acrE_acrF	emrA_emrB_emrR	-0.94988	crp(b), iclR(g)
ihfA_pheS_pheT	uidR	emrA_emrB_emrR	cmr	-0.94984	ihfA(b), uidR(g)
fis	flhD	emrA_emrB_emrR	emrE_renD	-0.94976	fis(b), flhD(e)
evgA_evgS	zur	emrA_emrB_emrR	emrK_emrY	-0.94969	evgA(a), zur(f)
evgA_evgS	qseB	emrA_emrB_emrR	emrE_renD	-0.94966	evgA(a), qseB(e)
araC	fnr	emrA_emrB_emrR	emrE_renD	-0.94951	araC(g), fnr(b)
argP	fadR	emrA_emrB_emrR	emrK_emrY	-0.94935	argP(d), fadR(g)
ihfA_pheS_pheT	iclR	mdtE_mdtF	emrA_emrB_emrR	-0.94923	ihfA(b), iclR(g)
soxS	tdcA_tdcB_tdcC_tdcD_tdcE_tdcF_tdcG	acrD	emrA_emrB_emrR	-0.94888	soxS(b), tdcA(f)
argR	flhD	emrA_emrB_emrR	emrK_emrY	-0.94874	argR(g), flhD(e)
ada_alkB	csgD_csgE_csgF_csgG	acrE_acrF	emrA_emrB_emrR	-0.94868	ada(g), csgD(e)
crp	galS	emrA_emrB_emrR	mdlA_mdlB	-0.94867	crp(b), galS(g)
hyfR	marA_marB_marR	emrA_emrB_emrR	emrK_emrY	-0.94863	hyfR(f), marA(b), marR(b)
cynR	emrR	emrA_emrB_emrR	cmr	-0.94859	emrR(a)
ada_alkB	fnr	emrA_emrB_emrR	emrE_renD	-0.94853	ada(g), fnr(b)
arcA	galR	emrA_emrB_emrR	cmr	-0.94846	arcA(b), galR(g)
ihfA_pheS_pheT	norR	emrA_emrB_emrR	emrE_renD	-0.94829	ihfA(b), norR(g)
narL_narX	qseB	emrA_emrB_emrR	emrK_emrY	-0.94824	narL(g), qseB(e)
envY_ompT	fnr	emrA_emrB_emrR	emrK_emrY	-0.94806	envY(e), fnr(b)
cspA	fis	emrA_emrB_emrR	yojI	-0.94802	cspA(g), fis(b)
deoR	flhD	mdtE_mdtF	emrA_emrB_emrR	-0.94786	deoR(g), flhD(e)
alpA	flhD	emrA_emrB_emrR	mdlA_mdlB	-0.94781	alpA(g), flhD(e)
evgA_evgS	zur	emrA_emrB_emrR	emrE_renD	-0.94772	evgA(a), zur(f)
fucR	lexA	emrA_emrB_emrR	cmr	-0.94772	fucR(g), lexA(d)
fis	tdcA_tdcB_tdcC_tdcD_tdcE_tdcF_tdcG	emrA_emrB_emrR	mdlA_mdlB	-0.9477	fis(b), tdcA(f)
fadR	iscR	emrA_emrB_emrR	msbA	-0.94752	fadR(g), iscR(c)
alpA	marA_marB_marR	emrA_emrB_emrR	cmr	-0.94735	alpA(g), marA(b), marR(b)
cspA	iscR	emrA_emrB_emrR	macA	-0.94729	cspA(g), iscR(c)
ihfA_pheS_pheT	iscR	emrA_emrB_emrR	cmr	-0.94729	ihfA(b), iscR(c)
hdfR	ompR	emrA_emrB_emrR	emrE_renD	-0.94708	hdfR(g), ompR(e)
crp	zur	emrA_emrB_emrR	emrE_renD	-0.947	crp(b), zur(f)
evgA_evgS	glnG	emrA_emrB_emrR	mdtK	-0.9468	evgA(a), glnG(g)
envY_ompT	lysR	emrA_emrB_emrR	emrK_emrY	-0.94668	envY(e), lysR(g)
agaR	flhD	emrA_emrB_emrR	emrK_emrY	-0.94667	agaR(g), flhD(e)
cspA	fis	emrA_emrB_emrR	msbA	-0.94645	cspA(g), fis(b)
fis	iclR	emrA_emrB_emrR	cmr	-0.9464	fis(b), iclR(g)
csiR	lexA	emrA_emrB_emrR	cmr	-0.94635	csiR(g), lexA(d)
mngR	ompR	emrA_emrB_emrR	cmr	-0.94631	mngR(g), ompR(e)
araC	lexA	emrA_emrB_emrR	cmr	-0.94625	araC(g), lexA(d)
ada_alkB	zntR	acrE_acrF	emrA_emrB_emrR	-0.94616	ada(g), zntR(d)
crp	zur	emrA_emrB_emrR	mdlA_mdlB	-0.94574	crp(b), zur(f)
arcA	fadR	mdtE_mdtF	emrA_emrB_emrR	-0.94566	arcA(b), fadR(g)
fhlA_hypA_hypB_hypC_hypD_hypE	marA_marB_marR	emrA_emrB_emrR	emrK_emrY	-0.94565	fhlA(g), marA(b), marR(b)
iscR	qseB	emrA_emrB_emrR	mdlA_mdlB	-0.94554	iscR(c), qseB(e)
cynR	flhD	emrA_emrB_emrR	mdlA_mdlB	-0.94534	flhD(e)
evgA_evgS	gadW	emrA_emrB_emrR	mdtK	-0.94534	evgA(a),
fnr	ulaR	emrA_emrB_emrR	macA	-0.94525	fnr(b), ulaR(g)
gadE	lysR	emrA_emrB_emrR	emrK_emrY	-0.94518	gadE(d), lysR(g)
lctR	marA_marB_marR	emrA_emrB_emrR	mdlA_mdlB	-0.94478	lctR(g), marA(b), marR(b)
ada_alkB	ihfA_pheS_pheT	emrA_emrB_emrR	mdlA_mdlB	-0.94464	ada(g), ihfA(b)
birA	lrhA	emrA_emrB_emrR	mdlA_mdlB	-0.94464	lrhA(e)
fnr	fis	emrA_emrB_emrR	macA	-0.94462	fnr(b), fis(b)
ompR	pspF	emrA_emrB_emrR	emrK_emrY	-0.94462	ompR(e), pspF(g)
nikR	qseB	emrA_emrB_emrR	emrE_renD	-0.9444	nikR(f), qseB(e)
evgA_evgS	zntR	emrA_emrB_emrR	emrK_emrY	-0.94423	evgA(a), zntR(d)
argP	lysR	emrA_emrB_emrR	emrK_emrY	-0.94408	argP(d), lysR(g)
fnr	zraR_zraS	emrA_emrB_emrR	macA	-0.94396	fnr(b), zraR(g)
crp	fnr	acrE_acrF	emrA_emrB_emrR	-0.94374	crp(b), fnr(b)
crp	kdpE	emrA_emrB_emrR	mdlA_mdlB	-0.9437	crp(b), kdpE(f)
argP	flhD	emrA_emrB_emrR	emrK_emrY	-0.94369	argP(d), flhD(e)
cueR	deoR	baeR_baeS_mdtA_mdtB_mdtC_mdtD	emrA_emrB_emrR	-0.94365	cueR(d), deoR(g)
ada_alkB	flhD	emrA_emrB_emrR	emrK_emrY	-0.94355	ada(g), flhD(e)
cysB	emrR	emrA_emrB_emrR	mdlA_mdlB	-0.94343	cysB(g), emrR(a)
evgA_evgS	fnr	acrD	emrA_emrB_emrR	-0.9433	evgA(a), fnr(b)
fhlA_hypA_hypB_hypC_hypD_hypE	lexA	emrA_emrB_emrR	mdlA_mdlB	-0.94318	fhlA(g), lexA(d)
uhpA_uhpB_uhpC	zntR	acrD	emrA_emrB_emrR	-0.94316	uhpA(f), zntR(d)
araC	envY_ompT	mdtE_mdtF	emrA_emrB_emrR	-0.9431	araC(g), envY(e)
nhaR	qseB	tolC	emrA_emrB_emrR	-0.94308	nhaR(f), qseB(e)
caiF	fnr	emrA_emrB_emrR	emrK_emrY	-0.94299	caiF(g), fnr(b)
soxS	trpR	emrA_emrB_emrR	mdlA_mdlB	-0.94287	soxS(b), trpR(f)
caiF	flhD	emrA_emrB_emrR	emrE_renD	-0.94285	caiF(g), flhD(e)
soxS	zur	emrA_emrB_emrR	mdlA_mdlB	-0.94282	soxS(b), zur(f)
evgA_evgS	gadX	acrE_acrF	emrA_emrB_emrR	-0.94272	evgA(a), gadX(g)
hdfR	zntR	emrA_emrB_emrR	mdtK	-0.94269	hdfR(g), zntR(d)
argP	fnr	emrA_emrB_emrR	emrE_renD	-0.94256	argP(d), fnr(b)
ada_alkB	betI	acrE_acrF	emrA_emrB_emrR	-0.94254	ada(g), betI(c)
crp	flhD	emrA_emrB_emrR	mdlA_mdlB	-0.94253	crp(b), flhD(e)
atoC	fnr	emrA_emrB_emrR	cmr	-0.94236	fnr(b)
cspE	lrhA	emrA_emrB_emrR	cmr	-0.9423	lrhA(e)
mngR	zntR	emrA_emrB_emrR	cmr	-0.94215	mngR(g), zntR(d)
hdfR	qseB	emrA_emrB_emrR	emrE_renD	-0.94213	hdfR(g), qseB(e)
fucR	marA_marB_marR	emrA_emrB_emrR	mdlA_mdlB	-0.94211	fucR(g), marA(b), marR(b)
atoC	lexA	emrA_emrB_emrR	mdlA_mdlB	-0.94207	lexA(d)
fis	galS	emrA_emrB_emrR	emrE_renD	-0.942	fis(b), galS(g)
dnaA_dnaN_recF	fis	emrA_emrB_emrR	emrE_renD	-0.94184	dnaA(g), fis(b)
ada_alkB	emrR	emrA_emrB_emrR	emrK_emrY	-0.94183	ada(g), emrR(a)
gntR	soxS	baeR_baeS_mdtA_mdtB_mdtC_mdtD	emrA_emrB_emrR	-0.94179	soxS(b)
dsdC	flhD	emrA_emrB_emrR	emrE_renD	-0.94167	dsdC(g), flhD(e)
cysB	slyA	emrA_emrB_emrR	emrE_renD	-0.94157	cysB(g), slyA(c)
galR	zntR	emrA_emrB_emrR	mdlA_mdlB	-0.94141	galR(g), zntR(d)
ilvY	marA_marB_marR	acrE_acrF	emrA_emrB_emrR	-0.94135	ilvY(g), marA(b), marR(b)
argP	flhD	emrA_emrB_emrR	emrE_renD	-0.94134	argP(d), flhD(e)
evgA_evgS	iclR	acrD	emrA_emrB_emrR	-0.94124	evgA(a), iclR(g)
fis	kdpE	emrA_emrB_emrR	mdlA_mdlB	-0.94113	fis(b), kdpE(f)
kdpE	soxS	emrA_emrB_emrR	emrE_renD	-0.9411	kdpE(f), soxS(b)
fadR	fis	emrA_emrB_emrR	yojI	-0.94105	fadR(g), fis(b)
fis	gadX	emrA_emrB_emrR	emrK_emrY	-0.94094	fis(b), gadX(g)
chbR	slyA	emrA_emrB_emrR	emrK_emrY	-0.94087	chbR(f), slyA(c)
ihfA_pheS_pheT	iscR	acrE_acrF	emrA_emrB_emrR	-0.9407	ihfA(b), iscR(c)
exuR	flhD	emrA_emrB_emrR	emrK_emrY	-0.94069	exuR(g), flhD(e)
evgA_evgS	qseB	emrA_emrB_emrR	emrK_emrY	-0.94068	evgA(a), qseB(e)
evgA_evgS	norR	acrE_acrF	emrA_emrB_emrR	-0.94067	evgA(a), norR(g)
hdfR	ihfA_pheS_pheT	acrE_acrF	emrA_emrB_emrR	-0.94066	hdfR(g), ihfA(b)
soxS	tdcR	emrA_emrB_emrR	mdlA_mdlB	-0.94065	soxS(b), tdcR(f)
chbR	csgD_csgE_csgF_csgG	emrA_emrB_emrR	emrK_emrY	-0.94058	chbR(f), csgD(e)
fhlA_hypA_hypB_hypC_hypD_hypE	lexA	emrA_emrB_emrR	emrK_emrY	-0.94055	fhlA(g), lexA(d)
envY_ompT	iclR	emrA_emrB_emrR	emrK_emrY	-0.94041	envY(e), iclR(g)
gatR_1	lexA	emrA_emrB_emrR	cmr	-0.94017	lexA(d)
cysB	emrR	acrE_acrF	emrA_emrB_emrR	-0.94013	cysB(g), emrR(a)
slyA	xylR	mdtE_mdtF	emrA_emrB_emrR	-0.94002	slyA(c), xylR(g)
leuO	marA_marB_marR	emrA_emrB_emrR	cmr	-0.93975	leuO(g), marA(b), marR(b)
araC	fnr	mdtE_mdtF	emrA_emrB_emrR	-0.93969	araC(g), fnr(b)
birA	iscR	emrA_emrB_emrR	emrE_renD	-0.93962	iscR(c)
deoR	zntR	acrE_acrF	emrA_emrB_emrR	-0.93953	deoR(g), zntR(d)
evgA_evgS	kdpE	emrA_emrB_emrR	mdlA_mdlB	-0.93942	evgA(a), kdpE(f)
narL_narX	soxS	baeR_baeS_mdtA_mdtB_mdtC_mdtD	emrA_emrB_emrR	-0.93942	narL(g), soxS(b)
iscR	norR	acrE_acrF	emrA_emrB_emrR	-0.93941	iscR(c), norR(g)
arcA	tyrR	emrA_emrB_emrR	mdlA_mdlB	-0.93936	arcA(b), tyrR(f)
emrR	fis	emrA_emrB_emrR	emrE_renD	-0.93934	emrR(a), fis(b)
fis	flhD	emrA_emrB_emrR	emrK_emrY	-0.9393	fis(b), flhD(e)
emrR	lctR	emrA_emrB_emrR	emrE_renD	-0.93926	emrR(a), lctR(g)
argP	cspE	emrA_emrB_emrR	emrE_renD	-0.93918	argP(d),
deoR	emrR	emrA_emrB_emrR	cmr	-0.93918	deoR(g), emrR(a)
fis	gadX	emrA_emrB_emrR	emrE_renD	-0.93917	fis(b), gadX(g)
fis	lysR	emrA_emrB_emrR	cmr	-0.93916	fis(b), lysR(g)
arcA	fadR	acrD	emrA_emrB_emrR	-0.93915	arcA(b), fadR(g)
dsdC	fnr	emrA_emrB_emrR	emrE_renD	-0.93911	dsdC(g), fnr(b)
narL_narX	qseB	emrA_emrB_emrR	mdtK	-0.93905	narL(g), qseB(e)
fhlA_hypA_hypB_hypC_hypD_hypE	marA_marB_marR	emrA_emrB_emrR	emrE_renD	-0.93902	fhlA(g), marA(b), marR(b)
fis	qseB	emrA_emrB_emrR	emrK_emrY	-0.93897	fis(b), qseB(e)
arcA	fadR	acrE_acrF	emrA_emrB_emrR	-0.93884	arcA(b), fadR(g)
fabR	fis	mdtE_mdtF	emrA_emrB_emrR	-0.93873	fabR(g), fis(b)
nikR	qseB	emrA_emrB_emrR	mdtK	-0.9386	nikR(f), qseB(e)
envY_ompT	gutM_gutQ_srlA_srlB_srlD_srlE_srlR	emrA_emrB_emrR	mdlA_mdlB	-0.93845	envY(e), gutM(g), srlR(f)
ada_alkB	ihfA_pheS_pheT	emrA_emrB_emrR	cmr	-0.93832	ada(g), ihfA(b)
mlc	slyA	acrA_acrB	emrA_emrB_emrR	-0.9383	mlc(f), slyA(c)
crp	flhD	acrD	emrA_emrB_emrR	-0.93828	crp(b), flhD(e)
emrR	phoB_phoR	emrA_emrB_emrR	emrK_emrY	-0.93812	emrR(a), phoB(f)
mlc	zntR	acrD	emrA_emrB_emrR	-0.93798	mlc(f), zntR(d)
ebgR	flhD	emrA_emrB_emrR	emrK_emrY	-0.93796	ebgR(g), flhD(e)
envY_ompT	flhD	emrA_emrB_emrR	emrE_renD	-0.93787	envY(e), flhD(e)
asnC	flhD	emrA_emrB_emrR	emrE_renD	-0.93785	flhD(e)
argR	flhD	emrA_emrB_emrR	emrE_renD	-0.93784	argR(g), flhD(e)
fnr	rob	emrA_emrB_emrR	yojI	-0.93783	fnr(b), rob(a)
caiF	fnr	emrA_emrB_emrR	emrE_renD	-0.93774	caiF(g), fnr(b)
exuR	flhD	emrA_emrB_emrR	emrE_renD	-0.9376	exuR(g), flhD(e)
chbR	qseB	emrA_emrB_emrR	emrE_renD	-0.93757	chbR(f), qseB(e)
cspA	iscR	emrA_emrB_emrR	msbA	-0.93757	cspA(g), iscR(c)
cysB	rob	acrA_acrB	emrA_emrB_emrR	-0.93754	cysB(g), rob(a)
argP	cspA	emrA_emrB_emrR	emrK_emrY	-0.93753	argP(d), cspA(g)
ihfA_pheS_pheT	iclR	tolC	emrA_emrB_emrR	-0.93742	ihfA(b), iclR(g)
crp	mtlR	acrE_acrF	emrA_emrB_emrR	-0.93736	crp(b), mtlR(g)
cbl	flhD	emrA_emrB_emrR	emrK_emrY	-0.93725	flhD(e)
deoR	qseB	emrA_emrB_emrR	emrK_emrY	-0.93724	deoR(g), qseB(e)
emrR	iclR	tolC	emrA_emrB_emrR	-0.93723	emrR(a), iclR(g)
hdfR	lexA	acrE_acrF	emrA_emrB_emrR	-0.93722	hdfR(g), lexA(d)
fis	marA_marB_marR	emrA_emrB_emrR	emrE_renD	-0.93706	fis(b), marA(b), marR(b)
arcA	lexA	emrA_emrB_emrR	cmr	-0.93703	arcA(b), lexA(d)
arcA	dnaA_dnaN_recF	acrE_acrF	emrA_emrB_emrR	-0.93699	arcA(b), dnaA(g)
dsdC	emrR	emrA_emrB_emrR	emrK_emrY	-0.93699	dsdC(g), emrR(a)
exuR	marA_marB_marR	emrA_emrB_emrR	cmr	-0.93697	exuR(g), marA(b), marR(b)
emrR	lctR	acrE_acrF	emrA_emrB_emrR	-0.93689	emrR(a), lctR(g)
fnr	fis	emrA_emrB_emrR	msbA	-0.93685	fnr(b), fis(b)
evgA_evgS	gcvR	emrA_emrB_emrR	macB	-0.93678	evgA(a), gcvR(g)
ilvY	lexA	emrA_emrB_emrR	cmr	-0.93675	ilvY(g), lexA(d)
csgD_csgE_csgF_csgG	envY_ompT	baeR_baeS_mdtA_mdtB_mdtC_mdtD	emrA_emrB_emrR	-0.93664	csgD(e), envY(e)
fadR	fis	emrA_emrB_emrR	macB	-0.93648	fadR(g), fis(b)
chbR	ihfA_pheS_pheT	acrD	emrA_emrB_emrR	-0.93645	chbR(f), ihfA(b)
fnr	rob	emrA_emrB_emrR	macB	-0.93643	fnr(b), rob(a)
fhlA_hypA_hypB_hypC_hypD_hypE	ihfA_pheS_pheT	emrA_emrB_emrR	mdlA_mdlB	-0.93632	fhlA(g), ihfA(b)
adiY	emrR	emrA_emrB_emrR	mdlA_mdlB	-0.93626	emrR(a)
cusR_cusS	flhD	emrA_emrB_emrR	emrE_renD	-0.93624	flhD(e)
iscR	kdpE	emrA_emrB_emrR	cmr	-0.93619	iscR(c), kdpE(f)
csgD_csgE_csgF_csgG	lysR	emrA_emrB_emrR	macB	-0.93616	csgD(e), lysR(g)
evgA_evgS	zntR	mdtE_mdtF	emrA_emrB_emrR	-0.93614	evgA(a), zntR(d)
adiY	fnr	emrA_emrB_emrR	emrK_emrY	-0.9361	fnr(b)
cueR	flhD	emrA_emrB_emrR	emrK_emrY	-0.93608	cueR(d), flhD(e)
appY	fnr	emrA_emrB_emrR	emrK_emrY	-0.93606	fnr(b)
fis	zntR	acrE_acrF	emrA_emrB_emrR	-0.93585	fis(b), zntR(d)
gatR_1	ihfA_pheS_pheT	emrA_emrB_emrR	mdlA_mdlB	-0.93564	ihfA(b)
soxS	tdcA_tdcB_tdcC_tdcD_tdcE_tdcF_tdcG	acrE_acrF	emrA_emrB_emrR	-0.93562	soxS(b), tdcA(f)
fis	nadR	acrE_acrF	emrA_emrB_emrR	-0.93559	fis(b), nadR(g)
evgA_evgS	zntR	emrA_emrB_emrR	yojI	-0.93557	evgA(a), zntR(d)
araC	flhD	emrA_emrB_emrR	emrE_renD	-0.93554	araC(g), flhD(e)
argP	cspA	emrA_emrB_emrR	emrE_renD	-0.93544	argP(d), cspA(g)
arcA	flhD	acrA_acrB	emrA_emrB_emrR	-0.93542	arcA(b), flhD(e)
alpA	ihfA_pheS_pheT	emrA_emrB_emrR	mdlA_mdlB	-0.93536	alpA(g), ihfA(b)
fadR	iscR	emrA_emrB_emrR	macB	-0.9352	fadR(g), iscR(c)
emrR	phoB_phoR	emrA_emrB_emrR	macB	-0.93518	emrR(a), phoB(f)
crp	narP	emrA_emrB_emrR	emrE_renD	-0.93511	crp(b), narP(g)
ada_alkB	flhD	emrA_emrB_emrR	emrE_renD	-0.93509	ada(g), flhD(e)
cynR	lexA	emrA_emrB_emrR	cmr	-0.93502	lexA(d)
arcA	iclR	acrE_acrF	emrA_emrB_emrR	-0.93501	arcA(b), iclR(g)
cynR	marA_marB_marR	emrA_emrB_emrR	mdlA_mdlB	-0.935	marA(b), marR(b)
deoR	fnr	emrA_emrB_emrR	emrK_emrY	-0.9349	deoR(g), fnr(b)
deoR	fnr	emrA_emrB_emrR	cmr	-0.93489	deoR(g), fnr(b)
fis	oxyR	acrE_acrF	emrA_emrB_emrR	-0.9348	fis(b),
nikR	soxS	baeR_baeS_mdtA_mdtB_mdtC_mdtD	emrA_emrB_emrR	-0.93479	nikR(f), soxS(b)
fis	ompR	acrE_acrF	emrA_emrB_emrR	-0.93476	fis(b), ompR(e)
phoB_phoR	zntR	emrA_emrB_emrR	cmr	-0.93455	phoB(f), zntR(d)
alsR	flhD	emrA_emrB_emrR	emrE_renD	-0.93451	flhD(e)
gcvA	lexA	emrA_emrB_emrR	mdlA_mdlB	-0.93445	gcvA(g), lexA(d)
cusR_cusS	fnr	emrA_emrB_emrR	emrE_renD	-0.93438	fnr(b)
fnr	zraR_zraS	emrA_emrB_emrR	yojI	-0.93428	fnr(b), zraR(g)
fis	rbsR	emrA_emrB_emrR	cmr	-0.93421	fis(b), rbsR(g)
arcA	gadW	emrA_emrB_emrR	cmr	-0.93391	arcA(b),
chbR	fnr	emrA_emrB_emrR	mdlA_mdlB	-0.93382	chbR(f), fnr(b)
argP	cytR	emrA_emrB_emrR	emrK_emrY	-0.93381	argP(d), cytR(f)
ebgR	flhD	emrA_emrB_emrR	emrE_renD	-0.93381	ebgR(g), flhD(e)
crp	dnaA_dnaN_recF	acrE_acrF	emrA_emrB_emrR	-0.93379	crp(b), dnaA(g)
hdfR	qseB	mdtE_mdtF	emrA_emrB_emrR	-0.93379	hdfR(g), qseB(e)
crp	cspA	acrD	emrA_emrB_emrR	-0.93372	crp(b), cspA(g)
asnC	fnr	emrA_emrB_emrR	emrE_renD	-0.9336	fnr(b)
fnr	uidR	emrA_emrB_emrR	msbA	-0.9336	fnr(b), uidR(g)
birA	iscR	emrA_emrB_emrR	mdlA_mdlB	-0.93352	iscR(c)
fis	qseB	emrA_emrB_emrR	mdlA_mdlB	-0.93347	fis(b), qseB(e)
araC	argP	mdtE_mdtF	emrA_emrB_emrR	-0.93333	araC(g), argP(d)
alpA	flhD	mdtE_mdtF	emrA_emrB_emrR	-0.93332	alpA(g), flhD(e)
atoC	flhD	emrA_emrB_emrR	emrE_renD	-0.9333	flhD(e)
crp	qseB	emrA_emrB_emrR	emrE_renD	-0.93322	crp(b), qseB(e)
fis	iclR	emrA_emrB_emrR	mdtK	-0.93315	fis(b), iclR(g)
arcA	nagC	emrA_emrB_emrR	cmr	-0.93314	arcA(b), nagC(f)
arcA	tyrR	emrA_emrB_emrR	cmr	-0.93306	arcA(b), tyrR(f)
birA	iscR	emrA_emrB_emrR	yojI	-0.93292	iscR(c)
fnr	phoB_phoR	emrA_emrB_emrR	macA	-0.93289	fnr(b), phoB(f)
ada_alkB	qseB	emrA_emrB_emrR	cmr	-0.93284	ada(g), qseB(e)
galR	zntR	acrD	emrA_emrB_emrR	-0.93284	galR(g), zntR(d)
envY_ompT	pspF	emrA_emrB_emrR	emrK_emrY	-0.93278	envY(e), pspF(g)
argP	cspE	emrA_emrB_emrR	emrK_emrY	-0.93275	argP(d),
csgD_csgE_csgF_csgG	rcsB	baeR_baeS_mdtA_mdtB_mdtC_mdtD	emrA_emrB_emrR	-0.93274	csgD(e), rcsB(g)
cynR	fnr	emrA_emrB_emrR	mdlA_mdlB	-0.9327	fnr(b)
nhaR	zntR	tolC	emrA_emrB_emrR	-0.9327	nhaR(f), zntR(d)
crp	csgD_csgE_csgF_csgG	emrA_emrB_emrR	emrE_renD	-0.93259	crp(b), csgD(e)
crp	fadR	emrA_emrB_emrR	emrK_emrY	-0.93257	crp(b), fadR(g)
csgD_csgE_csgF_csgG	nhaR	baeR_baeS_mdtA_mdtB_mdtC_mdtD	emrA_emrB_emrR	-0.93256	csgD(e), nhaR(f)
torR	zntR	emrA_emrB_emrR	cmr	-0.93248	torR(a,putative), zntR(d)
deoR	fnr	emrA_emrB_emrR	emrE_renD	-0.93244	deoR(g), fnr(b)
chbR	emrR	acrE_acrF	emrA_emrB_emrR	-0.93235	chbR(f), emrR(a)
ebgR	fnr	emrA_emrB_emrR	emrE_renD	-0.93226	ebgR(g), fnr(b)
kdpE	rob	emrA_emrB_emrR	emrE_renD	-0.93224	kdpE(f), rob(a)
cpxR	fnr	emrA_emrB_emrR	emrK_emrY	-0.93222	fnr(b)
birA	iscR	emrA_emrB_emrR	msbA	-0.93214	iscR(c)
envY_ompT	fnr	emrA_emrB_emrR	emrE_renD	-0.93209	envY(e), fnr(b)
birA	lrhA	emrA_emrB_emrR	cmr	-0.93206	lrhA(e)
galR	lexA	acrE_acrF	emrA_emrB_emrR	-0.93205	galR(g), lexA(d)
ompR	tdcA_tdcB_tdcC_tdcD_tdcE_tdcF_tdcG	emrA_emrB_emrR	emrK_emrY	-0.93205	ompR(e), tdcA(f)
chbR	qseB	emrA_emrB_emrR	cmr	-0.93204	chbR(f), qseB(e)
arcA	fnr	acrE_acrF	emrA_emrB_emrR	-0.93203	arcA(b), fnr(b)
crp	hns	emrA_emrB_emrR	mdlA_mdlB	-0.93202	crp(b), hns(g)
mngR	ompR	emrA_emrB_emrR	mdlA_mdlB	-0.93194	mngR(g), ompR(e)
envY_ompT	fadR	emrA_emrB_emrR	emrK_emrY	-0.9319	envY(e), fadR(g)
csgD_csgE_csgF_csgG	idnR	baeR_baeS_mdtA_mdtB_mdtC_mdtD	emrA_emrB_emrR	-0.93187	csgD(e), idnR(g)
xylR	zntR	mdtE_mdtF	emrA_emrB_emrR	-0.93165	xylR(g), zntR(d)
fnr	uidR	emrA_emrB_emrR	macB	-0.93162	fnr(b), uidR(g)
cytR	lrhA	emrA_emrB_emrR	cmr	-0.93157	cytR(f), lrhA(e)
fis	mtlR	emrA_emrB_emrR	emrE_renD	-0.93151	fis(b), mtlR(g)
hdfR	phoP_phoQ	emrA_emrB_emrR	emrE_renD	-0.93149	hdfR(g), phoP(a)
crp	iclR	tolC	emrA_emrB_emrR	-0.93138	crp(b), iclR(g)
cueR	norR	emrA_emrB_emrR	emrK_emrY	-0.93138	cueR(d), norR(g)
csgD_csgE_csgF_csgG	oxyR	baeR_baeS_mdtA_mdtB_mdtC_mdtD	emrA_emrB_emrR	-0.93134	csgD(e),
dsdC	marA_marB_marR	emrA_emrB_emrR	cmr	-0.93131	dsdC(g), marA(b), marR(b)
araC	marA_marB_marR	emrA_emrB_emrR	emrE_renD	-0.93112	araC(g), marA(b), marR(b)
arcA	glnG	emrA_emrB_emrR	mdlA_mdlB	-0.93108	arcA(b), glnG(g)
fis	phoB_phoR	emrA_emrB_emrR	cmr	-0.93096	fis(b), phoB(f)
soxS	zur	emrA_emrB_emrR	cmr	-0.93094	soxS(b), zur(f)
chbR	slyA	emrA_emrB_emrR	emrE_renD	-0.93087	chbR(f), slyA(c)
arcA	gadE	emrA_emrB_emrR	mdlA_mdlB	-0.93086	arcA(b), gadE(d)
chbR	qseB	emrA_emrB_emrR	emrK_emrY	-0.93086	chbR(f), qseB(e)
arcA	narP	emrA_emrB_emrR	cmr	-0.93085	arcA(b), narP(g)
fhlA_hypA_hypB_hypC_hypD_hypE	flhD	acrD	emrA_emrB_emrR	-0.93062	fhlA(g), flhD(e)
emrR	zraR_zraS	emrA_emrB_emrR	macB	-0.9306	emrR(a), zraR(g)
fnr	iscR	emrA_emrB_emrR	macA	-0.93056	fnr(b), iscR(c)
crp	emrR	emrA_emrB_emrR	mdlA_mdlB	-0.93055	crp(b), emrR(a)
kdpE	rob	emrA_emrB_emrR	emrK_emrY	-0.93044	kdpE(f), rob(a)
alpA	fnr	mdtE_mdtF	emrA_emrB_emrR	-0.93037	alpA(g), fnr(b)
cysB	zntR	emrA_emrB_emrR	cmr	-0.93033	cysB(g), zntR(d)
emrR	zraR_zraS	emrA_emrB_emrR	mdtK	-0.93025	emrR(a), zraR(g)
emrR	phoB_phoR	emrA_emrB_emrR	mdtK	-0.93013	emrR(a), phoB(f)
iscR	mtlR	acrD	emrA_emrB_emrR	-0.93005	iscR(c), mtlR(g)
hdfR	lexA	emrA_emrB_emrR	cmr	-0.9299	hdfR(g), lexA(d)
argR	fnr	emrA_emrB_emrR	emrE_renD	-0.92989	argR(g), fnr(b)
crp	gcvR	emrA_emrB_emrR	mdlA_mdlB	-0.92984	crp(b), gcvR(g)
araC	emrR	emrA_emrB_emrR	cmr	-0.92975	araC(g), emrR(a)
fis	mtlR	emrA_emrB_emrR	emrK_emrY	-0.92974	fis(b), mtlR(g)
fnr	gatR_1	emrA_emrB_emrR	macB	-0.92968	fnr(b), ,
fur	zntR	mdtE_mdtF	emrA_emrB_emrR	-0.92959	fur(f), zntR(d)
malT	marA_marB_marR	emrA_emrB_emrR	cmr	-0.92949	malT(f), marA(b), marR(b)
uhpA_uhpB_uhpC	zntR	mdtE_mdtF	emrA_emrB_emrR	-0.92945	uhpA(f), zntR(d)
glpR	marA_marB_marR	emrA_emrB_emrR	cmr	-0.92942	glpR(g), marA(b), marR(b)
alpA	lexA	emrA_emrB_emrR	cmr	-0.92939	alpA(g), lexA(d)
cueR	pspF	emrA_emrB_emrR	emrK_emrY	-0.92935	cueR(d), pspF(g)
leuO	marA_marB_marR	emrA_emrB_emrR	emrE_renD	-0.92927	leuO(g), marA(b), marR(b)
alpA	fnr	emrA_emrB_emrR	emrK_emrY	-0.92924	alpA(g), fnr(b)
cynR	ihfA_pheS_pheT	emrA_emrB_emrR	mdlA_mdlB	-0.92922	ihfA(b)
crp	cytR	acrE_acrF	emrA_emrB_emrR	-0.92916	crp(b), cytR(f)
lctR	lexA	emrA_emrB_emrR	mdlA_mdlB	-0.92915	lctR(g), lexA(d)
cpxR	flhD	emrA_emrB_emrR	emrK_emrY	-0.92893	flhD(e)
cueR	gatR_1	emrA_emrB_emrR	emrK_emrY	-0.92875	cueR(d), ,
alpA	marA_marB_marR	emrA_emrB_emrR	mdlA_mdlB	-0.92871	alpA(g), marA(b), marR(b)
fnr	zraR_zraS	emrA_emrB_emrR	msbA	-0.92869	fnr(b), zraR(g)
lacI	marA_marB_marR	emrA_emrB_emrR	emrE_renD	-0.92866	lacI(f), marA(b), marR(b)
fnr	fis	emrA_emrB_emrR	yojI	-0.92862	fnr(b), fis(b)
mngR	zntR	mdtE_mdtF	emrA_emrB_emrR	-0.92856	mngR(g), zntR(d)
crp	cspE	emrA_emrB_emrR	cmr	-0.92855	crp(b),
evgA_evgS	glnG	emrA_emrB_emrR	emrE_renD	-0.92854	evgA(a), glnG(g)
fis	xapR	acrE_acrF	emrA_emrB_emrR	-0.92854	fis(b), xapR(f)
birA	rob	emrA_emrB_emrR	yojI	-0.92853	rob(a)
uidR	zntR	acrE_acrF	emrA_emrB_emrR	-0.92839	uidR(g), zntR(d)
fis	metJ	acrE_acrF	emrA_emrB_emrR	-0.92835	fis(b), metJ(f)
nhaR	zntR	emrA_emrB_emrR	mdlA_mdlB	-0.9283	nhaR(f), zntR(d)
crp	gadX	acrE_acrF	emrA_emrB_emrR	-0.92808	crp(b), gadX(g)
cysB	emrR	emrA_emrB_emrR	cmr	-0.92796	cysB(g), emrR(a)
ihfA_pheS_pheT	iscR	emrA_emrB_emrR	mdtK	-0.92796	ihfA(b), iscR(c)
ada_alkB	marA_marB_marR	emrA_emrB_emrR	emrE_renD	-0.92786	ada(g), marA(b), marR(b)
cusR_cusS	flhD	mdtE_mdtF	emrA_emrB_emrR	-0.92783	flhD(e)
araC	flhD	emrA_emrB_emrR	emrK_emrY	-0.92753	araC(g), flhD(e)
evgA_evgS	marA_marB_marR	emrA_emrB_emrR	cmr	-0.92752	evgA(a), marA(b), marR(b)
cbl	flhD	emrA_emrB_emrR	emrE_renD	-0.92747	flhD(e)
dcuR_dcuS	emrR	emrA_emrB_emrR	emrK_emrY	-0.92746	emrR(a)
iscR	lexA	emrA_emrB_emrR	cmr	-0.9274	iscR(c), lexA(d)
torR	zntR	emrA_emrB_emrR	emrE_renD	-0.92739	torR(a,putative), zntR(d)
modE	qseB	emrA_emrB_emrR	cmr	-0.92725	qseB(e)
evgA_evgS	gadW	emrA_emrB_emrR	emrE_renD	-0.92716	evgA(a),
nikR	qseB	emrA_emrB_emrR	emrK_emrY	-0.92715	nikR(f), qseB(e)
soxS	trpR	emrA_emrB_emrR	cmr	-0.92712	soxS(b), trpR(f)
araC	ydeO	mdtE_mdtF	emrA_emrB_emrR	-0.927	araC(g), ydeO(d)
fnr	uhpA_uhpB_uhpC	emrA_emrB_emrR	macA	-0.92699	fnr(b), uhpA(f)
exuR	zntR	emrA_emrB_emrR	mdtK	-0.9268	exuR(g), zntR(d)
fis	slyA	acrE_acrF	emrA_emrB_emrR	-0.92674	fis(b), slyA(c)
fucR	ihfA_pheS_pheT	emrA_emrB_emrR	mdlA_mdlB	-0.92663	fucR(g), ihfA(b)
argP	iclR	emrA_emrB_emrR	emrK_emrY	-0.92655	argP(d), iclR(g)
arcA	galR	emrA_emrB_emrR	mdlA_mdlB	-0.92647	arcA(b), galR(g)
cynR	zntR	acrE_acrF	emrA_emrB_emrR	-0.92645	zntR(d)
evgA_evgS	glnG	emrA_emrB_emrR	emrK_emrY	-0.92636	evgA(a), glnG(g)
fis	glpR	acrE_acrF	emrA_emrB_emrR	-0.92635	fis(b), glpR(g)
cysB	fnr	emrA_emrB_emrR	mdlA_mdlB	-0.92625	cysB(g), fnr(b)
birA	rob	emrA_emrB_emrR	mdlA_mdlB	-0.92619	rob(a)
mlc	phoP_phoQ	mdtE_mdtF	emrA_emrB_emrR	-0.92619	mlc(f), phoP(a)
gcvA	marA_marB_marR	emrA_emrB_emrR	mdlA_mdlB	-0.92615	gcvA(g), marA(b), marR(b)
exuR	fnr	emrA_emrB_emrR	emrE_renD	-0.9261	exuR(g), fnr(b)
fabR	lrhA	emrA_emrB_emrR	cmr	-0.926	fabR(g), lrhA(e)
cueR	emrR	emrA_emrB_emrR	emrK_emrY	-0.92598	cueR(d), emrR(a)
ihfA_pheS_pheT	norR	emrA_emrB_emrR	emrK_emrY	-0.92592	ihfA(b), norR(g)
fis	galS	emrA_emrB_emrR	emrK_emrY	-0.92578	fis(b), galS(g)
hdfR	ompR	emrA_emrB_emrR	emrK_emrY	-0.92577	hdfR(g), ompR(e)
cynR	marA_marB_marR	emrA_emrB_emrR	cmr	-0.92558	marA(b), marR(b)
evgA_evgS	flhD	emrA_emrB_emrR	emrE_renD	-0.92554	evgA(a), flhD(e)
appY	flhD	emrA_emrB_emrR	emrE_renD	-0.92553	flhD(e)
galR	qseB	emrA_emrB_emrR	mdlA_mdlB	-0.92545	galR(g), qseB(e)
evgA_evgS	mtlR	emrA_emrB_emrR	emrE_renD	-0.92544	evgA(a), mtlR(g)
dcuR_dcuS	flhD	emrA_emrB_emrR	emrE_renD	-0.92532	flhD(e)
fnr	gcvA	emrA_emrB_emrR	macA	-0.92528	fnr(b), gcvA(g)
chbR	csgD_csgE_csgF_csgG	emrA_emrB_emrR	cmr	-0.92524	chbR(f), csgD(e)
cysB	lexA	emrA_emrB_emrR	cmr	-0.92524	cysB(g), lexA(d)
lacI	slyA	tolC	emrA_emrB_emrR	-0.92521	lacI(f), slyA(c)
csgD_csgE_csgF_csgG	gatR_1	baeR_baeS_mdtA_mdtB_mdtC_mdtD	emrA_emrB_emrR	-0.92515	csgD(e), ,
gadX	iscR	emrA_emrB_emrR	macB	-0.92514	gadX(g), iscR(c)
gatR_1	zntR	acrE_acrF	emrA_emrB_emrR	-0.92512	zntR(d)
crp	dnaA_dnaN_recF	emrA_emrB_emrR	mdlA_mdlB	-0.9251	crp(b), dnaA(g)
fucR	lexA	emrA_emrB_emrR	mdlA_mdlB	-0.92502	fucR(g), lexA(d)
arcA	nagC	emrA_emrB_emrR	mdlA_mdlB	-0.92501	arcA(b), nagC(f)
arcA	marA_marB_marR	emrA_emrB_emrR	cmr	-0.92497	arcA(b), marA(b), marR(b)
appY	fnr	emrA_emrB_emrR	emrE_renD	-0.92486	fnr(b)
gatR_1	marA_marB_marR	emrA_emrB_emrR	cmr	-0.92482	marA(b), marR(b)
betI	lysR	emrA_emrB_emrR	macB	-0.92477	betI(c), lysR(g)
crp	fnr	acrD	emrA_emrB_emrR	-0.92473	crp(b), fnr(b)
hdfR	marA_marB_marR	acrE_acrF	emrA_emrB_emrR	-0.92472	hdfR(g), marA(b), marR(b)
fis	lysR	acrE_acrF	emrA_emrB_emrR	-0.92456	fis(b), lysR(g)
argP	galS	emrA_emrB_emrR	emrE_renD	-0.92453	argP(d), galS(g)
araC	cueR	mdtE_mdtF	emrA_emrB_emrR	-0.92446	araC(g), cueR(d)
deoR	flhD	emrA_emrB_emrR	emrE_renD	-0.92443	deoR(g), flhD(e)
cytR	fis	emrA_emrB_emrR	yojI	-0.92432	cytR(f), fis(b)
ihfA_pheS_pheT	lexA	mdtE_mdtF	emrA_emrB_emrR	-0.92429	ihfA(b), lexA(d)
fis	slyA	emrA_emrB_emrR	emrK_emrY	-0.92407	fis(b), slyA(c)
crp	norR	emrA_emrB_emrR	mdlA_mdlB	-0.92404	crp(b), norR(g)
alsR	marA_marB_marR	emrA_emrB_emrR	emrE_renD	-0.92401	marA(b), marR(b)
cpxR	soxS	baeR_baeS_mdtA_mdtB_mdtC_mdtD	emrA_emrB_emrR	-0.92399	soxS(b)
evgA_evgS	tdcA_tdcB_tdcC_tdcD_tdcE_tdcF_tdcG	acrE_acrF	emrA_emrB_emrR	-0.92397	evgA(a), tdcA(f)
arcA	fnr	acrA_acrB	emrA_emrB_emrR	-0.92393	arcA(b), fnr(b)
arcA	fadR	emrA_emrB_emrR	emrK_emrY	-0.92382	arcA(b), fadR(g)
hdfR	qseB	emrA_emrB_emrR	emrK_emrY	-0.92374	hdfR(g), qseB(e)
chbR	flhD	emrA_emrB_emrR	mdlA_mdlB	-0.92368	chbR(f), flhD(e)
cysB	marA_marB_marR	emrA_emrB_emrR	cmr	-0.92362	cysB(g), marA(b), marR(b)
fhlA_hypA_hypB_hypC_hypD_hypE	ihfA_pheS_pheT	emrA_emrB_emrR	emrK_emrY	-0.9236	fhlA(g), ihfA(b)
lctR	marA_marB_marR	emrA_emrB_emrR	emrK_emrY	-0.92355	lctR(g), marA(b), marR(b)
lexA	rcsB	emrA_emrB_emrR	emrK_emrY	-0.92355	lexA(d), rcsB(g)
hyfR	lexA	emrA_emrB_emrR	emrK_emrY	-0.92349	hyfR(f), lexA(d)
gcvA	zntR	tolC	emrA_emrB_emrR	-0.92347	gcvA(g), zntR(d)
galR	marA_marB_marR	emrA_emrB_emrR	cmr	-0.92344	galR(g), marA(b), marR(b)
ihfA_pheS_pheT	tdcA_tdcB_tdcC_tdcD_tdcE_tdcF_tdcG	emrA_emrB_emrR	emrE_renD	-0.92344	ihfA(b), tdcA(f)
crp	narP	emrA_emrB_emrR	mdlA_mdlB	-0.92338	crp(b), narP(g)
fis	lctR	acrE_acrF	emrA_emrB_emrR	-0.92338	fis(b), lctR(g)
lrhA	lysR	emrA_emrB_emrR	emrK_emrY	-0.92324	lrhA(e), lysR(g)
fis	narP	acrE_acrF	emrA_emrB_emrR	-0.92322	fis(b), narP(g)
cueR	cytR	emrA_emrB_emrR	emrK_emrY	-0.92312	cueR(d), cytR(f)
argP	birA	emrA_emrB_emrR	emrE_renD	-0.92301	argP(d),
galR	lexA	emrA_emrB_emrR	cmr	-0.923	galR(g), lexA(d)
chbR	fnr	acrE_acrF	emrA_emrB_emrR	-0.92297	chbR(f), fnr(b)
cusR_cusS	flhD	acrD	emrA_emrB_emrR	-0.9229	flhD(e)
csgD_csgE_csgF_csgG	mngR	baeR_baeS_mdtA_mdtB_mdtC_mdtD	emrA_emrB_emrR	-0.92289	csgD(e), mngR(g)
fis	tdcA_tdcB_tdcC_tdcD_tdcE_tdcF_tdcG	emrA_emrB_emrR	emrK_emrY	-0.9228	fis(b), tdcA(f)
chbR	flhD	mdtE_mdtF	emrA_emrB_emrR	-0.92278	chbR(f), flhD(e)
cspA	iscR	emrA_emrB_emrR	macB	-0.92272	cspA(g), iscR(c)
crp	csgD_csgE_csgF_csgG	emrA_emrB_emrR	mdlA_mdlB	-0.9227	crp(b), csgD(e)
crp	iclR	acrD	emrA_emrB_emrR	-0.92261	crp(b), iclR(g)
csgD_csgE_csgF_csgG	cynR	baeR_baeS_mdtA_mdtB_mdtC_mdtD	emrA_emrB_emrR	-0.9226	csgD(e),
cadC	marA_marB_marR	tolC	emrA_emrB_emrR	-0.92246	cadC(g), marA(b), marR(b)
flhD	lrhA	emrA_emrB_emrR	mdlA_mdlB	-0.92237	flhD(e), lrhA(e)
fnr	uidR	emrA_emrB_emrR	yojI	-0.92235	fnr(b), uidR(g)
cysB	flhD	emrA_emrB_emrR	emrE_renD	-0.92214	cysB(g), flhD(e)
cueR	idnR	emrA_emrB_emrR	emrK_emrY	-0.92206	cueR(d), idnR(g)
evgA_evgS	flhD	emrA_emrB_emrR	mdlA_mdlB	-0.92206	evgA(a), flhD(e)
cueR	fnr	emrA_emrB_emrR	emrK_emrY	-0.92203	cueR(d), fnr(b)
evgA_evgS	gutM_gutQ_srlA_srlB_srlD_srlE_srlR	acrE_acrF	emrA_emrB_emrR	-0.92201	evgA(a), gutM(g), srlR(f)
emrR	zraR_zraS	acrE_acrF	emrA_emrB_emrR	-0.92188	emrR(a), zraR(g)
atoC	fnr	mdtE_mdtF	emrA_emrB_emrR	-0.92181	fnr(b)
atoC	fnr	emrA_emrB_emrR	emrE_renD	-0.92177	fnr(b)
cynR	fnr	emrA_emrB_emrR	cmr	-0.92169	fnr(b)
evgA_evgS	fadR	emrA_emrB_emrR	emrK_emrY	-0.92155	evgA(a), fadR(g)
evgA_evgS	fnr	emrA_emrB_emrR	emrE_renD	-0.92143	evgA(a), fnr(b)
evgA_evgS	gadW	emrA_emrB_emrR	emrK_emrY	-0.92139	evgA(a),
chbR	fnr	acrA_acrB	emrA_emrB_emrR	-0.92131	chbR(f), fnr(b)
exuR	lexA	acrE_acrF	emrA_emrB_emrR	-0.92123	exuR(g), lexA(d)
cbl	soxS	baeR_baeS_mdtA_mdtB_mdtC_mdtD	emrA_emrB_emrR	-0.92118	soxS(b)
arcA	birA	emrA_emrB_emrR	cmr	-0.92115	arcA(b),
ihfA_pheS_pheT	mtlR	mdtE_mdtF	emrA_emrB_emrR	-0.92115	ihfA(b), mtlR(g)
crp	flhD	acrE_acrF	emrA_emrB_emrR	-0.92114	crp(b), flhD(e)
ilvY	qseB	emrA_emrB_emrR	emrE_renD	-0.92102	ilvY(g), qseB(e)
cbl	fnr	emrA_emrB_emrR	emrE_renD	-0.92091	fnr(b)
arcA	narP	emrA_emrB_emrR	mdlA_mdlB	-0.92086	arcA(b), narP(g)
fis	idnR	emrA_emrB_emrR	cmr	-0.92085	fis(b), idnR(g)
argP	iclR	emrA_emrB_emrR	mdtK	-0.9207	argP(d), iclR(g)
gatR_1	lexA	emrA_emrB_emrR	mdlA_mdlB	-0.92068	lexA(d)
crp	emrR	acrE_acrF	emrA_emrB_emrR	-0.92065	crp(b), emrR(a)
evgA_evgS	flhD	emrA_emrB_emrR	emrK_emrY	-0.92052	evgA(a), flhD(e)
cysB	flhD	emrA_emrB_emrR	mdlA_mdlB	-0.9204	cysB(g), flhD(e)
evgA_evgS	galS	emrA_emrB_emrR	cmr	-0.92034	evgA(a), galS(g)
crp	lrp	emrA_emrB_emrR	mdlA_mdlB	-0.92028	crp(b), lrp(f)
argP	fnr	emrA_emrB_emrR	emrK_emrY	-0.92026	argP(d), fnr(b)
cysB	zntR	emrA_emrB_emrR	emrE_renD	-0.92024	cysB(g), zntR(d)
csgD_csgE_csgF_csgG	cysB	baeR_baeS_mdtA_mdtB_mdtC_mdtD	emrA_emrB_emrR	-0.92017	csgD(e), cysB(g)
cynR	lexA	emrA_emrB_emrR	mdlA_mdlB	-0.9201	lexA(d)
idnR	rob	acrD	emrA_emrB_emrR	-0.91999	idnR(g), rob(a)
flhD	phoB_phoR	emrA_emrB_emrR	yojI	-0.91995	flhD(e), phoB(f)
galR	marA_marB_marR	acrE_acrF	emrA_emrB_emrR	-0.91993	galR(g), marA(b), marR(b)
glpR	marA_marB_marR	emrA_emrB_emrR	emrK_emrY	-0.91985	glpR(g), marA(b), marR(b)
crp	fur	emrA_emrB_emrR	emrE_renD	-0.91984	crp(b), fur(f)
iscR	marA_marB_marR	emrA_emrB_emrR	cmr	-0.91977	iscR(c), marA(b), marR(b)
adiY	flhD	emrA_emrB_emrR	emrE_renD	-0.91976	flhD(e)
cadC	fnr	mdtE_mdtF	emrA_emrB_emrR	-0.91972	cadC(g), fnr(b)
crp	gcvR	emrA_emrB_emrR	emrE_renD	-0.91967	crp(b), gcvR(g)
cysB	slyA	emrA_emrB_emrR	cmr	-0.91949	cysB(g), slyA(c)
crp	tyrR	emrA_emrB_emrR	emrE_renD	-0.91946	crp(b), tyrR(f)
kdpE	rob	emrA_emrB_emrR	yojI	-0.91937	kdpE(f), rob(a)
fnr	purR	emrA_emrB_emrR	yojI	-0.91934	fnr(b), purR(g)
torR	zntR	tolC	emrA_emrB_emrR	-0.91934	torR(a,putative), zntR(d)
cpxR	envY_ompT	baeR_baeS_mdtA_mdtB_mdtC_mdtD	emrA_emrB_emrR	-0.91928	envY(e)
arcA	cspA	acrD	emrA_emrB_emrR	-0.91927	arcA(b), cspA(g)
envY_ompT	mtlR	emrA_emrB_emrR	cmr	-0.91921	envY(e), mtlR(g)
arcA	nagC	emrA_emrB_emrR	emrK_emrY	-0.91916	arcA(b), nagC(f)
fnr	zraR_zraS	emrA_emrB_emrR	macB	-0.91908	fnr(b), zraR(g)
evgA_evgS	gadW	mdtE_mdtF	emrA_emrB_emrR	-0.91893	evgA(a),
alpA	lexA	emrA_emrB_emrR	mdlA_mdlB	-0.91891	alpA(g), lexA(d)
dsdC	flhD	acrD	emrA_emrB_emrR	-0.91889	dsdC(g), flhD(e)
arcA	mtlR	acrE_acrF	emrA_emrB_emrR	-0.91887	arcA(b), mtlR(g)
emrR	fis	emrA_emrB_emrR	yojI	-0.9188	emrR(a), fis(b)
evgA_evgS	gcvR	emrA_emrB_emrR	cmr	-0.9188	evgA(a), gcvR(g)
envY_ompT	mtlR	emrA_emrB_emrR	emrE_renD	-0.91879	envY(e), mtlR(g)
gatR_1	marA_marB_marR	emrA_emrB_emrR	mdlA_mdlB	-0.91868	marA(b), marR(b)
mlc	qseB	acrA_acrB	emrA_emrB_emrR	-0.91868	mlc(f), qseB(e)
crp	narP	emrA_emrB_emrR	emrK_emrY	-0.91867	crp(b), narP(g)
galS	rob	emrA_emrB_emrR	yojI	-0.91858	galS(g), rob(a)
lctR	lexA	emrA_emrB_emrR	emrK_emrY	-0.91855	lctR(g), lexA(d)
crp	zur	emrA_emrB_emrR	emrK_emrY	-0.91853	crp(b), zur(f)
agaR	flhD	emrA_emrB_emrR	emrE_renD	-0.91836	agaR(g), flhD(e)
arcA	flhD	mdtE_mdtF	emrA_emrB_emrR	-0.91828	arcA(b), flhD(e)
crp	marA_marB_marR	emrA_emrB_emrR	cmr	-0.9182	crp(b), marA(b), marR(b)
caiF	emrR	emrA_emrB_emrR	emrK_emrY	-0.91815	caiF(g), emrR(a)
crp	xapR	emrA_emrB_emrR	emrE_renD	-0.91813	crp(b), xapR(f)
cysB	qseB	acrA_acrB	emrA_emrB_emrR	-0.91794	cysB(g), qseB(e)
deoR	envY_ompT	acrE_acrF	emrA_emrB_emrR	-0.91792	deoR(g), envY(e)
fnr	modE	emrA_emrB_emrR	macA	-0.91789	fnr(b),
envY_ompT	kdpE	emrA_emrB_emrR	mdlA_mdlB	-0.91783	envY(e), kdpE(f)
ihfA_pheS_pheT	iscR	emrA_emrB_emrR	yojI	-0.91781	ihfA(b), iscR(c)
envY_ompT	lexA	emrA_emrB_emrR	cmr	-0.91779	envY(e), lexA(d)
torR	zntR	emrA_emrB_emrR	emrK_emrY	-0.91768	torR(a,putative), zntR(d)
ihfA_pheS_pheT	marA_marB_marR	acrD	emrA_emrB_emrR	-0.91748	ihfA(b), marA(b), marR(b)
adiY	emrR	emrA_emrB_emrR	emrK_emrY	-0.91746	emrR(a)
cysB	zntR	mdtE_mdtF	emrA_emrB_emrR	-0.91742	cysB(g), zntR(d)
envY_ompT	norR	emrA_emrB_emrR	emrK_emrY	-0.91741	envY(e), norR(g)
cueR	galS	emrA_emrB_emrR	emrK_emrY	-0.91727	cueR(d), galS(g)
hdfR	ihfA_pheS_pheT	emrA_emrB_emrR	mdlA_mdlB	-0.91718	hdfR(g), ihfA(b)
cysB	lexA	emrA_emrB_emrR	mdlA_mdlB	-0.91715	cysB(g), lexA(d)
fis	mtlR	acrE_acrF	emrA_emrB_emrR	-0.91715	fis(b), mtlR(g)
agaR	fnr	emrA_emrB_emrR	emrK_emrY	-0.91711	agaR(g), fnr(b)
fnr	narL_narX	emrA_emrB_emrR	macA	-0.91702	fnr(b), narL(g)
mngR	zntR	tolC	emrA_emrB_emrR	-0.91699	mngR(g), zntR(d)
crp	flhD	emrA_emrB_emrR	emrK_emrY	-0.91695	crp(b), flhD(e)
crp	qseB	emrA_emrB_emrR	mdlA_mdlB	-0.91695	crp(b), qseB(e)
crp	pspF	emrA_emrB_emrR	mdlA_mdlB	-0.91694	crp(b), pspF(g)
evgA_evgS	mtlR	acrD	emrA_emrB_emrR	-0.91692	evgA(a), mtlR(g)
alsR	flhD	emrA_emrB_emrR	emrK_emrY	-0.91687	flhD(e)
iscR	kdpE	emrA_emrB_emrR	mdlA_mdlB	-0.91687	iscR(c), kdpE(f)
hdfR	zntR	emrA_emrB_emrR	mdlA_mdlB	-0.91686	hdfR(g), zntR(d)
galS	rob	emrA_emrB_emrR	mdlA_mdlB	-0.91678	galS(g), rob(a)
arcA	yiaJ	emrA_emrB_emrR	cmr	-0.91677	arcA(b), yiaJ(g)
soxS	tdcR	emrA_emrB_emrR	emrE_renD	-0.91676	soxS(b), tdcR(f)
dnaA_dnaN_recF	fis	emrA_emrB_emrR	macB	-0.91666	dnaA(g), fis(b)
evgA_evgS	zur	emrA_emrB_emrR	yojI	-0.91664	evgA(a), zur(f)
arcA	glnG	emrA_emrB_emrR	cmr	-0.91657	arcA(b), glnG(g)
gadE	iclR	emrA_emrB_emrR	yojI	-0.91656	gadE(d), iclR(g)
chbR	fnr	mdtE_mdtF	emrA_emrB_emrR	-0.91651	chbR(f), fnr(b)
cbl	envY_ompT	baeR_baeS_mdtA_mdtB_mdtC_mdtD	emrA_emrB_emrR	-0.91637	envY(e)
fis	xapR	emrA_emrB_emrR	emrK_emrY	-0.91636	fis(b), xapR(f)
narL_narX	slyA	emrA_emrB_emrR	emrK_emrY	-0.91632	narL(g), slyA(c)
crp	cpxR	emrA_emrB_emrR	emrK_emrY	-0.91631	crp(b),
ada_alkB	envY_ompT	acrE_acrF	emrA_emrB_emrR	-0.91629	ada(g), envY(e)
exuR	flhD	mdtE_mdtF	emrA_emrB_emrR	-0.91616	exuR(g), flhD(e)
arcA	gadE	emrA_emrB_emrR	emrE_renD	-0.91607	arcA(b), gadE(d)
crp	tdcA_tdcB_tdcC_tdcD_tdcE_tdcF_tdcG	emrA_emrB_emrR	mdlA_mdlB	-0.91602	crp(b), tdcA(f)
exuR	fnr	mdtE_mdtF	emrA_emrB_emrR	-0.91583	exuR(g), fnr(b)
malT	ompR	mdtE_mdtF	emrA_emrB_emrR	-0.91583	malT(f), ompR(e)
araC	rob	mdtE_mdtF	emrA_emrB_emrR	-0.91581	araC(g), rob(a)
ihfA_pheS_pheT	uidR	emrA_emrB_emrR	mdtK	-0.91566	ihfA(b), uidR(g)
appY	emrR	emrA_emrB_emrR	emrK_emrY	-0.91554	emrR(a)
galS	iscR	emrA_emrB_emrR	macA	-0.91549	galS(g), iscR(c)
arcA	pspF	emrA_emrB_emrR	emrK_emrY	-0.91546	arcA(b), pspF(g)
mlc	qseB	acrD	emrA_emrB_emrR	-0.91544	mlc(f), qseB(e)
fnr	phoB_phoR	emrA_emrB_emrR	yojI	-0.91538	fnr(b), phoB(f)
kdpE	slyA	emrA_emrB_emrR	emrK_emrY	-0.9151	kdpE(f), slyA(c)
modE	qseB	emrA_emrB_emrR	emrE_renD	-0.91505	qseB(e)
cueR	dnaA_dnaN_recF	emrA_emrB_emrR	emrK_emrY	-0.91499	cueR(d), dnaA(g)
hdfR	marA_marB_marR	emrA_emrB_emrR	mdlA_mdlB	-0.91493	hdfR(g), marA(b), marR(b)
exuR	soxS	baeR_baeS_mdtA_mdtB_mdtC_mdtD	emrA_emrB_emrR	-0.91492	exuR(g), soxS(b)
fis	gatR_1	acrE_acrF	emrA_emrB_emrR	-0.91484	fis(b), ,
evgA_evgS	qseB	emrA_emrB_emrR	mdtK	-0.9148	evgA(a), qseB(e)
argP	galS	emrA_emrB_emrR	emrK_emrY	-0.91475	argP(d), galS(g)
argP	pspF	emrA_emrB_emrR	emrK_emrY	-0.91467	argP(d), pspF(g)
cusR_cusS	fnr	mdtE_mdtF	emrA_emrB_emrR	-0.91465	fnr(b)
fis	idnR	emrA_emrB_emrR	mdlA_mdlB	-0.91464	fis(b), idnR(g)
cusR_cusS	flhD	acrE_acrF	emrA_emrB_emrR	-0.91463	flhD(e)
fis	gcvR	emrA_emrB_emrR	cmr	-0.91453	fis(b), gcvR(g)
chbR	flhD	acrA_acrB	emrA_emrB_emrR	-0.91452	chbR(f), flhD(e)
evgA_evgS	gntR	emrA_emrB_emrR	emrK_emrY	-0.91443	evgA(a),
betI	fadR	emrA_emrB_emrR	emrK_emrY	-0.91424	betI(c), fadR(g)
cadC	lexA	tolC	emrA_emrB_emrR	-0.91424	cadC(g), lexA(d)
envY_ompT	fadR	emrA_emrB_emrR	emrE_renD	-0.91421	envY(e), fadR(g)
lrhA	tyrR	mdtE_mdtF	emrA_emrB_emrR	-0.91419	lrhA(e), tyrR(f)
crp	flhD	acrA_acrB	emrA_emrB_emrR	-0.91409	crp(b), flhD(e)
fnr	ulaR	emrA_emrB_emrR	msbA	-0.91403	fnr(b), ulaR(g)
argP	cadC	emrA_emrB_emrR	emrE_renD	-0.914	argP(d), cadC(g)
gcvA	qseB	tolC	emrA_emrB_emrR	-0.91373	gcvA(g), qseB(e)
fnr	phoB_phoR	emrA_emrB_emrR	macB	-0.91356	fnr(b), phoB(f)
fis	hupA	acrE_acrF	emrA_emrB_emrR	-0.91352	fis(b), hupA(g)
arcA	fnr	mdtE_mdtF	emrA_emrB_emrR	-0.9135	arcA(b), fnr(b)
fis	idnR	emrA_emrB_emrR	emrK_emrY	-0.91348	fis(b), idnR(g)
cadC	iscR	emrA_emrB_emrR	emrK_emrY	-0.91343	cadC(g), iscR(c)
deoR	evgA_evgS	emrA_emrB_emrR	macA	-0.91332	deoR(g), evgA(a)
ihfA_pheS_pheT	lexA	emrA_emrB_emrR	emrK_emrY	-0.91317	ihfA(b), lexA(d)
fnr	mlc	emrA_emrB_emrR	macA	-0.91306	fnr(b), mlc(f)
cysB	zntR	emrA_emrB_emrR	emrK_emrY	-0.91303	cysB(g), zntR(d)
dnaA_dnaN_recF	fis	emrA_emrB_emrR	mdtK	-0.91286	dnaA(g), fis(b)
galR	zntR	emrA_emrB_emrR	emrE_renD	-0.91282	galR(g), zntR(d)
cueR	fnr	emrA_emrB_emrR	mdtK	-0.91281	cueR(d), fnr(b)
cysB	fnr	emrA_emrB_emrR	cmr	-0.91267	cysB(g), fnr(b)
gadE	pspF	emrA_emrB_emrR	emrK_emrY	-0.91261	gadE(d), pspF(g)
fis	lysR	emrA_emrB_emrR	emrK_emrY	-0.91253	fis(b), lysR(g)
arcA	gadE	emrA_emrB_emrR	emrK_emrY	-0.91239	arcA(b), gadE(d)
hdfR	lexA	emrA_emrB_emrR	mdlA_mdlB	-0.91239	hdfR(g), lexA(d)
fadR	fis	emrA_emrB_emrR	macA	-0.91238	fadR(g), fis(b)
lrhA	norR	emrA_emrB_emrR	emrK_emrY	-0.91225	lrhA(e), norR(g)
fnr	zraR_zraS	emrA_emrB_emrR	mdtK	-0.91209	fnr(b), zraR(g)
emrR	fis	emrA_emrB_emrR	macB	-0.91207	emrR(a), fis(b)
birA	rob	emrA_emrB_emrR	mdtK	-0.91205	rob(a)
iclR	iscR	emrA_emrB_emrR	macB	-0.91198	iclR(g), iscR(c)
gadE	gatR_1	emrA_emrB_emrR	emrK_emrY	-0.91189	gadE(d), ,
kdpE	slyA	emrA_emrB_emrR	mdlA_mdlB	-0.91179	kdpE(f), slyA(c)
cueR	fnr	emrA_emrB_emrR	emrE_renD	-0.91162	cueR(d), fnr(b)
arcA	gadW	emrA_emrB_emrR	emrE_renD	-0.91149	arcA(b),
lrhA	mtlR	emrA_emrB_emrR	emrK_emrY	-0.91148	lrhA(e), mtlR(g)
fnr	oxyR	emrA_emrB_emrR	macA	-0.91146	fnr(b),
fnr	fis	emrA_emrB_emrR	macB	-0.91138	fnr(b), fis(b)
fnr	galR	emrA_emrB_emrR	msbA	-0.91127	fnr(b), galR(g)
flhD	lrhA	emrA_emrB_emrR	emrE_renD	-0.91125	flhD(e), lrhA(e)
crp	galS	emrA_emrB_emrR	cmr	-0.91111	crp(b), galS(g)
crp	idnR	emrA_emrB_emrR	mdlA_mdlB	-0.91108	crp(b), idnR(g)
fnr	galR	emrA_emrB_emrR	macA	-0.91101	fnr(b), galR(g)
evgA_evgS	nadR	emrA_emrB_emrR	mdtK	-0.911	evgA(a), nadR(g)
ihfA_pheS_pheT	marA_marB_marR	emrA_emrB_emrR	emrK_emrY	-0.91094	ihfA(b), marA(b), marR(b)
mngR	phoP_phoQ	emrA_emrB_emrR	cmr	-0.91084	mngR(g), phoP(a)
fnr	purR	emrA_emrB_emrR	macA	-0.91083	fnr(b), purR(g)
asnC	emrR	emrA_emrB_emrR	mdlA_mdlB	-0.91073	emrR(a)
fis	lexA	emrA_emrB_emrR	emrE_renD	-0.9107	fis(b), lexA(d)
flhD	iscR	emrA_emrB_emrR	macB	-0.91066	flhD(e), iscR(c)
fis	slyA	emrA_emrB_emrR	cmr	-0.91054	fis(b), slyA(c)
cueR	rbsR	emrA_emrB_emrR	emrK_emrY	-0.91029	cueR(d), rbsR(g)
evgA_evgS	norR	acrD	emrA_emrB_emrR	-0.91011	evgA(a), norR(g)
evgA_evgS	tdcR	emrA_emrB_emrR	emrK_emrY	-0.91011	evgA(a), tdcR(f)
envY_ompT	tdcA_tdcB_tdcC_tdcD_tdcE_tdcF_tdcG	emrA_emrB_emrR	emrK_emrY	-0.91001	envY(e), tdcA(f)
fhlA_hypA_hypB_hypC_hypD_hypE	lexA	emrA_emrB_emrR	emrE_renD	-0.90995	fhlA(g), lexA(d)
cueR	cysB	baeR_baeS_mdtA_mdtB_mdtC_mdtD	emrA_emrB_emrR	-0.90993	cueR(d), cysB(g)
ada_alkB	flhD	acrD	emrA_emrB_emrR	-0.90992	ada(g), flhD(e)
fis	gutM_gutQ_srlA_srlB_srlD_srlE_srlR	emrA_emrB_emrR	macB	-0.90983	fis(b), gutM(g), srlR(f)
arcA	fhlA_hypA_hypB_hypC_hypD_hypE	emrA_emrB_emrR	cmr	-0.90982	arcA(b), fhlA(g)
csiR	flhD	emrA_emrB_emrR	emrK_emrY	-0.90972	csiR(g), flhD(e)
evgA_evgS	iclR	emrA_emrB_emrR	emrK_emrY	-0.90966	evgA(a), iclR(g)
fis	lrhA	acrE_acrF	emrA_emrB_emrR	-0.90965	fis(b), lrhA(e)
emrR	evgA_evgS	emrA_emrB_emrR	macA	-0.90954	emrR(a), evgA(a)
adiY	fnr	emrA_emrB_emrR	mdlA_mdlB	-0.90948	fnr(b)
arcA	tyrR	emrA_emrB_emrR	emrE_renD	-0.90947	arcA(b), tyrR(f)
fnr	fucR	emrA_emrB_emrR	macA	-0.90946	fnr(b), fucR(g)
nanR	slyA	tolC	emrA_emrB_emrR	-0.90943	nanR(f), slyA(c)
crp	mtlR	acrD	emrA_emrB_emrR	-0.90937	crp(b), mtlR(g)
hdfR	ompR	mdtE_mdtF	emrA_emrB_emrR	-0.90926	hdfR(g), ompR(e)
dcuR_dcuS	fnr	emrA_emrB_emrR	emrK_emrY	-0.90922	fnr(b)
cpxR	flhD	acrD	emrA_emrB_emrR	-0.90917	flhD(e)
crp	cpxR	emrA_emrB_emrR	mdlA_mdlB	-0.90894	crp(b),
arcA	flhD	acrE_acrF	emrA_emrB_emrR	-0.90884	arcA(b), flhD(e)
evgA_evgS	tdcA_tdcB_tdcC_tdcD_tdcE_tdcF_tdcG	acrD	emrA_emrB_emrR	-0.90873	evgA(a), tdcA(f)
ebgR	flhD	acrE_acrF	emrA_emrB_emrR	-0.90854	ebgR(g), flhD(e)
envY_ompT	gutM_gutQ_srlA_srlB_srlD_srlE_srlR	emrA_emrB_emrR	emrK_emrY	-0.9085	envY(e), gutM(g), srlR(f)
fnr	pspF	emrA_emrB_emrR	macB	-0.90844	fnr(b), pspF(g)
kdpE	rob	emrA_emrB_emrR	mdtK	-0.90841	kdpE(f), rob(a)
csiR	fnr	emrA_emrB_emrR	cmr	-0.9084	csiR(g), fnr(b)
mlc	phoP_phoQ	acrD	emrA_emrB_emrR	-0.90828	mlc(f), phoP(a)
nhaR	phoP_phoQ	emrA_emrB_emrR	mdlA_mdlB	-0.90826	nhaR(f), phoP(a)
galR	ihfA_pheS_pheT	emrA_emrB_emrR	mdlA_mdlB	-0.90818	galR(g), ihfA(b)
cueR	fis	baeR_baeS_mdtA_mdtB_mdtC_mdtD	emrA_emrB_emrR	-0.90814	cueR(d), fis(b)
fucR	zntR	acrE_acrF	emrA_emrB_emrR	-0.90809	fucR(g), zntR(d)
flhD	pspF	emrA_emrB_emrR	macB	-0.90799	flhD(e), pspF(g)
cynR	fnr	mdtE_mdtF	emrA_emrB_emrR	-0.90789	fnr(b)
phoB_phoR	ydeO	acrE_acrF	emrA_emrB_emrR	-0.90789	phoB(f), ydeO(d)
betI	iclR	emrA_emrB_emrR	mdtK	-0.90772	betI(c), iclR(g)
exuR	ihfA_pheS_pheT	acrD	emrA_emrB_emrR	-0.90769	exuR(g), ihfA(b)
ada_alkB	flhD	mdtE_mdtF	emrA_emrB_emrR	-0.90755	ada(g), flhD(e)
nhaR	qseB	emrA_emrB_emrR	mdlA_mdlB	-0.90751	nhaR(f), qseB(e)
flhD	uidR	emrA_emrB_emrR	msbA	-0.90746	flhD(e), uidR(g)
arcA	gadW	emrA_emrB_emrR	emrK_emrY	-0.90744	arcA(b),
hupA	ihfA_pheS_pheT	emrA_emrB_emrR	mdlA_mdlB	-0.90743	hupA(g), ihfA(b)
argP	idnR	emrA_emrB_emrR	emrK_emrY	-0.90742	argP(d), idnR(g)
arcA	cytR	acrE_acrF	emrA_emrB_emrR	-0.9074	arcA(b), cytR(f)
kdpE	rob	emrA_emrB_emrR	macB	-0.90721	kdpE(f), rob(a)
dnaA_dnaN_recF	evgA_evgS	emrA_emrB_emrR	macA	-0.90716	dnaA(g), evgA(a)
crp	fadR	tolC	emrA_emrB_emrR	-0.90711	crp(b), fadR(g)
mngR	phoP_phoQ	emrA_emrB_emrR	mdlA_mdlB	-0.90711	mngR(g), phoP(a)
adiY	fnr	emrA_emrB_emrR	emrE_renD	-0.90707	fnr(b)
ihfA_pheS_pheT	tdcA_tdcB_tdcC_tdcD_tdcE_tdcF_tdcG	emrA_emrB_emrR	emrK_emrY	-0.90686	ihfA(b), tdcA(f)
arcA	cueR	emrA_emrB_emrR	mdlA_mdlB	-0.90679	arcA(b), cueR(d)
evgA_evgS	zur	mdtE_mdtF	emrA_emrB_emrR	-0.90678	evgA(a), zur(f)
evgA_evgS	gntR	emrA_emrB_emrR	emrE_renD	-0.90673	evgA(a),
cueR	iscR	baeR_baeS_mdtA_mdtB_mdtC_mdtD	emrA_emrB_emrR	-0.90672	cueR(d), iscR(c)
fis	lctR	acrD	emrA_emrB_emrR	-0.90672	fis(b), lctR(g)
gadX	iscR	emrA_emrB_emrR	emrK_emrY	-0.90672	gadX(g), iscR(c)
purR	qseB	mdtE_mdtF	emrA_emrB_emrR	-0.90663	purR(g), qseB(e)
ada_alkB	csgD_csgE_csgF_csgG	emrA_emrB_emrR	cmr	-0.90641	ada(g), csgD(e)
alpA	flhD	acrE_acrF	emrA_emrB_emrR	-0.90637	alpA(g), flhD(e)
fnr	soxR	emrA_emrB_emrR	macA	-0.90629	fnr(b),
flhD	hupA	emrA_emrB_emrR	emrE_renD	-0.90627	flhD(e), hupA(g)
galR	ihfA_pheS_pheT	acrE_acrF	emrA_emrB_emrR	-0.90627	galR(g), ihfA(b)
csgD_csgE_csgF_csgG	fis	baeR_baeS_mdtA_mdtB_mdtC_mdtD	emrA_emrB_emrR	-0.90621	csgD(e), fis(b)
arcA	fnr	emrA_emrB_emrR	cmr	-0.90614	arcA(b), fnr(b)
marA_marB_marR	rcsB	emrA_emrB_emrR	emrK_emrY	-0.90605	marA(b), marR(b), rcsB(g)
dsdC	fis	emrA_emrB_emrR	emrK_emrY	-0.906	dsdC(g), fis(b)
cueR	iclR	emrA_emrB_emrR	yojI	-0.90589	cueR(d), iclR(g)
gadE	norR	emrA_emrB_emrR	emrK_emrY	-0.90588	gadE(d), norR(g)
fis	glnG	emrA_emrB_emrR	emrK_emrY	-0.90587	fis(b), glnG(g)
deoR	flhD	acrD	emrA_emrB_emrR	-0.90584	deoR(g), flhD(e)
modE	qseB	emrA_emrB_emrR	emrK_emrY	-0.9058	qseB(e)
emrR	hupA	emrA_emrB_emrR	emrK_emrY	-0.90566	emrR(a), hupA(g)
gadE	gutM_gutQ_srlA_srlB_srlD_srlE_srlR	emrA_emrB_emrR	mdlA_mdlB	-0.90566	gadE(d), gutM(g), srlR(f)
modE	zntR	emrA_emrB_emrR	cmr	-0.90566	zntR(d)
exuR	fnr	emrA_emrB_emrR	emrK_emrY	-0.90565	exuR(g), fnr(b)
cysB	fnr	emrA_emrB_emrR	emrE_renD	-0.90556	cysB(g), fnr(b)
fnr	purR	emrA_emrB_emrR	macB	-0.9055	fnr(b), purR(g)
fis	fucR	acrE_acrF	emrA_emrB_emrR	-0.90548	fis(b), fucR(g)
ada_alkB	phoP_phoQ	acrE_acrF	emrA_emrB_emrR	-0.90547	ada(g), phoP(a)
arcA	hyfR	emrA_emrB_emrR	cmr	-0.90547	arcA(b), hyfR(f)
cynR	zntR	acrD	emrA_emrB_emrR	-0.90545	zntR(d)
cynR	flhD	emrA_emrB_emrR	cmr	-0.90541	flhD(e)
lrhA	lrp	acrD	emrA_emrB_emrR	-0.90541	lrhA(e), lrp(f)
hupA	ydeO	acrE_acrF	emrA_emrB_emrR	-0.90535	hupA(g), ydeO(d)
crp	tdcA_tdcB_tdcC_tdcD_tdcE_tdcF_tdcG	acrE_acrF	emrA_emrB_emrR	-0.90534	crp(b), tdcA(f)
iscR	tdcA_tdcB_tdcC_tdcD_tdcE_tdcF_tdcG	emrA_emrB_emrR	mdlA_mdlB	-0.90534	iscR(c), tdcA(f)
ulaR	ydeO	acrE_acrF	emrA_emrB_emrR	-0.90534	ulaR(g), ydeO(d)
cusR_cusS	fnr	acrE_acrF	emrA_emrB_emrR	-0.90527	fnr(b)
emrR	tdcA_tdcB_tdcC_tdcD_tdcE_tdcF_tdcG	emrA_emrB_emrR	emrE_renD	-0.90518	emrR(a), tdcA(f)
alpA	flhD	emrA_emrB_emrR	emrE_renD	-0.90512	alpA(g), flhD(e)
cysB	marA_marB_marR	emrA_emrB_emrR	emrE_renD	-0.90508	cysB(g), marA(b), marR(b)
evgA_evgS	galS	emrA_emrB_emrR	mdlA_mdlB	-0.90501	evgA(a), galS(g)
ihfA_pheS_pheT	lexA	acrD	emrA_emrB_emrR	-0.90484	ihfA(b), lexA(d)
cueR	gadX	emrA_emrB_emrR	emrK_emrY	-0.90482	cueR(d), gadX(g)
fnr	xylR	emrA_emrB_emrR	macA	-0.90479	fnr(b), xylR(g)
fis	gntR	emrA_emrB_emrR	emrK_emrY	-0.90477	fis(b),
ilvY	qseB	emrA_emrB_emrR	emrK_emrY	-0.90462	ilvY(g), qseB(e)
fnr	phoB_phoR	emrA_emrB_emrR	mdtK	-0.90461	fnr(b), phoB(f)
marA_marB_marR	mtlR	tolC	emrA_emrB_emrR	-0.90451	marA(b), marR(b), mtlR(g)
iclR	iscR	emrA_emrB_emrR	msbA	-0.90449	iclR(g), iscR(c)
cadC	flhD	mdtE_mdtF	emrA_emrB_emrR	-0.90447	cadC(g), flhD(e)
atoC	marA_marB_marR	emrA_emrB_emrR	emrE_renD	-0.90445	marA(b), marR(b)
ihfA_pheS_pheT	norR	mdtE_mdtF	emrA_emrB_emrR	-0.90444	ihfA(b), norR(g)
birA	iscR	emrA_emrB_emrR	mdtK	-0.90443	iscR(c)
crp	iclR	emrA_emrB_emrR	emrK_emrY	-0.90442	crp(b), iclR(g)
arcA	emrR	acrE_acrF	emrA_emrB_emrR	-0.90441	arcA(b), emrR(a)
envY_ompT	galS	emrA_emrB_emrR	cmr	-0.9044	envY(e), galS(g)
crp	cytR	acrD	emrA_emrB_emrR	-0.90427	crp(b), cytR(f)
flhD	rcsB	emrA_emrB_emrR	emrK_emrY	-0.90426	flhD(e), rcsB(g)
fnr	hupA	emrA_emrB_emrR	msbA	-0.90418	fnr(b), hupA(g)
arcA	iclR	emrA_emrB_emrR	emrK_emrY	-0.90404	arcA(b), iclR(g)
crp	cspE	acrD	emrA_emrB_emrR	-0.90404	crp(b),
exuR	flhD	acrA_acrB	emrA_emrB_emrR	-0.90386	exuR(g), flhD(e)
ihfA_pheS_pheT	iscR	acrD	emrA_emrB_emrR	-0.90385	ihfA(b), iscR(c)
evgA_evgS	tdcR	emrA_emrB_emrR	mdtK	-0.90375	evgA(a), tdcR(f)
crp	qseB	emrA_emrB_emrR	emrK_emrY	-0.9037	crp(b), qseB(e)
crp	csgD_csgE_csgF_csgG	emrA_emrB_emrR	emrK_emrY	-0.90365	crp(b), csgD(e)
marA_marB_marR	uidR	emrA_emrB_emrR	macA	-0.90359	marA(b), marR(b), uidR(g)
fis	lacI	acrE_acrF	emrA_emrB_emrR	-0.90356	fis(b), lacI(f)
ihfA_pheS_pheT	mtlR	emrA_emrB_emrR	emrK_emrY	-0.90356	ihfA(b), mtlR(g)
soxS	trpR	emrA_emrB_emrR	emrE_renD	-0.90353	soxS(b), trpR(f)
dnaA_dnaN_recF	fis	emrA_emrB_emrR	yojI	-0.90343	dnaA(g), fis(b)
emrR	ulaR	emrA_emrB_emrR	macA	-0.90343	emrR(a), ulaR(g)
cueR	mtlR	emrA_emrB_emrR	emrK_emrY	-0.9034	cueR(d), mtlR(g)
gadW	iscR	baeR_baeS_mdtA_mdtB_mdtC_mdtD	emrA_emrB_emrR	-0.90335	iscR(c)
fnr	hupA	emrA_emrB_emrR	macA	-0.90323	fnr(b), hupA(g)
hdfR	ompR	emrA_emrB_emrR	mdtK	-0.90317	hdfR(g), ompR(e)
mlc	zntR	emrA_emrB_emrR	emrE_renD	-0.90317	mlc(f), zntR(d)
atoC	flhD	acrD	emrA_emrB_emrR	-0.90316	flhD(e)
fnr	phoB_phoR	emrA_emrB_emrR	msbA	-0.90307	fnr(b), phoB(f)
envY_ompT	fnr	emrA_emrB_emrR	mdlA_mdlB	-0.90302	envY(e), fnr(b)
malI	soxS	baeR_baeS_mdtA_mdtB_mdtC_mdtD	emrA_emrB_emrR	-0.90302	soxS(b)
exuR	ihfA_pheS_pheT	acrE_acrF	emrA_emrB_emrR	-0.90297	exuR(g), ihfA(b)
atoC	flhD	emrA_emrB_emrR	emrK_emrY	-0.90295	flhD(e)
fis	trpR	emrA_emrB_emrR	emrK_emrY	-0.90293	fis(b), trpR(f)
fnr	ulaR	emrA_emrB_emrR	yojI	-0.90287	fnr(b), ulaR(g)
evgA_evgS	rbsR	acrE_acrF	emrA_emrB_emrR	-0.90284	evgA(a), rbsR(g)
crp	fur	emrA_emrB_emrR	mdlA_mdlB	-0.90273	crp(b), fur(f)
deoR	marA_marB_marR	emrA_emrB_emrR	emrE_renD	-0.90262	deoR(g), marA(b), marR(b)
arcA	zntR	emrA_emrB_emrR	mdlA_mdlB	-0.9026	arcA(b), zntR(d)
emrR	hupA	emrA_emrB_emrR	mdlA_mdlB	-0.90256	emrR(a), hupA(g)
deoR	fnr	acrD	emrA_emrB_emrR	-0.90246	deoR(g), fnr(b)
arcA	gadX	acrE_acrF	emrA_emrB_emrR	-0.90244	arcA(b), gadX(g)
gadE	rcsB	baeR_baeS_mdtA_mdtB_mdtC_mdtD	emrA_emrB_emrR	-0.90241	gadE(d), rcsB(g)
emrR	fis	emrA_emrB_emrR	macA	-0.90236	emrR(a), fis(b)
arcA	tyrR	emrA_emrB_emrR	emrK_emrY	-0.90229	arcA(b), tyrR(f)
cynR	fnr	emrA_emrB_emrR	emrK_emrY	-0.90227	fnr(b)
exuR	marA_marB_marR	acrE_acrF	emrA_emrB_emrR	-0.90218	exuR(g), marA(b), marR(b)
fis	flhD	acrA_acrB	emrA_emrB_emrR	-0.90216	fis(b), flhD(e)
hupA	slyA	acrE_acrF	emrA_emrB_emrR	-0.90214	hupA(g), slyA(c)
fis	lrp	emrA_emrB_emrR	emrK_emrY	-0.90213	fis(b), lrp(f)
evgA_evgS	lexA	acrE_acrF	emrA_emrB_emrR	-0.90211	evgA(a), lexA(d)
birA	evgA_evgS	emrA_emrB_emrR	macA	-0.9021	evgA(a)
fnr	gatR_1	emrA_emrB_emrR	yojI	-0.90203	fnr(b), ,
birA	lrhA	emrA_emrB_emrR	emrE_renD	-0.90201	lrhA(e)
evgA_evgS	gcvR	emrA_emrB_emrR	mdlA_mdlB	-0.90201	evgA(a), gcvR(g)
arcA	flhD	emrA_emrB_emrR	emrK_emrY	-0.90198	arcA(b), flhD(e)
alpA	fnr	emrA_emrB_emrR	emrE_renD	-0.90197	alpA(g), fnr(b)
crp	lexA	acrE_acrF	emrA_emrB_emrR	-0.90196	crp(b), lexA(d)
flhD	hupA	emrA_emrB_emrR	msbA	-0.90195	flhD(e), hupA(g)
flhD	phoB_phoR	emrA_emrB_emrR	mdtK	-0.90183	flhD(e), phoB(f)
crp	kdpE	emrA_emrB_emrR	cmr	-0.90179	crp(b), kdpE(f)
cueR	flhD	emrA_emrB_emrR	emrE_renD	-0.90162	cueR(d), flhD(e)
ihfA_pheS_pheT	iclR	emrA_emrB_emrR	emrK_emrY	-0.9016	ihfA(b), iclR(g)
fnr	melR	emrA_emrB_emrR	macB	-0.90149	fnr(b), melR(g)
emrR	phoB_phoR	emrA_emrB_emrR	mdlA_mdlB	-0.90139	emrR(a), phoB(f)
nhaR	phoP_phoQ	emrA_emrB_emrR	emrE_renD	-0.90137	nhaR(f), phoP(a)
iscR	norR	emrA_emrB_emrR	emrK_emrY	-0.90131	iscR(c), norR(g)
iscR	tdcA_tdcB_tdcC_tdcD_tdcE_tdcF_tdcG	acrE_acrF	emrA_emrB_emrR	-0.90118	iscR(c), tdcA(f)
soxS	zntR	emrA_emrB_emrR	cmr	-0.90116	soxS(b), zntR(d)
csiR	emrR	emrA_emrB_emrR	emrK_emrY	-0.90112	csiR(g), emrR(a)
iscR	tdcA_tdcB_tdcC_tdcD_tdcE_tdcF_tdcG	emrA_emrB_emrR	cmr	-0.90106	iscR(c), tdcA(f)
envY_ompT	fadR	acrD	emrA_emrB_emrR	-0.90105	envY(e), fadR(g)
phoB_phoR	zntR	acrE_acrF	emrA_emrB_emrR	-0.90087	phoB(f), zntR(d)
oxyR	qseB	acrD	emrA_emrB_emrR	-0.90081	qseB(e)
fis	zraR_zraS	emrA_emrB_emrR	cmr	-0.90075	fis(b), zraR(g)
cspE	evgA_evgS	emrA_emrB_emrR	macA	-0.90065	evgA(a)
ada_alkB	evgA_evgS	emrA_emrB_emrR	macA	-0.90063	ada(g), evgA(a)
cspE	fis	emrA_emrB_emrR	macA	-0.90063	fis(b)
cysB	ihfA_pheS_pheT	acrE_acrF	emrA_emrB_emrR	-0.90063	cysB(g), ihfA(b)
nhaR	phoP_phoQ	tolC	emrA_emrB_emrR	-0.90062	nhaR(f), phoP(a)
narL_narX	qseB	emrA_emrB_emrR	cmr	-0.90039	narL(g), qseB(e)
hyfR	marA_marB_marR	emrA_emrB_emrR	emrE_renD	-0.90037	hyfR(f), marA(b), marR(b)
purR	qseB	acrA_acrB	emrA_emrB_emrR	-0.90034	purR(g), qseB(e)
fnr	mlc	emrA_emrB_emrR	yojI	-0.90032	fnr(b), mlc(f)
lrhA	pspF	emrA_emrB_emrR	emrK_emrY	-0.90031	lrhA(e), pspF(g)
fis	zur	emrA_emrB_emrR	emrK_emrY	-0.90025	fis(b), zur(f)
ompR	rbsR	emrA_emrB_emrR	emrK_emrY	-0.90019	ompR(e), rbsR(g)
idnR	qseB	emrA_emrB_emrR	emrK_emrY	-0.90014	idnR(g), qseB(e)
arcA	cueR	emrA_emrB_emrR	cmr	-0.90009	arcA(b), cueR(d)
evgA_evgS	nadR	emrA_emrB_emrR	emrE_renD	-0.90006	evgA(a), nadR(g)
evgA_evgS	fnr	emrA_emrB_emrR	mdlA_mdlB	-0.90003	evgA(a), fnr(b)

## Sheet: emrE_renD
Regulator	Regulator	Target	Target	Classification	Evidence
hdfR	zntR	emrA_emrB_emrR	emrE_renD	-0.97299	hdfR(g), zntR(d)
emrR	fabR	mdlA_mdlB	emrE_renD	-0.97203	emrR(a), fabR(g)
emrR	hupA	mdlA_mdlB	emrE_renD	-0.97161	emrR(a), hupA(g)
ihfA_pheS_pheT	iscR	mdlA_mdlB	emrE_renD	-0.96888	ihfA(b), iscR(c)
ihfA_pheS_pheT	norR	mdlA_mdlB	emrE_renD	-0.96831	ihfA(b), norR(g)
evgA_evgS	gcvR	emrA_emrB_emrR	emrE_renD	-0.96776	evgA(a), gcvR(g)
ebgR	evgA_evgS	yojI	emrE_renD	-0.9675	ebgR(g), evgA(a)
emrR	phoB_phoR	mdlA_mdlB	emrE_renD	-0.96728	emrR(a), phoB(f)
deoR	lrhA	cmr	emrE_renD	-0.96613	deoR(g), lrhA(e)
ihfA_pheS_pheT	iscR	emrA_emrB_emrR	emrE_renD	-0.96611	ihfA(b), iscR(c)
melR	qseB	emrA_emrB_emrR	emrE_renD	-0.96552	melR(g), qseB(e)
emrR	lysR	mdlA_mdlB	emrE_renD	-0.96477	emrR(a), lysR(g)
flhD	galR	msbA	emrE_renD	-0.96392	flhD(e), galR(g)
ihfA_pheS_pheT	uidR	emrA_emrB_emrR	emrE_renD	-0.96367	ihfA(b), uidR(g)
emrR	hupA	acrD	emrE_renD	-0.96364	emrR(a), hupA(g)
emrR	hupA	emrA_emrB_emrR	emrE_renD	-0.96303	emrR(a), hupA(g)
nagC	slyA	yojI	emrE_renD	-0.96219	nagC(f), slyA(c)
lexA	marA_marB_marR	acrD	emrE_renD	-0.96205	lexA(d), marA(b), marR(b)
fhlA_hypA_hypB_hypC_hypD_hypE	flhD	emrA_emrB_emrR	emrE_renD	-0.96191	fhlA(g), flhD(e)
crp	fnr	cmr	emrE_renD	-0.96068	crp(b), fnr(b)
lrhA	lrp	acrD	emrE_renD	-0.96046	lrhA(e), lrp(f)
argP	zur	acrD	emrE_renD	-0.96017	argP(d), zur(f)
cspA	lexA	mdtE_mdtF	emrE_renD	-0.95997	cspA(g), lexA(d)
cadC	marA_marB_marR	yojI	emrE_renD	-0.95982	cadC(g), marA(b), marR(b)
ebgR	rob	yojI	emrE_renD	-0.95966	ebgR(g), rob(a)
fruR	phoP_phoQ	acrD	emrE_renD	-0.95966	phoP(a)
alsR	arcA	mdlA_mdlB	emrE_renD	-0.95887	arcA(b)
marA_marB_marR	mtlR	yojI	emrE_renD	-0.95869	marA(b), marR(b), mtlR(g)
evgA_evgS	zntR	emrA_emrB_emrR	emrE_renD	-0.95865	evgA(a), zntR(d)
emrR	zraR_zraS	emrA_emrB_emrR	emrE_renD	-0.95845	emrR(a), zraR(g)
argP	cspE	mdlA_mdlB	emrE_renD	-0.95824	argP(d),
emrR	kdpE	acrE_acrF	emrE_renD	-0.95792	emrR(a), kdpE(f)
deoR	lrhA	mdlA_mdlB	emrE_renD	-0.95759	deoR(g), lrhA(e)
argP	rtcR	yojI	emrE_renD	-0.95753	argP(d), rtcR(g)
lrhA	zur	acrD	emrE_renD	-0.95751	lrhA(e), zur(f)
emrR	phoB_phoR	emrA_emrB_emrR	emrE_renD	-0.95737	emrR(a), phoB(f)
argP	lrp	acrD	emrE_renD	-0.95724	argP(d), lrp(f)
cspA	marA_marB_marR	mdtE_mdtF	emrE_renD	-0.95723	cspA(g), marA(b), marR(b)
leuO	qseB	mdlA_mdlB	emrE_renD	-0.95698	leuO(g), qseB(e)
emrR	zraR_zraS	mdlA_mdlB	emrE_renD	-0.95691	emrR(a), zraR(g)
csgD_csgE_csgF_csgG	envY_ompT	baeR_baeS_mdtA_mdtB_mdtC_mdtD	emrE_renD	-0.95689	csgD(e), envY(e)
emrR	hupA	emrK_emrY	emrE_renD	-0.95633	emrR(a), hupA(g)
crp	galS	cmr	emrE_renD	-0.95626	crp(b), galS(g)
ihfA_pheS_pheT	norR	cmr	emrE_renD	-0.95624	ihfA(b), norR(g)
fnr	galR	msbA	emrE_renD	-0.9551	fnr(b), galR(g)
csgD_csgE_csgF_csgG	fucR	macA	emrE_renD	-0.95495	csgD(e), fucR(g)
ihfA_pheS_pheT	iscR	acrE_acrF	emrE_renD	-0.95486	ihfA(b), iscR(c)
gutM_gutQ_srlA_srlB_srlD_srlE_srlR	ihfA_pheS_pheT	macB	emrE_renD	-0.95441	gutM(g), srlR(f), ihfA(b)
araC	fnr	mdlA_mdlB	emrE_renD	-0.95409	araC(g), fnr(b)
lrhA	phoP_phoQ	acrD	emrE_renD	-0.95391	lrhA(e), phoP(a)
dnaA_dnaN_recF	ihfA_pheS_pheT	mdlA_mdlB	emrE_renD	-0.95365	dnaA(g), ihfA(b)
crp	cpxR	emrA_emrB_emrR	emrE_renD	-0.95364	crp(b),
argP	malT	yojI	emrE_renD	-0.95352	argP(d), malT(f)
lctR	slyA	macB	emrE_renD	-0.95352	lctR(g), slyA(c)
lrhA	yiaJ	acrD	emrE_renD	-0.95345	lrhA(e), yiaJ(g)
fis	galR	msbA	emrE_renD	-0.95331	fis(b), galR(g)
narL_narX	qseB	emrA_emrB_emrR	emrE_renD	-0.95328	narL(g), qseB(e)
chbR	csgD_csgE_csgF_csgG	emrA_emrB_emrR	emrE_renD	-0.95319	chbR(f), csgD(e)
emrR	fucR	acrE_acrF	emrE_renD	-0.95301	emrR(a), fucR(g)
cspA	marA_marB_marR	acrD	emrE_renD	-0.95274	cspA(g), marA(b), marR(b)
emrR	lctR	acrE_acrF	emrE_renD	-0.95273	emrR(a), lctR(g)
nanR	qseB	acrD	emrE_renD	-0.95245	nanR(f), qseB(e)
cadC	lexA	yojI	emrE_renD	-0.95243	cadC(g), lexA(d)
nagC	rob	yojI	emrE_renD	-0.9524	nagC(f), rob(a)
evgA_evgS	lrp	emrA_emrB_emrR	emrE_renD	-0.95239	evgA(a), lrp(f)
cbl	envY_ompT	macA	emrE_renD	-0.95233	envY(e)
alsR	fnr	emrA_emrB_emrR	emrE_renD	-0.95171	fnr(b)
ompR	purR	yojI	emrE_renD	-0.9517	ompR(e), purR(g)
ebgR	slyA	yojI	emrE_renD	-0.95152	ebgR(g), slyA(c)
cueR	envY_ompT	baeR_baeS_mdtA_mdtB_mdtC_mdtD	emrE_renD	-0.95148	cueR(d), envY(e)
gutM_gutQ_srlA_srlB_srlD_srlE_srlR	marA_marB_marR	macB	emrE_renD	-0.95112	gutM(g), srlR(f), marA(b), marR(b)
ompR	tdcR	yojI	emrE_renD	-0.95081	ompR(e), tdcR(f)
ihfA_pheS_pheT	norR	acrD	emrE_renD	-0.95071	ihfA(b), norR(g)
argP	cadC	mdlA_mdlB	emrE_renD	-0.95047	argP(d), cadC(g)
deoR	phoP_phoQ	mdlA_mdlB	emrE_renD	-0.95041	deoR(g), phoP(a)
fis	gadE	acrE_acrF	emrE_renD	-0.95027	fis(b), gadE(d)
emrR	phoB_phoR	acrE_acrF	emrE_renD	-0.95003	emrR(a), phoB(f)
dnaA_dnaN_recF	emrR	mdlA_mdlB	emrE_renD	-0.94988	dnaA(g), emrR(a)
argP	gcvR	acrD	emrE_renD	-0.9498	argP(d), gcvR(g)
fis	flhD	emrA_emrB_emrR	emrE_renD	-0.94976	fis(b), flhD(e)
alsR	fnr	mdlA_mdlB	emrE_renD	-0.94968	fnr(b)
evgA_evgS	qseB	emrA_emrB_emrR	emrE_renD	-0.94966	evgA(a), qseB(e)
araC	fnr	emrA_emrB_emrR	emrE_renD	-0.94951	araC(g), fnr(b)
betI	fucR	macA	emrE_renD	-0.94905	betI(c), fucR(g)
fhlA_hypA_hypB_hypC_hypD_hypE	phoP_phoQ	acrD	emrE_renD	-0.94893	fhlA(g), phoP(a)
leuO	qseB	emrK_emrY	emrE_renD	-0.94883	leuO(g), qseB(e)
ada_alkB	fnr	emrA_emrB_emrR	emrE_renD	-0.94853	ada(g), fnr(b)
emrR	galR	msbA	emrE_renD	-0.94847	emrR(a), galR(g)
ihfA_pheS_pheT	norR	emrA_emrB_emrR	emrE_renD	-0.94829	ihfA(b), norR(g)
argP	fnr	mdlA_mdlB	emrE_renD	-0.94795	argP(d), fnr(b)
caiF	zntR	mdtK	emrE_renD	-0.94774	caiF(g), zntR(d)
evgA_evgS	zur	emrA_emrB_emrR	emrE_renD	-0.94772	evgA(a), zur(f)
lexA	marA_marB_marR	emrK_emrY	emrE_renD	-0.9476	lexA(d), marA(b), marR(b)
hdfR	ompR	emrA_emrB_emrR	emrE_renD	-0.94708	hdfR(g), ompR(e)
crp	zur	emrA_emrB_emrR	emrE_renD	-0.947	crp(b), zur(f)
hyfR	zntR	acrD	emrE_renD	-0.94694	hyfR(f), zntR(d)
ebgR	zntR	yojI	emrE_renD	-0.94652	ebgR(g), zntR(d)
deoR	lrhA	emrK_emrY	emrE_renD	-0.94539	deoR(g), lrhA(e)
fhlA_hypA_hypB_hypC_hypD_hypE	zntR	acrD	emrE_renD	-0.94535	fhlA(g), zntR(d)
ompR	rtcR	yojI	emrE_renD	-0.94535	ompR(e), rtcR(g)
kdpE	soxS	mdlA_mdlB	emrE_renD	-0.9453	kdpE(f), soxS(b)
cueR	fucR	macA	emrE_renD	-0.94528	cueR(d), fucR(g)
leuO	qseB	acrD	emrE_renD	-0.94524	leuO(g), qseB(e)
ompR	xylR	yojI	emrE_renD	-0.94511	ompR(e), xylR(g)
deoR	lrhA	acrE_acrF	emrE_renD	-0.94496	deoR(g), lrhA(e)
gntR	slyA	msbA	emrE_renD	-0.94491	slyA(c)
nanR	zntR	acrD	emrE_renD	-0.9449	nanR(f), zntR(d)
deoR	phoP_phoQ	emrK_emrY	emrE_renD	-0.94462	deoR(g), phoP(a)
nikR	qseB	emrA_emrB_emrR	emrE_renD	-0.9444	nikR(f), qseB(e)
galS	lexA	mdtE_mdtF	emrE_renD	-0.94434	galS(g), lexA(d)
ihfA_pheS_pheT	iscR	cmr	emrE_renD	-0.94434	ihfA(b), iscR(c)
cspE	marA_marB_marR	mdtE_mdtF	emrE_renD	-0.94417	marA(b), marR(b)
cbl	envY_ompT	baeR_baeS_mdtA_mdtB_mdtC_mdtD	emrE_renD	-0.94354	envY(e)
hupA	ihfA_pheS_pheT	mdlA_mdlB	emrE_renD	-0.9435	hupA(g), ihfA(b)
argP	purR	yojI	emrE_renD	-0.94327	argP(d), purR(g)
caiF	flhD	emrA_emrB_emrR	emrE_renD	-0.94285	caiF(g), flhD(e)
argP	fnr	emrA_emrB_emrR	emrE_renD	-0.94256	argP(d), fnr(b)
fis	lctR	acrE_acrF	emrE_renD	-0.94252	fis(b), lctR(g)
caiF	zntR	acrD	emrE_renD	-0.94251	caiF(g), zntR(d)
argP	csiR	msbA	emrE_renD	-0.94244	argP(d), csiR(g)
lrhA	malT	mdtK	emrE_renD	-0.94238	lrhA(e), malT(f)
lexA	mtlR	emrK_emrY	emrE_renD	-0.94218	lexA(d), mtlR(g)
hdfR	qseB	emrA_emrB_emrR	emrE_renD	-0.94213	hdfR(g), qseB(e)
crp	emrR	cmr	emrE_renD	-0.942	crp(b), emrR(a)
fis	galS	emrA_emrB_emrR	emrE_renD	-0.942	fis(b), galS(g)
dnaA_dnaN_recF	fis	emrA_emrB_emrR	emrE_renD	-0.94184	dnaA(g), fis(b)
cadC	marA_marB_marR	tolC	emrE_renD	-0.94167	cadC(g), marA(b), marR(b)
dsdC	flhD	emrA_emrB_emrR	emrE_renD	-0.94167	dsdC(g), flhD(e)
argP	gutM_gutQ_srlA_srlB_srlD_srlE_srlR	mdlA_mdlB	emrE_renD	-0.9416	argP(d), gutM(g), srlR(f)
galS	marA_marB_marR	mdtE_mdtF	emrE_renD	-0.9416	galS(g), marA(b), marR(b)
hyfR	qseB	yojI	emrE_renD	-0.94158	hyfR(f), qseB(e)
cysB	slyA	emrA_emrB_emrR	emrE_renD	-0.94157	cysB(g), slyA(c)
argP	flhD	emrA_emrB_emrR	emrE_renD	-0.94134	argP(d), flhD(e)
deoR	ompR	mdlA_mdlB	emrE_renD	-0.94134	deoR(g), ompR(e)
ebgR	qseB	yojI	emrE_renD	-0.94129	ebgR(g), qseB(e)
kdpE	soxS	emrA_emrB_emrR	emrE_renD	-0.9411	kdpE(f), soxS(b)
csgD_csgE_csgF_csgG	envY_ompT	macA	emrE_renD	-0.94108	csgD(e), envY(e)
ihfA_pheS_pheT	marA_marB_marR	acrD	emrE_renD	-0.94107	ihfA(b), marA(b), marR(b)
dsdC	fnr	mdlA_mdlB	emrE_renD	-0.94103	dsdC(g), fnr(b)
argP	tdcR	yojI	emrE_renD	-0.94095	argP(d), tdcR(f)
envY_ompT	sdiA	macB	emrE_renD	-0.94095	envY(e), sdiA(a,putative)
flhD	galR	macA	emrE_renD	-0.94081	flhD(e), galR(g)
evgA_evgS	fucR	macA	emrE_renD	-0.9408	evgA(a), fucR(g)
fis	leuO	cmr	emrE_renD	-0.94064	fis(b), leuO(g)
gcvR	iscR	macA	emrE_renD	-0.94024	gcvR(g), iscR(c)
paaX_paaY	slyA	macB	emrE_renD	-0.94018	paaX(g), slyA(c)
leuO	qseB	acrE_acrF	emrE_renD	-0.94003	leuO(g), qseB(e)
argP	zur	yojI	emrE_renD	-0.93998	argP(d), zur(f)
hyfR	slyA	yojI	emrE_renD	-0.93992	hyfR(f), slyA(c)
lacI	slyA	tolC	emrE_renD	-0.93988	lacI(f), slyA(c)
chbR	csgD_csgE_csgF_csgG	cmr	emrE_renD	-0.93971	chbR(f), csgD(e)
lexA	mtlR	yojI	emrE_renD	-0.93971	lexA(d), mtlR(g)
birA	iscR	emrA_emrB_emrR	emrE_renD	-0.93962	iscR(c)
lrhA	xylR	yojI	emrE_renD	-0.93942	lrhA(e), xylR(g)
emrR	fis	emrA_emrB_emrR	emrE_renD	-0.93934	emrR(a), fis(b)
crp	cspA	mdlA_mdlB	emrE_renD	-0.93932	crp(b), cspA(g)
emrR	lctR	emrA_emrB_emrR	emrE_renD	-0.93926	emrR(a), lctR(g)
argP	cspE	emrA_emrB_emrR	emrE_renD	-0.93918	argP(d),
fis	gadX	emrA_emrB_emrR	emrE_renD	-0.93917	fis(b), gadX(g)
dsdC	fnr	emrA_emrB_emrR	emrE_renD	-0.93911	dsdC(g), fnr(b)
argR	fnr	mdlA_mdlB	emrE_renD	-0.93906	argR(g), fnr(b)
fhlA_hypA_hypB_hypC_hypD_hypE	marA_marB_marR	emrA_emrB_emrR	emrE_renD	-0.93902	fhlA(g), marA(b), marR(b)
cbl	slyA	msbA	emrE_renD	-0.93877	slyA(c)
ebgR	phoP_phoQ	yojI	emrE_renD	-0.93849	ebgR(g), phoP(a)
dsdC	slyA	macB	emrE_renD	-0.93835	dsdC(g), slyA(c)
lrhA	malT	yojI	emrE_renD	-0.93823	lrhA(e), malT(f)
envY_ompT	flhD	emrA_emrB_emrR	emrE_renD	-0.93787	envY(e), flhD(e)
asnC	flhD	emrA_emrB_emrR	emrE_renD	-0.93785	flhD(e)
argR	flhD	emrA_emrB_emrR	emrE_renD	-0.93784	argR(g), flhD(e)
cysB	emrR	cmr	emrE_renD	-0.93778	cysB(g), emrR(a)
caiF	fnr	emrA_emrB_emrR	emrE_renD	-0.93774	caiF(g), fnr(b)
exuR	flhD	emrA_emrB_emrR	emrE_renD	-0.9376	exuR(g), flhD(e)
chbR	qseB	emrA_emrB_emrR	emrE_renD	-0.93757	chbR(f), qseB(e)
cusR_cusS	fnr	mdlA_mdlB	emrE_renD	-0.93735	fnr(b)
hyfR	qseB	acrD	emrE_renD	-0.93733	hyfR(f), qseB(e)
lexA	mhpR	mdlA_mdlB	emrE_renD	-0.93724	lexA(d), mhpR(g)
fis	marA_marB_marR	emrA_emrB_emrR	emrE_renD	-0.93706	fis(b), marA(b), marR(b)
fadR	marA_marB_marR	tolC	emrE_renD	-0.937	fadR(g), marA(b), marR(b)
dsdC	emrR	cmr	emrE_renD	-0.93699	dsdC(g), emrR(a)
caiF	phoP_phoQ	mdtK	emrE_renD	-0.93686	caiF(g), phoP(a)
betI	envY_ompT	baeR_baeS_mdtA_mdtB_mdtC_mdtD	emrE_renD	-0.93649	betI(c), envY(e)
emrR	lctR	mdlA_mdlB	emrE_renD	-0.93635	emrR(a), lctR(g)
nanR	slyA	tolC	emrE_renD	-0.93633	nanR(f), slyA(c)
argP	cspA	mdlA_mdlB	emrE_renD	-0.9363	argP(d), cspA(g)
cusR_cusS	flhD	emrA_emrB_emrR	emrE_renD	-0.93624	flhD(e)
gadX	marA_marB_marR	mdtE_mdtF	emrE_renD	-0.93614	gadX(g), marA(b), marR(b)
caiF	evgA_evgS	yojI	emrE_renD	-0.93608	caiF(g), evgA(a)
argP	lctR	msbA	emrE_renD	-0.93602	argP(d), lctR(g)
fhlA_hypA_hypB_hypC_hypD_hypE	qseB	acrD	emrE_renD	-0.93599	fhlA(g), qseB(e)
gcvR	soxS	baeR_baeS_mdtA_mdtB_mdtC_mdtD	emrE_renD	-0.9359	gcvR(g), soxS(b)
deoR	emrR	cmr	emrE_renD	-0.93568	deoR(g), emrR(a)
emrR	lysR	acrE_acrF	emrE_renD	-0.93566	emrR(a), lysR(g)
cueR	cynR	baeR_baeS_mdtA_mdtB_mdtC_mdtD	emrE_renD	-0.93559	cueR(d),
araC	flhD	emrA_emrB_emrR	emrE_renD	-0.93554	araC(g), flhD(e)
gcvR	ydeO	baeR_baeS_mdtA_mdtB_mdtC_mdtD	emrE_renD	-0.93551	gcvR(g), ydeO(d)
ihfA_pheS_pheT	iscR	acrD	emrE_renD	-0.93549	ihfA(b), iscR(c)
pdhR	slyA	macB	emrE_renD	-0.93547	pdhR(g), slyA(c)
envY_ompT	lctR	msbA	emrE_renD	-0.93545	envY(e), lctR(g)
argP	cspA	emrA_emrB_emrR	emrE_renD	-0.93544	argP(d), cspA(g)
araC	arcA	mdlA_mdlB	emrE_renD	-0.93534	araC(g), arcA(b)
dsdC	rob	macB	emrE_renD	-0.93512	dsdC(g), rob(a)
crp	narP	emrA_emrB_emrR	emrE_renD	-0.93511	crp(b), narP(g)
fruR	zntR	acrD	emrE_renD	-0.93511	zntR(d)
ada_alkB	flhD	emrA_emrB_emrR	emrE_renD	-0.93509	ada(g), flhD(e)
alsR	flhD	emrA_emrB_emrR	emrE_renD	-0.93451	flhD(e)
lexA	modE	macA	emrE_renD	-0.93447	lexA(d),
cueR	slyA	tolC	emrE_renD	-0.93439	cueR(d), slyA(c)
cusR_cusS	fnr	emrA_emrB_emrR	emrE_renD	-0.93438	fnr(b)
kdpE	soxS	cmr	emrE_renD	-0.9343	kdpE(f), soxS(b)
argP	sdiA	yojI	emrE_renD	-0.93406	argP(d), sdiA(a,putative)
fabR	ihfA_pheS_pheT	mdlA_mdlB	emrE_renD	-0.93386	fabR(g), ihfA(b)
ebgR	flhD	emrA_emrB_emrR	emrE_renD	-0.93381	ebgR(g), flhD(e)
csgD_csgE_csgF_csgG	iscR	baeR_baeS_mdtA_mdtB_mdtC_mdtD	emrE_renD	-0.9338	csgD(e), iscR(c)
asnC	fnr	emrA_emrB_emrR	emrE_renD	-0.9336	fnr(b)
crp	marA_marB_marR	cmr	emrE_renD	-0.93353	crp(b), marA(b), marR(b)
gntR	rob	macB	emrE_renD	-0.93353	rob(a)
ompR	sdiA	yojI	emrE_renD	-0.93343	ompR(e), sdiA(a,putative)
fadR	marA_marB_marR	acrD	emrE_renD	-0.9334	fadR(g), marA(b), marR(b)
csgD_csgE_csgF_csgG	fucR	baeR_baeS_mdtA_mdtB_mdtC_mdtD	emrE_renD	-0.93339	csgD(e), fucR(g)
atoC	flhD	emrA_emrB_emrR	emrE_renD	-0.9333	flhD(e)
crp	qseB	emrA_emrB_emrR	emrE_renD	-0.93322	crp(b), qseB(e)
emrR	kdpE	acrD	emrE_renD	-0.93307	emrR(a), kdpE(f)
gadX	marA_marB_marR	acrD	emrE_renD	-0.93297	gadX(g), marA(b), marR(b)
dnaA_dnaN_recF	fis	mdlA_mdlB	emrE_renD	-0.93286	dnaA(g), fis(b)
fis	nac	acrE_acrF	emrE_renD	-0.93282	fis(b), nac(g)
caiF	ydeO	mdtK	emrE_renD	-0.93279	caiF(g), ydeO(d)
galR	marA_marB_marR	mdlA_mdlB	emrE_renD	-0.93272	galR(g), marA(b), marR(b)
envY_ompT	hupA	msbA	emrE_renD	-0.93269	envY(e), hupA(g)
lexA	mtlR	acrD	emrE_renD	-0.9326	lexA(d), mtlR(g)
crp	csgD_csgE_csgF_csgG	emrA_emrB_emrR	emrE_renD	-0.93259	crp(b), csgD(e)
narP	slyA	tolC	emrE_renD	-0.93258	narP(g), slyA(c)
hyfR	phoP_phoQ	acrD	emrE_renD	-0.93249	hyfR(f), phoP(a)
cueR	fucR	baeR_baeS_mdtA_mdtB_mdtC_mdtD	emrE_renD	-0.93248	cueR(d), fucR(g)
argP	gntR	acrD	emrE_renD	-0.93246	argP(d),
deoR	fnr	emrA_emrB_emrR	emrE_renD	-0.93244	deoR(g), fnr(b)
flhD	galR	yojI	emrE_renD	-0.93234	flhD(e), galR(g)
argP	glcC	msbA	emrE_renD	-0.93233	argP(d), glcC(g)
ebgR	fnr	emrA_emrB_emrR	emrE_renD	-0.93226	ebgR(g), fnr(b)
kdpE	rob	emrA_emrB_emrR	emrE_renD	-0.93224	kdpE(f), rob(a)
nagC	qseB	yojI	emrE_renD	-0.93217	nagC(f), qseB(e)
envY_ompT	fnr	emrA_emrB_emrR	emrE_renD	-0.93209	envY(e), fnr(b)
ebgR	fnr	mdlA_mdlB	emrE_renD	-0.93207	ebgR(g), fnr(b)
lctR	rob	macB	emrE_renD	-0.93195	lctR(g), rob(a)
nanR	slyA	mdtK	emrE_renD	-0.93172	nanR(f), slyA(c)
nanR	qseB	yojI	emrE_renD	-0.9317	nanR(f), qseB(e)
fis	mtlR	emrA_emrB_emrR	emrE_renD	-0.93151	fis(b), mtlR(g)
hdfR	phoP_phoQ	emrA_emrB_emrR	emrE_renD	-0.93149	hdfR(g), phoP(a)
argP	cbl	acrD	emrE_renD	-0.93148	argP(d),
fhlA_hypA_hypB_hypC_hypD_hypE	ompR	acrD	emrE_renD	-0.93147	fhlA(g), ompR(e)
gutM_gutQ_srlA_srlB_srlD_srlE_srlR	lexA	macB	emrE_renD	-0.93136	gutM(g), srlR(f), lexA(d)
betI	cysB	baeR_baeS_mdtA_mdtB_mdtC_mdtD	emrE_renD	-0.93126	betI(c), cysB(g)
araC	marA_marB_marR	emrA_emrB_emrR	emrE_renD	-0.93112	araC(g), marA(b), marR(b)
lexA	mtlR	macB	emrE_renD	-0.93091	lexA(d), mtlR(g)
chbR	slyA	emrA_emrB_emrR	emrE_renD	-0.93087	chbR(f), slyA(c)
betI	envY_ompT	macA	emrE_renD	-0.93061	betI(c), envY(e)
argP	csgD_csgE_csgF_csgG	yojI	emrE_renD	-0.9306	argP(d), csgD(e)
gadE	slyA	macB	emrE_renD	-0.93048	gadE(d), slyA(c)
cueR	cysB	baeR_baeS_mdtA_mdtB_mdtC_mdtD	emrE_renD	-0.93026	cueR(d), cysB(g)
fnr	galR	yojI	emrE_renD	-0.93016	fnr(b), galR(g)
argP	metR	yojI	emrE_renD	-0.92991	argP(d), metR(g)
argR	fnr	emrA_emrB_emrR	emrE_renD	-0.92989	argR(g), fnr(b)
ompR	zur	emrK_emrY	emrE_renD	-0.92987	ompR(e), zur(f)
ebgR	ydeO	yojI	emrE_renD	-0.92967	ebgR(g), ydeO(d)
alsR	csgD_csgE_csgF_csgG	yojI	emrE_renD	-0.92965	csgD(e)
cpxR	slyA	macB	emrE_renD	-0.92951	slyA(c)
ompR	slyA	msbA	emrE_renD	-0.9295	ompR(e), slyA(c)
cspE	lexA	mdtE_mdtF	emrE_renD	-0.92939	lexA(d)
leuO	marA_marB_marR	emrA_emrB_emrR	emrE_renD	-0.92927	leuO(g), marA(b), marR(b)
caiF	qseB	mdtK	emrE_renD	-0.92917	caiF(g), qseB(e)
crp	cadC	mdlA_mdlB	emrE_renD	-0.92883	crp(b), cadC(g)
lacI	marA_marB_marR	emrA_emrB_emrR	emrE_renD	-0.92866	lacI(f), marA(b), marR(b)
cueR	slyA	macB	emrE_renD	-0.92865	cueR(d), slyA(c)
leuO	slyA	macB	emrE_renD	-0.92858	leuO(g), slyA(c)
evgA_evgS	glnG	emrA_emrB_emrR	emrE_renD	-0.92854	evgA(a), glnG(g)
caiF	evgA_evgS	macB	emrE_renD	-0.92849	caiF(g), evgA(a)
metR	slyA	msbA	emrE_renD	-0.92848	metR(g), slyA(c)
ompR	zur	acrD	emrE_renD	-0.92838	ompR(e), zur(f)
gcvR	soxS	macA	emrE_renD	-0.92837	gcvR(g), soxS(b)
araC	slyA	mdtE_mdtF	emrE_renD	-0.92828	araC(g), slyA(c)
dsdC	slyA	msbA	emrE_renD	-0.92821	dsdC(g), slyA(c)
alsR	emrR	cmr	emrE_renD	-0.92798	emrR(a)
ada_alkB	marA_marB_marR	emrA_emrB_emrR	emrE_renD	-0.92786	ada(g), marA(b), marR(b)
nanR	qseB	mdtK	emrE_renD	-0.92776	nanR(f), qseB(e)
caiF	zntR	emrK_emrY	emrE_renD	-0.92773	caiF(g), zntR(d)
fhlA_hypA_hypB_hypC_hypD_hypE	gadE	acrD	emrE_renD	-0.92764	fhlA(g), gadE(d)
emrR	kdpE	mdlA_mdlB	emrE_renD	-0.92756	emrR(a), kdpE(f)
crp	cspE	cmr	emrE_renD	-0.92749	crp(b),
cbl	flhD	emrA_emrB_emrR	emrE_renD	-0.92747	flhD(e)
torR	zntR	emrA_emrB_emrR	emrE_renD	-0.92739	torR(a,putative), zntR(d)
crp	cspE	mdlA_mdlB	emrE_renD	-0.92722	crp(b),
evgA_evgS	gadW	emrA_emrB_emrR	emrE_renD	-0.92716	evgA(a),
nanR	qseB	tolC	emrE_renD	-0.92704	nanR(f), qseB(e)
lrhA	uidR	msbA	emrE_renD	-0.92702	lrhA(e), uidR(g)
cbl	evgA_evgS	yojI	emrE_renD	-0.92701	evgA(a)
cadC	marA_marB_marR	mdtK	emrE_renD	-0.92693	cadC(g), marA(b), marR(b)
ompR	zur	yojI	emrE_renD	-0.92689	ompR(e), zur(f)
emrR	fabR	emrK_emrY	emrE_renD	-0.92687	emrR(a), fabR(g)
ompR	treR	yojI	emrE_renD	-0.92682	ompR(e), treR(f)
lacI	qseB	mdtK	emrE_renD	-0.92677	lacI(f), qseB(e)
csgD_csgE_csgF_csgG	cysB	baeR_baeS_mdtA_mdtB_mdtC_mdtD	emrE_renD	-0.92665	csgD(e), cysB(g)
gadE	slyA	tolC	emrE_renD	-0.92661	gadE(d), slyA(c)
caiF	slyA	mdtK	emrE_renD	-0.92649	caiF(g), slyA(c)
caiF	fnr	mdlA_mdlB	emrE_renD	-0.92645	caiF(g), fnr(b)
argR	envY_ompT	macA	emrE_renD	-0.92643	argR(g), envY(e)
argP	evgA_evgS	yojI	emrE_renD	-0.92634	argP(d), evgA(a)
emrR	tdcA_tdcB_tdcC_tdcD_tdcE_tdcF_tdcG	mdlA_mdlB	emrE_renD	-0.9263	emrR(a), tdcA(f)
qseB	ydeO	baeR_baeS_mdtA_mdtB_mdtC_mdtD	emrE_renD	-0.92626	qseB(e), ydeO(d)
lacI	slyA	msbA	emrE_renD	-0.92616	lacI(f), slyA(c)
exuR	fnr	emrA_emrB_emrR	emrE_renD	-0.9261	exuR(g), fnr(b)
emrR	norR	acrE_acrF	emrE_renD	-0.92609	emrR(a), norR(g)
gadX	lexA	mdtE_mdtF	emrE_renD	-0.92608	gadX(g), lexA(d)
crp	idnR	cmr	emrE_renD	-0.92602	crp(b), idnR(g)
ihfA_pheS_pheT	rcsB	mdlA_mdlB	emrE_renD	-0.92597	ihfA(b), rcsB(g)
emrR	phoB_phoR	cmr	emrE_renD	-0.92571	emrR(a), phoB(f)
fhlA_hypA_hypB_hypC_hypD_hypE	lrhA	yojI	emrE_renD	-0.92563	fhlA(g), lrhA(e)
evgA_evgS	flhD	emrA_emrB_emrR	emrE_renD	-0.92554	evgA(a), flhD(e)
appY	flhD	emrA_emrB_emrR	emrE_renD	-0.92553	flhD(e)
lrhA	purR	yojI	emrE_renD	-0.92553	lrhA(e), purR(g)
evgA_evgS	mtlR	emrA_emrB_emrR	emrE_renD	-0.92544	evgA(a), mtlR(g)
lctR	phoP_phoQ	macB	emrE_renD	-0.9254	lctR(g), phoP(a)
argP	betI	yojI	emrE_renD	-0.92536	argP(d), betI(c)
argP	mhpR	msbA	emrE_renD	-0.92535	argP(d), mhpR(g)
cspA	ihfA_pheS_pheT	acrD	emrE_renD	-0.92533	cspA(g), ihfA(b)
dcuR_dcuS	flhD	emrA_emrB_emrR	emrE_renD	-0.92532	flhD(e)
cadC	lexA	tolC	emrE_renD	-0.92528	cadC(g), lexA(d)
lexA	norR	mdlA_mdlB	emrE_renD	-0.92496	lexA(d), norR(g)
fhlA_hypA_hypB_hypC_hypD_hypE	phoP_phoQ	mdtK	emrE_renD	-0.92495	fhlA(g), phoP(a)
fis	tyrR	cmr	emrE_renD	-0.92493	fis(b), tyrR(f)
lrhA	narP	acrD	emrE_renD	-0.92488	lrhA(e), narP(g)
appY	fnr	emrA_emrB_emrR	emrE_renD	-0.92486	fnr(b)
ompR	xapR	yojI	emrE_renD	-0.92468	ompR(e), xapR(f)
caiF	csgD_csgE_csgF_csgG	mdtK	emrE_renD	-0.9246	caiF(g), csgD(e)
lrhA	tyrR	acrD	emrE_renD	-0.92455	lrhA(e), tyrR(f)
argP	galS	emrA_emrB_emrR	emrE_renD	-0.92453	argP(d), galS(g)
cusR_cusS	emrR	cmr	emrE_renD	-0.92446	emrR(a)
deoR	flhD	emrA_emrB_emrR	emrE_renD	-0.92443	deoR(g), flhD(e)
crp	fnr	mdlA_mdlB	emrE_renD	-0.9244	crp(b), fnr(b)
appY	emrR	cmr	emrE_renD	-0.92435	emrR(a)
ebgR	slyA	msbA	emrE_renD	-0.92416	ebgR(g), slyA(c)
hyfR	slyA	tolC	emrE_renD	-0.92408	hyfR(f), slyA(c)
betI	soxS	baeR_baeS_mdtA_mdtB_mdtC_mdtD	emrE_renD	-0.92407	betI(c), soxS(b)
gntR	slyA	tolC	emrE_renD	-0.92405	slyA(c)
alsR	marA_marB_marR	emrA_emrB_emrR	emrE_renD	-0.92401	marA(b), marR(b)
lacI	slyA	mdtK	emrE_renD	-0.92388	lacI(f), slyA(c)
cueR	fecI_fecR	baeR_baeS_mdtA_mdtB_mdtC_mdtD	emrE_renD	-0.92387	cueR(d),
araC	slyA	acrD	emrE_renD	-0.92373	araC(g), slyA(c)
ihfA_pheS_pheT	iscR	emrK_emrY	emrE_renD	-0.9237	ihfA(b), iscR(c)
birA	iscR	mdlA_mdlB	emrE_renD	-0.92359	iscR(c)
ihfA_pheS_pheT	tdcA_tdcB_tdcC_tdcD_tdcE_tdcF_tdcG	emrA_emrB_emrR	emrE_renD	-0.92344	ihfA(b), tdcA(f)
fis	xapR	acrE_acrF	emrE_renD	-0.92337	fis(b), xapR(f)
gcvA	phoP_phoQ	mdlA_mdlB	emrE_renD	-0.92333	gcvA(g), phoP(a)
argP	birA	emrA_emrB_emrR	emrE_renD	-0.92301	argP(d),
fadR	marA_marB_marR	yojI	emrE_renD	-0.92295	fadR(g), marA(b), marR(b)
fis	fucR	acrE_acrF	emrE_renD	-0.92281	fis(b), fucR(g)
lrhA	treR	yojI	emrE_renD	-0.92281	lrhA(e), treR(f)
csgD_csgE_csgF_csgG	soxS	baeR_baeS_mdtA_mdtB_mdtC_mdtD	emrE_renD	-0.9227	csgD(e), soxS(b)
gntR	soxS	baeR_baeS_mdtA_mdtB_mdtC_mdtD	emrE_renD	-0.92252	soxS(b)
nagC	qseB	acrD	emrE_renD	-0.92252	nagC(f), qseB(e)
fhlA_hypA_hypB_hypC_hypD_hypE	qseB	mdtK	emrE_renD	-0.92239	fhlA(g), qseB(e)
ihfA_pheS_pheT	kdpE	acrD	emrE_renD	-0.92238	ihfA(b), kdpE(f)
lexA	marA_marB_marR	acrE_acrF	emrE_renD	-0.92237	lexA(d), marA(b), marR(b)
ompR	tdcR	mdtK	emrE_renD	-0.92229	ompR(e), tdcR(f)
atoC	emrR	cmr	emrE_renD	-0.92223	emrR(a)
cysB	flhD	emrA_emrB_emrR	emrE_renD	-0.92214	cysB(g), flhD(e)
hyfR	slyA	macB	emrE_renD	-0.92214	hyfR(f), slyA(c)
cspA	lexA	acrD	emrE_renD	-0.92212	cspA(g), lexA(d)
fis	paaX_paaY	acrE_acrF	emrE_renD	-0.92182	fis(b), paaX(g)
dnaA_dnaN_recF	emrR	acrD	emrE_renD	-0.92178	dnaA(g), emrR(a)
atoC	fnr	emrA_emrB_emrR	emrE_renD	-0.92177	fnr(b)
leuO	slyA	mdtK	emrE_renD	-0.92164	leuO(g), slyA(c)
hyfR	qseB	mdtK	emrE_renD	-0.92157	hyfR(f), qseB(e)
araC	emrR	cmr	emrE_renD	-0.92155	araC(g), emrR(a)
argP	tdcR	acrD	emrE_renD	-0.9215	argP(d), tdcR(f)
evgA_evgS	fnr	emrA_emrB_emrR	emrE_renD	-0.92143	evgA(a), fnr(b)
hupA	ydeO	cmr	emrE_renD	-0.92142	hupA(g), ydeO(d)
gcvR	ydeO	macA	emrE_renD	-0.92105	gcvR(g), ydeO(d)
ilvY	qseB	emrA_emrB_emrR	emrE_renD	-0.92102	ilvY(g), qseB(e)
zntR	fecI_fecR	macA	emrE_renD	-0.92098	zntR(d),
cbl	fnr	emrA_emrB_emrR	emrE_renD	-0.92091	fnr(b)
leuO	zntR	acrD	emrE_renD	-0.92091	leuO(g), zntR(d)
deoR	envY_ompT	mdlA_mdlB	emrE_renD	-0.9209	deoR(g), envY(e)
lrp	slyA	macA	emrE_renD	-0.92088	lrp(f), slyA(c)
alsR	slyA	tolC	emrE_renD	-0.9208	slyA(c)
cspA	emrR	mdtE_mdtF	emrE_renD	-0.92062	cspA(g), emrR(a)
dnaA_dnaN_recF	flhD	acrE_acrF	emrE_renD	-0.92051	dnaA(g), flhD(e)
argP	atoC	msbA	emrE_renD	-0.9205	argP(d),
asnC	emrR	cmr	emrE_renD	-0.92044	emrR(a)
fis	lctR	mdlA_mdlB	emrE_renD	-0.92044	fis(b), lctR(g)
csgD_csgE_csgF_csgG	fhlA_hypA_hypB_hypC_hypD_hypE	macA	emrE_renD	-0.92042	csgD(e), fhlA(g)
argP	dsdC	acrD	emrE_renD	-0.92041	argP(d), dsdC(g)
gntR	ydeO	baeR_baeS_mdtA_mdtB_mdtC_mdtD	emrE_renD	-0.92034	ydeO(d)
ihfA_pheS_pheT	mtlR	acrD	emrE_renD	-0.92032	ihfA(b), mtlR(g)
crp	cspA	cmr	emrE_renD	-0.92031	crp(b), cspA(g)
fucR	soxS	macB	emrE_renD	-0.92028	fucR(g), soxS(b)
cysB	zntR	emrA_emrB_emrR	emrE_renD	-0.92024	cysB(g), zntR(d)
cueR	ydeO	baeR_baeS_mdtA_mdtB_mdtC_mdtD	emrE_renD	-0.9202	cueR(d), ydeO(d)
cueR	envY_ompT	macA	emrE_renD	-0.92011	cueR(d), envY(e)
chbR	soxS	cmr	emrE_renD	-0.91997	chbR(f), soxS(b)
araC	qseB	mdtE_mdtF	emrE_renD	-0.91988	araC(g), qseB(e)
argP	leuO	msbA	emrE_renD	-0.91988	argP(d), leuO(g)
dsdC	evgA_evgS	macB	emrE_renD	-0.91986	dsdC(g), evgA(a)
gntR	slyA	macB	emrE_renD	-0.91985	slyA(c)
crp	fur	emrA_emrB_emrR	emrE_renD	-0.91984	crp(b), fur(f)
cspE	flhD	mdtE_mdtF	emrE_renD	-0.91977	flhD(e)
adiY	flhD	emrA_emrB_emrR	emrE_renD	-0.91976	flhD(e)
argP	fnr	cmr	emrE_renD	-0.91972	argP(d), fnr(b)
crp	gcvR	emrA_emrB_emrR	emrE_renD	-0.91967	crp(b), gcvR(g)
fis	gadW	acrE_acrF	emrE_renD	-0.91967	fis(b),
crp	tyrR	emrA_emrB_emrR	emrE_renD	-0.91946	crp(b), tyrR(f)
alsR	fis	acrE_acrF	emrE_renD	-0.9194	fis(b)
argP	yiaJ	acrD	emrE_renD	-0.91935	argP(d), yiaJ(g)
deoR	ompR	cmr	emrE_renD	-0.91919	deoR(g), ompR(e)
caiF	phoP_phoQ	acrD	emrE_renD	-0.91913	caiF(g), phoP(a)
envY_ompT	tdcR	macB	emrE_renD	-0.91912	envY(e), tdcR(f)
hdfR	ihfA_pheS_pheT	mdlA_mdlB	emrE_renD	-0.91897	hdfR(g), ihfA(b)
dnaA_dnaN_recF	fis	cmr	emrE_renD	-0.91893	dnaA(g), fis(b)
envY_ompT	mtlR	emrA_emrB_emrR	emrE_renD	-0.91879	envY(e), mtlR(g)
emrR	iclR	yojI	emrE_renD	-0.91877	emrR(a), iclR(g)
cspA	emrR	acrD	emrE_renD	-0.91871	cspA(g), emrR(a)
envY_ompT	gadX	mdlA_mdlB	emrE_renD	-0.91844	envY(e), gadX(g)
fhlA_hypA_hypB_hypC_hypD_hypE	phoP_phoQ	emrK_emrY	emrE_renD	-0.9184	fhlA(g), phoP(a)
agaR	flhD	emrA_emrB_emrR	emrE_renD	-0.91836	agaR(g), flhD(e)
asnC	fnr	mdlA_mdlB	emrE_renD	-0.91822	fnr(b)
lacI	qseB	tolC	emrE_renD	-0.91818	lacI(f), qseB(e)
lacI	zntR	tolC	emrE_renD	-0.91818	lacI(f), zntR(d)
crp	xapR	emrA_emrB_emrR	emrE_renD	-0.91813	crp(b), xapR(f)
fis	lctR	emrK_emrY	emrE_renD	-0.918	fis(b), lctR(g)
emrR	fis	mdlA_mdlB	emrE_renD	-0.91793	emrR(a), fis(b)
fnr	kdpE	acrD	emrE_renD	-0.9178	fnr(b), kdpE(f)
hyfR	slyA	mdtK	emrE_renD	-0.91775	hyfR(f), slyA(c)
argP	fucR	macA	emrE_renD	-0.91764	argP(d), fucR(g)
betI	ydeO	baeR_baeS_mdtA_mdtB_mdtC_mdtD	emrE_renD	-0.91762	betI(c), ydeO(d)
cadC	lexA	mdtK	emrE_renD	-0.91757	cadC(g), lexA(d)
ihfA_pheS_pheT	kdpE	mdlA_mdlB	emrE_renD	-0.91724	ihfA(b), kdpE(f)
cytR	emrR	mdtE_mdtF	emrE_renD	-0.91717	cytR(f), emrR(a)
ada_alkB	ydeO	cmr	emrE_renD	-0.91708	ada(g), ydeO(d)
csiR	envY_ompT	baeR_baeS_mdtA_mdtB_mdtC_mdtD	emrE_renD	-0.91707	csiR(g), envY(e)
cueR	fhlA_hypA_hypB_hypC_hypD_hypE	baeR_baeS_mdtA_mdtB_mdtC_mdtD	emrE_renD	-0.91687	cueR(d), fhlA(g)
soxS	tdcR	emrA_emrB_emrR	emrE_renD	-0.91676	soxS(b), tdcR(f)
pdhR	slyA	tolC	emrE_renD	-0.91648	pdhR(g), slyA(c)
cbl	fnr	mdlA_mdlB	emrE_renD	-0.91632	fnr(b)
chbR	rob	cmr	emrE_renD	-0.91621	chbR(f), rob(a)
dnaA_dnaN_recF	flhD	mdlA_mdlB	emrE_renD	-0.91617	dnaA(g), flhD(e)
argP	malT	macB	emrE_renD	-0.91612	argP(d), malT(f)
arcA	gadE	emrA_emrB_emrR	emrE_renD	-0.91607	arcA(b), gadE(d)
ebgR	soxS	yojI	emrE_renD	-0.91601	ebgR(g), soxS(b)
lctR	qseB	macB	emrE_renD	-0.91583	lctR(g), qseB(e)
lexA	marA_marB_marR	macB	emrE_renD	-0.91574	lexA(d), marA(b), marR(b)
ihfA_pheS_pheT	tdcA_tdcB_tdcC_tdcD_tdcE_tdcF_tdcG	mdlA_mdlB	emrE_renD	-0.9157	ihfA(b), tdcA(f)
emrR	norR	mdlA_mdlB	emrE_renD	-0.91565	emrR(a), norR(g)
cueR	uxuR	baeR_baeS_mdtA_mdtB_mdtC_mdtD	emrE_renD	-0.91548	cueR(d), uxuR(f)
argP	flhD	mdlA_mdlB	emrE_renD	-0.91538	argP(d), flhD(e)
argP	phoP_phoQ	acrD	emrE_renD	-0.91537	argP(d), phoP(a)
crp	gutM_gutQ_srlA_srlB_srlD_srlE_srlR	mdlA_mdlB	emrE_renD	-0.91535	crp(b), gutM(g), srlR(f)
qseB	soxS	baeR_baeS_mdtA_mdtB_mdtC_mdtD	emrE_renD	-0.9153	qseB(e), soxS(b)
fadR	marA_marB_marR	mdtE_mdtF	emrE_renD	-0.91525	fadR(g), marA(b), marR(b)
purR	slyA	msbA	emrE_renD	-0.91515	purR(g), slyA(c)
lrp	rob	msbA	emrE_renD	-0.91509	lrp(f), rob(a)
cueR	modE	baeR_baeS_mdtA_mdtB_mdtC_mdtD	emrE_renD	-0.91508	cueR(d),
modE	qseB	emrA_emrB_emrR	emrE_renD	-0.91505	qseB(e)
araC	flhD	mdlA_mdlB	emrE_renD	-0.91473	araC(g), flhD(e)
fis	qseB	acrE_acrF	emrE_renD	-0.91473	fis(b), qseB(e)
nac	slyA	macB	emrE_renD	-0.91465	nac(g), slyA(c)
ompR	phoP_phoQ	acrD	emrE_renD	-0.91453	ompR(e), phoP(a)
ihfA_pheS_pheT	uidR	mdlA_mdlB	emrE_renD	-0.91448	ihfA(b), uidR(g)
fis	glnG	acrE_acrF	emrE_renD	-0.91428	fis(b), glnG(g)
adiY	csgD_csgE_csgF_csgG	mdtK	emrE_renD	-0.91424	csgD(e)
alsR	rob	yojI	emrE_renD	-0.91423	rob(a)
envY_ompT	fadR	emrA_emrB_emrR	emrE_renD	-0.91421	envY(e), fadR(g)
ompR	phoP_phoQ	emrK_emrY	emrE_renD	-0.91416	ompR(e), phoP(a)
csgD_csgE_csgF_csgG	nhaR	baeR_baeS_mdtA_mdtB_mdtC_mdtD	emrE_renD	-0.91412	csgD(e), nhaR(f)
nadR	soxS	baeR_baeS_mdtA_mdtB_mdtC_mdtD	emrE_renD	-0.91408	nadR(g), soxS(b)
cadC	emrR	yojI	emrE_renD	-0.91406	cadC(g), emrR(a)
emrR	galR	yojI	emrE_renD	-0.91405	emrR(a), galR(g)
fnr	iclR	yojI	emrE_renD	-0.91404	fnr(b), iclR(g)
fruR	slyA	tolC	emrE_renD	-0.91402	slyA(c)
cueR	emrR	cmr	emrE_renD	-0.91401	cueR(d), emrR(a)
argP	cadC	emrA_emrB_emrR	emrE_renD	-0.914	argP(d), cadC(g)
lrp	ydeO	macA	emrE_renD	-0.91392	lrp(f), ydeO(d)
csiR	soxS	baeR_baeS_mdtA_mdtB_mdtC_mdtD	emrE_renD	-0.9139	csiR(g), soxS(b)
marA_marB_marR	mtlR	acrD	emrE_renD	-0.91385	marA(b), marR(b), mtlR(g)
ompR	slyA	mdtK	emrE_renD	-0.91379	ompR(e), slyA(c)
csgD_csgE_csgF_csgG	ydeO	baeR_baeS_mdtA_mdtB_mdtC_mdtD	emrE_renD	-0.91378	csgD(e), ydeO(d)
emrR	kdpE	emrK_emrY	emrE_renD	-0.9137	emrR(a), kdpE(f)
csiR	emrR	cmr	emrE_renD	-0.91368	csiR(g), emrR(a)
argP	malT	mdtK	emrE_renD	-0.91348	argP(d), malT(f)
argP	galS	mdlA_mdlB	emrE_renD	-0.91339	argP(d), galS(g)
cspA	ihfA_pheS_pheT	mdtE_mdtF	emrE_renD	-0.91332	cspA(g), ihfA(b)
argP	trpR	yojI	emrE_renD	-0.91316	argP(d), trpR(f)
envY_ompT	exuR	macB	emrE_renD	-0.91316	envY(e), exuR(g)
fis	idnR	macB	emrE_renD	-0.91306	fis(b), idnR(g)
cspE	ihfA_pheS_pheT	mdtE_mdtF	emrE_renD	-0.91303	ihfA(b)
galR	zntR	emrA_emrB_emrR	emrE_renD	-0.91282	galR(g), zntR(d)
flhD	hupA	mdlA_mdlB	emrE_renD	-0.91269	flhD(e), hupA(g)
betI	emrR	cmr	emrE_renD	-0.91241	betI(c), emrR(a)
envY_ompT	metR	macB	emrE_renD	-0.91235	envY(e), metR(g)
galR	lexA	mdlA_mdlB	emrE_renD	-0.9123	galR(g), lexA(d)
argP	idnR	mdlA_mdlB	emrE_renD	-0.91228	argP(d), idnR(g)
lrp	slyA	msbA	emrE_renD	-0.91228	lrp(f), slyA(c)
envY_ompT	fadR	mdlA_mdlB	emrE_renD	-0.91226	envY(e), fadR(g)
glnG	ydeO	baeR_baeS_mdtA_mdtB_mdtC_mdtD	emrE_renD	-0.91206	glnG(g), ydeO(d)
nadR	ydeO	baeR_baeS_mdtA_mdtB_mdtC_mdtD	emrE_renD	-0.91196	nadR(g), ydeO(d)
cpxR	soxS	macB	emrE_renD	-0.91194	soxS(b)
csgD_csgE_csgF_csgG	modE	baeR_baeS_mdtA_mdtB_mdtC_mdtD	emrE_renD	-0.91192	csgD(e),
cueR	fecI_fecR	macA	emrE_renD	-0.91191	cueR(d),
argP	slyA	yojI	emrE_renD	-0.91188	argP(d), slyA(c)
argP	galS	cmr	emrE_renD	-0.91186	argP(d), galS(g)
cueR	gutM_gutQ_srlA_srlB_srlD_srlE_srlR	mdlA_mdlB	emrE_renD	-0.91185	cueR(d), gutM(g), srlR(f)
appY	arcA	mdlA_mdlB	emrE_renD	-0.91167	arcA(b)
cueR	fnr	emrA_emrB_emrR	emrE_renD	-0.91162	cueR(d), fnr(b)
argP	idnR	cmr	emrE_renD	-0.9116	argP(d), idnR(g)
arcA	gadW	emrA_emrB_emrR	emrE_renD	-0.91149	arcA(b),
leuO	qseB	mdtK	emrE_renD	-0.91144	leuO(g), qseB(e)
ada_alkB	ydeO	acrE_acrF	emrE_renD	-0.91141	ada(g), ydeO(d)
dcuR_dcuS	fnr	mdlA_mdlB	emrE_renD	-0.91141	fnr(b)
lrhA	malT	macB	emrE_renD	-0.91133	lrhA(e), malT(f)
flhD	lrhA	emrA_emrB_emrR	emrE_renD	-0.91125	flhD(e), lrhA(e)
flhD	xylR	cmr	emrE_renD	-0.91121	flhD(e), xylR(g)
fhlA_hypA_hypB_hypC_hypD_hypE	zntR	mdtK	emrE_renD	-0.91115	fhlA(g), zntR(d)
leuO	zntR	acrE_acrF	emrE_renD	-0.91115	leuO(g), zntR(d)
alpA	emrR	cmr	emrE_renD	-0.9111	alpA(g), emrR(a)
emrR	hupA	acrE_acrF	emrE_renD	-0.91103	emrR(a), hupA(g)
marA_marB_marR	modE	macA	emrE_renD	-0.911	marA(b), marR(b),
argP	gntR	yojI	emrE_renD	-0.91092	argP(d),
exuR	slyA	msbA	emrE_renD	-0.91088	exuR(g), slyA(c)
argP	dcuR_dcuS	yojI	emrE_renD	-0.91077	argP(d),
birA	ihfA_pheS_pheT	mdlA_mdlB	emrE_renD	-0.91077	ihfA(b)
crp	mtlR	cmr	emrE_renD	-0.91071	crp(b), mtlR(g)
fis	lexA	emrA_emrB_emrR	emrE_renD	-0.9107	fis(b), lexA(d)
emrR	ihfA_pheS_pheT	mdlA_mdlB	emrE_renD	-0.91054	emrR(a), ihfA(b)
fis	hyfR	cmr	emrE_renD	-0.91036	fis(b), hyfR(f)
deoR	phoP_phoQ	acrE_acrF	emrE_renD	-0.91027	deoR(g), phoP(a)
argP	envY_ompT	macA	emrE_renD	-0.91026	argP(d), envY(e)
fis	hupA	acrE_acrF	emrE_renD	-0.91024	fis(b), hupA(g)
agaR	arcA	mdlA_mdlB	emrE_renD	-0.91019	agaR(g), arcA(b)
caiF	evgA_evgS	mdtK	emrE_renD	-0.91019	caiF(g), evgA(a)
argP	zntR	acrD	emrE_renD	-0.91017	argP(d), zntR(d)
fis	tyrR	acrE_acrF	emrE_renD	-0.91009	fis(b), tyrR(f)
csgD_csgE_csgF_csgG	gcvA	baeR_baeS_mdtA_mdtB_mdtC_mdtD	emrE_renD	-0.91005	csgD(e), gcvA(g)
argP	lrp	yojI	emrE_renD	-0.90998	argP(d), lrp(f)
fhlA_hypA_hypB_hypC_hypD_hypE	lexA	emrA_emrB_emrR	emrE_renD	-0.90995	fhlA(g), lexA(d)
argP	dsdC	yojI	emrE_renD	-0.90989	argP(d), dsdC(g)
lctR	soxS	macB	emrE_renD	-0.90986	lctR(g), soxS(b)
csgD_csgE_csgF_csgG	oxyR	baeR_baeS_mdtA_mdtB_mdtC_mdtD	emrE_renD	-0.90985	csgD(e),
argP	emrR	cmr	emrE_renD	-0.90976	argP(d), emrR(a)
crp	fadR	cmr	emrE_renD	-0.90973	crp(b), fadR(g)
argR	csgD_csgE_csgF_csgG	yojI	emrE_renD	-0.90954	argR(g), csgD(e)
asnC	cueR	acrD	emrE_renD	-0.90953	cueR(d)
arcA	tyrR	emrA_emrB_emrR	emrE_renD	-0.90947	arcA(b), tyrR(f)
argP	betI	acrD	emrE_renD	-0.90938	argP(d), betI(c)
argR	flhD	mdlA_mdlB	emrE_renD	-0.90935	argR(g), flhD(e)
adiY	qseB	mdtK	emrE_renD	-0.90929	qseB(e)
caiF	fnr	cmr	emrE_renD	-0.90927	caiF(g), fnr(b)
argR	slyA	yojI	emrE_renD	-0.90916	argR(g), slyA(c)
araC	marA_marB_marR	mdlA_mdlB	emrE_renD	-0.90905	araC(g), marA(b), marR(b)
agaR	slyA	msbA	emrE_renD	-0.90894	agaR(g), slyA(c)
metJ	slyA	mdtK	emrE_renD	-0.90881	metJ(f), slyA(c)
ompR	tdcR	acrD	emrE_renD	-0.90877	ompR(e), tdcR(f)
fis	lctR	cmr	emrE_renD	-0.90869	fis(b), lctR(g)
leuO	slyA	tolC	emrE_renD	-0.90863	leuO(g), slyA(c)
argP	zur	emrK_emrY	emrE_renD	-0.90855	argP(d), zur(f)
fhlA_hypA_hypB_hypC_hypD_hypE	gadE	yojI	emrE_renD	-0.90851	fhlA(g), gadE(d)
metJ	qseB	mdtK	emrE_renD	-0.90851	metJ(f), qseB(e)
iclR	marA_marB_marR	mdtK	emrE_renD	-0.90835	iclR(g), marA(b), marR(b)
chbR	ihfA_pheS_pheT	mdlA_mdlB	emrE_renD	-0.90822	chbR(f), ihfA(b)
ebgR	emrR	cmr	emrE_renD	-0.90821	ebgR(g), emrR(a)
leuO	zntR	mdlA_mdlB	emrE_renD	-0.90819	leuO(g), zntR(d)
deoR	envY_ompT	emrK_emrY	emrE_renD	-0.90809	deoR(g), envY(e)
cueR	xylR	baeR_baeS_mdtA_mdtB_mdtC_mdtD	emrE_renD	-0.90802	cueR(d), xylR(g)
envY_ompT	fnr	mdlA_mdlB	emrE_renD	-0.90798	envY(e), fnr(b)
lrp	soxS	macA	emrE_renD	-0.9079	lrp(f), soxS(b)
envY_ompT	evgA_evgS	macB	emrE_renD	-0.90788	envY(e), evgA(a)
nanR	phoP_phoQ	acrD	emrE_renD	-0.90773	nanR(f), phoP(a)
idnR	rob	mdlA_mdlB	emrE_renD	-0.90771	idnR(g), rob(a)
lrhA	tdcR	acrD	emrE_renD	-0.90759	lrhA(e), tdcR(f)
deoR	flhD	macB	emrE_renD	-0.90748	deoR(g), flhD(e)
cueR	exuR	baeR_baeS_mdtA_mdtB_mdtC_mdtD	emrE_renD	-0.90742	cueR(d), exuR(g)
qseB	uxuR	baeR_baeS_mdtA_mdtB_mdtC_mdtD	emrE_renD	-0.90734	qseB(e), uxuR(f)
ompR	sdiA	mdtK	emrE_renD	-0.9073	ompR(e), sdiA(a,putative)
dsdC	flhD	mdlA_mdlB	emrE_renD	-0.90725	dsdC(g), flhD(e)
fadR	lexA	tolC	emrE_renD	-0.90714	fadR(g), lexA(d)
adiY	fnr	emrA_emrB_emrR	emrE_renD	-0.90707	fnr(b)
emrR	hupA	mdtK	emrE_renD	-0.90704	emrR(a), hupA(g)
argR	envY_ompT	baeR_baeS_mdtA_mdtB_mdtC_mdtD	emrE_renD	-0.90685	argR(g), envY(e)
cbl	soxS	baeR_baeS_mdtA_mdtB_mdtC_mdtD	emrE_renD	-0.9068	soxS(b)
evgA_evgS	gntR	emrA_emrB_emrR	emrE_renD	-0.90673	evgA(a),
nagC	slyA	mdtK	emrE_renD	-0.90669	nagC(f), slyA(c)
argP	cbl	yojI	emrE_renD	-0.90668	argP(d),
asnC	evgA_evgS	yojI	emrE_renD	-0.90629	evgA(a)
flhD	hupA	emrA_emrB_emrR	emrE_renD	-0.90627	flhD(e), hupA(g)
cueR	deoR	baeR_baeS_mdtA_mdtB_mdtC_mdtD	emrE_renD	-0.9062	cueR(d), deoR(g)
fis	pdhR	acrE_acrF	emrE_renD	-0.90618	fis(b), pdhR(g)
hyfR	zntR	yojI	emrE_renD	-0.90599	hyfR(f), zntR(d)
argP	slyA	mdtK	emrE_renD	-0.90584	argP(d), slyA(c)
paaX_paaY	rob	macB	emrE_renD	-0.90576	paaX(g), rob(a)
leuO	zntR	emrK_emrY	emrE_renD	-0.90569	leuO(g), zntR(d)
evgA_evgS	fecI_fecR	macA	emrE_renD	-0.90568	evgA(a),
lrp	slyA	tolC	emrE_renD	-0.90568	lrp(f), slyA(c)
cysB	fnr	emrA_emrB_emrR	emrE_renD	-0.90556	cysB(g), fnr(b)
argP	gcvR	yojI	emrE_renD	-0.90537	argP(d), gcvR(g)
betI	iscR	macA	emrE_renD	-0.90537	betI(c), iscR(c)
lacI	qseB	yojI	emrE_renD	-0.90536	lacI(f), qseB(e)
deoR	ompR	acrE_acrF	emrE_renD	-0.90533	deoR(g), ompR(e)
lacI	phoP_phoQ	tolC	emrE_renD	-0.90533	lacI(f), phoP(a)
nanR	zntR	mdtK	emrE_renD	-0.90533	nanR(f), zntR(d)
ihfA_pheS_pheT	lexA	acrD	emrE_renD	-0.90529	ihfA(b), lexA(d)
emrR	tdcA_tdcB_tdcC_tdcD_tdcE_tdcF_tdcG	emrA_emrB_emrR	emrE_renD	-0.90518	emrR(a), tdcA(f)
gadX	lexA	emrK_emrY	emrE_renD	-0.90517	gadX(g), lexA(d)
alpA	flhD	emrA_emrB_emrR	emrE_renD	-0.90512	alpA(g), flhD(e)
argP	fis	acrE_acrF	emrE_renD	-0.90511	argP(d), fis(b)
cysB	marA_marB_marR	emrA_emrB_emrR	emrE_renD	-0.90508	cysB(g), marA(b), marR(b)
cueR	evgA_evgS	baeR_baeS_mdtA_mdtB_mdtC_mdtD	emrE_renD	-0.90507	cueR(d), evgA(a)
betI	modE	baeR_baeS_mdtA_mdtB_mdtC_mdtD	emrE_renD	-0.90503	betI(c),
crp	rbsR	cmr	emrE_renD	-0.90503	crp(b), rbsR(g)
hns	ihfA_pheS_pheT	macB	emrE_renD	-0.90501	hns(g), ihfA(b)
ompR	slyA	macB	emrE_renD	-0.90497	ompR(e), slyA(c)
dnaA_dnaN_recF	marA_marB_marR	acrE_acrF	emrE_renD	-0.90485	dnaA(g), marA(b), marR(b)
cpxR	slyA	msbA	emrE_renD	-0.90479	slyA(c)
lrhA	ompR	acrD	emrE_renD	-0.90478	lrhA(e), ompR(e)
cueR	mngR	baeR_baeS_mdtA_mdtB_mdtC_mdtD	emrE_renD	-0.90472	cueR(d), mngR(g)
argP	slyA	msbA	emrE_renD	-0.9047	argP(d), slyA(c)
fis	tdcA_tdcB_tdcC_tdcD_tdcE_tdcF_tdcG	macB	emrE_renD	-0.9047	fis(b), tdcA(f)
flhD	kdpE	acrD	emrE_renD	-0.90468	flhD(e), kdpE(f)
gadW	ydeO	baeR_baeS_mdtA_mdtB_mdtC_mdtD	emrE_renD	-0.90466	ydeO(d)
betI	torR	baeR_baeS_mdtA_mdtB_mdtC_mdtD	emrE_renD	-0.90465	betI(c), torR(a,putative)
qseB	fecI_fecR	baeR_baeS_mdtA_mdtB_mdtC_mdtD	emrE_renD	-0.9046	qseB(e),
cueR	oxyR	baeR_baeS_mdtA_mdtB_mdtC_mdtD	emrE_renD	-0.90457	cueR(d),
emrR	phoB_phoR	acrD	emrE_renD	-0.90457	emrR(a), phoB(f)
atoC	marA_marB_marR	emrA_emrB_emrR	emrE_renD	-0.90445	marA(b), marR(b)
argR	fis	acrE_acrF	emrE_renD	-0.90439	argR(g), fis(b)
flhD	iclR	yojI	emrE_renD	-0.90429	flhD(e), iclR(g)
cueR	deoR	macA	emrE_renD	-0.90428	cueR(d), deoR(g)
emrR	fabR	acrE_acrF	emrE_renD	-0.90425	emrR(a), fabR(g)
agaR	fnr	mdlA_mdlB	emrE_renD	-0.90419	agaR(g), fnr(b)
ihfA_pheS_pheT	soxR	mdlA_mdlB	emrE_renD	-0.90407	ihfA(b),
fhlA_hypA_hypB_hypC_hypD_hypE	ompR	yojI	emrE_renD	-0.90401	fhlA(g), ompR(e)
fucR	slyA	macB	emrE_renD	-0.90388	fucR(g), slyA(c)
evgA_evgS	lctR	msbA	emrE_renD	-0.90373	evgA(a), lctR(g)
hdfR	marA_marB_marR	cmr	emrE_renD	-0.90368	hdfR(g), marA(b), marR(b)
fhlA_hypA_hypB_hypC_hypD_hypE	phoP_phoQ	yojI	emrE_renD	-0.90365	fhlA(g), phoP(a)
envY_ompT	zraR_zraS	msbA	emrE_renD	-0.90358	envY(e), zraR(g)
cbl	flhD	mdlA_mdlB	emrE_renD	-0.90356	flhD(e)
ompR	trpR	yojI	emrE_renD	-0.90354	ompR(e), trpR(f)
soxS	trpR	emrA_emrB_emrR	emrE_renD	-0.90353	soxS(b), trpR(f)
asnC	zntR	acrD	emrE_renD	-0.90345	zntR(d)
mlc	phoP_phoQ	acrD	emrE_renD	-0.9034	mlc(f), phoP(a)
cusR_cusS	fnr	cmr	emrE_renD	-0.90337	fnr(b)
betI	fhlA_hypA_hypB_hypC_hypD_hypE	macA	emrE_renD	-0.90332	betI(c), fhlA(g)
betI	oxyR	baeR_baeS_mdtA_mdtB_mdtC_mdtD	emrE_renD	-0.90331	betI(c),
argP	csiR	yojI	emrE_renD	-0.9033	argP(d), csiR(g)
envY_ompT	gadX	cmr	emrE_renD	-0.90327	envY(e), gadX(g)
chbR	qseB	cmr	emrE_renD	-0.90322	chbR(f), qseB(e)
mlc	zntR	emrA_emrB_emrR	emrE_renD	-0.90317	mlc(f), zntR(d)
betI	fecI_fecR	baeR_baeS_mdtA_mdtB_mdtC_mdtD	emrE_renD	-0.90315	betI(c),
fis	lysR	acrE_acrF	emrE_renD	-0.90309	fis(b), lysR(g)
ebgR	slyA	tolC	emrE_renD	-0.90298	ebgR(g), slyA(c)
gadW	slyA	macB	emrE_renD	-0.90295	slyA(c)
argP	nadR	yojI	emrE_renD	-0.90282	argP(d), nadR(g)
cysB	fnr	mdlA_mdlB	emrE_renD	-0.9027	cysB(g), fnr(b)
deoR	marA_marB_marR	emrA_emrB_emrR	emrE_renD	-0.90262	deoR(g), marA(b), marR(b)
hyfR	phoP_phoQ	mdtK	emrE_renD	-0.90246	hyfR(f), phoP(a)
appY	fnr	mdlA_mdlB	emrE_renD	-0.90243	fnr(b)
evgA_evgS	glcC	msbA	emrE_renD	-0.90243	evgA(a), glcC(g)
argP	galR	baeR_baeS_mdtA_mdtB_mdtC_mdtD	emrE_renD	-0.90235	argP(d), galR(g)
evgA_evgS	gutM_gutQ_srlA_srlB_srlD_srlE_srlR	mdlA_mdlB	emrE_renD	-0.90234	evgA(a), gutM(g), srlR(f)
emrR	fucR	cmr	emrE_renD	-0.90227	emrR(a), fucR(g)
nanR	phoP_phoQ	mdtK	emrE_renD	-0.9021	nanR(f), phoP(a)
cusR_cusS	flhD	mdlA_mdlB	emrE_renD	-0.90203	flhD(e)
birA	lrhA	emrA_emrB_emrR	emrE_renD	-0.90201	lrhA(e)
agaR	rob	msbA	emrE_renD	-0.90199	agaR(g), rob(a)
agaR	iscR	msbA	emrE_renD	-0.90198	agaR(g), iscR(c)
alpA	fnr	emrA_emrB_emrR	emrE_renD	-0.90197	alpA(g), fnr(b)
crp	gadX	mdlA_mdlB	emrE_renD	-0.90195	crp(b), gadX(g)
cadC	lexA	macB	emrE_renD	-0.90182	cadC(g), lexA(d)
cpxR	evgA_evgS	macB	emrE_renD	-0.90181	evgA(a)
cueR	fnr	mdlA_mdlB	emrE_renD	-0.90178	cueR(d), fnr(b)
cueR	flhD	emrA_emrB_emrR	emrE_renD	-0.90162	cueR(d), flhD(e)
envY_ompT	hupA	macA	emrE_renD	-0.90158	envY(e), hupA(g)
ompR	sdiA	macB	emrE_renD	-0.90158	ompR(e), sdiA(a,putative)
adiY	betI	mdtK	emrE_renD	-0.90157	betI(c)
argP	envY_ompT	baeR_baeS_mdtA_mdtB_mdtC_mdtD	emrE_renD	-0.90156	argP(d), envY(e)
evgA_evgS	nagC	yojI	emrE_renD	-0.90152	evgA(a), nagC(f)
gadX	lexA	acrD	emrE_renD	-0.90147	gadX(g), lexA(d)
argP	fur	yojI	emrE_renD	-0.90142	argP(d), fur(f)
fnr	lexA	mdtE_mdtF	emrE_renD	-0.90141	fnr(b), lexA(d)
nhaR	phoP_phoQ	emrA_emrB_emrR	emrE_renD	-0.90137	nhaR(f), phoP(a)
ompR	qseB	mdtK	emrE_renD	-0.90132	ompR(e), qseB(e)
csgD_csgE_csgF_csgG	fhlA_hypA_hypB_hypC_hypD_hypE	baeR_baeS_mdtA_mdtB_mdtC_mdtD	emrE_renD	-0.9013	csgD(e), fhlA(g)
fur	slyA	msbA	emrE_renD	-0.90129	fur(f), slyA(c)
lrhA	zntR	acrD	emrE_renD	-0.90127	lrhA(e), zntR(d)
iclR	marA_marB_marR	yojI	emrE_renD	-0.90114	iclR(g), marA(b), marR(b)
mlc	slyA	msbA	emrE_renD	-0.90106	mlc(f), slyA(c)
ompR	slyA	yojI	emrE_renD	-0.90085	ompR(e), slyA(c)
hns	ihfA_pheS_pheT	mdlA_mdlB	emrE_renD	-0.90083	hns(g), ihfA(b)
lysR	marA_marB_marR	mdlA_mdlB	emrE_renD	-0.90075	lysR(g), marA(b), marR(b)
mlc	zntR	acrD	emrE_renD	-0.90069	mlc(f), zntR(d)
argP	cysB	yojI	emrE_renD	-0.90061	argP(d), cysB(g)
cpxR	rob	macB	emrE_renD	-0.90057	rob(a)
alsR	betI	yojI	emrE_renD	-0.90046	betI(c)
csiR	ydeO	baeR_baeS_mdtA_mdtB_mdtC_mdtD	emrE_renD	-0.90041	csiR(g), ydeO(d)
lrhA	zur	mdtK	emrE_renD	-0.90039	lrhA(e), zur(f)
emrR	fucR	mdlA_mdlB	emrE_renD	-0.90038	emrR(a), fucR(g)
hyfR	marA_marB_marR	emrA_emrB_emrR	emrE_renD	-0.90037	hyfR(f), marA(b), marR(b)
fis	treR	acrE_acrF	emrE_renD	-0.90025	fis(b), treR(f)
evgA_evgS	nadR	emrA_emrB_emrR	emrE_renD	-0.90006	evgA(a), nadR(g)

## Sheet: emrK_emrY
Regulator	Regulator	Target	Target	Classification	Evidence
iscR	norR	emrK_emrY	mdlA_mdlB	-0.98686	iscR(c), norR(g)
deoR	lrhA	emrK_emrY	mdlA_mdlB	-0.98505	deoR(g), lrhA(e)
iscR	marA_marB_marR	emrK_emrY	mdlA_mdlB	-0.98482	iscR(c), marA(b), marR(b)
iscR	mtlR	emrK_emrY	mdlA_mdlB	-0.98395	iscR(c), mtlR(g)
dsdC	fis	acrE_acrF	emrK_emrY	-0.98241	dsdC(g), fis(b)
lexA	marA_marB_marR	acrE_acrF	emrK_emrY	-0.98148	lexA(d), marA(b), marR(b)
betI	fhlA_hypA_hypB_hypC_hypD_hypE	emrK_emrY	mdtK	-0.98121	betI(c), fhlA(g)
emrR	hupA	acrE_acrF	emrK_emrY	-0.98101	emrR(a), hupA(g)
ompR	pspF	acrE_acrF	emrK_emrY	-0.98098	ompR(e), pspF(g)
dnaA_dnaN_recF	emrR	acrE_acrF	emrK_emrY	-0.98061	dnaA(g), emrR(a)
emrR	kdpE	acrE_acrF	emrK_emrY	-0.98046	emrR(a), kdpE(f)
caiF	fis	acrE_acrF	emrK_emrY	-0.97978	caiF(g), fis(b)
deoR	lrhA	emrK_emrY	cmr	-0.97957	deoR(g), lrhA(e)
ihfA_pheS_pheT	iscR	acrE_acrF	emrK_emrY	-0.97881	ihfA(b), iscR(c)
asnC	fis	acrE_acrF	emrK_emrY	-0.97874	fis(b)
leuO	qseB	emrK_emrY	mdlA_mdlB	-0.97834	leuO(g), qseB(e)
iscR	lexA	emrK_emrY	mdlA_mdlB	-0.97749	iscR(c), lexA(d)
ompR	tdcA_tdcB_tdcC_tdcD_tdcE_tdcF_tdcG	acrE_acrF	emrK_emrY	-0.97717	ompR(e), tdcA(f)
dsdC	fis	acrD	emrK_emrY	-0.97688	dsdC(g), fis(b)
appY	fis	acrE_acrF	emrK_emrY	-0.97684	fis(b)
ihfA_pheS_pheT	iscR	emrA_emrB_emrR	emrK_emrY	-0.97677	ihfA(b), iscR(c)
cysB	fis	acrE_acrF	emrK_emrY	-0.9766	cysB(g), fis(b)
argP	fis	acrE_acrF	emrK_emrY	-0.97641	argP(d), fis(b)
emrR	phoB_phoR	acrE_acrF	emrK_emrY	-0.97606	emrR(a), phoB(f)
crp	fadR	emrK_emrY	mdlA_mdlB	-0.9758	crp(b), fadR(g)
cspA	marA_marB_marR	acrD	emrK_emrY	-0.97524	cspA(g), marA(b), marR(b)
agaR	fis	acrE_acrF	emrK_emrY	-0.97501	agaR(g), fis(b)
argP	rbsR	acrE_acrF	emrK_emrY	-0.97468	argP(d), rbsR(g)
evgA_evgS	rbsR	acrE_acrF	emrK_emrY	-0.97448	evgA(a), rbsR(g)
caiF	fnr	acrE_acrF	emrK_emrY	-0.97446	caiF(g), fnr(b)
argP	pspF	acrE_acrF	emrK_emrY	-0.97428	argP(d), pspF(g)
evgA_evgS	pspF	acrE_acrF	emrK_emrY	-0.97423	evgA(a), pspF(g)
fadR	marA_marB_marR	acrD	emrK_emrY	-0.97415	fadR(g), marA(b), marR(b)
argP	tdcA_tdcB_tdcC_tdcD_tdcE_tdcF_tdcG	acrE_acrF	emrK_emrY	-0.97359	argP(d), tdcA(f)
argP	idnR	acrE_acrF	emrK_emrY	-0.97347	argP(d), idnR(g)
lrhA	pspF	acrE_acrF	emrK_emrY	-0.97346	lrhA(e), pspF(g)
ompR	rbsR	acrE_acrF	emrK_emrY	-0.97346	ompR(e), rbsR(g)
evgA_evgS	tdcA_tdcB_tdcC_tdcD_tdcE_tdcF_tdcG	acrE_acrF	emrK_emrY	-0.97342	evgA(a), tdcA(f)
lrhA	rbsR	acrE_acrF	emrK_emrY	-0.97331	lrhA(e), rbsR(g)
emrR	hupA	emrK_emrY	mdtK	-0.97261	emrR(a), hupA(g)
cpxR	fis	acrE_acrF	emrK_emrY	-0.97216	fis(b)
argR	fis	acrE_acrF	emrK_emrY	-0.97207	argR(g), fis(b)
lrhA	tdcA_tdcB_tdcC_tdcD_tdcE_tdcF_tdcG	acrE_acrF	emrK_emrY	-0.972	lrhA(e), tdcA(f)
ihfA_pheS_pheT	norR	acrE_acrF	emrK_emrY	-0.97193	ihfA(b), norR(g)
cueR	fis	acrE_acrF	emrK_emrY	-0.97149	cueR(d), fis(b)
emrR	kdpE	emrK_emrY	mdtK	-0.97143	emrR(a), kdpE(f)
envY_ompT	fis	acrE_acrF	emrK_emrY	-0.97131	envY(e), fis(b)
lexA	mtlR	acrE_acrF	emrK_emrY	-0.97118	lexA(d), mtlR(g)
cysB	fnr	acrE_acrF	emrK_emrY	-0.97114	cysB(g), fnr(b)
evgA_evgS	iclR	acrE_acrF	emrK_emrY	-0.97086	evgA(a), iclR(g)
fhlA_hypA_hypB_hypC_hypD_hypE	flhD	emrA_emrB_emrR	emrK_emrY	-0.9706	fhlA(g), flhD(e)
evgA_evgS	fis	acrE_acrF	emrK_emrY	-0.97045	evgA(a), fis(b)
dsdC	fnr	acrE_acrF	emrK_emrY	-0.97019	dsdC(g), fnr(b)
chbR	fis	acrE_acrF	emrK_emrY	-0.97008	chbR(f), fis(b)
cusR_cusS	fis	acrE_acrF	emrK_emrY	-0.97007	fis(b)
crp	fis	acrE_acrF	emrK_emrY	-0.97006	crp(b), fis(b)
arcA	pspF	acrE_acrF	emrK_emrY	-0.96998	arcA(b), pspF(g)
adiY	fis	acrE_acrF	emrK_emrY	-0.9698	fis(b)
cueR	tdcA_tdcB_tdcC_tdcD_tdcE_tdcF_tdcG	acrE_acrF	emrK_emrY	-0.9698	cueR(d), tdcA(f)
crp	cadC	emrK_emrY	mdlA_mdlB	-0.96975	crp(b), cadC(g)
crp	tdcA_tdcB_tdcC_tdcD_tdcE_tdcF_tdcG	acrE_acrF	emrK_emrY	-0.96962	crp(b), tdcA(f)
cueR	rbsR	acrE_acrF	emrK_emrY	-0.96937	cueR(d), rbsR(g)
envY_ompT	gutM_gutQ_srlA_srlB_srlD_srlE_srlR	acrE_acrF	emrK_emrY	-0.96921	envY(e), gutM(g), srlR(f)
birA	iscR	emrA_emrB_emrR	emrK_emrY	-0.96918	iscR(c)
rob	tdcA_tdcB_tdcC_tdcD_tdcE_tdcF_tdcG	acrE_acrF	emrK_emrY	-0.96909	rob(a), tdcA(f)
ihfA_pheS_pheT	iscR	acrD	emrK_emrY	-0.96891	ihfA(b), iscR(c)
crp	rbsR	acrE_acrF	emrK_emrY	-0.9688	crp(b), rbsR(g)
deoR	phoP_phoQ	emrK_emrY	cmr	-0.96872	deoR(g), phoP(a)
cadC	marA_marB_marR	acrE_acrF	emrK_emrY	-0.96871	cadC(g), marA(b), marR(b)
agaR	fnr	acrE_acrF	emrK_emrY	-0.96863	agaR(g), fnr(b)
deoR	phoP_phoQ	emrK_emrY	mdlA_mdlB	-0.96818	deoR(g), phoP(a)
argP	fnr	acrE_acrF	emrK_emrY	-0.96813	argP(d), fnr(b)
crp	idnR	acrE_acrF	emrK_emrY	-0.96813	crp(b), idnR(g)
evgA_evgS	uidR	acrE_acrF	emrK_emrY	-0.96811	evgA(a), uidR(g)
fadR	lexA	mdtE_mdtF	emrK_emrY	-0.96803	fadR(g), lexA(d)
envY_ompT	pspF	acrE_acrF	emrK_emrY	-0.96786	envY(e), pspF(g)
ihfA_pheS_pheT	marA_marB_marR	acrE_acrF	emrK_emrY	-0.96777	ihfA(b), marA(b), marR(b)
lexA	norR	acrE_acrF	emrK_emrY	-0.96744	lexA(d), norR(g)
lctR	qseB	emrK_emrY	cmr	-0.9674	lctR(g), qseB(e)
fis	tyrR	emrK_emrY	cmr	-0.96698	fis(b), tyrR(f)
araC	qseB	mdtE_mdtF	emrK_emrY	-0.96689	araC(g), qseB(e)
cueR	pspF	acrE_acrF	emrK_emrY	-0.96684	cueR(d), pspF(g)
evgA_evgS	fnr	acrE_acrF	emrK_emrY	-0.96665	evgA(a), fnr(b)
fabR	ihfA_pheS_pheT	emrK_emrY	mdlA_mdlB	-0.96665	fabR(g), ihfA(b)
leuO	qseB	acrD	emrK_emrY	-0.96655	leuO(g), qseB(e)
iscR	tdcA_tdcB_tdcC_tdcD_tdcE_tdcF_tdcG	emrK_emrY	mdlA_mdlB	-0.96649	iscR(c), tdcA(f)
argR	fnr	acrE_acrF	emrK_emrY	-0.96624	argR(g), fnr(b)
crp	iclR	acrE_acrF	emrK_emrY	-0.96597	crp(b), iclR(g)
deoR	lrhA	acrE_acrF	emrK_emrY	-0.96582	deoR(g), lrhA(e)
dcuR_dcuS	fis	acrE_acrF	emrK_emrY	-0.96569	fis(b)
iscR	rbsR	acrE_acrF	emrK_emrY	-0.96565	iscR(c), rbsR(g)
emrR	zraR_zraS	acrE_acrF	emrK_emrY	-0.96564	emrR(a), zraR(g)
ihfA_pheS_pheT	mtlR	acrE_acrF	emrK_emrY	-0.96529	ihfA(b), mtlR(g)
arcA	dnaA_dnaN_recF	acrE_acrF	emrK_emrY	-0.96516	arcA(b), dnaA(g)
iscR	norR	emrK_emrY	cmr	-0.96514	iscR(c), norR(g)
cueR	idnR	acrE_acrF	emrK_emrY	-0.96506	cueR(d), idnR(g)
envY_ompT	tdcA_tdcB_tdcC_tdcD_tdcE_tdcF_tdcG	acrE_acrF	emrK_emrY	-0.96502	envY(e), tdcA(f)
nanR	slyA	tolC	emrK_emrY	-0.9649	nanR(f), slyA(c)
cspA	marA_marB_marR	acrE_acrF	emrK_emrY	-0.96485	cspA(g), marA(b), marR(b)
iscR	tdcA_tdcB_tdcC_tdcD_tdcE_tdcF_tdcG	acrE_acrF	emrK_emrY	-0.96484	iscR(c), tdcA(f)
arcA	tdcA_tdcB_tdcC_tdcD_tdcE_tdcF_tdcG	acrE_acrF	emrK_emrY	-0.96475	arcA(b), tdcA(f)
evgA_evgS	idnR	acrE_acrF	emrK_emrY	-0.96447	evgA(a), idnR(g)
appY	fnr	acrE_acrF	emrK_emrY	-0.96438	fnr(b)
araC	csgD_csgE_csgF_csgG	mdtE_mdtF	emrK_emrY	-0.96432	araC(g), csgD(e)
crp	pspF	acrE_acrF	emrK_emrY	-0.96426	crp(b), pspF(g)
ompR	zraR_zraS	acrE_acrF	emrK_emrY	-0.96408	ompR(e), zraR(g)
gadE	tdcA_tdcB_tdcC_tdcD_tdcE_tdcF_tdcG	acrE_acrF	emrK_emrY	-0.96405	gadE(d), tdcA(f)
ihfA_pheS_pheT	uidR	emrA_emrB_emrR	emrK_emrY	-0.96376	ihfA(b), uidR(g)
iscR	pspF	acrE_acrF	emrK_emrY	-0.96361	iscR(c), pspF(g)
arcA	fis	acrE_acrF	emrK_emrY	-0.96341	arcA(b), fis(b)
arcA	idnR	acrE_acrF	emrK_emrY	-0.96341	arcA(b), idnR(g)
cspA	lexA	acrD	emrK_emrY	-0.96315	cspA(g), lexA(d)
betI	leuO	emrK_emrY	mdtK	-0.96299	betI(c), leuO(g)
fis	gadE	acrE_acrF	emrK_emrY	-0.96294	fis(b), gadE(d)
gadE	rbsR	acrE_acrF	emrK_emrY	-0.9628	gadE(d), rbsR(g)
ompR	uidR	acrE_acrF	emrK_emrY	-0.96272	ompR(e), uidR(g)
cspA	ihfA_pheS_pheT	acrE_acrF	emrK_emrY	-0.96259	cspA(g), ihfA(b)
lrhA	yiaJ	acrD	emrK_emrY	-0.96248	lrhA(e), yiaJ(g)
iscR	mtlR	emrK_emrY	cmr	-0.96247	iscR(c), mtlR(g)
argP	uidR	acrE_acrF	emrK_emrY	-0.96227	argP(d), uidR(g)
csgD_csgE_csgF_csgG	ulaR	emrK_emrY	macB	-0.9622	csgD(e), ulaR(g)
cbl	fis	acrE_acrF	emrK_emrY	-0.96218	fis(b)
fis	gadE	emrK_emrY	cmr	-0.96199	fis(b), gadE(d)
kdpE	lexA	emrK_emrY	mdlA_mdlB	-0.96197	kdpE(f), lexA(d)
lrhA	lrp	acrD	emrK_emrY	-0.96195	lrhA(e), lrp(f)
arcA	emrR	acrE_acrF	emrK_emrY	-0.96193	arcA(b), emrR(a)
asnC	fnr	acrE_acrF	emrK_emrY	-0.96193	fnr(b)
nanR	qseB	tolC	emrK_emrY	-0.96193	nanR(f), qseB(e)
hdfR	ihfA_pheS_pheT	acrE_acrF	emrK_emrY	-0.9619	hdfR(g), ihfA(b)
gadX	marA_marB_marR	acrE_acrF	emrK_emrY	-0.9618	gadX(g), marA(b), marR(b)
exuR	fis	acrE_acrF	emrK_emrY	-0.96176	exuR(g), fis(b)
cueR	deoR	emrK_emrY	mdtK	-0.96157	cueR(d), deoR(g)
fis	nac	acrE_acrF	emrK_emrY	-0.96139	fis(b), nac(g)
argP	deoR	acrE_acrF	emrK_emrY	-0.96099	argP(d), deoR(g)
phoP_phoQ	tdcA_tdcB_tdcC_tdcD_tdcE_tdcF_tdcG	acrE_acrF	emrK_emrY	-0.96087	phoP(a), tdcA(f)
crp	fnr	acrE_acrF	emrK_emrY	-0.96071	crp(b), fnr(b)
ihfA_pheS_pheT	marA_marB_marR	acrD	emrK_emrY	-0.96068	ihfA(b), marA(b), marR(b)
caiF	flhD	emrA_emrB_emrR	emrK_emrY	-0.96066	caiF(g), flhD(e)
cspA	emrR	acrE_acrF	emrK_emrY	-0.96064	cspA(g), emrR(a)
arcA	rbsR	acrE_acrF	emrK_emrY	-0.96063	arcA(b), rbsR(g)
dsdC	fnr	emrA_emrB_emrR	emrK_emrY	-0.96052	dsdC(g), fnr(b)
cueR	lysR	emrA_emrB_emrR	emrK_emrY	-0.96029	cueR(d), lysR(g)
cueR	deoR	acrE_acrF	emrK_emrY	-0.96027	cueR(d), deoR(g)
betI	gatR_1	emrK_emrY	macB	-0.96024	betI(c), ,
betI	deoR	emrK_emrY	mdtK	-0.96018	betI(c), deoR(g)
arcA	gutM_gutQ_srlA_srlB_srlD_srlE_srlR	acrE_acrF	emrK_emrY	-0.96015	arcA(b), gutM(g), srlR(f)
emrR	hns	emrK_emrY	mdtK	-0.95995	emrR(a), hns(g)
csgD_csgE_csgF_csgG	fhlA_hypA_hypB_hypC_hypD_hypE	emrK_emrY	mdtK	-0.95984	csgD(e), fhlA(g)
emrR	gutM_gutQ_srlA_srlB_srlD_srlE_srlR	emrK_emrY	mdtK	-0.95973	emrR(a), gutM(g), srlR(f)
cysB	emrR	emrK_emrY	cmr	-0.95971	cysB(g), emrR(a)
lctR	qseB	acrE_acrF	emrK_emrY	-0.95967	lctR(g), qseB(e)
ada_alkB	fnr	emrA_emrB_emrR	emrK_emrY	-0.95965	ada(g), fnr(b)
hdfR	zntR	emrA_emrB_emrR	emrK_emrY	-0.9592	hdfR(g), zntR(d)
leuO	marA_marB_marR	emrA_emrB_emrR	emrK_emrY	-0.95902	leuO(g), marA(b), marR(b)
asnC	fnr	emrA_emrB_emrR	emrK_emrY	-0.95883	fnr(b)
gutM_gutQ_srlA_srlB_srlD_srlE_srlR	lexA	emrK_emrY	macB	-0.95866	gutM(g), srlR(f), lexA(d)
cueR	uidR	acrE_acrF	emrK_emrY	-0.95864	cueR(d), uidR(g)
dnaA_dnaN_recF	lexA	acrE_acrF	emrK_emrY	-0.95848	dnaA(g), lexA(d)
ompR	zur	acrD	emrK_emrY	-0.95844	ompR(e), zur(f)
cysB	fnr	emrK_emrY	cmr	-0.95839	cysB(g), fnr(b)
cspA	lexA	mdtE_mdtF	emrK_emrY	-0.95826	cspA(g), lexA(d)
gcvA	ihfA_pheS_pheT	emrK_emrY	mdlA_mdlB	-0.95823	gcvA(g), ihfA(b)
deoR	ompR	emrK_emrY	cmr	-0.95822	deoR(g), ompR(e)
emrR	fabR	emrK_emrY	mdtK	-0.95812	emrR(a), fabR(g)
lrhA	zur	acrD	emrK_emrY	-0.95807	lrhA(e), zur(f)
argP	iclR	acrE_acrF	emrK_emrY	-0.95803	argP(d), iclR(g)
lacI	slyA	tolC	emrK_emrY	-0.958	lacI(f), slyA(c)
emrR	lysR	acrE_acrF	emrK_emrY	-0.95799	emrR(a), lysR(g)
kdpE	soxS	emrA_emrB_emrR	emrK_emrY	-0.9578	kdpE(f), soxS(b)
alpA	lrhA	emrK_emrY	mdlA_mdlB	-0.95748	alpA(g), lrhA(e)
betI	pspF	emrK_emrY	mdtK	-0.95747	betI(c), pspF(g)
cueR	slyA	tolC	emrK_emrY	-0.95746	cueR(d), slyA(c)
birA	fis	acrE_acrF	emrK_emrY	-0.9573	fis(b)
cspA	lexA	acrE_acrF	emrK_emrY	-0.95705	cspA(g), lexA(d)
arcA	zraR_zraS	acrE_acrF	emrK_emrY	-0.95704	arcA(b), zraR(g)
gadE	pspF	acrE_acrF	emrK_emrY	-0.95702	gadE(d), pspF(g)
dsdC	flhD	emrA_emrB_emrR	emrK_emrY	-0.95692	dsdC(g), flhD(e)
dnaA_dnaN_recF	marA_marB_marR	acrE_acrF	emrK_emrY	-0.9568	dnaA(g), marA(b), marR(b)
evgA_evgS	gcvR	emrA_emrB_emrR	emrK_emrY	-0.95669	evgA(a), gcvR(g)
arcA	fnr	acrE_acrF	emrK_emrY	-0.95668	arcA(b), fnr(b)
fadR	lexA	acrD	emrK_emrY	-0.95668	fadR(g), lexA(d)
argP	ulaR	acrE_acrF	emrK_emrY	-0.95663	argP(d), ulaR(g)
cusR_cusS	fnr	acrE_acrF	emrK_emrY	-0.9565	fnr(b)
emrR	hupA	emrK_emrY	emrE_renD	-0.95633	emrR(a), hupA(g)
fnr	kdpE	emrK_emrY	mdtK	-0.95625	fnr(b), kdpE(f)
iscR	pspF	emrK_emrY	mdlA_mdlB	-0.95605	iscR(c), pspF(g)
iclR	lexA	emrK_emrY	mdtK	-0.95582	iclR(g), lexA(d)
argP	cynR	acrE_acrF	emrK_emrY	-0.95564	argP(d),
cueR	envY_ompT	baeR_baeS_mdtA_mdtB_mdtC_mdtD	emrK_emrY	-0.95561	cueR(d), envY(e)
atoC	fnr	emrA_emrB_emrR	emrK_emrY	-0.9556	fnr(b)
caiF	zntR	acrD	emrK_emrY	-0.9556	caiF(g), zntR(d)
phoP_phoQ	rbsR	acrE_acrF	emrK_emrY	-0.95551	phoP(a), rbsR(g)
arcA	cytR	acrE_acrF	emrK_emrY	-0.95547	arcA(b), cytR(f)
fis	iclR	emrA_emrB_emrR	emrK_emrY	-0.95535	fis(b), iclR(g)
evgA_evgS	gutM_gutQ_srlA_srlB_srlD_srlE_srlR	acrE_acrF	emrK_emrY	-0.95532	evgA(a), gutM(g), srlR(f)
evgA_evgS	lrp	emrA_emrB_emrR	emrK_emrY	-0.9553	evgA(a), lrp(f)
emrR	hupA	emrK_emrY	mdlA_mdlB	-0.95528	emrR(a), hupA(g)
gadX	ihfA_pheS_pheT	acrE_acrF	emrK_emrY	-0.95526	gadX(g), ihfA(b)
dnaA_dnaN_recF	flhD	acrE_acrF	emrK_emrY	-0.95507	dnaA(g), flhD(e)
cueR	leuO	emrK_emrY	mdtK	-0.95505	cueR(d), leuO(g)
ebgR	fnr	acrE_acrF	emrK_emrY	-0.95504	ebgR(g), fnr(b)
qseB	ulaR	emrK_emrY	macB	-0.95497	qseB(e), ulaR(g)
appY	emrR	acrE_acrF	emrK_emrY	-0.95496	emrR(a)
adiY	flhD	emrA_emrB_emrR	emrK_emrY	-0.95487	flhD(e)
arcA	emrR	emrK_emrY	cmr	-0.95481	arcA(b), emrR(a)
soxS	tdcA_tdcB_tdcC_tdcD_tdcE_tdcF_tdcG	acrE_acrF	emrK_emrY	-0.95473	soxS(b), tdcA(f)
leuO	qseB	acrE_acrF	emrK_emrY	-0.95442	leuO(g), qseB(e)
iscR	uidR	emrK_emrY	mdlA_mdlB	-0.95439	iscR(c), uidR(g)
leuO	lexA	emrA_emrB_emrR	emrK_emrY	-0.95431	leuO(g), lexA(d)
envY_ompT	flhD	emrA_emrB_emrR	emrK_emrY	-0.95424	envY(e), flhD(e)
envY_ompT	zraR_zraS	acrE_acrF	emrK_emrY	-0.95415	envY(e), zraR(g)
hyfR	slyA	tolC	emrK_emrY	-0.95413	hyfR(f), slyA(c)
lctR	qseB	emrK_emrY	mdlA_mdlB	-0.95411	lctR(g), qseB(e)
chbR	emrR	emrK_emrY	cmr	-0.95393	chbR(f), emrR(a)
cspE	lexA	mdtE_mdtF	emrK_emrY	-0.95393	lexA(d)
iclR	lexA	tolC	emrK_emrY	-0.95392	iclR(g), lexA(d)
iscR	rbsR	emrK_emrY	mdlA_mdlB	-0.95392	iscR(c), rbsR(g)
araC	fnr	emrK_emrY	cmr	-0.95391	araC(g), fnr(b)
ebgR	fis	acrE_acrF	emrK_emrY	-0.95368	ebgR(g), fis(b)
cysB	slyA	emrA_emrB_emrR	emrK_emrY	-0.95364	cysB(g), slyA(c)
hyfR	qseB	acrD	emrK_emrY	-0.95353	hyfR(f), qseB(e)
dcuR_dcuS	fnr	acrE_acrF	emrK_emrY	-0.95342	fnr(b)
phoP_phoQ	pspF	acrE_acrF	emrK_emrY	-0.95342	phoP(a), pspF(g)
birA	ihfA_pheS_pheT	emrK_emrY	mdlA_mdlB	-0.9534	ihfA(b)
phoP_phoQ	pspF	emrK_emrY	mdtK	-0.95332	phoP(a), pspF(g)
csgD_csgE_csgF_csgG	gatR_1	emrK_emrY	macB	-0.95328	csgD(e), ,
cadC	marA_marB_marR	emrK_emrY	macB	-0.95315	cadC(g), marA(b), marR(b)
dcuR_dcuS	flhD	emrA_emrB_emrR	emrK_emrY	-0.95292	flhD(e)
hns	ihfA_pheS_pheT	acrE_acrF	emrK_emrY	-0.95276	hns(g), ihfA(b)
asnC	flhD	emrA_emrB_emrR	emrK_emrY	-0.95273	flhD(e)
cueR	pspF	emrK_emrY	mdtK	-0.9526	cueR(d), pspF(g)
csiR	fis	emrK_emrY	macB	-0.95251	csiR(g), fis(b)
lrhA	uidR	acrE_acrF	emrK_emrY	-0.95247	lrhA(e), uidR(g)
cusR_cusS	flhD	emrA_emrB_emrR	emrK_emrY	-0.95245	flhD(e)
hyfR	zntR	acrD	emrK_emrY	-0.95244	hyfR(f), zntR(d)
gadE	leuO	emrK_emrY	mdtK	-0.95243	gadE(d), leuO(g)
envY_ompT	rbsR	acrE_acrF	emrK_emrY	-0.95236	envY(e), rbsR(g)
kdpE	marA_marB_marR	emrK_emrY	mdlA_mdlB	-0.95226	kdpE(f), marA(b), marR(b)
birA	emrR	acrE_acrF	emrK_emrY	-0.95219	emrR(a)
arcA	iclR	acrE_acrF	emrK_emrY	-0.95212	arcA(b), iclR(g)
ihfA_pheS_pheT	lexA	acrE_acrF	emrK_emrY	-0.95212	ihfA(b), lexA(d)
argP	zur	acrD	emrK_emrY	-0.95204	argP(d), zur(f)
araC	zntR	mdtE_mdtF	emrK_emrY	-0.95199	araC(g), zntR(d)
evgA_evgS	ulaR	acrE_acrF	emrK_emrY	-0.95194	evgA(a), ulaR(g)
betI	deoR	emrK_emrY	macB	-0.95174	betI(c), deoR(g)
hupA	ihfA_pheS_pheT	emrK_emrY	mdlA_mdlB	-0.9516	hupA(g), ihfA(b)
crp	flhD	emrK_emrY	mdlA_mdlB	-0.95158	crp(b), flhD(e)
crp	cspE	emrK_emrY	mdlA_mdlB	-0.95143	crp(b),
birA	ihfA_pheS_pheT	acrE_acrF	emrK_emrY	-0.95134	ihfA(b)
exuR	fnr	acrE_acrF	emrK_emrY	-0.95127	exuR(g), fnr(b)
iscR	leuO	emrK_emrY	mdtK	-0.95123	iscR(c), leuO(g)
iscR	tdcA_tdcB_tdcC_tdcD_tdcE_tdcF_tdcG	emrK_emrY	cmr	-0.95117	iscR(c), tdcA(f)
araC	betI	mdtE_mdtF	emrK_emrY	-0.95106	araC(g), betI(c)
cueR	fadR	emrA_emrB_emrR	emrK_emrY	-0.95093	cueR(d), fadR(g)
appY	flhD	emrA_emrB_emrR	emrK_emrY	-0.95086	flhD(e)
ydeO	zraR_zraS	acrE_acrF	emrK_emrY	-0.95083	ydeO(d), zraR(g)
hns	lexA	acrE_acrF	emrK_emrY	-0.95081	hns(g), lexA(d)
gcvA	lexA	emrK_emrY	mdlA_mdlB	-0.95076	gcvA(g), lexA(d)
deoR	envY_ompT	emrK_emrY	cmr	-0.95075	deoR(g), envY(e)
csgD_csgE_csgF_csgG	envY_ompT	baeR_baeS_mdtA_mdtB_mdtC_mdtD	emrK_emrY	-0.95057	csgD(e), envY(e)
ihfA_pheS_pheT	iclR	acrE_acrF	emrK_emrY	-0.95056	ihfA(b), iclR(g)
crp	cytR	emrK_emrY	mdlA_mdlB	-0.95053	crp(b), cytR(f)
gcvR	soxS	baeR_baeS_mdtA_mdtB_mdtC_mdtD	emrK_emrY	-0.95048	gcvR(g), soxS(b)
emrR	hns	acrE_acrF	emrK_emrY	-0.95038	emrR(a), hns(g)
adiY	emrR	acrE_acrF	emrK_emrY	-0.95023	emrR(a)
gadE	pspF	emrK_emrY	mdtK	-0.95016	gadE(d), pspF(g)
crp	fnr	emrK_emrY	mdlA_mdlB	-0.95011	crp(b), fnr(b)
argP	lrp	acrD	emrK_emrY	-0.9498	argP(d), lrp(f)
lctR	phoP_phoQ	emrK_emrY	cmr	-0.94977	lctR(g), phoP(a)
chbR	emrR	acrE_acrF	emrK_emrY	-0.94971	chbR(f), emrR(a)
iscR	pspF	emrK_emrY	mdtK	-0.94971	iscR(c), pspF(g)
emrR	fabR	acrE_acrF	emrK_emrY	-0.9497	emrR(a), fabR(g)
evgA_evgS	zur	emrA_emrB_emrR	emrK_emrY	-0.94969	evgA(a), zur(f)
birA	lexA	emrK_emrY	mdlA_mdlB	-0.94965	lexA(d)
ompR	zur	tolC	emrK_emrY	-0.94959	ompR(e), zur(f)
alsR	fnr	acrE_acrF	emrK_emrY	-0.94945	fnr(b)
argP	gutM_gutQ_srlA_srlB_srlD_srlE_srlR	acrE_acrF	emrK_emrY	-0.94941	argP(d), gutM(g), srlR(f)
argP	fadR	emrA_emrB_emrR	emrK_emrY	-0.94935	argP(d), fadR(g)
cadC	lexA	acrE_acrF	emrK_emrY	-0.94933	cadC(g), lexA(d)
crp	deoR	acrE_acrF	emrK_emrY	-0.94932	crp(b), deoR(g)
gadE	idnR	acrE_acrF	emrK_emrY	-0.94931	gadE(d), idnR(g)
crp	cspA	emrK_emrY	mdlA_mdlB	-0.9492	crp(b), cspA(g)
fis	fruR	emrK_emrY	cmr	-0.94918	fis(b),
iscR	marA_marB_marR	emrK_emrY	cmr	-0.94918	iscR(c), marA(b), marR(b)
fucR	ihfA_pheS_pheT	emrK_emrY	mdlA_mdlB	-0.949	fucR(g), ihfA(b)
leuO	zntR	emrK_emrY	mdlA_mdlB	-0.94894	leuO(g), zntR(d)
crp	pspF	emrK_emrY	mdlA_mdlB	-0.94887	crp(b), pspF(g)
leuO	qseB	emrK_emrY	emrE_renD	-0.94883	leuO(g), qseB(e)
emrR	kdpE	acrD	emrK_emrY	-0.94876	emrR(a), kdpE(f)
argR	flhD	emrA_emrB_emrR	emrK_emrY	-0.94874	argR(g), flhD(e)
cspA	flhD	acrE_acrF	emrK_emrY	-0.94874	cspA(g), flhD(e)
fnr	galS	emrK_emrY	mdtK	-0.94874	fnr(b), galS(g)
hyfR	marA_marB_marR	emrA_emrB_emrR	emrK_emrY	-0.94863	hyfR(f), marA(b), marR(b)
chbR	fnr	emrK_emrY	mdlA_mdlB	-0.94859	chbR(f), fnr(b)
araC	emrR	emrK_emrY	cmr	-0.94858	araC(g), emrR(a)
chbR	fnr	acrE_acrF	emrK_emrY	-0.94854	chbR(f), fnr(b)
chbR	marA_marB_marR	emrK_emrY	mdlA_mdlB	-0.94846	chbR(f), marA(b), marR(b)
narL_narX	qseB	emrA_emrB_emrR	emrK_emrY	-0.94824	narL(g), qseB(e)
gadE	uidR	emrK_emrY	mdtK	-0.94821	gadE(d), uidR(g)
leuO	slyA	tolC	emrK_emrY	-0.94821	leuO(g), slyA(c)
ompR	slyA	tolC	emrK_emrY	-0.94815	ompR(e), slyA(c)
envY_ompT	fnr	emrA_emrB_emrR	emrK_emrY	-0.94806	envY(e), fnr(b)
birA	fnr	acrE_acrF	emrK_emrY	-0.94805	fnr(b)
crp	gutM_gutQ_srlA_srlB_srlD_srlE_srlR	acrE_acrF	emrK_emrY	-0.94789	crp(b), gutM(g), srlR(f)
crp	gutM_gutQ_srlA_srlB_srlD_srlE_srlR	emrK_emrY	mdlA_mdlB	-0.94787	crp(b), gutM(g), srlR(f)
fis	treR	emrK_emrY	cmr	-0.94784	fis(b), treR(f)
phoP_phoQ	uhpA_uhpB_uhpC	emrK_emrY	mdtK	-0.9478	phoP(a), uhpA(f)
argP	gatR_1	acrE_acrF	emrK_emrY	-0.94776	argP(d), ,
envY_ompT	idnR	acrE_acrF	emrK_emrY	-0.94774	envY(e), idnR(g)
lexA	marA_marB_marR	emrK_emrY	emrE_renD	-0.9476	lexA(d), marA(b), marR(b)
cbl	fnr	acrE_acrF	emrK_emrY	-0.94756	fnr(b)
dnaA_dnaN_recF	ihfA_pheS_pheT	acrE_acrF	emrK_emrY	-0.94752	dnaA(g), ihfA(b)
cueR	cynR	acrE_acrF	emrK_emrY	-0.9474	cueR(d),
fis	qseB	emrK_emrY	mdlA_mdlB	-0.94722	fis(b), qseB(e)
lrhA	ulaR	acrE_acrF	emrK_emrY	-0.94721	lrhA(e), ulaR(g)
qseB	ydeO	baeR_baeS_mdtA_mdtB_mdtC_mdtD	emrK_emrY	-0.94709	qseB(e), ydeO(d)
adiY	fnr	acrE_acrF	emrK_emrY	-0.94703	fnr(b)
idnR	slyA	emrK_emrY	mdlA_mdlB	-0.94703	idnR(g), slyA(c)
fis	nac	emrK_emrY	cmr	-0.94689	fis(b), nac(g)
ihfA_pheS_pheT	iclR	emrK_emrY	mdtK	-0.94683	ihfA(b), iclR(g)
envY_ompT	lysR	emrA_emrB_emrR	emrK_emrY	-0.94668	envY(e), lysR(g)
agaR	flhD	emrA_emrB_emrR	emrK_emrY	-0.94667	agaR(g), flhD(e)
argP	deoR	emrK_emrY	mdtK	-0.94659	argP(d), deoR(g)
gadE	uidR	acrE_acrF	emrK_emrY	-0.94658	gadE(d), uidR(g)
betI	uhpA_uhpB_uhpC	emrK_emrY	mdtK	-0.94649	betI(c), uhpA(f)
crp	cytR	acrE_acrF	emrK_emrY	-0.94649	crp(b), cytR(f)
gadE	iclR	acrE_acrF	emrK_emrY	-0.94624	gadE(d), iclR(g)
alsR	fis	acrE_acrF	emrK_emrY	-0.94612	fis(b)
gutM_gutQ_srlA_srlB_srlD_srlE_srlR	marA_marB_marR	emrK_emrY	macB	-0.94608	gutM(g), srlR(f), marA(b), marR(b)
arcA	dnaA_dnaN_recF	emrK_emrY	cmr	-0.94606	arcA(b), dnaA(g)
envY_ompT	gatR_1	acrE_acrF	emrK_emrY	-0.94593	envY(e), ,
fhlA_hypA_hypB_hypC_hypD_hypE	marA_marB_marR	emrA_emrB_emrR	emrK_emrY	-0.94565	fhlA(g), marA(b), marR(b)
iclR	marA_marB_marR	acrD	emrK_emrY	-0.94564	iclR(g), marA(b), marR(b)
fnr	gadX	emrK_emrY	mdtK	-0.94552	fnr(b), gadX(g)
betI	tdcA_tdcB_tdcC_tdcD_tdcE_tdcF_tdcG	acrE_acrF	emrK_emrY	-0.94551	betI(c), tdcA(f)
cytR	emrR	acrE_acrF	emrK_emrY	-0.94539	cytR(f), emrR(a)
deoR	lrhA	emrK_emrY	emrE_renD	-0.94539	deoR(g), lrhA(e)
gadE	lysR	emrA_emrB_emrR	emrK_emrY	-0.94518	gadE(d), lysR(g)
fis	qseB	emrK_emrY	cmr	-0.94496	fis(b), qseB(e)
cysB	emrR	acrE_acrF	emrK_emrY	-0.94491	cysB(g), emrR(a)
emrR	gadX	acrE_acrF	emrK_emrY	-0.94488	emrR(a), gadX(g)
cueR	fhlA_hypA_hypB_hypC_hypD_hypE	emrK_emrY	mdtK	-0.94483	cueR(d), fhlA(g)
fis	gadE	emrK_emrY	mdlA_mdlB	-0.94482	fis(b), gadE(d)
fruR	slyA	tolC	emrK_emrY	-0.94478	slyA(c)
arcA	deoR	acrE_acrF	emrK_emrY	-0.94474	arcA(b), deoR(g)
cueR	iclR	acrE_acrF	emrK_emrY	-0.94473	cueR(d), iclR(g)
evgA_evgS	pspF	emrK_emrY	mdtK	-0.94472	evgA(a), pspF(g)
fis	hyfR	emrK_emrY	cmr	-0.94464	fis(b), hyfR(f)
deoR	phoP_phoQ	emrK_emrY	emrE_renD	-0.94462	deoR(g), phoP(a)
ompR	pspF	emrA_emrB_emrR	emrK_emrY	-0.94462	ompR(e), pspF(g)
iscR	uidR	acrE_acrF	emrK_emrY	-0.94449	iscR(c), uidR(g)
gcvR	ydeO	baeR_baeS_mdtA_mdtB_mdtC_mdtD	emrK_emrY	-0.94436	gcvR(g), ydeO(d)
evgA_evgS	zntR	emrA_emrB_emrR	emrK_emrY	-0.94423	evgA(a), zntR(d)
dsdC	fnr	acrD	emrK_emrY	-0.94419	dsdC(g), fnr(b)
gcvA	marA_marB_marR	emrK_emrY	mdlA_mdlB	-0.94417	gcvA(g), marA(b), marR(b)
argP	lysR	emrA_emrB_emrR	emrK_emrY	-0.94408	argP(d), lysR(g)
betI	soxS	baeR_baeS_mdtA_mdtB_mdtC_mdtD	emrK_emrY	-0.94406	betI(c), soxS(b)
lctR	qseB	emrK_emrY	mdtK	-0.94382	lctR(g), qseB(e)
argP	flhD	emrA_emrB_emrR	emrK_emrY	-0.94369	argP(d), flhD(e)
emrR	norR	acrE_acrF	emrK_emrY	-0.94367	emrR(a), norR(g)
ada_alkB	flhD	emrA_emrB_emrR	emrK_emrY	-0.94355	ada(g), flhD(e)
crp	tdcA_tdcB_tdcC_tdcD_tdcE_tdcF_tdcG	emrK_emrY	mdlA_mdlB	-0.94355	crp(b), tdcA(f)
betI	fis	emrK_emrY	macB	-0.94349	betI(c), fis(b)
lctR	slyA	emrK_emrY	mdtK	-0.94342	lctR(g), slyA(c)
fhlA_hypA_hypB_hypC_hypD_hypE	gadE	acrD	emrK_emrY	-0.94318	fhlA(g), gadE(d)
caiF	emrR	acrE_acrF	emrK_emrY	-0.94315	caiF(g), emrR(a)
csgD_csgE_csgF_csgG	deoR	emrK_emrY	macB	-0.94312	csgD(e), deoR(g)
gadE	gutM_gutQ_srlA_srlB_srlD_srlE_srlR	acrE_acrF	emrK_emrY	-0.94309	gadE(d), gutM(g), srlR(f)
caiF	fnr	emrA_emrB_emrR	emrK_emrY	-0.94299	caiF(g), fnr(b)
lexA	rcsB	acrE_acrF	emrK_emrY	-0.94262	lexA(d), rcsB(g)
fhlA_hypA_hypB_hypC_hypD_hypE	qseB	acrD	emrK_emrY	-0.94245	fhlA(g), qseB(e)
soxS	tdcA_tdcB_tdcC_tdcD_tdcE_tdcF_tdcG	emrK_emrY	cmr	-0.94234	soxS(b), tdcA(f)
csgD_csgE_csgF_csgG	tdcA_tdcB_tdcC_tdcD_tdcE_tdcF_tdcG	acrE_acrF	emrK_emrY	-0.94223	csgD(e), tdcA(f)
lexA	zraR_zraS	acrA_acrB	emrK_emrY	-0.94222	lexA(d), zraR(g)
lexA	mtlR	emrK_emrY	emrE_renD	-0.94218	lexA(d), mtlR(g)
gadE	slyA	tolC	emrK_emrY	-0.94212	gadE(d), slyA(c)
iscR	norR	acrE_acrF	emrK_emrY	-0.94211	iscR(c), norR(g)
crp	uidR	acrE_acrF	emrK_emrY	-0.9421	crp(b), uidR(g)
qseB	zraR_zraS	emrK_emrY	macB	-0.94201	qseB(e), zraR(g)
gutM_gutQ_srlA_srlB_srlD_srlE_srlR	marA_marB_marR	acrE_acrF	emrK_emrY	-0.94197	gutM(g), srlR(f), marA(b), marR(b)
deoR	ompR	emrK_emrY	mdlA_mdlB	-0.94186	deoR(g), ompR(e)
ada_alkB	emrR	emrA_emrB_emrR	emrK_emrY	-0.94183	ada(g), emrR(a)
emrR	tdcA_tdcB_tdcC_tdcD_tdcE_tdcF_tdcG	emrK_emrY	mdtK	-0.94182	emrR(a), tdcA(f)
betI	ulaR	emrK_emrY	macB	-0.94175	betI(c), ulaR(g)
lrhA	pspF	emrK_emrY	mdtK	-0.94168	lrhA(e), pspF(g)
fadR	marA_marB_marR	mdtE_mdtF	emrK_emrY	-0.9416	fadR(g), marA(b), marR(b)
asnC	emrR	acrE_acrF	emrK_emrY	-0.94156	emrR(a)
fnr	flhD	emrK_emrY	macB	-0.94144	fnr(b), flhD(e)
lctR	phoP_phoQ	acrE_acrF	emrK_emrY	-0.94144	lctR(g), phoP(a)
csgD_csgE_csgF_csgG	lctR	emrK_emrY	macB	-0.94137	csgD(e), lctR(g)
fis	nac	emrK_emrY	mdlA_mdlB	-0.94137	fis(b), nac(g)
csiR	emrR	emrK_emrY	cmr	-0.94135	csiR(g), emrR(a)
iscR	mngR	emrK_emrY	mdtK	-0.94129	iscR(c), mngR(g)
fis	paaX_paaY	acrE_acrF	emrK_emrY	-0.94119	fis(b), paaX(g)
csiR	envY_ompT	baeR_baeS_mdtA_mdtB_mdtC_mdtD	emrK_emrY	-0.94108	csiR(g), envY(e)
betI	hyfR	emrK_emrY	mdtK	-0.94107	betI(c), hyfR(f)
cpxR	emrR	acrE_acrF	emrK_emrY	-0.94103	emrR(a)
ihfA_pheS_pheT	norR	emrK_emrY	mdtK	-0.94102	ihfA(b), norR(g)
cueR	fnr	acrE_acrF	emrK_emrY	-0.94094	cueR(d), fnr(b)
fis	gadX	emrA_emrB_emrR	emrK_emrY	-0.94094	fis(b), gadX(g)
chbR	slyA	emrA_emrB_emrR	emrK_emrY	-0.94087	chbR(f), slyA(c)
qseB	uxuR	baeR_baeS_mdtA_mdtB_mdtC_mdtD	emrK_emrY	-0.94085	qseB(e), uxuR(f)
crp	emrR	acrE_acrF	emrK_emrY	-0.94078	crp(b), emrR(a)
exuR	flhD	emrA_emrB_emrR	emrK_emrY	-0.94069	exuR(g), flhD(e)
csgD_csgE_csgF_csgG	iscR	baeR_baeS_mdtA_mdtB_mdtC_mdtD	emrK_emrY	-0.94068	csgD(e), iscR(c)
evgA_evgS	qseB	emrA_emrB_emrR	emrK_emrY	-0.94068	evgA(a), qseB(e)
evgA_evgS	gatR_1	acrE_acrF	emrK_emrY	-0.94066	evgA(a), ,
chbR	csgD_csgE_csgF_csgG	emrA_emrB_emrR	emrK_emrY	-0.94058	chbR(f), csgD(e)
csgD_csgE_csgF_csgG	fis	emrK_emrY	macB	-0.94058	csgD(e), fis(b)
[truncated: 791 more rows]

## Sheet: macA
Regulator	Regulator	Target	Target	Classification	Evidence
[truncated: 1,329 more rows]

[truncated: 7 more sheets: macB, mdlAB, mdtEF, mdtK, msbA, tolC, yojI]
