# Supplementary material for: Predicting transcriptional regulatory interactions with artificial neural networks applied to E. coli multidrug resistance efflux pumps
Source: BMC Microbiol. 2008 Jun 19;8:101. doi: 10.1186/1471-2180-8-101 (PMC2453137; doi:10.1186/1471-2180-8-101)
Supplement: Additional file 4 — Microarray dataset used in this study (see Methods for detail on pre-processing routines used to generate this data). [file 1471-2180-8-101-S4.txt]

accA	1903.728338	1780.055731	1987.497345	2187.518518	1855.253073	3098.28272	3411.237063	3756.593026	3197.821554	2860.337709	1771.837512	2538.324735	2339.639887	2709.251996	1955.103738	997.94749	1150.26505	972.609758	1245.077642	1240.021591	1152.44603	992.464564	927.501813	989.630488	1096.278284	758.710244	1156.5405	776.481806	899.844434	876.073105	1169.843255	1252.842555	1319.186274	1364.204563	1287.22558	1450.020404	1272.768961	1204.024436	1251.112646	1189.503195	991.26346	741.037738	768.535411	714.821005	886.066828	1027.565567	1455.75813	1238.291612	1094.445816
accB_accC	4608.0501235	3461.0961825	3497.1563825000003	3586.4396349999997	3883.1660134999997	3736.6055615000005	4097.2501495	4220.471248	4013.7798414999997	3703.1832624999997	5686.9908845	4238.2351685	4433.0604905	5010.41122	5089.718056	2468.1110125	2438.992111	2018.508119	2316.1439645	2752.157004	2304.9595575	2387.572593	2465.951184	2479.1470675	2305.128355	2398.020802	2263.5950685	2316.912228	2061.600255	2006.6276815	2591.6503785	2519.9589735	2744.090357	2229.877814	2452.0053905	1911.7883259999999	2819.027047	2541.5029210000002	2369.095839	2248.349201	2105.455347	2072.9638649999997	1845.238503	1454.416548	1788.936657	2058.0776299999998	2430.5363785	2359.077648	2352.7216515
accD	2231.161967	1550.283996	1741.193694	1894.016736	1707.692328	2516.468238	1708.048786	2733.835544	2349.071753	2348.728523	2026.648135	2821.302468	2203.281447	1995.629366	1866.15818	1967.3399	2154.433159	1711.016343	1551.687774	2192.262379	1755.047996	1941.669776	1948.505096	1989.505589	1672.166664	1723.662769	1579.409553	1847.965143	1780.976841	1622.476013	1904.511936	1800.678648	2077.141113	1836.250487	2012.966963	1266.287005	2521.302179	2217.347386	2075.646485	2060.197509	2080.169399	1914.592199	1729.020086	1778.14706	1783.735418	1916.871045	1974.919551	2015.012438	2069.141427
aceA_aceB_aceK	1064.950853	1337.1066323333332	1267.881188	1518.7496763333331	1243.3517219999999	828.088361	761.5017066666666	818.3214406666666	586.3298796666667	1154.9678093333332	1144.3155666666667	1021.2090396666667	985.6230780000001	1016.500708	912.9766330000001	4375.414928666666	4235.963506666667	3082.5156196666667	3859.4619896666663	3901.7704240000003	4215.709696666667	4959.491478333333	4676.457031666667	4044.2696023333333	4468.732086666667	4183.196559	4317.225550666667	3818.496548333334	3987.5246389999998	3942.551274666667	3849.736093333333	4680.859903	4195.479587000001	3522.9134206666663	3758.0460776666664	4123.882641666666	1659.423923666667	1575.3687276666667	1500.1919146666667	3152.8346469999997	3318.5040296666666	3476.4829453333336	3272.4806566666666	3589.059096333333	3684.7858966666663	2613.639349333333	2308.229761	2344.3157093333334	1424.3554733333333
ackA_pta	2447.997486	2232.1032314999998	2333.9174215000003	2410.595998	2378.9318574999998	2358.005339	1949.4873925	2159.63649	2311.2509215	2325.4450260000003	2496.80614	2863.473622	3232.9939320000003	3252.2922160000003	2650.04315	1510.2339670000001	1441.7734875	2958.9891449999996	1415.3280995	1362.9520655000001	1353.1717545	1657.4925985	1612.4325575	1561.526658	1300.692182	1452.3859404999998	1287.9791175	1837.8971765	1813.125966	1921.070099	1410.64127	1350.197404	1603.9301825	1368.9172435	1330.010044	1437.050965	4390.4346205	4193.2236405	4520.203013	2804.4930305000003	2598.1478615	2754.495848	1620.8822615	1672.701386	1723.2997655	2406.7383790000004	2447.805578	2370.0535645	4242.418605999999
acnA	457.37536	381.563732	405.122697	347.256509	395.078746	311.08704	197.760956	305.333928	268.040288	279.288685	284.757278	275.164492	211.388396	234.27668	202.76669	502.94321	597.228579	220.661484	385.199955	711.009253	436.643611	357.519877	314.095263	434.037226	471.767628	417.829363	465.004639	360.251591	345.200744	387.015514	433.500004	473.041175	573.358206	426.398049	577.019162	494.206849	273.97107	222.858123	194.426868	529.966	590.319369	661.642657	848.175449	845.55502	847.558882	367.342941	372.900771	342.093375	182.233096
acnB	3926.98396	3494.923367	3982.399591	3272.778704	3125.135316	1620.797808	1550.396513	1566.420821	1166.343604	1457.489456	1602.161164	833.333402	732.548632	782.548497	2383.284773	2530.163263	2548.97394	454.515469	2895.682673	3350.707065	2835.519655	2234.428002	1819.494703	2241.782995	1797.480076	1714.47243	2192.786321	1358.046007	1264.454501	1479.708663	2344.920022	2399.909973	2500.184127	2977.610237	2463.311107	3148.331887	427.736772	564.771943	576.495431	2427.785934	2550.43493	2224.849296	1341.540962	1824.758333	1820.19905	461.615748	808.79252	885.689424	522.604683
acrA_acrB	1386.8541615	1120.42369	1317.0235545	1404.878561	1301.212659	1592.7364029999999	1510.276491	1802.8024365	1723.2478805	1647.4239120000002	1900.436897	1767.5792139999999	1516.9637665	1799.0861715	1926.7864065	1435.863155	1793.787835	1874.6066124999998	1596.9287195	1632.8886595	1544.0611485	1630.718496	1591.2589125	1625.338369	1533.0678790000002	1368.3829584999999	1585.5154710000002	1736.7052775000002	1572.6250805	1572.8030640000002	1571.10826	1542.3188455	1473.956829	1638.2934639999999	1719.5113245	1946.800536	1715.2476775	1682.5205259999998	1688.0589049999999	1545.967905	1492.732427	1501.5643015	1414.345718	1655.1099985	1463.416147	1491.411035	1810.688369	1535.9828244999999	1741.8828454999998
acrD	73.954897	169.37743	107.427883	95.850682	210.485928	112.065339	87.594839	34.519247	137.81637	135.26821	229.562936	169.49684	162.459975	212.62109	181.975764	103.834383	94.42975	124.812584	55.229217	101.018568	78.993732	36.66621	21.945679	20.141288	48.418239	60.562254	61.194557	32.191835	51.415165	45.268128	68.973684	147.607325	69.218861	112.779246	111.357252	12.983651	121.098432	98.989869	102.422824	118.98986	116.196438	169.377293	106.128162	110.11219	107.088972	60.060954	78.543652	112.189744	113.038098
acrE_acrF	3.392568	5.566984	4.366667	4.0997959999999996	5.1675205	9.710768999999999	6.801399	6.682249	7.4054755	6.4176415	5.197394	8.022563	6.158912	5.7984965	4.331757	3.9176075	4.5493735	5.574693	4.4403045	4.1466195	2.8838535	3.4607045000000003	4.7944585	3.4284265000000005	2.6786445	2.4656635	2.3812725	4.406346	3.2481435	4.7939695	3.3421355	4.369376	4.5993805	2.7451505000000003	4.098348	2.653404	4.1308595	3.8308425	2.8377465	4.4342524999999995	3.258971	6.347358	3.7419425000000004	4.608553000000001	4.268018	4.580676	2.283938	3.6446375	3.8270485
acrR	93.076683	166.79058	156.122488	166.792209	175.866363	334.896295	343.847696	226.935928	308.289787	310.716658	296.399711	329.166247	325.506836	319.433082	444.929525	179.729135	185.100709	169.340681	148.12113	218.960962	183.201575	106.01068	171.837508	115.480093	159.977735	107.940017	150.959523	194.525748	146.896487	164.828759	183.22768	174.393035	149.535994	197.948086	220.406593	199.845975	140.104878	108.801405	142.309859	139.178951	175.402971	192.622604	78.974038	137.017226	129.128899	96.101408	128.608856	145.309224	127.388427
acs_yjcG_yjcH	80.799215	131.87370866666666	130.42889399999999	170.75089066666666	121.657514	100.34357066666666	122.46251799999999	84.866999	93.46351433333332	119.99066733333335	99.08705033333332	72.33822433333334	69.50419133333334	77.15502	108.71146233333332	257.67528866666663	298.1870996666667	57.60640999999999	501.50804466666665	616.604549	498.1842166666667	508.00927733333333	465.2941163333333	549.818849	242.425568	246.47394733333337	302.39816033333335	204.12639166666668	197.45128499999998	141.678674	331.450561	287.3601066666667	337.742044	216.03420000000003	256.9309353333333	269.20770666666664	53.01459433333333	51.38015566666667	46.902658	932.6822509999998	945.4695323333332	816.53911	946.1321216666666	1656.680009	680.9874726666667	31.492274333333338	58.835544	56.97777466666667	43.68319499999999
ada_alkB	149.060522	191.50687899999997	190.77488	192.75230200000001	160.6313595	310.953374	173.547505	237.369578	230.84162650000002	211.0717195	159.7273105	181.2462965	182.752167	140.706959	117.17493350000001	179.9132385	158.6645145	209.4922985	151.3546495	194.141289	151.6030435	202.637147	177.735279	155.135555	197.168032	162.849172	136.79638	212.9738795	174.1693865	199.3899765	173.8954995	233.769466	212.596101	187.4198235	246.614071	181.26699349999998	182.15294749999998	180.3491015	163.134946	155.015365	207.389197	223.02916050000002	168.379987	196.43050499999998	184.75134	191.639398	182.96795199999997	190.23404399999998	137.32298400000002
adhE	1398.179613	1228.202809	1570.869778	1723.976287	1560.064466	1884.126446	1526.941363	1894.989915	1484.46589	1408.194986	1216.57082	1303.807062	1016.710385	1057.941141	1094.671959	2142.871609	2143.555552	5472.448291	1773.05976	2248.455036	1827.018272	2453.428288	2381.642898	2491.860837	2130.661966	2003.424143	2067.714986	2506.890081	2480.294244	2489.019659	1781.255667	1790.766413	2213.778713	1890.438169	2067.42974	2329.059191	6379.030995	5583.743018	6412.373629	4470.706058	4877.239368	4677.383685	5099.280734	7162.10765	4904.017959	4461.403299	4928.986756	4467.650171	5357.765629
adiA	59.274763	19.223263	80.044013	80.184336	38.344453	50.88029	14.574084	22.319947	34.945203	37.302154	40.644417	82.827274	10.796758	11.763525	20.268183	45.593146	32.29061	26.873184	34.073871	27.466811	40.433003	79.039003	46.628253	48.83152	57.728338	54.411427	42.232478	65.001706	68.234253	63.640702	31.911392	64.91583	36.123015	47.411787	50.911271	56.731875	63.000309	49.689169	42.150199	41.725801	35.281489	44.197291	49.79181	35.76294	51.276526	64.91315	53.714305	49.953274	116.501893
adiY	23.408108	68.881295	53.653408	65.283388	70.60339	16.327866	34.997012	12.96586	5.311179	18.490373	36.42333	14.342745	7.821704	9.941708	17.956548	45.826137	44.138702	199.899728	18.935468	24.034828	11.240593	28.001147	36.164238	26.941383	21.672948	34.543965	36.524436	58.010442	54.692271	35.933224	15.797306	47.56704	41.913949	32.021281	36.014968	32.642797	180.292032	160.252675	286.520166	34.749269	13.854459	54.899783	168.321846	377.731775	75.829887	124.866079	174.035237	152.366501	355.095008
adk	4642.26319	3458.188535	3675.483538	4506.241987	3810.65333	1778.857672	2210.099098	2579.039833	2177.872281	2162.274152	2456.935496	2845.983724	2570.488132	2468.878329	3198.797598	2996.829504	2775.212911	2828.08989	2432.184915	3086.281982	2882.720712	2849.595317	2873.727424	2605.827297	2644.191708	2915.010234	2394.891877	2509.150171	2123.325243	2444.374514	2796.425287	3265.782469	2891.733858	2695.549498	3695.787791	3488.087516	4066.110702	3604.91701	4107.039501	2670.50609	2535.619745	2722.839539	2218.340695	2059.277434	2320.072712	3008.496222	3210.817585	2814.52958	3472.561484
aer	508.471237	430.2124	553.354184	590.88288	611.094637	712.775227	819.43679	815.901329	549.045217	706.661046	267.685709	281.17059	229.296973	331.858573	320.870795	309.564912	277.765704	256.482811	249.361235	281.41455	278.507943	290.470855	273.103741	303.173539	266.115915	242.060591	257.184582	297.401467	259.498265	227.684382	276.062297	372.528959	325.476929	234.841951	270.716905	191.689274	247.29188	223.643833	232.114605	212.599468	302.344206	238.549862	265.811948	248.786033	291.524199	247.294259	207.085977	234.586621	192.483443
aes	54.747109	63.27363	92.416015	80.140697	82.028334	78.763753	54.566632	80.096502	45.724212	47.019969	42.451646	89.454339	68.405828	60.834006	30.528319	52.483064	47.287615	50.038933	40.405787	49.549585	54.729828	52.914336	37.077559	39.968885	51.73727	53.650923	60.776767	71.655022	61.951687	69.364936	36.359335	50.470452	56.425772	55.005395	46.735872	64.93789	50.048509	60.435222	61.623434	42.222541	56.14568	58.409366	66.819413	72.163716	57.69474	68.969106	68.679818	53.608235	57.046804
agaR	496.180993	781.77998	583.883506	756.077579	498.653814	743.766571	531.700296	617.341255	539.164716	593.1308	560.138675	664.626587	563.64517	612.25907	604.484941	1224.36293	991.116056	878.316577	1018.603998	934.095792	945.515373	1255.362953	1264.633256	1182.202368	857.624259	1095.220351	814.550578	1041.903255	1150.52375	1196.018108	1006.290763	974.938337	1022.748539	1261.362708	986.774391	994.025389	1305.021081	1264.1461	1396.810623	1051.484261	958.311895	1042.500406	1040.625178	1114.862364	971.140184	976.996226	1042.826341	1123.338566	1277.091611
agaB_agaC_agaD_agaI_agaS_agaY	10.415515999999998	28.949310333333333	35.85761183333333	33.71929983333333	33.89024633333333	53.44504833333334	27.17672	24.9111695	28.147189333333333	29.335765	23.615964166666668	32.54796183333333	21.734197500000004	24.554782666666668	20.028625833333333	18.661637000000002	18.276363666666665	18.6560835	13.783870666666665	15.435976166666665	15.571775500000001	12.602068333333335	12.912072166666666	13.059618	14.426014833333335	9.57743	11.520444166666666	21.601297666666667	17.207266	11.459539166666666	12.003022166666666	28.40718216666667	14.987259833333335	12.031547000000002	16.4221505	14.336617666666667	11.510743166666666	12.835526499999999	14.457870166666666	13.735773833333333	12.472535333333333	20.465134666666668	12.368412666666666	12.699168166666666	12.371518833333335	10.913791333333334	8.869723500000001	12.579432500000001	9.753452166666667
agaA_agaV_agaW_agaZ	21.107083749999997	84.33821675	89.031361	90.78176400000001	86.72508975	142.211156	100.1215435	100.51218325	78.581254	119.12096100000001	83.81218925	66.91378175	62.231185	112.222597	88.0044695	90.70803575000002	87.97369	71.35399725	59.66579850000001	69.01991824999999	62.42120425	64.98628575000001	49.085928	51.23298525	69.20113475000001	64.05034549999999	70.01704375	80.47267274999999	86.15151649999999	71.54841625	71.86852474999999	85.23522875	71.02440250000001	74.36819025	86.33884524999999	69.51935275	64.38371675	53.659684500000004	59.912868249999995	54.869333999999995	63.38362875	74.487957	52.407422	56.37134174999999	58.435388499999995	56.56299825	33.257198	39.220557	56.938649250000005
agn43	212.522016	260.356918	245.843261	258.004586	277.294261	302.871146	364.842048	459.984126	334.316343	304.495384	299.791845	266.708455	207.826229	202.80697	233.25578	141.349584	198.466654	186.641627	681.959803	764.668315	753.443039	401.432509	426.066039	389.023904	499.618704	429.404542	447.792352	4299.234066	4365.921436	4187.404028	483.880205	503.934784	637.122436	866.241235	958.907483	905.39009	334.558901	296.647938	275.121214	1086.889679	1011.856753	1027.320133	424.286426	478.00329	388.380453	613.293566	727.411059	729.742192	5049.27934
agp	328.389504	509.537383	570.88959	627.229071	530.222161	855.360303	523.963976	775.821318	520.439592	644.377441	440.594362	445.757722	406.374955	527.55947	597.969543	677.348553	610.991867	617.449945	516.19619	602.654216	490.761976	398.802239	348.883446	486.549476	477.035218	370.05222	415.241411	562.879379	407.052375	376.540481	493.683966	600.102849	498.196508	615.786836	632.437421	693.693188	478.660301	448.106494	394.990334	460.932073	592.186288	569.900663	757.284715	970.668415	836.030375	502.316499	482.639292	527.891228	413.148651
ahpC_ahpF	6664.3994365	6254.053303000001	5143.733467	6048.9853625	6015.3643225000005	2918.4018865	3061.6329425	3353.446401	2911.7582855	3296.058529	4461.7390325	3439.4420474999997	3448.5316355	3465.8997904999997	4725.1270115	3185.8748665000003	3332.7673700000005	3783.7548105	3381.0378435	3565.6951865	3432.965442	3719.3024985	3829.0773925000003	3968.601992	3535.814315	4000.296391	3391.882213	3269.6316385	3110.582166	3263.9863685	3860.5581279999997	3543.0107740000003	3564.3369255	3537.0092195	3903.6182555	3832.403111	3186.188778	2989.4332295	3195.9928165	2693.5839845	3009.6847095	2852.0065544999998	3462.447307	3637.016717	3541.5803914999997	3749.7611655	3708.119767	3286.845386	3312.6848835
aidB	29.324742	61.968401	52.564578	56.439391	45.113337	52.943294	6.692662	34.289973	30.774964	59.759947	10.667546	19.69425	6.97414	9.383331	9.666118	310.136364	261.178481	729.767012	184.347194	262.508479	203.359565	261.968376	222.644725	234.159558	313.351595	298.578595	311.052411	352.19792	382.456066	314.694601	268.933992	270.209058	311.638078	218.696914	259.61239	292.309471	129.440149	108.547651	123.65807	160.883255	184.681359	281.336913	580.608009	356.580179	925.225347	984.921344	502.962432	512.005091	209.516972
alaS	5916.219404	4246.842859	4457.377004	4634.121501	6202.618307	5183.367553	7367.017042	5309.059322	5247.303855	4952.375849	3837.429833	4367.17048	5027.109311	6406.159362	3927.246489	3625.571539	3449.573553	3783.050681	3175.194603	3724.333241	3652.62952	3928.166685	4030.007699	3916.04547	3906.236382	3716.737422	3566.471562	3455.808181	3148.432985	3305.759114	3687.587224	3817.342342	3191.655137	3268.004755	3881.493046	3126.972503	4558.499288	4378.755555	4167.165201	3510.877718	3849.182638	3144.001414	3083.851676	3065.997223	2956.714051	3942.621264	4108.835609	3520.202277	4020.691945
alaW_alaX	2959.2512134999997	3464.0107605000003	3597.597655	2949.1027139999997	1904.028202	2114.4719795	2217.015368	2293.14815	2515.3997520000003	2398.455324	3067.1584430000003	1905.4234955	1802.3239274999999	1808.3155335	2329.803869	2164.3857749999997	2353.5410475	1376.4740335000001	4790.795780500001	2959.759002	4452.3741665	1959.215461	1974.1032295	2597.064733	2498.1729729999997	2180.1098105	3584.8689974999998	1881.038783	2127.85882	2596.332262	4158.8036515	3210.4350585	2988.982677	2437.8696499999996	2643.6574915	2251.567942	1758.1448915	1925.515218	3282.623817	1283.848205	1248.755617	1236.883701	1557.5157865	1423.0854789999999	1343.548994	1232.72266	1656.480388	1421.8262335	1668.7776685
aldA	793.569829	844.425395	744.345734	747.255859	613.685648	563.101949	315.354067	276.727221	263.215928	458.856145	728.235724	639.346191	820.735158	725.174166	843.825724	637.37088	822.199651	159.584829	1047.353049	1461.114491	985.386231	1015.865088	1052.610973	927.689408	743.067811	723.872449	888.019917	486.105909	473.643242	518.373753	759.45965	822.385336	758.012491	1091.2268	814.518818	1176.858668	136.231484	120.428449	155.797609	1715.968019	2155.214466	1542.054709	1451.826991	2148.55017	1100.620954	148.36785	172.115726	151.329967	134.987458
aldB	38.169524	116.789185	122.27023	108.671165	128.626188	144.88564	77.658479	118.731954	105.574811	115.279836	121.883614	188.869821	128.184897	170.589995	104.091139	247.737467	262.214151	409.30051	213.814746	240.508352	196.681458	282.560679	277.111131	204.865229	248.944673	307.113482	265.794565	340.924166	369.953152	324.621323	277.774641	294.709482	283.113201	240.635868	237.363974	256.477604	161.56705	156.936044	145.354035	450.786499	449.167932	577.027262	815.722108	968.665056	810.612185	510.763488	437.893954	467.474695	201.971611
alkA	56.588104	99.562079	91.588403	142.240725	141.282648	270.085789	14.032603	152.678497	167.980052	144.16337	41.097457	113.605939	135.636481	150.607369	73.272002	138.070465	121.048544	179.44654	105.55918	120.516982	132.012665	118.426637	116.258984	119.948002	113.150802	156.763401	116.576342	189.136811	133.555928	180.129673	136.681618	182.459815	135.508226	107.631035	97.789416	106.769879	126.697776	106.032298	117.916548	124.390029	161.753033	156.765429	180.407258	145.920885	205.029145	173.794712	133.450112	154.776519	146.595621
allA_allR	343.1899365	522.131812	366.801614	503.865465	351.806465	509.63140699999997	400.255182	429.654595	346.8297275	327.3871715	496.13577	502.946104	300.5678435	439.403411	362.1502635	590.211792	567.021967	639.170806	425.880983	604.1933695	345.46884150000005	560.552085	497.336789	578.222894	578.3676305	502.11597900000004	638.066556	700.7295955000001	597.8820985	622.6342434999999	484.5217165	541.7759515	475.8222355	678.810176	527.21162	690.4774279999999	452.027754	487.177868	501.6968605	477.753127	477.652842	625.4453525	600.112184	473.0283455	692.412065	641.119425	704.8440615	694.676823	568.4817775
allC_allD_ylbA	73.16722533333332	95.89973766666668	83.45179733333333	114.77048366666666	83.949324	147.64350166666665	94.21660566666667	113.09764666666666	125.54236000000002	117.04594133333332	55.01546633333333	113.31689033333333	76.98999733333333	94.83739366666667	86.22345	157.38659599999997	139.360188	226.03641733333336	104.06217166666666	166.01063466666665	139.36502	141.11557066666668	151.62723366666668	149.68565033333334	148.27479333333335	132.43688666666665	149.90475733333335	165.83079133333334	163.74765333333332	158.95328733333335	121.57671266666667	123.20276933333334	135.80812466666666	151.44611133333333	166.597353	164.92139033333333	179.357857	190.404054	202.79383800000002	148.08814466666664	140.37954366666668	144.37420266666666	165.54664833333334	170.18931366666666	122.93968266666666	110.01483633333334	161.83344	142.72736733333332	178.80932066666665
allS	32.606772	96.540143	32.370668	42.78762	53.398345	215.301426	48.783697	158.099802	140.752978	80.204115	44.969196	72.347554	123.410033	59.01586	91.230881	93.724522	77.513235	87.58569	94.505666	117.495221	93.22446	81.608686	71.928107	103.768135	111.90883	88.912441	104.080591	123.487544	82.878025	90.629478	120.535234	128.695063	89.229459	114.551637	148.550152	110.789801	93.743894	49.109804	102.734201	139.646496	117.133624	130.930182	120.729594	111.48137	129.777936	126.169461	140.640845	117.030165	81.874803
alsI	61.710012	176.178069	118.259472	165.636669	136.136391	345.534316	235.964193	321.208283	201.924216	267.078174	170.210991	265.386512	291.477915	286.614885	166.321573	289.173424	260.774773	317.539579	253.223448	240.251207	232.903121	272.242996	208.463531	231.769179	293.18055	274.023002	234.200032	258.297827	306.455189	285.429197	226.996229	298.479247	239.646325	251.918063	277.063721	269.720772	294.225236	291.214929	265.475438	244.76644	273.527357	315.62816	257.396584	215.987126	282.289057	248.940008	272.320285	315.26578	233.676203
alsA_alsB_alsC_alsE_alsR	125.3103112	142.7065768	142.02484220000002	150.8154634	147.29639279999998	256.884624	173.05160940000002	185.8050532	162.2811984	240.190133	125.00670199999999	168.5545188	186.45916699999998	212.987148	156.630721	179.0282196	179.7541156	202.4794726	171.28836619999998	166.4661846	165.118745	156.4607652	155.08324539999998	152.7698388	139.90475940000002	175.4875278	152.3199612	157.29280939999998	171.7041352	160.917597	152.7136522	187.4298236	180.48721	176.1516726	174.6204018	144.85455340000001	184.3979676	187.7198766	157.31026839999998	162.157866	157.9715448	177.61598139999998	157.0815882	167.55243480000001	149.3146582	158.2410202	160.4258554	179.7371764	183.71192059999998
amiA_hemF	327.911027	363.61006599999996	383.140254	382.069585	268.8217855	309.19417699999997	290.6662885	339.92578149999997	304.31255899999996	342.51092	299.5845855	276.482215	214.55493	328.8385905	460.7287155	343.0855255	393.9996275	343.519913	322.4209565	375.14863	332.6590645	368.4901215	433.034215	388.329035	321.8033755	355.845405	331.6739085	352.2906775	333.4141395	360.8408395	353.90031999999997	327.3622065	394.993846	369.550337	366.730366	256.480081	281.0134905	282.20492950000005	272.46515700000003	251.60959350000002	336.337765	225.045095	198.3817805	186.072735	190.71887600000002	263.133866	267.8414825	261.596473	256.343275
amn	387.178808	272.069389	369.081068	483.458289	366.338435	348.630045	232.033876	320.818934	256.104179	308.582744	194.691755	329.851483	275.935235	298.255017	392.984248	605.832264	764.365529	671.79502	619.610541	699.675757	673.784449	673.336681	718.296946	693.011372	754.843702	790.964785	728.674138	749.949711	740.805071	808.97584	709.013568	614.513201	685.21098	611.52534	695.888949	560.385223	511.398088	488.331419	395.429255	603.381603	709.346325	644.930489	690.243752	853.806638	637.381938	647.355046	600.614303	607.880857	434.897999
ampC	112.346817	165.723141	168.772671	169.909081	128.231819	224.197126	117.143282	137.760023	123.472349	164.583799	126.76326	150.147921	58.682863	91.507645	113.301537	189.469193	181.643502	141.193314	164.249198	176.086984	157.490208	173.511986	172.030206	183.898565	165.955902	170.32819	155.696438	166.537007	174.442117	189.595804	159.828274	159.57223	171.773669	185.132814	185.891608	202.65962	164.832505	174.12435	180.850123	165.14076	160.28626	198.558969	118.464391	110.157676	121.887308	111.062343	116.720883	126.22299	152.487079
ampD_ampE	146.589829	167.92149	177.7780715	272.583468	177.955328	182.489958	156.9757425	205.97213900000003	192.3113735	161.788716	193.92139250000002	285.420142	212.9738025	213.283072	226.85126100000002	270.0703095	269.3909395	361.900139	221.126564	281.435407	272.265326	248.11538050000001	226.1781735	244.7501775	297.5483105	251.338386	276.179514	309.623581	233.98174550000002	253.975306	229.2556935	288.675845	289.604072	274.457468	311.1425645	276.5355705	276.6343465	223.003537	274.3081195	278.99152300000003	321.472959	301.419305	341.27765550000004	336.0169805	419.5460735	390.1088205	390.7836575	335.675286	325.68877899999995
amyA	369.362022	354.090942	364.812703	315.118409	398.046518	276.260564	495.362939	311.166836	311.928375	214.875262	214.981421	149.511453	136.584174	203.373895	192.473967	1244.200575	1267.361078	1356.827506	959.237995	1362.215155	761.480571	1399.571735	1331.517071	1084.086222	1584.022171	1932.132891	1439.912216	1898.066815	1915.998316	1524.673571	1165.315168	1051.342897	1238.393824	1382.725074	1097.727134	1191.505497	586.547722	638.440763	525.34471	1080.259908	1131.437486	1380.985919	1555.504977	1603.782261	1615.233761	1657.508247	1303.939325	1308.226972	848.725881
ansA_pncA	831.8029525	823.7157815	840.587874	656.0217755	807.9545815	478.56530999999995	555.4511745	589.8781349999999	631.5594020000001	551.241049	568.2790585	978.5997795	824.1183605	691.153525	555.0126545	758.8414310000001	745.1514875	832.7654090000001	731.2516205	800.490174	698.1782835	874.944424	852.3154605	772.491895	835.822041	897.0495305	740.324098	787.502562	801.9754805	806.9410485000001	710.265187	699.8895915	826.9591555	897.263535	867.577179	853.879682	804.721346	892.6837825	843.8740049999999	725.1144205	576.4548725	573.3556815000001	741.44807	679.1133505	563.801512	759.905029	709.9857155	735.634774	811.973094
ansB	84.199025	185.25158	159.356177	105.577139	137.205662	124.894356	61.81233	98.637558	74.720039	78.193976	158.425201	91.162291	137.469888	70.565391	125.106947	104.72668	95.265586	308.501541	60.040128	77.676771	77.531053	86.979522	84.034278	98.879489	67.90679	75.474665	80.893537	87.775613	80.622565	71.997684	54.387358	59.139037	78.180651	85.974614	58.765499	29.245214	280.338309	296.051438	308.577326	240.598859	305.508893	342.152369	128.726195	108.363246	113.540596	81.316222	122.562373	130.580883	332.318142
ansP	5.900512	14.632419	21.507026	15.872636	9.484395	79.90031	22.262466	8.993805	28.016564	14.891467	99.384743	163.061941	69.173667	61.151975	163.285722	26.499552	32.166987	2.880875	25.293964	58.834085	17.111012	3.882552	4.492197	3.585909	10.508291	5.06585	12.534451	8.377805	3.462706	5.664503	9.421969	39.251954	55.776513	54.893918	64.162534	32.256088	5.43469	30.145286	14.671822	9.138563	5.473385	9.792771	3.350592	4.28548	4.252723	3.331802	5.686671	5.777937	6.22064
appA_appB_appC	85.27060300000001	162.34809366666667	148.90336166666668	148.56962466666667	159.99180166666667	165.18508533333332	128.80549	170.19321966666666	95.631419	71.73714933333333	132.41965266666668	174.16621366666666	111.362212	111.77126933333334	163.42341333333334	153.624157	142.594563	253.84443933333333	120.81897099999999	154.19515166666667	130.602074	130.05155233333335	161.75512766666668	147.27964033333333	172.295493	171.763655	196.19677666666666	265.0566106666667	253.54036299999999	234.71587966666667	134.0600763333333	173.53984866666667	179.941451	172.13433266666667	212.51496433333332	188.61159133333334	222.202081	195.59765333333334	230.00074299999997	255.69082533333335	245.010037	416.7422286666667	723.6851059999999	415.8426973333333	744.5457433333335	976.6522793333334	654.026748	654.0337940000001	1944.8271596666666
aqpZ	50.320623	85.046681	139.434584	77.015723	92.511068	100.771237	126.144944	92.724916	48.652929	56.44093	91.625774	64.14485	62.744382	28.804467	59.64015	113.636957	92.636362	92.943176	88.98048	126.823546	81.507733	70.049356	76.087374	132.505329	123.48693	94.073197	121.627768	131.818562	137.87709	149.0754	108.237141	105.083099	137.735386	131.092057	142.180406	128.284284	131.513031	90.7361	147.742192	105.047432	133.704593	151.476497	130.142477	151.937374	126.651567	97.864007	71.20062	63.679073	180.331624
araA_araB_araD	84.62764133333333	192.552584	193.70106066666668	123.805176	164.07273233333333	329.7521566666667	81.04514066666667	221.23269033333335	163.76620066666666	205.287297	182.25154999999998	200.32098933333336	174.96493133333334	222.49992033333334	152.977624	204.15319	143.19048566666666	168.64220266666666	132.28867633333334	133.76031533333332	110.947494	133.76534266666667	116.49617066666667	133.44536166666668	138.40868333333333	121.69591199999998	98.24185966666666	179.340729	134.04765999999998	134.50275066666666	143.29701733333334	194.81689933333337	143.777457	138.42940933333333	193.57242533333337	192.69472699999997	146.336466	129.16104466666667	123.98277633333333	153.565569	164.126622	143.56057333333334	118.579303	182.77551233333335	183.91167699999997	152.85542533333333	134.5464036666667	142.58970933333333	115.62025866666666
araC	48.431764	101.649497	130.975589	198.965051	94.85329	155.388084	84.083128	101.978948	116.032911	145.987432	157.059258	164.083163	118.225731	185.588419	434.009445	191.817048	175.696872	314.264537	161.66501	196.410609	181.56534	174.443086	103.9473	180.342535	176.502546	175.083705	191.007238	213.939824	134.722314	173.76232	192.935978	196.477198	195.068771	216.043441	227.979763	267.112139	137.281138	166.754014	137.084074	244.600415	280.111528	211.648778	176.90749	274.059677	210.069408	143.460731	213.193611	208.744605	158.701764
araE	140.584027	288.770324	276.886081	302.161719	307.198142	432.825327	343.589468	317.801624	346.905494	358.108193	243.183037	375.058788	255.988136	327.17973	261.144014	197.326944	166.453176	189.632058	182.469385	163.477775	184.1083	164.423327	149.466209	177.010261	141.43668	133.464062	167.986307	203.898036	192.706399	119.623218	194.942123	184.532477	186.031979	207.31273	193.083046	185.340696	166.742703	212.546913	240.233348	187.673154	182.882561	190.110423	163.377134	165.883516	178.692235	146.501892	148.280987	182.74744	175.549403
araF_araG_araH	35.94296933333333	88.2532395	89.48141649999998	79.539631	101.106511	105.94827366666668	100.56249583333333	105.48375700000001	84.77920683333333	88.83141733333333	118.44327116666666	109.65572166666668	82.81472433333333	99.28806200000001	114.07856833333334	93.90816366666667	81.143287	105.69083166666667	78.07426516666668	67.0405435	80.66818216666667	78.999241	67.78543683333334	72.4961395	98.7172345	74.7817295	76.1239565	104.95406916666666	86.633912	81.36133316666667	76.154546	108.43800166666666	91.45543433333334	90.92000800000001	97.1461135	89.06175716666667	94.94068416666668	78.72998016666666	81.31330616666666	77.27975400000001	101.74811999999999	113.56227266666666	102.30071499999998	117.53045083333332	123.16700916666667	91.196108	84.76595666666667	83.28199883333333	81.96381383333333
araJ	92.453838	127.765297	138.699272	151.157892	168.238708	33.525146	129.344454	24.962189	41.275148	15.397561	58.3128	42.671035	33.831545	26.071035	39.503348	72.268177	93.016023	115.496242	69.965571	57.756819	38.543254	90.101445	73.036954	44.613404	76.578791	70.008972	74.249969	83.800962	59.561634	101.321985	52.530239	80.229567	65.361811	65.91783	60.956848	71.363687	111.778509	148.212942	160.689517	71.566578	88.033018	79.813313	83.474278	140.747506	122.110398	91.158517	116.750534	109.386902	133.209228
arcA	879.869655	1477.0204	1394.08768	1651.685631	953.809467	713.060724	681.941748	979.311293	856.508365	759.309616	950.334455	516.965079	453.711965	667.055281	1180.787758	828.133119	912.623009	738.332324	122.332531	109.025505	135.471796	80.787787	97.725834	113.40743	879.096159	861.796611	1051.919103	1034.141428	1007.402143	819.581507	993.7675	714.822017	907.790737	601.3363	458.996825	648.884271	769.42417	715.23022	833.489112	105.807358	133.318201	137.921604	83.566643	68.506378	120.152431	1102.790636	965.876326	950.55914	919.506495
arcB	586.484482	856.106536	751.242194	809.934635	894.679594	691.029905	670.813027	692.095352	583.115812	644.834844	477.697824	624.932329	649.408583	754.544208	582.798847	711.375405	587.05548	761.892955	557.023237	536.725765	507.385782	718.145165	549.813635	573.978216	700.372999	663.856021	549.921968	690.512222	731.515737	670.114149	553.864736	607.897515	542.279732	601.365601	607.200476	511.048473	665.275649	829.436298	806.344896	695.765173	755.842648	782.957963	1013.119191	1136.525321	1060.496079	881.052922	865.141768	892.398708	803.500201
argB_argC_argH	90.525629	114.02585033333332	128.81248566666667	146.14424733333334	144.13920766666666	140.21723166666666	100.57653933333332	145.54642866666666	88.707921	129.49518533333332	126.56954133333333	117.54596433333334	112.20717133333335	165.01200566666668	152.32043966666666	1570.8270056666668	1714.071181	399.2011016666667	2053.2494853333333	2015.3686410000003	1834.2220083333332	1552.0351433333333	1590.845499	1649.32601	1242.3465303333332	1302.7782926666666	1175.5183023333332	871.684303	849.58588	1052.0881506666667	1701.0154789999997	1869.9586473333331	2073.7800506666667	1841.6295386666668	1845.2898853333334	1990.6463730000003	3271.8624149999996	2758.412488	2292.4793409999997	2220.5615876666666	2388.8799956666667	3090.745577333333	1281.2018443333334	3632.757452	1316.296662	1337.0459753333332	2450.4751883333333	2548.371099666667	2993.085481
argD	96.960948	145.713059	171.611187	166.588939	110.304477	240.311961	168.23753	215.875727	179.362881	108.744326	181.78913	160.255338	197.619337	127.620258	176.419151	1525.117966	1719.305805	231.652333	1780.701731	1820.370507	1508.191135	1463.95776	1619.741914	1630.9153	1182.35179	1265.135317	1062.883945	997.780293	873.066595	1026.20805	1798.460299	1615.603659	1923.673061	1912.35326	1766.504166	1678.464931	2673.209979	2610.183278	2022.441044	2139.506066	1878.377355	2653.037925	1377.381904	2863.268209	1546.559514	1479.218125	2440.795399	2441.138174	2815.89312
argE	211.42339	314.553247	361.992449	411.468705	370.621569	315.833191	358.543276	294.394041	295.784982	346.35057	472.035178	424.96892	393.270501	274.52455	465.155768	1313.779623	1553.424216	1132.090653	1648.015094	1713.326531	1517.230209	1417.08185	1458.853529	1608.902152	1353.34391	1314.338494	1310.118524	1266.202764	1246.033602	1496.972127	1651.639288	1633.405417	1881.374381	1723.794708	1519.780053	1865.01362	1521.662233	1521.846244	1389.315335	1373.01794	1412.112489	1634.415979	993.149039	1977.154506	1041.201458	1004.273622	1146.290205	1330.552069	1597.011005
argF	33.574208	24.651938	17.762455	52.363529	36.112548	139.446197	29.724668	237.368725	84.620344	32.379276	25.874492	46.712566	37.258012	37.953328	33.659651	1429.189151	1420.778462	27.690909	1730.639877	1844.398421	1483.276656	1464.417161	1389.069738	1411.780225	1106.002202	1001.250575	797.728181	693.257482	547.200318	699.59528	1541.216094	1738.299853	1772.233819	1924.470665	1972.186824	2244.195822	3101.703363	2575.769504	2406.567544	2222.080153	1973.128846	2549.476284	847.956355	4077.722612	1073.467603	1142.675538	2021.42667	2173.772518	2987.145281
argG	98.155889	56.368132	100.782108	85.362936	87.103446	75.807436	152.678016	118.592344	53.81479	59.408709	93.147867	67.428761	33.335666	17.250504	123.6465	1540.102711	1707.487052	414.127035	2198.94783	2208.495815	2072.807358	1411.012235	1521.5636	1791.731529	1348.731727	1184.182172	1401.622411	960.892834	867.471232	1014.224539	1763.809049	1833.726878	2032.789132	1830.835398	1633.184826	1441.225885	2507.54724	2593.039019	1774.013584	2201.900968	1879.190705	2692.996671	973.230021	2718.627585	1016.55973	1079.049237	2380.495866	2483.73596	2987.496726
argI	34.878346	56.402969	70.103173	123.505453	138.138099	296.941753	179.263137	248.880735	296.666366	239.476459	191.854009	201.447576	252.683734	110.821513	79.491393	1389.774341	1129.182809	95.015195	1527.254164	1764.261793	1317.059078	862.352582	1099.716711	1073.776113	1007.83198	956.920312	823.574735	668.801667	523.883875	653.390749	1256.571379	1507.023153	1521.924874	1431.358874	1443.605375	1531.983388	2172.912089	2328.276189	2094.072665	1917.688151	1969.562498	2146.446409	842.037116	2923.916516	771.099589	547.022779	1537.312597	1625.560816	2119.929929
argP	97.1793	177.310035	125.364687	176.759543	136.02463	161.269173	153.142992	104.42292	101.844098	130.959747	183.194702	125.138462	170.165715	114.802343	144.860061	251.312242	209.632499	247.92184	211.974358	207.82754	178.414247	231.507751	187.552267	229.686423	192.637234	162.917785	199.745726	214.84344	227.419903	212.087708	197.449075	228.433297	207.217509	260.771342	186.834559	214.625862	199.154939	273.026685	281.003821	240.643277	253.861573	241.88014	233.717074	227.348429	253.530739	214.249976	238.901084	263.975633	263.137024
argR	310.2344	453.981681	612.628955	444.589351	406.09259	398.995939	395.917412	548.738984	333.942017	388.2359	672.994598	454.401319	385.481891	397.780181	631.583313	867.144276	783.084898	494.805577	881.021081	962.460355	849.283784	820.941355	871.541416	792.14533	768.922991	676.109503	636.373724	807.770741	760.434203	764.461324	791.174265	846.480651	788.907	935.546758	975.446865	895.975767	964.922023	1060.448688	859.113715	1166.188856	1077.341334	1236.780331	949.274521	1117.586044	838.400049	772.666346	922.727473	856.920309	910.230166
argT_hisJ_hisM_hisP_hisQ	316.6019976	390.84916340000007	340.85210459999996	369.1075978	385.0448534	456.8267475999999	359.4636634	440.33544580000006	369.98075300000005	432.69519499999996	447.38097719999996	541.8808052	510.97730339999987	400.9381586	456.2910246	1335.1843869999998	1376.5717698	325.4008592	1532.5160920000003	1498.7977446	1417.7836051999998	1445.4194494	1155.8538358	1320.8444252	1200.3084489999999	1160.6465383999998	1184.3421476	1184.9953553999999	1125.3002654000002	1034.9571042	1351.5933834	1431.9381572	1302.3877146	1542.9570292	1495.8308092	1566.4289603999998	1214.8768118	1241.9815165999998	931.8042410000002	1931.7072931999999	1819.7115771999997	1974.4718622	1688.0498228000001	2273.7358507999998	1534.7500028	1255.469212	1766.7825	1772.3501047999998	1090.593578
argU	672.86309	861.629802	1031.162361	1055.810337	564.695595	951.446657	813.274928	636.352627	987.518453	802.90852	665.717846	1009.294933	767.786289	694.54236	550.697358	488.046715	363.472159	244.834236	641.849183	417.720405	720.151439	469.064122	502.188003	629.574612	334.96732	397.933911	380.439336	301.867156	297.394088	473.658288	706.133153	392.518586	456.109377	368.392196	443.253358	561.250978	513.477034	631.80833	891.796629	319.380236	379.424273	293.826204	307.866352	294.247655	297.935202	225.32888	276.428733	317.88902	421.442595
argW	47.672267	53.267942	71.79972	45.028161	6.891632	7.816646	12.374226	6.125577	9.683063	9.07751	9.366107	40.053385	8.686407	5.413504	10.860452	54.791038	23.545462	10.488326	176.930007	29.796824	132.754438	82.49863	45.70748	94.198253	71.366836	68.423768	71.796874	38.336402	47.991363	72.356972	130.02338	69.088008	65.584154	60.09275	29.068223	59.422109	21.254528	49.451168	176.717414	17.113527	3.285878	5.899758	18.226878	30.429484	7.119809	4.375706	29.295151	4.186479	36.611674
argX_hisR_leuT_proM	3021.7303145	2415.0437942500002	2451.06370575	2320.7122207499997	1866.3698944999999	2219.5350954999994	1797.1363259999998	2012.33335625	2246.30951175	1822.0601355	2647.7943927499996	2095.821008	1767.086004	1587.9871712499998	2038.19120475	2446.8342175	2386.99109075	1891.79910625	4118.63666325	2672.4740779999997	3999.31897425	2987.6016302499997	2864.66974825	3483.5077802499995	3067.06681175	2964.9120197499997	3653.315755	2085.7709259999997	2344.71236925	2892.8829057499997	3919.7945339999997	3338.6472605	2639.121864	2314.82712125	2277.7267995	2421.85607475	2176.8345572499998	2509.71631375	3981.0687172499997	1318.0407854999999	1296.2404814999998	1244.508388	2509.634599	2469.9737495000004	2547.49241325	1536.4688495	2127.524822	1982.5228995	2165.20014675
aroF_tyrA	341.710576	423.1605535	387.89712	423.257473	378.7602425	476.36900349999996	454.1041785	408.2715685	397.7782925	416.162551	301.835786	429.7507485	395.299305	418.116315	407.16925249999997	1513.0783315	1802.8652710000001	947.8240605000001	1516.122469	1599.491728	1359.3615495	2299.2022805	3214.7052495	2569.247782	1739.022162	1778.3389545	1487.46867	4793.662859	5056.6191	4551.94827	1416.2957700000002	1702.2269015	1787.2687725	1795.3699195	1767.038254	1980.3958105	2121.374966	2045.4361865	2163.220859	1659.702358	1654.921174	1342.724058	1005.751341	684.4101815	1330.0567175	813.9420725	1245.792957	1254.4508150000001	1735.3539839999999
aroG	1274.920817	1127.341608	1231.570492	1764.479929	1030.293908	849.876363	524.331664	753.291844	694.120417	777.499789	609.653692	604.098958	536.208589	463.340389	445.341717	3234.504332	3145.605842	3233.520631	2403.984055	3354.930623	2715.39912	3779.975334	3725.365905	3268.519709	2798.82442	3220.991148	2650.337032	3014.25881	2801.109538	3200.727088	2849.923732	3215.051407	3404.83824	3240.796072	3748.548984	3901.664246	4376.528318	4083.838524	4814.972541	2709.445988	2497.215316	2845.967371	2350.800498	2646.656581	2493.545939	2845.31696	3087.507373	2872.34276	3703.638275
aroH	633.980237	443.357582	578.566313	648.136333	518.061416	250.382298	186.158826	323.115576	280.827066	201.699482	296.32791	278.63259	173.705397	199.914545	260.441457	620.065499	718.589474	348.186524	765.414158	746.415001	673.983453	722.605999	840.913592	817.860205	636.203613	599.364546	608.220391	1022.396852	982.364068	1043.426662	631.962687	676.944354	739.664101	843.329542	729.256601	813.010223	780.859598	828.350569	859.292014	691.932502	597.468672	537.698404	397.267995	386.752209	424.846056	505.225094	632.741197	626.108947	989.417401
aroB_aroK_dam_damX_gph_rpe_trpS	1128.4868301428571	1096.73701	1075.6328091428572	1124.8115652857143	1267.6003348571428	1187.8570287142854	1367.4024077142858	1297.096796	1383.8782657142858	1315.1703672857145	1152.9251555714286	1377.6734788571428	1345.5393978571428	1266.8066087142856	1281.9224500000003	1482.0954748571428	1496.1162045714286	1628.8535157142855	1438.0847725714286	1493.7899718571427	1448.4837077142856	1528.4369455714284	1511.8863999999999	1360.2838974285714	1456.8102471428574	1474.7314977142858	1416.6731052857144	1423.7095785714284	1531.63707	1435.6856449999998	1399.2076405714288	1429.15897	1539.0198030000004	1447.7350397142857	1415.033510142857	1564.566623142857	1702.656869857143	1663.2811972857144	1497.8306375714287	1385.4348742857144	1278.1633794285713	1396.9454101428576	1354.7639817142858	1392.8582255714284	1315.5500207142857	1549.7458835714283	1531.1781941428574	1505.6732054285712	1545.3593231428572
aroL_aroM_yaiA	780.6606436666666	690.7644260000001	810.390049	820.4070496666667	778.1183026666666	534.5042033333333	468.0316250000001	611.6160726666666	518.8819866666666	406.0086656666667	506.0044863333333	581.4586006666667	529.7439386666666	427.1553689999999	392.812766	833.5215146666666	784.5206963333334	629.0271859999999	909.630391	874.540657	852.2821626666667	921.2930263333333	1054.6512466666666	866.228992	966.565586	825.4628120000001	891.3713160000001	1206.6454216666668	1072.7919263333333	1087.1767106666666	893.1396583333334	871.6747219999999	825.6808843333333	947.9051760000001	965.7926299999999	1061.2973746666667	1066.2791633333334	1112.224219	1249.6437326666667	894.5349673333334	878.6081423333334	806.472969	917.636876	729.0080316666666	1042.5512263333333	885.2092216666666	1039.367398	876.3858216666667	1016.4558876666666
aroP	118.849303	205.907536	185.030961	207.18565	164.384908	265.164127	170.883214	162.279106	165.233522	116.742028	114.888953	70.446286	13.474411	51.244276	104.300657	1766.628351	2004.76792	2059.802597	1587.466571	2031.099686	1614.44223	1522.584449	1589.480379	1489.125537	1647.852089	1212.899559	1620.051137	2058.075968	1683.346786	1641.309372	1707.948387	1826.85086	1810.688519	1971.291848	2096.277936	2047.412004	2094.805945	2125.101606	2138.107104	1785.895357	1666.89028	1502.074394	837.509915	946.560604	967.45572	954.59282	1463.25383	1236.335336	2009.829945
arsB_arsC_arsR	87.21626399999998	186.83128333333332	151.484488	232.68412633333332	165.13602733333335	178.9564816666667	189.75544333333332	128.74828766666667	151.22717266666666	126.23864933333334	146.62399033333335	170.26258666666666	138.09189166666667	176.51083466666668	209.32759766666663	125.17218199999998	85.44137866666667	114.84249266666666	111.585376	106.54354233333333	124.72928333333334	87.23536633333333	121.56085	108.31618866666666	100.41937766666668	101.64691433333333	114.57813466666666	121.42842866666668	106.29726	103.361788	130.69494033333334	122.38480866666667	110.92569866666668	108.16049433333335	102.01096433333333	78.86919666666667	108.49945033333334	92.53298633333334	123.18120900000001	111.65136466666667	122.99079133333332	164.012756	125.88126566666666	97.39752	106.57254266666666	73.93221233333333	103.74800499999999	107.67409200000002	113.061121
artJ	156.975814	164.77693	268.179785	309.623136	289.882224	271.32166	248.210007	243.777714	264.554925	118.451045	298.904219	419.248809	284.818424	226.610979	267.849465	2023.298428	1958.905346	315.389947	2463.026539	2443.721385	2113.947923	1812.00953	1891.058102	1909.724475	1749.393102	1689.184883	1614.51184	1260.265683	935.585079	1115.837372	2232.467697	2451.484954	2045.000792	2690.456308	2613.169402	2791.265477	3040.687062	3013.157006	3109.530879	2881.385526	2897.379014	2708.210476	1289.429357	3999.648196	1626.455328	1686.215105	3428.455733	2917.748082	3087.00353
artI_artM_artP_artQ	616.9246430000001	648.7119139999999	684.2983127499999	866.8756007499999	566.37201	639.548984	560.86493725	706.04170725	702.1758350000001	620.9903555000001	817.4121950000001	1306.0374447499998	1199.2739864999999	821.39985125	1001.82835575	1047.38856025	1010.9967354999999	909.81742525	876.21010375	1102.31666925	947.30015875	1041.1678755	984.8681775	949.59975575	1017.6856252499999	950.880753	927.29577975	1064.58646375	948.44516975	996.7509405000001	976.502352	972.97530075	1048.73663525	1087.2400555	1176.12349925	1250.40398525	1781.5099514999997	1575.92624325	1827.600934	1835.5587424999999	1587.641042	1817.07377525	1805.051058	2452.98146775	1714.9149885000002	1803.05712025	2004.87756075	1840.9521845000002	1909.5632077500002
ascB_ascF	77.4679755	127.648221	112.284043	83.7696015	92.94213049999999	134.902071	48.760552000000004	112.394855	65.901195	105.612525	109.40551049999999	57.6075115	56.2735265	54.05057	46.2435525	165.8864665	100.4914275	122.320549	116.867594	94.39262500000001	137.055441	148.2763035	105.7684325	98.88771750000001	137.2320835	116.3457645	116.741526	183.2658715	138.3062225	141.8488555	107.759253	215.5286965	121.425056	132.10173	154.82099499999998	137.358386	118.629057	108.33561449999999	101.6267855	91.52673	149.616677	150.7216775	122.5957095	122.7207375	111.80851	95.22512950000001	100.29100600000001	96.332877	97.54749699999999
ascG	197.597498	281.962144	227.895173	276.871456	263.117284	243.135844	272.828738	141.622366	139.776446	183.803415	161.865309	184.149578	212.952263	225.657677	171.578286	279.102797	251.153933	210.364743	250.459837	247.560162	251.455039	262.952716	255.856515	269.949436	306.444758	258.242108	235.651362	259.179253	260.627059	321.314419	238.423381	236.555844	249.034559	280.312474	298.50414	291.478737	289.729914	308.447948	303.726781	243.757661	236.741017	216.968178	237.15991	236.225784	140.373241	149.10619	226.731767	184.855935	298.263846
asnA	125.85174	302.947455	226.183045	225.417134	283.117749	382.985991	200.328684	364.693285	274.318831	378.914861	931.915367	782.750425	518.142489	711.754285	607.486634	491.513996	467.938048	310.063579	382.979959	385.265226	330.991483	361.064715	376.208717	356.754651	330.2681	280.714575	358.749693	395.326812	363.336749	287.002543	356.709216	524.264537	473.534971	436.355892	382.011817	331.411216	519.423059	474.179017	427.510054	395.969617	602.312315	1174.210203	477.80617	605.678199	550.49298	435.519645	431.18342	446.125338	535.026317
asnB	200.036695	209.843441	249.589388	302.838277	207.024395	155.0862	199.352257	164.165768	92.254943	134.409772	188.827566	272.592559	180.702419	123.705723	151.438584	481.817416	374.754766	410.819641	298.499093	468.293986	321.766814	426.217426	410.89653	391.259593	417.144237	465.324159	345.210308	460.279774	419.368714	458.41476	314.605026	448.908645	372.897434	448.592716	514.083543	375.657426	612.741079	578.650771	608.621375	670.292181	758.698926	1010.96116	449.925322	479.984026	398.673332	447.6406	557.298786	435.065871	650.150706
asnC	166.799878	167.884238	183.914705	162.31335	135.129211	83.849411	103.840184	132.267153	203.483506	119.831447	186.831474	200.647697	210.751691	162.741014	142.682542	236.837635	190.656049	166.470478	222.133012	195.814515	182.276638	179.355144	187.904112	190.29196	182.55211	194.013148	194.824851	196.617559	193.491452	161.460392	201.857539	219.873262	198.221192	212.589249	196.881836	158.2477	188.441127	232.076714	195.074115	198.610498	184.167992	260.527925	214.234487	188.645509	228.498449	188.374498	199.174307	241.246827	222.293966
asnU	4948.085947	6006.071069	5376.270861	4382.825692	3226.47987	2558.019686	2746.322832	2572.18114	3385.592152	4127.777698	3611.517602	2498.599922	2797.69786	2255.514728	2881.599212	5593.180288	4276.597671	5032.234518	7254.595528	4350.252263	7526.85083	7486.657906	6052.118343	7373.331408	7007.965801	5831.023142	7310.301311	4971.145667	5402.692611	6463.310657	7633.552008	7469.532233	5756.036037	4406.049685	5141.782264	6439.169238	2731.559786	3316.153485	7731.653016	1431.00008	1528.800648	1465.997912	5069.715441	6764.837759	5047.775531	2702.417885	3733.588491	3354.25314	2660.590966
asnV	5033.021639	7817.005164	7065.476678	5239.436085	3411.368324	4232.59918	2746.406758	3783.364784	4871.130799	5870.167059	5187.622808	3140.472427	4192.701943	3413.133233	4058.98241	6941.148375	6461.133298	6915.147684	10294.33257	5600.511103	11120.10112	8147.009888	6856.279837	9220.260896	8026.203897	6713.702807	9475.906513	5522.136199	6470.220001	7610.530211	9513.240751	9787.050545	7354.889902	6140.822405	6498.597106	6537.599582	2657.740068	3696.428253	8951.578379	1670.717235	2084.60067	2072.012012	6039.267256	7983.560424	6809.16453	4697.64407	5026.840694	4562.217546	3271.769023
aspA_dcuA	666.7780565	866.4415225	815.3384080000001	1039.2693855	975.3621655000001	2021.7958905	1757.4094565	1876.982651	1493.493039	2218.4741025000003	2310.248012	1935.8940455000002	2079.3496605	2469.8885695	3117.7320295	500.7069205	486.7998755	779.408093	454.807147	498.75609299999996	442.72507	437.6705265	446.5560295	446.5436915	426.555813	398.338346	428.739047	454.9777445	432.53561449999995	485.8851335	408.592843	404.2873585	509.78168000000005	481.6034605	434.47497699999997	357.03198299999997	659.191759	928.3238725	887.9735860000001	629.255168	690.860302	583.193412	385.056543	347.764173	423.4920185	497.07586449999997	521.608702	542.6127335	884.206368
aspC	2610.306494	2744.924257	2676.165498	2947.786682	3110.259222	1634.061415	1572.337584	1786.312575	1503.593705	1503.626077	3326.708582	2529.207289	2372.964299	2053.949443	3249.501366	3631.584223	4056.145177	3915.139134	3230.647924	4036.421115	3192.926731	3907.818248	3629.717037	3495.198836	3693.198088	3197.491242	3509.892172	4005.323166	3988.402801	3731.728831	3238.289638	3828.007588	3512.859638	3684.935235	3712.486532	4069.430602	3296.183341	3133.913184	3339.656966	3705.618619	3436.581955	3634.285137	2343.419087	2786.465399	2790.643554	3633.255387	3898.488212	3704.429105	3349.127655
aspS	4058.785764	2698.682903	2600.384717	3079.818509	3547.590449	2326.268817	2153.599938	2291.736791	2489.258326	2068.213067	2242.715868	3164.593807	2878.770849	2789.900237	2381.680775	2241.697335	2392.567667	2630.68053	1936.610249	2299.021993	1880.018673	1943.045932	2176.807626	2248.298414	2001.217367	1794.651929	1779.261298	2439.633169	1843.627578	2244.908638	1888.894511	2589.534815	2101.33177	1954.439427	2442.855356	1740.386328	2668.246019	2408.318625	2599.968863	2084.797351	2082.212858	2157.601078	2457.645242	2320.841768	2067.824152	2120.948485	1745.422543	1852.793267	2334.026636
aspV	3892.062324	2850.380068	3147.174134	2642.821584	2485.972579	1786.347253	2373.997885	2039.927251	2222.080634	2068.650967	5471.371048	1172.543723	1200.670122	1375.995341	2501.990775	3330.555472	3860.742264	3470.045425	5894.447855	4280.975249	6296.706195	3833.354994	3971.910511	4683.864948	4416.242471	3413.701887	5776.786605	3432.034535	3474.491493	4348.710392	6250.767819	5435.896758	4320.655492	3525.947934	3474.738683	3233.522655	2062.748471	2931.117389	7118.343162	1336.602679	1471.11717	1739.874699	3488.048353	4175.169118	3902.832624	2005.318832	3065.119803	2718.02571	2439.836071
asr	14924.2936	17912.51763	9547.490378	9675.973052	12669.69399	538.118265	681.466725	481.991023	408.872851	332.217355	351.006324	573.782634	314.191362	354.507846	219.093601	472.336937	348.616547	477.036513	335.307451	339.310236	336.519145	392.018856	345.722495	336.023389	444.471218	399.241811	423.257076	499.121715	449.912036	383.230287	383.934516	462.247529	294.890254	331.431066	423.555186	440.937598	659.720643	635.86261	508.392146	779.438595	984.265735	671.271623	489.934675	490.059756	472.421056	607.099462	427.662441	448.677283	446.965552
astA_astB_astC_astD_astE	72.0473112	148.78334999999998	155.36578939999998	158.97083720000003	159.571516	162.5393592	121.4704236	134.83330640000003	83.3462206	125.3145888	100.831386	146.7406022	92.78054440000001	136.786989	90.8083632	162.9514714	159.8525896	55.80682040000001	232.57533820000003	262.2856186	227.01513300000002	302.5821594	274.70321559999996	261.52708879999994	180.40800259999997	158.4870876	169.6460802	148.57711239999998	147.9271834	125.14252359999998	184.6125672	175.0925352	158.7325642	169.5187036	164.43921740000002	195.7393438	88.4864774	64.4041074	79.11780259999999	347.48516	329.64680400000003	367.2311616	456.0398306	465.19951440000006	466.21689019999997	74.6845224	68.4487944	90.34990660000001	60.872912
atoA_atoB_atoD_atoE	29.2964265	53.583820499999995	54.07575925	51.445707999999996	63.6944455	96.48731900000001	55.85419325	45.8125895	56.70591	72.95022250000001	42.77069025	53.932742250000004	38.10896925	45.629031	43.62265025	58.88864025	50.76172825	53.851369250000005	63.376118999999996	40.73361025	59.7486565	58.441096	44.22221749999999	39.695306	54.308264	43.35491675	45.70414000000001	67.56834799999999	66.917495	50.51023675	57.76254625	71.50346775	53.948904	59.7123495	65.35414075	44.38916775	68.3748155	51.28329374999999	60.17250575	67.62519225	50.26353075	82.67298249999999	100.70004175	62.89373575	109.800672	54.798471500000005	40.61064825	48.54140975	56.167876750000005
atpA_atpB_atpC_atpD_atpE_atpF_atpG_atpH_atpI	5201.067987	5096.548400555555	4561.742490777779	4575.968956222222	5544.785954000001	4896.16234588889	5943.549909888889	5044.281278444444	5300.507694777778	5126.453077777778	8117.019082333333	6536.2240796666665	8837.420506666665	9667.018752	8504.919999555555	4838.815224777779	4592.861154111111	4357.429906111111	4704.388662	4446.5776422222225	4811.549269555555	4900.6786875555545	4872.4497169999995	4380.843526222223	4250.439852555556	4335.989965333333	4267.518888888889	3747.5891492222227	3965.5033262222223	4014.0924074444442	4403.411805	4718.484229888889	4673.337161555555	4360.428780777777	4352.883829333334	4895.085436444445	5197.921481666667	4716.398773333332	4982.107042333333	3821.1689998888887	3746.5526446666668	3767.2112803333325	2979.577986111111	3484.554028555556	2779.2649841111106	3390.6331133333333	4029.0113060000003	3997.9900035555556	4315.7546366666675
bacA	238.852133	422.692856	410.371901	355.494371	364.911613	406.963079	357.945944	413.508811	462.621433	380.958063	343.552264	424.88483	432.772875	360.566535	393.878015	222.18329	218.608587	234.838617	202.782721	184.868414	191.619303	192.325993	236.065836	211.014198	189.666229	203.285673	175.029122	199.206378	209.810661	273.209441	176.66044	191.55863	234.01208	241.115445	194.943993	222.51326	262.636748	215.123157	231.809019	185.731265	165.365041	224.396811	143.741197	187.976233	173.622168	152.34238	162.454679	174.420066	235.348635
barA	225.229372	233.096452	284.312742	210.82845	241.594501	203.344301	141.494765	164.815884	197.824516	163.643765	205.45144	251.05161	239.221877	172.9867	243.369754	203.547273	242.780383	199.792381	225.041547	215.151954	204.980072	243.126743	258.65468	227.384207	187.173768	209.0871	187.291977	243.436708	225.144635	225.588145	200.917779	247.093616	227.684593	253.741243	228.629458	218.101326	306.527566	288.063071	317.046504	239.142724	184.299592	244.656705	228.692491	169.758861	186.101171	190.293292	209.938479	244.344123	297.357148
basR_basS	157.760905	237.80722300000002	220.48072200000001	241.92879549999998	200.1110195	234.417407	197.1289125	179.7516925	192.4233375	165.393007	178.5704615	265.439377	254.79677049999998	226.5862095	187.5820515	295.2736035	300.382411	365.05961049999996	236.73793999999998	279.773857	251.6949935	254.47043499999998	266.7207255	263.8470525	307.7858305	299.59492750000004	337.3159945	345.64015600000005	349.63982550000003	324.728577	303.211053	283.8963765	262.0913155	287.616391	297.1301295	309.305656	282.507428	244.95795249999998	225.74897700000002	308.59410049999997	322.32772550000004	331.8303535	329.1891845	340.67253	307.31356	314.0030225	287.0566255	300.616238	264.62140450000004
bcp	1781.790153	1440.024223	1440.472834	1576.707093	1402.757258	1526.356074	1877.68537	1899.954884	1199.853044	1500.977024	1679.564493	1224.956989	1015.039335	1309.530617	1626.050396	3162.686128	2875.190143	3312.798275	2909.940438	3039.449472	2852.479284	3380.942112	3621.562117	3380.087533	3287.215333	3458.891528	3204.630617	3350.014626	3276.978339	3358.038485	3026.508839	3094.349588	2869.416013	2898.537335	3118.208777	3139.893891	3643.520905	3692.798781	3190.282147	3078.955938	3093.048644	2916.599963	2883.914834	2981.278045	2839.550601	3158.337999	3358.210049	3356.144591	3160.609552
bcsA_bcsB_bcsC_bcsZ	69.437264	124.86479250000001	148.1236665	139.19508249999998	172.77148924999997	181.63738224999997	167.159063	168.40142274999997	156.338975	134.85561625	114.64596775	120.142781	114.32641775	126.7362705	100.47510625	180.56943649999997	149.70135825	155.33004275	133.24155775	123.033331	130.80121400000002	148.60133275	158.8657625	148.06460625	161.43771425	153.1328655	157.8035575	205.78710524999997	169.7608085	173.525375	162.09216625	194.35765600000002	134.53111224999998	149.136095	137.08189475	137.52604175	109.5779925	105.8040435	100.40705874999999	153.66939875	145.36195675	183.86734725	193.32188975	190.6134345	228.5317265	209.15335324999998	164.20941900000003	156.13563499999998	110.56710525
bdm_sra	185.3351325	322.481494	257.641034	377.3804655	162.233466	94.8747415	79.14901	71.438951	85.095805	119.2655495	237.08358650000002	322.6456965	387.8821885	357.6455335	378.98837	2609.7813730000003	2020.8507359999999	3182.479657	2976.928412	2306.3905595	2740.47052	3403.1372515000003	3139.5385055	3333.8283215	3406.0202005	3736.4456695	3231.8826305000002	2927.8296434999997	2876.2752515	3085.349832	3500.905199	3301.4788015000004	2080.3085295	2517.0892209999997	3108.364215	3434.320675	1491.9775335	1873.0197175	1544.802363	3224.243049	4713.007559	3482.08089	5194.0954919999995	4935.8173545	6771.22094	5963.5306105	4684.6099435	4065.936817	2263.3941975000002
betA_betB_betI	674.5107830000001	584.965987	677.16736	648.623364	662.7821623333333	570.2733013333333	504.68493400000006	490.47332	384.8847106666667	554.515609	392.57990866666665	594.1880253333334	462.3155096666666	405.31744333333336	313.18536	607.0736293333333	715.7146196666666	179.40644666666665	540.789775	656.7108236666667	614.2162023333334	636.1338306666667	594.456182	567.7481176666666	639.592908	547.6371966666667	613.87638	721.6828726666666	645.2557153333333	525.2822363333333	576.7182763333334	615.5443396666667	621.0921923333334	628.9408083333334	675.3304423333333	739.241059	137.71075933333336	140.97810566666666	120.81904233333334	456.73920233333337	447.7377966666666	581.726489	587.0432243333333	620.970057	670.1788833333334	394.05997666666667	310.536035	302.33536566666663	139.215919
betT	637.958797	481.340562	503.081579	527.175464	607.258932	276.742258	194.441435	390.798005	270.814448	308.414813	458.139566	581.196151	549.432616	442.275769	256.299015	444.191356	459.244491	306.604477	444.906891	454.170353	391.235494	499.949917	458.706252	472.453429	418.04228	337.666511	397.916361	480.298184	381.64015	454.501384	398.647438	472.736662	451.705168	495.117395	472.493884	515.597041	186.753173	196.064939	190.108978	358.131574	416.349247	451.623127	468.565576	397.299971	678.705059	510.766302	366.227496	373.377467	194.07187
bglB_bglF_bglG	14.327912333333332	13.600404333333332	16.619028333333333	23.170924	20.827606333333335	29.04603933333333	22.628703333333334	13.586950666666667	16.143373333333333	9.777384333333334	18.039052666666667	20.788354666666667	9.999061666666668	7.077467333333334	8.945989666666668	12.623035	12.585120666666667	15.723046333333334	10.421636	18.163955333333334	16.459764	12.528409666666667	14.800844666666668	12.792767000000003	16.71077466666667	17.977794333333335	12.573224666666666	15.147860666666666	13.410688	15.915685000000002	11.724338000000001	25.640114999999998	17.35769433333333	13.472726000000002	21.615331666666666	16.501252	20.297208	16.431025666666667	18.040897666666666	12.342815	13.980734	18.029736333333336	13.874984666666665	15.493439000000002	18.652039666666663	11.184217666666667	10.574072666666668	10.078854999999999	10.937941666666667
bglX	576.712697	437.439596	506.439933	546.532283	580.377895	450.842507	276.657867	480.328419	465.916711	393.586255	418.491596	619.197439	569.568195	577.540445	540.421297	415.011379	380.008696	586.204071	300.866188	401.596646	327.383608	487.31537	491.043367	426.027014	478.905748	414.502056	367.405072	471.222803	342.09962	406.365308	294.082083	355.03666	439.7342	433.246661	424.585554	325.026271	596.704461	558.527805	583.793883	357.310247	365.473674	317.964332	320.36244	345.620886	257.748607	328.372819	327.83118	398.817433	507.9831
bioA	113.946012	149.114428	150.210659	136.647834	139.09453	393.474893	104.313176	347.119253	302.351518	317.184934	441.622936	501.605507	393.191783	425.809517	142.17593	478.657597	643.528768	269.198241	628.918151	612.744229	582.546975	819.742755	992.320408	834.786346	598.619228	474.647258	498.417924	1238.902473	1264.716808	1121.972373	683.573692	604.922754	645.114854	578.447602	638.840859	665.589529	527.575603	458.290795	445.983473	450.760025	497.81617	560.902345	361.558861	421.076789	566.866403	535.643536	500.657698	470.31646	442.73927
bioB_bioC_bioD_bioF	74.241274	90.80563950000001	116.665457	121.36106675	119.75361050000001	153.125147	75.818726	131.57603075	129.43153725	122.96149100000001	315.674165	403.37791074999996	294.5060435	285.144738	151.89174549999998	514.675588	667.398561	194.85143949999997	815.56104575	813.748825	776.86086375	719.18282775	930.7830124999999	776.9119337500001	584.0500115	560.1498732499999	533.429198	1181.62534125	1155.9127325	1078.2471620000001	803.1246120000001	776.3943717500001	741.1677745000001	712.5135845	779.3010582499999	834.53927125	684.5883175	643.1767042500001	527.7719712500001	613.47185425	556.7949875	702.703211	367.44144874999995	482.60691999999995	625.1347662500001	405.75246025	679.0607857499999	740.33157825	644.64436125
blc	86.756948	165.70762	177.998862	177.971543	214.346057	139.442388	141.059626	165.90333	155.364107	145.282922	149.098019	146.8566	127.017166	198.817125	162.176514	621.913125	651.715336	630.935826	433.70549	582.062394	461.423121	670.726425	684.992637	567.131555	809.263092	907.684857	866.705038	736.013097	825.02491	921.181274	720.310785	564.446071	618.552175	522.406442	525.648214	572.936543	269.838879	289.967251	158.916388	496.613696	506.267451	789.653996	1013.513521	1039.259804	940.775763	802.923699	697.224094	720.606361	328.751972
bolA	301.043937	409.520567	433.189344	602.822551	326.142231	449.511048	540.154662	367.269593	433.446934	419.09034	368.66813	521.336171	427.607225	475.558381	473.120382	1101.80106	826.344862	969.121518	685.34153	819.9298	633.193745	820.030012	729.269815	744.898263	1077.479119	1095.253308	1300.281952	1304.170312	1195.396315	1043.888434	939.109409	904.701005	700.964149	963.000014	1103.536552	1231.521344	303.744539	409.069826	383.343829	726.492459	800.584455	818.027166	1198.079159	1526.172756	1389.986937	1030.953649	1028.846735	815.933541	440.361541
borD	162.345136	306.661808	298.039307	295.638083	169.439455	2477.702709	2520.07243	2774.228542	2588.520803	2331.313474	2067.749997	1467.274676	1806.199476	2426.77449	2912.872538	636.828173	628.836294	208.323197	1065.933924	993.336043	1124.160675	525.903251	602.493577	661.601375	675.435728	603.602534	693.136221	376.314193	295.578848	431.060082	637.881566	710.898137	632.771123	1009.809583	1152.394979	1190.103976	2267.069117	2640.546426	2449.01293	1773.616721	1476.270753	617.829633	76.061392	59.118415	80.715741	211.756452	766.351353	603.73292	1875.16639
btuB	154.246835	135.195747	125.794335	129.646069	145.026194	136.389514	195.065913	91.165137	134.881252	106.603254	269.261849	92.679952	137.709462	239.887843	293.986542	249.227687	264.945392	156.179419	309.548832	297.144721	273.727713	256.060594	255.209299	314.500978	226.364909	224.803787	294.153325	229.744509	274.37276	305.805578	184.061379	213.637391	239.850885	310.587615	210.750992	239.249049	277.179963	350.383653	249.699688	264.077231	177.415466	176.740104	120.878899	120.661276	125.463624	119.663026	201.527854	211.997292	273.490739
btuC_btuD_btuE	312.000702	339.7863273333333	320.4603646666667	375.8532123333334	410.3230516666667	320.34302166666663	313.038216	324.15134666666665	364.27688799999993	274.0906386666667	287.2699436666667	404.63961866666665	337.1546623333333	321.2566943333333	310.6930906666667	536.136668	552.600425	721.7752823333334	508.42074166666663	501.4388476666666	485.9139903333333	601.6607623333333	599.3238473333333	530.8894726666667	627.974697	621.95871	616.772323	669.7540013333333	733.7041599999999	698.9759163333333	581.1843786666667	535.0964183333333	542.36719	398.02201066666674	389.36137499999995	395.219948	412.17290099999997	410.1572096666667	401.99887599999994	638.404742	555.7302486666666	675.0401386666666	888.5594533333333	905.4719756666667	872.2856150000001	817.367222	690.1665469999999	697.5480233333333	473.7999423333333
cadA_cadB	248.4532965	408.21250499999996	464.570764	576.468842	290.5806315	98.53773100000001	77.46780749999999	40.3545465	52.873918	97.8987325	45.2649725	77.99841	30.8704095	44.2926625	36.4270515	24.699106	18.569783	10.601808	9.2016135	12.6813025	20.753909500000002	19.032422	11.3888285	10.942893999999999	12.1075795	12.8941895	11.0497985	18.6199475	20.110068	13.417423	14.0048075	36.947595	15.810756	37.594088	27.1974665	19.408484	27.1825105	8.270536	35.009013	15.2808845	11.1894045	23.4726915	10.743587999999999	12.738076	7.6746134999999995	17.0841945	5.3163915	6.5965335	18.812911
cadC	40.13556	50.316211	60.839331	51.831896	46.854924	25.391198	57.300044	8.891319	26.972585	8.23907	4.144138	9.398458	2.000028	3.64009	5.062559	1.964655	0.780594	3.238139	1.18567	1.487823	2.181261	1.964281	0.862264	1.420349	2.135484	1.526182	0.980591	1.185869	1.855393	0.921296	0.970733	8.280176	1.54994	2.188484	1.381618	1.228345	1.782511	2.654106	2.566821	1.029992	1.577134	1.703278	0.649563	1.81516	1.333008	2.028084	1.591053	1.92476	15.94054
caiF	36.244722	78.568598	86.351757	90.664204	76.741371	134.96949	66.017344	77.009494	68.556564	83.776229	112.203884	70.798592	147.596457	140.945732	117.316071	351.353911	253.267455	163.314461	347.572097	318.491405	307.88713	224.782321	249.108479	233.410698	223.20719	264.210101	191.899783	166.098067	135.616538	178.21374	339.002435	369.27057	270.359517	434.107089	483.660751	505.223136	735.995832	917.252867	1180.622873	652.664513	567.759573	640.824025	145.533054	218.758406	153.740168	134.106696	423.857552	334.965878	1229.900905
caiA_caiB_caiC_caiD_caiE_caiT	112.43930933333333	156.6326063333333	136.30781533333334	174.78087583333334	153.92881716666668	235.53692283333336	166.9222611666667	211.68349366666664	206.4670095	176.99561833333334	125.28253799999999	223.37195466666665	167.25419516666668	163.32115033333335	168.8047293333333	150.32313416666668	115.54083500000002	159.65754066666668	127.25687366666665	134.86183966666667	134.9792345	122.61169483333333	107.0306135	109.4192225	122.76478516666664	128.19684800000002	86.77922283333334	140.01904516666667	107.89047699999999	114.77941716666665	114.5411285	148.43641316666665	133.66473399999998	127.56579116666666	152.20237066666667	158.52245216666668	175.27804850000004	139.52624250000002	164.55360566666664	139.16771350000002	152.73849733333336	173.93739300000001	139.95218183333336	134.91362916666665	131.73433166666666	157.1433451666667	133.97137933333335	142.83424250000002	142.24934933333333
carA_carB	290.111728	441.9206335	477.8467025	405.6018805	410.687805	437.8039545	323.12933350000003	349.2590075	320.96110699999997	381.00086749999997	963.979686	934.0858405000001	774.8607135	1001.768519	1465.1769884999999	2879.968206	2377.0121465	450.06237250000004	3017.7307675	2531.546406	2636.727531	2946.5273310000002	2514.948188	2753.611058	2626.0263285	2701.8739305	2169.6479755	1942.8447105	1831.4779225	2107.530345	2950.3432285	3297.0418515	2676.6935034999997	3037.1305199999997	3292.482035	4134.0042875	2849.7238065	2820.518707	2385.6971245000004	2117.079807	1758.8045095	1931.6224805000002	575.901748	1038.1379335000001	1239.6561045	1326.589528	2464.1391304999997	2266.5275300000003	2963.881245
cbl	73.758143	64.658507	68.846713	62.00447	24.080568	73.425956	55.836624	51.281704	87.52623	57.263724	149.120119	88.268254	70.900895	87.009408	63.644917	275.886947	281.764493	156.373193	372.25568	432.255027	373.301712	415.764258	572.191875	491.962796	397.009652	349.230344	274.117126	336.600452	269.354597	357.648724	348.295231	337.182683	409.625249	435.000777	502.849093	321.858792	430.980118	561.045524	433.401502	533.657163	431.64347	447.020586	341.732851	204.377497	360.786011	375.036811	403.179446	502.886288	371.91338
cbpA	388.624781	520.671571	502.641218	643.768638	360.698361	592.499396	400.955906	498.712514	404.869039	421.153237	259.674852	327.619676	397.602801	238.309142	324.271332	1917.687553	1825.776377	3623.057638	1283.083522	1340.444015	1263.474059	1737.010308	1661.338635	1429.653683	1631.732771	1826.07092	1708.727754	1603.273158	1669.767404	1682.222721	1269.268279	1626.256966	1666.64983	1720.440898	1799.065805	1685.488244	1379.8884	1283.663831	1363.333781	1703.627953	1769.124559	2310.185215	3898.573299	3390.94828	5348.995957	5057.160285	3779.726204	3318.84825	2451.982042
cdd	185.417095	178.072737	169.501549	181.562881	160.443713	380.511836	237.394229	375.747527	248.858688	421.701321	143.712996	103.705309	83.377497	88.763362	78.139223	167.532646	140.71295	234.20987	116.452024	133.492674	122.560614	191.88928	161.061012	153.423364	190.657355	186.14067	168.896322	207.625773	196.037905	195.105158	137.335672	166.42905	148.156207	197.818412	150.871315	154.100555	179.865909	171.808672	213.657357	171.378715	161.982444	208.263754	394.105446	524.599922	330.615707	280.769941	245.795895	255.829867	234.748995
cdh	191.753469	245.795472	212.079236	290.75588	151.743198	287.097022	256.090364	256.079069	197.979161	292.501953	203.447084	178.974611	155.379226	138.059351	213.389217	178.147576	155.261601	145.621268	140.825923	178.422505	146.336947	180.166652	191.53699	181.533678	160.175274	171.237222	155.594415	171.683468	141.093711	178.62392	129.57563	153.877797	169.156833	179.26881	159.160711	186.017687	186.071476	166.539074	161.231736	110.803154	146.16067	109.810001	105.75901	107.867987	113.265456	143.953037	126.928187	128.146752	155.960127
cedA	178.03284	163.333752	144.675429	121.315717	119.125245	231.4154	170.004678	183.823111	187.659939	117.061641	130.503359	250.811766	176.817274	140.827698	165.871028	126.977113	128.820303	135.715191	167.776677	137.806006	168.217906	169.497325	121.015039	168.755747	166.771867	176.729162	195.457016	172.997424	153.88935	173.271654	193.210165	154.573339	138.440453	185.0995	201.325371	235.222181	134.501239	207.585817	193.531602	201.072055	181.469409	161.680414	218.887409	212.926288	189.977966	184.858349	202.539869	177.850725	173.256172
cfa	841.328682	963.376448	817.028686	1330.229239	1069.419718	164.991998	190.787865	162.795346	128.130643	146.955823	156.964096	67.369464	61.995811	31.804655	168.233775	2071.312488	2134.473274	3316.451418	1500.586091	1845.768939	1524.747539	2037.058656	1743.687128	1779.659636	2102.679143	2195.379808	2224.507827	2786.877212	2671.322509	2566.961359	1706.958274	1826.898522	1958.055463	1922.863466	1770.10331	1983.450925	1802.589711	1705.981799	2257.988606	1922.9058	1738.563822	2666.211954	4262.487922	4618.315722	5054.164106	4589.383874	3296.939742	3138.212281	2454.365092
chaB_chaC	169.166175	331.204645	249.567193	212.351018	237.76662550000003	298.0641955	116.6919265	221.02319	171.1639985	152.49461200000002	184.60213950000002	226.891502	136.328059	148.8707475	123.84382550000001	585.4983480000001	629.1405865	706.310446	436.8198675	561.9012565	474.043323	761.0958439999999	734.149283	685.4961820000001	704.8611225	669.450599	619.523171	747.427443	716.0413045	738.6705294999999	544.0134855	664.147922	661.851793	560.944561	525.4836985	631.314085	584.459269	542.811841	669.7599435	650.8726369999999	649.8034625	878.058263	1296.4020415	1327.5191009999999	1289.9640479999998	1022.664599	862.3336845	826.097035	612.5442435
chbA_chbB_chbC_chbF_chbG_chbR	112.70428966666667	112.31339466666667	128.4264975	124.22977099999999	133.18303633333335	192.45803916666668	122.61857366666668	151.526603	126.33979966666668	148.62607283333332	124.42779266666668	189.79788566666664	168.47718883333334	118.39414666666669	120.06834233333335	185.04317933333334	187.70943450000001	234.57171416666668	186.3583728333333	190.2710975	180.47078516666667	185.44632366666667	165.50186566666667	186.39773233333332	200.13536816666667	197.69012283333333	185.61266616666668	218.17982283333333	209.6137775	219.69031449999997	175.71258883333334	194.92443666666665	186.31598883333334	217.97035299999996	219.18108499999997	196.15705033333333	171.98828933333334	180.05825583333333	188.97224616666665	196.66223450000004	189.24652416666663	204.812873	227.19172416666666	244.10203733333333	200.02597016666664	192.62383150000002	178.94990516666667	197.57300999999995	181.797723
chiA	59.562355	35.916276	82.283615	66.939527	69.948378	94.325624	110.777463	93.982091	97.078952	78.193092	110.928378	23.024508	60.0872	87.489551	80.475381	168.928236	155.994491	132.355618	134.182421	138.51743	135.37518	107.305174	94.160368	117.722433	143.136026	129.744864	130.905023	145.482869	126.90101	150.929035	150.084509	159.384812	134.467392	156.007154	173.798401	135.644963	166.450893	169.823524	176.633761	173.947927	149.763971	178.456657	223.138151	217.719515	187.496051	102.162334	205.154017	163.076458	165.500202
cho	184.474061	299.393594	210.967919	230.322786	197.570267	166.972585	53.528413	144.290703	166.989068	148.07193	170.261699	238.080769	190.019549	133.045555	169.991195	164.644498	187.517239	164.345026	163.822899	169.296611	190.944261	224.381859	189.609793	173.968337	185.526708	162.799755	131.610248	219.136476	202.581745	231.407207	199.718754	168.087932	180.918904	177.089303	185.018568	237.230621	243.146147	211.39173	215.88323	217.602093	167.624835	180.899128	205.627692	172.8814	243.092312	269.660687	216.019466	223.308479	269.546706
chpB_chpS	190.73687750000002	227.42414000000002	243.58999500000002	249.824723	258.5308445	336.8097	264.1723405	305.25469250000003	265.5781445	263.584393	246.195517	303.035752	335.9853535	307.876691	268.5366585	267.2338675	246.36411550000003	268.763714	289.485755	295.8472315	267.7539915	289.888184	301.993725	243.86884500000002	265.352665	266.3387565	237.82347349999998	237.2386475	298.922592	282.1767155	307.992529	225.15346399999999	300.9861515	289.872615	332.2777915	291.18946900000003	282.714114	283.026729	287.84984299999996	282.2043675	345.147668	222.828712	301.718777	295.7635025	299.987157	195.75709799999998	218.98501499999998	204.537663	289.4420455
cirA	254.174857	202.500368	169.400695	96.987539	222.72961	1043.695142	993.867217	1248.626328	1361.58805	802.467827	1747.675086	1285.028216	1284.584146	1856.12196	843.894892	2039.692065	3484.062681	1671.672196	1053.008406	1281.489043	1156.059264	8738.508641	8737.420731	7643.549054	5952.904703	7048.994645	4740.365244	6460.239869	6582.770977	6430.992842	1101.546624	1242.53687	955.276068	606.014048	620.342459	750.711203	158.456876	172.240032	148.081683	168.865343	406.179261	187.158984	204.297164	240.699545	247.314403	1416.763457	187.373952	172.247999	159.581538
clpA	1086.91435	712.831694	795.534031	1187.970967	702.789562	728.531689	608.389413	798.803066	430.613851	559.309022	807.509976	570.89802	460.601414	460.982736	644.238573	1491.040896	1695.378709	1468.230796	1421.804719	1885.979136	1500.134679	1953.388722	1904.322474	1693.242439	1718.370373	1498.520585	1939.563931	1812.519297	1813.173054	1793.814585	1335.873437	1426.473611	1490.667278	1662.530084	1530.406998	1582.143002	1049.246408	1129.253888	1210.695063	2408.77229	2657.659179	2959.905512	2472.50215	3251.691512	2559.488724	1517.180037	1316.450926	1270.824296	1079.433218
clpB	1012.993406	1227.737531	1117.939344	1948.661918	1113.462627	1689.214294	1578.896096	1548.34005	960.638076	2044.855014	229.939405	146.727799	170.050835	369.888545	435.809923	788.734028	832.144429	1132.250996	623.588888	670.192788	689.971213	643.94044	707.398575	601.890249	635.768397	698.673537	752.45223	707.162013	704.936887	737.714801	691.500139	710.238816	766.717241	824.352451	774.162863	732.157956	960.599842	980.830008	855.780629	1017.264715	982.326017	1035.230547	1230.000565	1559.891087	1699.847533	1852.190725	1436.215446	1359.631435	1327.608092
clpP_clpX	1512.150877	1239.4363005	1404.7436830000001	2049.2667549999996	1223.0396855	2267.537789	1928.3169625	2294.3462115	1596.908789	2692.254782	1148.1561495	1315.9601475	1075.556131	1152.7259945	1537.3467875000001	1517.2296755000002	1522.8474769999998	1898.7290549999998	1278.4023295000002	1561.7759515	1334.2878145	1538.9203014999998	1551.4276719999998	1363.8229965	1583.9634125	1766.8165119999999	1647.241176	1678.243238	1398.5986865	1619.3505289999998	1401.6843560000002	1453.0252650000002	1620.9175380000001	1419.8591775	1614.1062065	1765.217509	1387.6830755	1415.85139	1420.105327	1270.8792925	1307.8513475	1324.5580345	1496.732351	1775.141481	1625.4432035	1858.0775235	1705.2855654999998	1460.7711884999999	1419.2403125
cls	449.316292	478.64099	448.241187	471.732905	466.945966	429.743914	486.337519	541.324125	375.264439	438.224314	404.202327	435.908135	406.855915	417.995625	427.666019	718.907707	757.519062	1011.817133	606.569838	751.269641	708.182766	719.916559	649.37147	716.183679	875.77663	708.321227	855.612808	925.09013	768.160471	779.122245	647.290357	668.835444	731.069646	870.553158	879.906651	885.431037	818.155278	835.465419	832.738394	777.313737	830.879144	903.297746	807.686213	872.841491	789.468388	860.7923	959.55099	918.777294	849.820065
cmk_ihfB_rpsA	6451.756492666667	5239.236794333334	4467.883092666666	4303.208684	5603.145320333333	6122.749924	6109.213942333333	6317.343596333333	6094.591965	5828.543345000001	6054.934000333334	5551.784017000001	9979.875410999999	9497.612298999999	5265.786191	3683.155979333333	3390.476605	4209.468774666667	3862.4546033333336	3739.0554703333332	3865.0545093333335	4038.942078	3656.2859643333336	3794.042884	4083.215856666667	3990.9779956666666	3734.729570333333	3644.0368586666664	3399.826241	3334.4619836666666	3855.9089833333333	4303.248448333333	3781.959317333333	3386.7736306666666	4097.385660666667	4577.415880666666	3921.2923630000005	3511.482994333333	3800.8886593333336	3505.2330123333336	3800.5638120000003	3352.6259269999996	4091.729879666667	4106.4532936666665	4015.6746493333326	3817.1044143333334	3969.2290930000004	3462.0876699999994	3608.9591113333336
cmr	316.376964	328.810464	330.963428	276.093126	354.23543	409.05932	387.051548	478.574115	466.530926	288.675791	347.135291	413.181619	367.339854	288.959251	290.741122	190.922381	252.37861	241.624444	255.354747	285.077887	261.806755	187.748877	203.335768	228.174929	292.637554	206.820583	266.387142	332.902255	282.389559	254.122047	266.74086	287.98658	288.000347	307.969755	312.732841	296.388052	217.404127	186.496127	203.720223	285.358946	254.780333	284.001202	254.957161	238.801736	224.64649	225.06033	236.56894	252.490323	214.348351
cobS_cobT_cobU	381.6673103333333	406.77925266666665	396.04368266666665	462.9970126666667	335.06053433333335	543.0954783333333	318.60153599999995	503.971008	455.74693366666673	469.59839733333337	333.496333	449.262634	403.11783266666663	399.12914133333334	366.99719166666665	577.1568506666667	639.417129	673.350677	493.6843616666667	635.3576473333334	508.38169566666664	552.6936176666667	581.9533096666667	581.8264683333333	586.0613346666668	626.9591883333334	543.9361519999999	630.2037176666666	641.13991	601.4453596666666	475.954957	595.8464399999999	649.184705	558.964822	596.4080323333333	512.2599813333333	636.0528386666666	628.430191	675.3582216666666	556.9199006666666	609.9465526666667	573.9184326666666	524.5914343333334	515.978149	516.0732409999999	515.5672836666666	548.8532473333333	535.2127673333333	658.410107
codA_codB	250.3803545	252.8235105	286.011165	280.9845095	204.578218	264.342751	244.2015345	290.92938000000004	247.7317765	192.514443	408.5255855	542.5735394999999	416.592479	435.7441055	656.2814430000001	2693.2712645	2871.7175705	736.4375545	2882.8297785	3222.6269485	2995.9199310000004	2120.2774855	1889.578074	2261.2190345	2258.4536835	1908.651444	1997.18092	1720.278141	1334.645184	1404.0810245	2858.9287065	2351.47677	2994.865964	2705.538234	3082.7805335000003	3285.2069745	3136.312645	2793.1779045000003	2797.5594545000004	2231.927181	1586.732931	1678.7957705	636.021577	419.58306	1223.399363	1352.3649465	2349.0891654999996	2251.9494335	3391.1700775
copA	138.100432	125.07099	154.111064	132.676368	149.904904	113.957902	126.765535	154.47654	124.460799	148.822822	98.227224	131.790808	75.524806	106.800916	117.903171	362.477159	330.807474	941.843742	239.976202	331.34303	270.763155	489.669284	272.121859	307.308961	443.559651	337.923226	430.998316	262.494048	199.798506	203.577047	202.86348	275.683126	366.454722	339.698202	313.120337	355.233106	295.354654	199.628817	128.678927	554.528804	807.078452	348.915248	852.610179	787.704449	792.12799	283.637884	133.512162	150.340853	418.447552
corA	138.352788	175.312638	229.507595	166.26487	220.743661	215.054584	47.521299	176.28705	168.356533	262.326339	270.796254	198.289968	237.743414	233.427732	322.530356	470.641344	407.841979	295.141798	257.97505	408.35121	349.627416	333.34394	264.968068	328.114446	342.107216	314.782751	337.788602	302.797037	331.297967	363.120538	390.576051	390.344759	295.306613	294.908815	447.111805	375.208866	372.185437	248.786338	283.351016	312.133042	311.850029	308.606173	343.978551	259.030301	316.995576	278.774747	344.505087	310.366654	277.56176
cpdB	119.686037	194.315944	243.480976	337.278318	261.12704	388.403037	403.038129	353.36362	299.6414	530.473986	182.72821	169.219466	192.260689	272.927371	368.819913	250.548559	227.483553	269.71777	213.662947	240.222312	204.15368	132.865141	146.163942	178.808276	188.788944	134.892133	205.30923	234.528838	222.620318	198.285787	201.371423	241.990093	171.959539	187.998936	225.9448	130.876654	123.789021	159.395522	158.233796	177.848667	219.272367	235.07893	132.758115	131.7458	137.859599	123.068574	166.495239	142.088248	177.656954
cpxP	126.034271	161.630874	203.404848	176.470647	264.794674	1109.511897	1453.624473	1342.85178	1096.749581	1218.288122	2387.711777	2465.514243	1535.868093	2966.125211	4533.8438	433.956783	312.586311	365.345791	409.471884	447.180478	434.809263	324.930117	315.525292	391.633819	443.854132	540.62111	515.456233	296.790263	316.134409	316.722743	423.255371	446.852608	359.412808	422.139602	459.182857	474.255643	414.208137	440.56712	362.574582	626.588046	3740.397865	344.508245	476.287535	538.181137	407.645877	333.207874	272.870614	306.411133	282.823285
cpxA_cpxR	424.499461	336.50451499999997	408.313763	490.278753	361.6711425	671.9822805	660.535648	667.675219	545.469793	721.0986835000001	955.027666	1006.4712539999999	767.1795655000001	1034.4381575	1069.631711	897.351123	891.3276905	1013.7982785	770.410722	857.6510175000001	819.989627	929.2259325	968.3414459999999	874.799211	818.511105	977.7040375	760.3378835	878.186778	937.7176625000001	989.5071505000001	839.3909085	683.269041	1017.932305	824.901083	818.1196535	814.2506375	1049.5485635	978.3426445	1005.8482645	953.3846625000001	1179.340049	923.4562115	1130.1763255	1048.183751	1136.9774765	819.5119109999999	922.8538510000001	897.140732	925.5523284999999
creA_creB_creC_creD	153.15400825	223.39202274999997	190.65725025	242.75626125	208.43330775	282.24951725	203.39411600000003	240.5640915	223.018384	354.577532	150.73316425000002	200.94527875	209.26271524999999	299.92555300000004	244.56745575000002	282.97673075	276.07686275	297.92923575000003	252.35450125	246.40845474999998	228.23497650000002	229.87195624999998	261.64188149999995	250.10233475	200.45214025	210.18881599999997	216.40174425	230.326086	251.86991249999997	215.233442	231.76398974999998	226.76850100000001	243.42762524999998	259.147808	226.47140124999999	163.71010575000003	257.796656	322.15374175	295.63676025	235.8298445	219.97886575	237.33166924999998	214.95950575	185.83337724999998	200.22598925	195.742018	204.9106765	213.78455975	268.2047085
crp	3181.974057	4389.662039	3810.282324	4144.427381	3072.777778	3808.798777	2440.864456	3035.835164	2673.111115	3391.751688	3031.081885	3221.077967	3209.684841	3770.922769	3964.797767	3727.139912	3390.765908	3593.325084	3117.135828	3146.718942	3115.558096	4042.056179	4072.815557	3605.820023	3351.598679	3521.975141	3254.438527	3208.882742	3672.11016	4067.892258	3186.388847	3457.561767	3381.899442	3392.057512	3146.425488	3461.681283	3914.587265	4002.876731	4189.976561	3086.16306	2745.048667	3406.910617	3368.438296	3900.522353	3219.923744	3208.274894	3217.344989	3220.187218	3458.729829
csgA_csgB	5.6165105	17.367079500000003	13.017884500000001	15.7736445	10.2831115	31.331605	17.3039915	21.086274500000002	11.8035885	46.836217999999995	23.534817	22.1087585	58.0949045	34.421759	31.389547500000003	161.2872965	141.924887	271.2998575	127.0322745	158.0596205	143.7258185	176.738397	135.419963	166.873789	208.379275	189.651812	184.754604	158.502265	164.381825	154.532611	130.29857850000002	175.7534235	131.3622385	156.93347599999998	171.4177335	176.74870900000002	206.377505	199.0241895	201.1988375	191.716753	162.05150600000002	244.52588450000002	311.081609	278.758146	308.7271235	248.813746	272.24963	250.26641550000002	223.1756595
csgD_csgE_csgF_csgG	2.31702925	8.609409249999999	12.6329675	8.75984	7.32630725	19.26449325	5.492492499999999	8.6882765	6.9264725	13.695615	15.61975925	33.842159249999995	22.48307775	20.108711250000002	9.92859075	362.53479674999994	423.15307575	955.7374315000001	292.53622025	317.38372499999997	314.03634725	474.7495065	439.34695975	427.44124675	541.0258992500001	491.74432575000003	528.0451605	584.3690234999999	643.5688892499999	589.66986525	335.44605075000004	379.01842325000007	323.59020925	352.59481949999997	355.73375875	331.59886124999997	255.20000375	262.934212	245.1541095	467.6611315	284.6166335	556.43567075	1066.11569575	958.33837225	875.96379275	595.52326725	811.04429275	628.3345045	261.430529
csiD_gabD_gabP_gabT_ygaF	62.545013	85.28390440000001	106.8021636	102.243386	104.233357	120.634322	82.6722954	90.8048234	96.4287396	96.6229924	75.02905319999999	129.897758	87.68862399999999	68.6292934	72.3721604	479.9403122	546.2783225999999	640.2220956	402.9887452	554.2495329999999	415.05569660000003	603.9722552	603.0920958	568.4873288000001	664.6599112	632.9867644	655.1038652	768.058438	781.9958358	700.6465265999999	522.8278832	511.00857859999996	549.1067806	454.6919056	494.28093879999994	321.4216528	158.2042514	144.81740140000002	120.0106634	412.3644962	415.3122212	572.9976394	757.070277	785.4972486	667.9282934	570.3952012	390.918231	412.38151600000003	195.35827079999999
csiE	13.170554	82.947162	81.873768	110.109894	92.853769	32.838181	106.45541	29.616218	53.357764	19.575236	179.601573	237.763282	200.358588	258.50882	419.760368	156.822325	148.750048	211.988817	90.336635	73.143862	97.302828	131.249647	101.193586	112.588522	197.619007	167.471885	181.794906	185.498365	178.594242	154.178934	124.858692	186.152703	133.132638	147.530798	152.41059	167.655233	41.776554	49.439502	53.281055	80.352219	86.971062	153.372595	314.640557	279.456236	318.440086	183.660171	114.032439	126.284673	90.876071
cspA	13413.05	15798.41326	10756.95481	8272.826232	12724.29887	8264.630677	14847.87799	10358.56993	14104.33604	3288.05504	17007.94885	11961.07191	21022.85571	17765.2427	8026.384909	1132.577496	1388.193488	654.689858	1376.78377	1801.119246	2178.717997	2078.1325	1776.006859	1177.449036	1396.375533	1112.880099	711.202062	1342.141338	1065.201263	730.374578	1576.96864	1254.068312	1113.574209	1701.858433	1818.841039	2065.630088	1081.643469	1171.652494	1133.298589	1006.217985	858.358796	608.586105	629.340025	701.224793	449.463019	1141.497887	933.121577	1198.414564	684.219032
cspB	218.183955	106.701703	203.826446	112.128432	219.12999	73.741595	257.082572	81.554469	150.049788	27.072469	489.564194	443.147855	387.529731	182.935494	61.419211	16.933802	13.97054	3.311691	7.642978	10.785555	17.832903	16.324394	16.169712	1.310725	19.925737	33.379124	10.213112	19.68245	17.073807	1.480125	19.07618	21.048437	2.081961	27.253024	33.537115	26.194952	21.215013	30.050612	16.249356	24.891021	45.825855	0.812849	25.954182	35.71141	10.513848	37.174008	22.249962	16.176518	11.579298
cspD	188.875742	212.895639	232.103129	278.680003	169.795021	501.73882	288.659839	324.99253	182.068746	523.62481	616.263312	610.394303	433.011744	772.263	1402.756698	1641.286406	1593.11178	2274.376241	1475.541977	1797.210203	1437.785745	1856.100918	1875.255915	1893.167168	1951.232978	1797.030549	2073.953658	2193.965765	2020.738949	1963.862081	1380.006733	1620.055981	1518.514645	1650.47754	1816.301259	1565.005768	2187.972408	2268.079209	2193.788826	2825.038502	3174.896167	3247.775847	4205.30535	5121.951325	3958.634298	2866.71534	2936.926771	2664.02722	2354.369811
cspG	1957.729803	640.691623	1136.357904	552.27803	1389.957905	478.465742	948.29795	779.322992	788.672378	173.674524	1368.938413	1495.748997	1355.055568	397.844334	219.14266	202.676105	157.140476	156.296431	217.059489	179.341806	237.440531	173.136491	162.879831	121.043911	214.779228	200.763715	174.775668	232.905865	178.644378	134.271494	176.036551	235.426076	184.076241	233.39496	290.99357	252.289829	183.307642	164.12248	172.802065	229.773712	239.925443	217.27586	251.04025	250.061322	182.308205	220.712527	174.177096	199.319306	162.660037
cspI	29.619229	44.108603	34.548875	46.076783	52.436069	9.744915	27.79039	6.158753	13.318444	10.041847	118.347102	112.542881	127.461698	49.929323	127.747994	28.922654	27.776934	39.895735	29.33222	17.037296	9.98645	40.572884	19.095555	19.443318	35.049644	8.724395	22.224926	42.444832	39.135253	32.536578	12.475752	42.087105	33.348759	41.852583	38.935337	43.843119	29.342537	32.048856	32.008562	48.712835	66.096358	38.19846	98.309039	58.865455	46.723629	77.706165	56.243304	36.475084	20.982952
cstA	239.712939	254.305885	275.877407	411.24394	381.755729	731.891421	483.544371	710.604717	467.899212	792.757396	1077.911816	1195.097238	859.596228	1143.133107	1116.569538	800.472409	841.561197	515.879616	945.894585	1198.917052	1071.427653	929.526563	991.737017	960.579567	758.233148	686.840012	615.167723	732.282991	750.482341	814.180032	782.308437	674.834428	863.788006	845.118256	942.877178	1024.284741	473.692603	489.016361	401.505092	1115.168245	1091.154013	1055.959316	1180.787521	1791.578938	998.676636	499.529126	563.735295	519.113739	394.87013
cueO	352.177845	519.599811	477.268355	633.677056	487.933428	660.054184	274.647053	483.964174	425.216302	466.677056	473.923959	506.238527	477.022532	683.37841	563.645158	1462.585874	1274.102385	1727.038603	1310.899858	1351.673703	1291.850226	1143.792554	720.844054	849.40905	1215.440498	910.216351	1202.861389	701.849103	536.561953	561.298822	1402.145652	1462.659444	1253.119527	1187.831616	1373.166847	1474.382322	764.837956	694.967492	440.350167	1116.442631	1444.381746	1000.594038	1246.160684	1265.302172	1467.227325	664.335665	722.9066	591.84445	834.088756
cusA_cusB_cusC_cusF	28.34933375	69.99554325	89.56959575	88.66579999999999	80.8476975	128.44979625	80.65220775	71.06613024999999	77.033488	66.8975975	51.19387874999999	74.61897825	63.429315749999994	59.65571525	57.721511250000006	1295.76520375	1181.85022625	2257.120549	1513.68822725	1479.1059584999998	1528.69516575	1253.95959125	1094.2640155	1156.25429725	1008.11855125	960.27158275	949.1741272500001	193.94807075	249.65749225000002	194.44184575	963.63800775	1226.4082012499998	1171.14056275	1497.70712	1524.8502119999998	1517.2023605	4349.05915525	3176.09590675	139.34231325000002	3844.969656	4431.365362500001	3260.03616475	78.08930475	133.4897185	165.33493875000002	863.24423325	77.18403225	84.070365	1965.71448925
cusR_cusS	276.008244	220.913772	273.24508149999997	266.2890105	282.945331	258.216533	246.149447	228.25519150000002	204.51000249999998	165.530104	165.582693	255.33459549999998	260.239786	247.0701265	142.3587985	448.94769099999996	413.26786300000003	474.54919699999994	560.3045415	553.7959215	544.8232405	533.722951	580.2663729999999	551.6332645	388.71050549999995	395.55326149999996	371.532685	314.5923415	315.016476	273.94418	435.1177685	448.81376850000004	485.68267949999995	610.934661	577.148439	480.4939825	1084.301767	817.585725	309.169859	998.6339895	1147.0555085	946.8116415	226.241469	250.024514	281.4063255	319.9085245	186.9173155	232.868745	654.9579515
cutA	530.530843	776.061007	711.028182	855.334568	706.033478	677.053615	644.261621	650.252785	582.500444	708.526724	804.31372	1083.056584	909.377367	999.043719	888.953478	1037.121886	970.88473	1125.47019	976.433752	863.560245	887.252597	946.114039	984.189608	1023.407345	949.031142	891.836452	976.325548	1020.608438	1025.867341	1163.188636	859.196245	861.527789	870.840342	1054.934727	915.832216	581.46412	769.680255	1040.918082	860.940551	904.356444	1042.437587	902.578724	1017.121127	954.980967	1049.081559	1099.2805	939.189995	1062.88321	986.783638
cutC	127.245008	71.896456	90.776051	82.478515	26.020112	77.702971	50.608582	96.414781	56.294585	78.045489	133.976725	55.690323	10.192062	51.609554	60.987564	168.383852	217.417356	309.055218	211.264177	190.947961	222.526381	256.360653	242.220445	215.652109	178.960658	255.475276	239.2773	276.359903	245.577485	283.587166	214.333945	162.11291	206.725506	223.47819	209.40893	207.55819	256.313266	263.569851	290.200768	246.757037	287.625674	207.419562	298.798593	286.835234	278.172031	262.318653	309.365284	288.153341	271.084529
cvpA_purF_ubiX	202.56793233333335	305.44202766666666	309.67992366666664	277.138965	312.6753723333333	235.81857933333333	283.89888	225.18992500000002	240.13608766666667	199.369054	526.8478376666667	649.1864623333332	527.7786503333333	456.483986	578.3321066666666	1035.4317973333334	1009.774984	570.2606343333333	1198.9139586666668	1015.8267293333333	1094.443333	988.2659153333334	814.3185943333333	963.5735369999999	954.2371273333332	838.7988633333333	778.685363	785.8450250000001	740.0518263333333	716.0273053333334	1031.4271540000002	1016.9928186666666	1046.143119	1201.2209256666667	1145.885136	1266.2058196666667	1084.1830483333333	1212.6790023333335	1077.9600406666666	1066.0948263333335	821.990057	802.1608393333332	785.053996	676.3904876666667	768.6149136666667	920.6366303333334	1132.5278223333335	1171.8406066666666	1257.0858866666667
cyaA	390.737467	429.95602	508.895952	525.806916	320.761741	224.516534	221.996396	207.777239	204.301476	215.99603	257.641045	168.026803	129.004414	155.491618	214.518613	463.372272	484.027965	508.242839	398.943887	497.707464	418.079052	522.614985	553.658841	507.006656	476.758508	517.364641	513.072818	514.3947	554.698054	538.776672	427.490112	377.43353	487.955421	478.241303	428.034846	477.832708	583.177445	581.100197	511.822846	488.027093	466.47106	473.838459	391.500967	379.293177	388.099535	494.998068	478.247368	566.723182	585.55167
cydA_cydB	1604.6438895000001	1609.952431	1753.0066375	1881.7295065	1843.3307530000002	1821.087609	1972.4559399999998	2116.5939685	2762.1124385000003	1437.007186	3637.2251385	4402.5020125	4128.256436	4187.5689145	3714.8369215	1916.8496715	1820.6782795	9132.9765145	1079.2006945	1173.3206325	1089.1426375	1084.8778255	923.1525690000001	889.7378375	1263.7958835	1125.013923	1498.248395	1491.7305000000001	1532.8320515	1389.8447259999998	1419.684343	1393.223454	1871.6033255	1858.8911195	1770.4500699999999	1638.5532389999998	4000.114326	4205.328179	3497.7149950000003	3153.6188254999997	2228.969969	3466.303678	1998.365021	2193.558062	1839.2828195	7598.163095	7838.442333499999	7773.9933565	3682.9295650000004
cydC_cydD	450.56909800000005	484.411624	549.745799	555.5960175	458.844742	441.380608	434.3962105	440.56855099999996	447.3979175	396.8211665	696.2574185	993.9219755	801.4852015	672.708045	691.3932705	405.364404	409.2172205	468.07226849999995	316.4397525	305.857511	303.9524175	364.8412635	322.372427	335.824006	454.00973350000004	401.125504	381.82433100000003	523.088017	507.364447	499.411859	375.9535445	419.2435795	431.159718	507.12856750000003	482.8732645	469.615836	647.0422135	666.757736	560.1099495	273.78033800000003	288.25975	269.44868199999996	250.398699	295.305249	250.54994499999998	679.9590774999999	756.3998	678.351844	553.1832495
cynR	143.461451	264.195105	141.767598	183.490266	146.645694	210.524233	245.257232	214.284335	201.123047	222.361815	244.413	277.87803	175.938715	238.66637	206.611396	224.327508	234.27223	279.913023	204.777407	251.752712	197.660316	164.749591	174.249734	180.603075	216.948396	157.300527	194.200682	248.0747	206.741223	187.978106	230.270967	233.636083	245.289726	208.328283	262.292551	233.772323	192.450157	205.702612	205.890467	189.597895	212.481545	223.347452	157.203317	140.943513	154.252054	260.79595	199.284141	219.716881	197.64298
cynS_cynT_cynX	26.557329	48.71894799999999	48.90967866666667	57.947078000000005	49.09859933333333	80.05484333333334	29.130533999999997	19.347706333333335	33.35058633333333	28.670842333333336	35.88339333333333	67.03295533333333	27.189100999999997	65.12165766666668	30.337474	43.28221766666667	32.813401	57.30264833333334	43.314725333333335	36.736218	34.295629	45.60556866666667	45.884073	35.649819	37.72612	37.85770633333333	43.00671433333333	60.387927333333344	37.831787	50.51576	27.028681000000002	57.51448533333333	58.16133133333333	54.23561	54.546472	42.41937933333333	68.771904	63.36315333333334	63.94896366666668	44.93824466666666	51.86833366666667	56.89149033333334	63.54130966666667	47.15439166666666	61.394292	90.45371233333333	67.04344866666666	77.81230466666666	88.84110566666665
cyoA_cyoB_cyoC_cyoD_cyoE	7278.267191999999	8598.8248198	6964.085166999999	7022.143168799999	7881.528285400001	4094.8557800000003	4209.703634800001	4018.1109297999997	3801.9166012	4449.414781	4149.743542599999	4681.0548946	4076.5445693999995	3870.962227000001	5279.8405624	3826.0077136	3532.9869334000005	150.59815559999998	2449.6137272	2721.6351506	2438.5765706	2457.4982047999997	2251.3831483999998	2201.4056794	3124.7119202	2808.5806622	2874.5885912000003	3018.1443633999997	2863.509986	2916.734853	3244.8047350000006	3044.8162954	3348.9188444	3788.754709200001	4004.8294128000002	4227.083101599999	431.2889934	477.58565200000004	360.7796552	2033.3327476	1633.0008352	1813.1648084	1781.9705372	1843.7608408	1836.3031081999998	1047.5884211999999	2443.4476692	2296.8682731999997	317.34950280000004
cysB	243.621675	181.231939	241.921629	284.512586	188.444581	256.03489	273.548805	330.125675	211.070254	265.281216	509.183251	513.359256	400.543275	436.18903	425.238396	413.918957	435.781897	407.621857	374.446108	537.422358	378.953004	418.120289	462.790002	505.835998	444.661396	384.457218	465.336604	495.436609	475.395503	489.060541	367.9115	398.349244	441.44377	473.976882	453.220325	425.460952	391.662372	398.925905	391.810096	425.934168	342.939565	352.167658	234.281692	226.714902	247.792374	366.818667	348.662479	391.905011	363.433603
cysC_cysD_cysN	265.105278	206.68480766666667	254.0596913333333	59.06377033333333	257.187473	30.20316533333333	31.726264666666665	28.938348333333334	30.147686000000004	25.373555999999997	163.16704666666666	291.83003866666667	141.94961366666666	220.671204	211.58605433333332	2275.1463286666662	2376.97357	1335.1871796666667	2783.0623226666667	2636.681809333333	2617.8748450000003	2983.831106333333	3082.5791683333337	2958.745076333333	2368.1791353333333	2277.8337690000003	1950.8396683333333	2418.6380546666664	2358.1113530000002	2391.756320666667	2462.3320033333334	2405.3863166666665	2780.0069340000005	2511.7774223333336	2575.6168863333332	2894.1096889999994	2957.7489819999996	3084.2771793333327	2745.7330906666666	2299.8253266666666	2184.7676566666664	2652.398321666667	743.3236803333333	372.039202	2937.4989606666663	3150.848886333333	3131.8601460000004	3163.5838346666665	2585.1581573333333
cysE	2011.773157	1908.137024	1822.66449	1985.863015	1629.645279	1241.781638	1410.482824	1570.461668	1306.520167	1507.936373	1806.66668	1645.744928	1153.490358	1339.812683	1786.26749	1016.151297	1249.420929	846.72986	1132.988855	1332.122041	1156.497972	1159.884717	1138.056143	1041.114974	1015.71346	1052.092287	1034.957729	1032.736225	932.190104	1034.130647	1239.099558	1083.08906	1375.414302	1162.190465	1110.886488	932.367706	1238.066338	1097.653451	1074.905242	846.40393	775.586123	848.628513	910.370105	909.35067	966.741003	830.373581	928.996396	914.953894	1016.504929
cysH_cysI_cysJ	1077.6226706666666	1133.701206	1082.9997183333335	210.68861233333334	1388.5349563333336	344.9201783333333	216.64222333333336	263.008057	278.275107	292.73996800000003	448.5205546666666	631.9259386666666	572.7073446666667	546.123527	449.1998919999999	2190.042289	2125.9206686666666	787.0539923333332	2679.2956146666666	2356.0042479999997	2395.812254	1645.000941	1482.6982500000001	1588.1805816666665	1572.831691	1402.371777333333	1313.5045033333333	1282.0063953333333	1298.774265	1162.641524	2331.2361969999997	2343.8765863333333	2333.0496986666662	2378.3477820000003	2451.6203760000003	2739.3873803333336	2623.07828	2842.0898343333333	2208.0850513333335	2203.98486	2371.395329666667	2417.432659666667	435.6074043333333	290.5225996666666	2373.048401333333	1909.7265849999997	2582.7225393333333	2700.636564666667	2157.4747183333334
cysK	2299.620201	2522.797979	2258.829865	1270.044144	1947.243277	934.858335	670.361797	888.282801	728.440594	1227.312882	1973.085937	2685.836797	2779.194662	3749.273092	2560.872267	6974.521765	7141.445958	4719.512712	7924.742814	7419.399177	8022.917144	8979.860953	8027.867377	8361.833025	7625.052432	7737.120872	6513.656198	7328.307395	7300.874709	7785.549436	7320.128556	7797.024588	7894.256591	6982.41926	8068.203867	8556.576014	8421.905786	8713.687873	8212.176978	8174.454031	8181.809113	9059.756805	5477.607467	4390.634267	10466.12964	8982.51034	9082.877963	8923.823082	7546.315526
cysA_cysM_cysP_cysU_cysW	317.13628800000004	408.1621274	392.923606	231.8776488	372.142554	278.2997984	146.3771768	199.64336160000002	183.2665186	268.6729012	402.6368766	589.961299	457.48046400000004	539.921777	432.21647319999994	1280.6744918	1258.1377464000002	928.2283552000001	1411.701449	1346.3473334	1295.1798064	1288.4486696	1219.0366213999998	1288.8979904	1164.6643288	975.8671634	974.7981104	1131.9147524	1160.1826787999998	1010.4118108	1331.6546644000002	1390.8895088	1380.8084224	1322.9513460000003	1347.0484684	1444.786807	1746.2151264	1900.9520306	1689.5585102	1572.1580726	1655.9573853999998	1772.8572678	537.9347536	318.36811359999996	1598.2098916	1554.3160317999998	1478.7240642000002	1699.647431	1484.5891159999999
cytR	533.455584	623.94841	754.866128	887.273768	770.095723	1172.347484	1064.605314	958.209621	722.907558	1247.911803	996.708304	1103.096787	1086.013785	1247.037351	948.801753	628.178955	566.096814	480.333121	618.180858	531.365897	567.839778	531.996706	566.165739	511.718989	500.864193	552.760496	517.896442	497.915204	592.791833	501.807538	596.608121	532.939501	565.188731	620.240576	554.986417	499.067045	787.234607	763.553777	609.961489	661.083653	653.993149	558.857939	507.044508	491.895685	502.263369	454.920341	580.322627	593.927929	608.953845
dadA_dadX	1432.700098	1669.8660625	1618.36965	2136.1527335	1549.356837	716.1107930000001	549.17507	632.0398585	406.35393650000003	918.026127	420.689467	606.4056835	437.832448	445.3189975	649.99891	339.7693135	314.7561695	225.5211895	249.94780699999998	310.9673235	233.9896925	255.13415300000003	239.45682649999998	271.1675295	269.3883255	262.1957505	220.440217	327.7164885	302.288063	247.55253199999999	241.922033	301.0981965	259.4973435	306.9334895	351.2646985	343.4603825	345.1326695	279.72493	333.0028975	1499.256377	1395.1521905	1675.1869445000002	2552.1743014999997	2924.7137505	2717.4899514999997	921.6873785	1196.153762	1085.5783995	312.7870885
dapA_nlpB	2578.75808	2233.2482165	2077.0295225	2353.1672989999997	2042.746553	2358.9327075	2020.1031375	2295.2291880000002	2031.671308	2042.7803285	1983.5069624999999	2111.5130355	2260.361543	2194.490404	2524.52912	2444.9488425	2380.83539	2905.5288305	2301.6377245000003	2399.4295465	2330.2692845	2883.9733795	2986.710927	2457.1422215000002	2417.818345	2352.9602605	2291.108882	2396.703724	2504.9397245	2619.4948785	2349.3730625	2663.6243865	2523.832093	2345.6742560000002	2642.560729	2601.367561	3098.1222125	2932.9190545	3004.574275	2276.4084015	2404.5615470000002	2297.0540815	2264.2518065	2317.7750505	2499.232958	2638.2092064999997	2518.9706855	2506.2349649999996	2680.7425430000003
dapB	842.479595	921.653428	1077.275639	1225.558702	1087.841402	1034.380811	530.692631	788.027202	748.992666	870.397332	456.20666	868.157978	734.720312	567.760313	542.649607	1474.210342	1154.73725	801.793091	1402.866306	1238.903257	1216.979316	1295.607012	1048.959171	1171.770727	1254.810922	1271.587235	1000.184597	1040.26229	977.411889	908.516426	1280.089198	1478.06581	1328.205977	1540.017651	1502.856162	1885.078434	1826.65046	1605.078922	1137.779781	2445.748327	2886.545673	3449.059652	1547.594743	3184.067958	1312.365791	876.506839	1663.03213	1352.085297	2310.85354
dapD	2218.705465	2235.495585	2091.239144	2410.131803	1579.908783	1594.313589	1435.303029	1843.008865	1447.966835	1561.313901	1997.448616	1316.85023	1181.387541	1127.241777	1798.429294	2586.846141	2666.076625	2842.460663	2144.737637	3139.309837	2605.739726	2876.446072	2909.066474	3059.729578	2831.012683	2475.340754	3113.63461	2832.061869	2483.071278	2704.077958	2377.172798	2833.864806	2944.106401	2558.636879	2951.084144	3557.223442	4282.447243	3728.711425	3740.121064	3598.742431	4056.729607	4132.866636	3194.80157	3451.657807	3307.882738	3284.579294	3980.273198	3374.195472	3965.425096
dcm_vsr	226.2597015	244.263265	282.503445	271.84548900000004	242.08340249999998	164.487643	199.425999	206.613307	152.5534095	180.99988050000002	191.6796925	209.347646	249.839907	208.710404	212.6894035	178.6826845	263.6787	244.5949415	306.1057685	269.87658749999997	289.254461	303.529224	221.327218	266.610568	213.4896555	228.992778	212.28396300000003	259.373069	257.1590885	272.3283035	273.487565	248.6258465	283.9103355	304.019768	247.4438815	289.909916	283.503928	291.4476605	294.50576	281.0529265	228.885677	242.67465099999998	207.8436375	202.8454315	226.86841700000002	300.366562	345.9331525	293.833643	342.1807015
dctA	643.630853	784.890226	876.143751	856.699131	977.953335	1121.253618	912.620215	976.42239	655.078194	1348.562843	1233.469972	1240.320431	1267.908367	926.988547	1226.710222	357.200679	359.497061	106.001972	435.144218	357.960207	386.46315	275.637909	256.696654	255.695767	241.363145	211.373187	233.196891	143.989472	146.615716	152.876659	310.211304	302.252994	355.535676	419.034171	339.942564	306.357512	160.514891	186.331949	155.930759	796.755799	845.089663	748.98593	692.882395	830.643001	608.242053	109.933542	332.575341	374.027179	116.650205
dcuB_fumB	34.73461	35.9790205	34.3861525	47.646726	58.2679185	22.0549075	32.6487975	23.2314245	23.233861	32.60136	20.177860000000003	16.329348500000002	26.042741499999998	43.82520100000001	27.412228499999998	21.672280999999998	16.0596505	757.7176155	13.503696000000001	15.955739000000001	16.2286375	9.7354435	9.531406500000001	11.821757	9.770925	10.2736655	11.142546	10.736639	15.872023500000001	10.638351	12.6008005	19.0967965	36.862349	18.5763775	21.7902415	14.414127	437.52122199999997	373.9193725	518.7665890000001	273.614851	170.3756865	176.421522	99.133295	70.8346605	27.902717	12.429753	95.376503	95.54378550000001	325.5173235
dcuC	80.06544	148.54589	223.431863	233.083335	223.64302	236.467174	271.72358	184.277766	165.977465	155.610045	215.051494	226.976918	149.083576	159.42221	163.668551	149.608724	112.96988	508.221927	99.162704	111.682322	86.214232	92.311262	71.017575	97.691981	90.532115	64.60234	113.152048	195.926109	106.271	121.827479	104.483869	148.679147	81.952394	124.448749	131.999459	134.683382	357.517835	344.885182	505.367013	221.677209	183.639061	248.589702	109.801505	82.581671	98.049915	104.343903	91.293094	102.295335	471.862979
dcuD	3.866958	9.350421	12.273315	9.135719	8.568415	9.015292	14.711657	12.083796	5.608233	14.313798	10.939602	7.976363	5.933499	5.532553	7.560805	9.73494	25.499193	19.951856	20.761269	22.594814	18.274008	4.47939	14.303751	5.845527	22.715892	25.986825	13.521614	27.843347	23.85325	19.678941	10.46802	38.480499	30.531059	9.001877	12.051717	17.837366	17.12004	9.93901	22.767659	15.571276	28.277486	21.690743	6.582595	8.102597	16.133721	9.62781	13.140662	23.997188	8.616678
dcuR_dcuS	104.3172465	167.0556975	162.7753015	152.6293715	168.1162755	242.88850050000002	90.307637	211.563871	219.3168885	214.023035	185.34817950000001	224.988136	203.11989949999997	215.6646035	243.5780625	281.6360265	265.4078065	224.991543	266.493827	258.839144	254.7990025	254.60524250000003	241.3502385	242.776412	228.0325465	250.291176	228.523275	248.13973349999998	270.4228265	247.4812895	252.406522	262.8898355	262.085134	260.68471999999997	254.49278600000002	225.92785550000002	289.5101125	262.39196300000003	220.57124800000003	264.3819525	255.8034735	248.2888325	227.75387	264.77561099999997	239.8633925	222.194151	281.533811	264.0231315	252.351787
ddpA_ddpB_ddpC_ddpD_ddpF_ddpX	37.988066	78.78378116666666	77.8666315	55.460348833333335	87.79055116666666	102.5537475	69.78775533333332	89.19049333333334	79.52701816666666	92.6411935	82.30352049999999	92.6128815	73.69016916666668	84.85059966666665	54.42786783333333	107.41329133333333	103.22286866666667	79.37005433333336	99.19427133333333	99.17062566666668	100.05197700000001	88.82462650000001	81.9329985	86.78658683333333	88.14653366666666	90.23680716666668	85.06424883333334	106.8293205	100.969648	82.97361883333333	105.43392616666667	113.5589955	92.2647855	109.2829385	121.04338249999999	120.38803566666668	76.09386716666667	57.919912833333335	64.88360866666666	198.26424033333333	187.553227	173.67286816666663	227.47166016666665	215.25203483333334	162.65063016666667	88.41040349999999	76.20456616666667	87.67435266666666	63.988899833333335
def_fmt	2415.733737	2416.1966625	2497.7513344999998	2011.086247	3074.283486	2225.535119	2622.3693270000003	2461.205132	2633.0034825000002	2343.683656	2501.253672	2870.351578	3161.5896924999997	2766.4088805	2205.0123354999996	1651.2537509999997	1450.5969055	1601.491766	1550.0065104999999	1298.9369084999998	1439.2458554999998	1781.8423819999998	1714.8227984999999	1533.7053489999998	1579.980129	1804.8501084999998	1408.7787414999998	1520.4307955	1608.1621745	1812.8594625	1432.8092245	1427.3062055	1491.953488	1681.4451760000002	1500.8471574999999	1389.7594405	1405.6081935	1597.760819	1681.9225045	1340.717004	1266.626856	1365.93243	1728.8791695	1835.0255995	1726.1894275	1825.8085675000002	1398.668674	1521.1263695	1321.2169589999999
deoA_deoB_deoC_deoD	1546.2538415000001	1290.0977785	1366.9989420000002	1635.07533375	1358.71079375	2923.1505745000004	2825.3730285	2927.474554	2468.9032374999997	3389.9919580000005	778.3294747499999	863.3699879999999	707.3616137500001	707.0320445	836.1874505000001	1053.14163775	1098.06040025	1761.6512117500001	904.2720535000001	986.40673275	873.2899412500001	1111.59988425	1073.6664035000001	980.451954	1039.5691715	1084.268047	1077.56023325	1181.50362025	1295.2918295	1215.77828675	956.9698102499999	938.03650275	1121.219767	969.80312725	917.6601452500001	984.432685	814.104781	778.11370025	765.1313122500001	987.3375007499999	1002.4164567500001	1297.9388640000002	1947.60203025	1847.82793025	2135.65674275	1776.52975525	1278.617074	1277.39804325	936.21044125
dhaK_dhaL_dhaM	1366.7649533333333	1002.4141233333334	1194.8975603333333	1124.5363046666669	1170.8601566666666	428.05991766666665	421.80606000000006	401.21055700000005	305.469205	461.78679966666664	263.00133866666664	398.506587	234.04197399999998	223.47623000000002	256.51238266666667	617.1410830000001	675.6605523333334	961.684732	529.6835626666667	699.9951233333333	614.5629916666667	576.629874	561.6242953333334	575.9420286666667	527.555297	548.699251	515.1635433333333	514.5740576666666	527.8626493333333	489.52127666666667	557.7731366666667	629.6688476666667	699.1725916666666	732.091253	813.9081863333332	731.2712593333334	839.7953713333335	807.0735943333333	806.8318366666666	803.6593710000001	753.4178146666667	747.2003253333332	550.7958746666667	685.7980936666667	486.2750426666667	343.2845026666667	587.98788	558.174731	770.3499203333332
dhaR	97.138064	147.990152	130.8124	139.945288	95.074493	175.480797	100.263991	182.705691	152.527113	130.074591	82.601915	105.619389	81.515276	108.830474	84.695096	140.036904	130.250415	141.683077	106.791351	111.142696	96.381967	119.001959	151.064178	140.236271	106.553918	137.325879	120.195111	132.786996	120.471354	116.02643	92.220911	100.391717	148.156504	116.811335	112.748993	105.735114	113.480978	117.599735	111.443336	82.541308	100.536639	134.88647	104.05094	81.481372	109.703499	123.308046	91.294315	94.883944	97.746421
dinG	333.557796	261.538894	282.304159	240.33566	340.59211	204.948144	201.715664	239.915476	270.720727	193.790739	309.189836	393.832809	297.527635	262.06876	186.577339	165.45804	166.220666	171.426414	127.810277	133.946393	145.430142	148.890326	152.900504	140.348242	172.041493	130.280914	147.822438	150.813585	142.88676	132.864333	134.715406	139.122614	145.391855	182.535048	218.471127	200.235286	231.269624	181.617135	192.666699	113.166166	125.849122	171.518213	207.117583	201.337748	210.46533	211.846512	190.363776	162.315144	154.589121
dmsA_dmsB_dmsC	70.391975	104.13417199999999	112.56792133333333	115.77863833333333	94.77748833333334	145.18528566666666	80.93908466666666	70.12665299999999	81.97582933333332	115.15608300000001	96.05880733333333	89.07440766666667	108.89414600000002	111.55080566666665	119.392365	128.34788400000002	67.50553666666667	388.355945	87.73932933333333	97.41006833333331	85.29759366666667	66.09194733333334	38.91237233333333	54.169999999999995	62.21750333333333	55.82392633333333	64.44237333333332	68.37600466666667	66.63256066666666	56.589528	85.63609866666667	89.968164	66.590304	113.65485000000001	108.28837966666667	122.00600899999999	1237.0013556666665	1063.6755536666667	1549.9687199999998	992.178269	644.205781	1168.498415	72.30390366666667	100.33639933333332	90.29640366666668	69.07429733333333	76.01403966666668	94.31010633333334	1353.2068283333333
dnaA_dnaN_recF	949.7522796666667	956.5230499999999	880.3100376666666	886.9561053333333	1092.0623846666667	1424.330447333333	1605.9607346666664	1382.1425069999998	1517.1667066666666	1246.7416453333333	951.3633763333333	1146.5347083333334	1075.242145	1259.3851109999998	1015.5594810000001	753.0997900000001	771.2310650000001	778.7752059999999	747.3808536666667	712.1745443333333	734.5193796666667	714.253479	731.5451966666666	592.3311226666666	769.0325843333334	730.9705773333334	653.7071953333333	653.9265283333333	753.8306046666667	666.4922633333334	726.1506003333334	774.9960643333333	833.0571843333333	727.3736273333334	777.940473	736.068886	755.2474133333334	666.0639813333333	654.914171	707.659376	611.5117776666666	616.7311906666666	681.1547333333333	595.4232253333333	713.678057	693.4448446666667	578.8727366666667	657.090847	696.5121446666667
dnaJ_dnaK	3990.7406975000004	4169.4677535	3115.108161	4639.1172225	4185.811403	10090.6206485	8672.097079	8171.4465135	6104.77832	12089.062939	767.4408615	1525.1892735000001	1367.0893975	3859.4592845	2181.724397	2791.5454455	2129.9636445	2988.1454329999997	2424.312614	2348.0703270000004	2635.2690295	2948.7493155	2256.814042	2366.340577	2768.9492725	2420.2463665	2275.962114	2676.606414	2452.736161	2337.1398475	2465.095238	3084.2813415	2758.512366	2411.556305	2885.3144465	3382.1446994999997	3027.608693	2498.403522	2457.5755130000002	2522.5543305	2446.2007815	2490.0551755	2425.3726189999998	2760.735318	3019.4573680000003	3351.9499189999997	2985.736661	2472.539227	2813.1159405
dnaQ	367.64495	431.946092	423.971578	467.001881	418.176519	387.402846	344.015497	539.293209	429.222919	331.781776	391.394841	518.460827	282.764531	344.60657	435.029159	490.684885	561.985605	481.244117	433.357869	526.043719	529.023644	466.728272	440.022155	469.918746	486.834394	472.945456	461.690258	546.981652	470.014746	528.932923	460.555168	451.850447	518.00713	520.265818	397.386476	614.842477	606.30121	628.982523	692.965412	603.760813	640.236118	622.811804	601.971975	616.067022	593.122677	587.204518	607.126629	526.963028	526.133848
dnaC_dnaT	392.672483	425.31921950000003	435.2375695	444.858119	451.73323999999997	584.7139385	577.8121555	597.2352345	640.0829275	521.334337	380.1102355	642.9065	544.767947	494.383485	374.81118449999997	409.4286735	450.59293449999996	508.9088575	387.297818	421.6795735	376.130141	401.4179035	467.20883349999997	354.13428350000004	423.844235	387.708267	385.8968925	488.1616845	447.922694	432.07033449999994	382.808806	395.403854	463.4744295	407.183902	404.4748985	342.2189805	427.7821615	444.2813125	435.2068895	416.558087	426.971112	481.10724949999997	562.819548	502.2148255	541.265543	472.503451	406.92542000000003	442.4194695	471.704794
dpbA	103.928042	108.633864	102.427543	105.705276	126.307335	96.008753	85.459949	89.034266	79.598409	66.950333	92.793362	151.425906	64.744374	73.050122	98.447407	103.304818	107.577484	93.523281	110.118279	103.462323	111.94394	107.250341	96.051703	110.283903	111.670642	109.459106	96.304163	114.492487	116.313525	104.521789	89.305156	138.093735	100.211596	104.748182	109.498196	119.495996	96.6604	85.305434	109.533162	88.878816	67.734501	100.901427	69.642772	74.119863	60.459251	85.6915	87.883704	107.232841	94.32002
dppA_dppB_dppC_dppD_dppF	192.38327180000002	195.2103528	221.8953138	261.1110058	206.753126	295.7513552	268.59464319999995	197.651276	197.100725	265.69829760000005	305.79250379999996	284.45201080000004	219.09739580000002	249.07856539999997	225.2136802	1161.4481789999998	1181.5227346000001	1594.4640008000001	1050.8001278	1137.7108051999999	1096.1073913999999	833.9387923999999	780.2873358	767.2523708	852.0050391999999	902.9558198000001	917.9759877999999	756.6785487999999	780.5541026	845.0474412	1127.413415	1039.5609582000002	1342.5802642	1032.5475866	1162.8341249999999	1168.6387102	2561.0385392	2276.1607628	2783.6389552	1597.084147	1417.0227244000002	1534.1031676	1729.8321665999997	1878.5169512	1467.401433	793.4587611999999	1648.1610263999999	1640.9001512	2087.0775614
dps	2021.94718	1288.434727	1318.198236	2060.861142	1356.803576	447.786383	304.064281	427.410013	463.339621	557.547201	474.408418	496.751488	347.552573	440.392301	871.310499	5484.400419	5169.876002	8118.134746	4873.500728	4722.454863	4948.239882	6046.165384	4989.012249	5242.070826	6352.991806	5993.934263	6124.420662	5687.071819	5608.064938	5472.781899	5463.621648	6190.396631	5182.822494	4668.347617	5668.350201	6118.492024	2005.362817	1950.340394	1674.626189	3865.623489	3809.580058	4651.54173	9075.870764	8433.480585	10123.2618	8885.138937	6802.41172	5860.022515	3101.03481
dsbC	1442.705581	1004.348009	1177.03739	1173.173887	1196.705206	1297.142056	1267.387364	1353.364843	1077.449101	1129.484069	837.025538	1137.489071	947.371534	796.1532	817.619587	865.621025	743.570461	934.193537	688.762129	821.254652	685.939194	966.037123	984.523076	849.783155	889.757315	1008.053491	770.953264	836.27791	841.243222	935.482047	621.525903	668.611507	830.979915	867.742538	853.832519	773.380481	1003.279985	1044.83401	954.749174	879.330445	843.238779	719.846682	924.316949	1005.912386	815.26858	839.641319	783.367214	769.577054	934.436348
dsdC	18.394073	18.037364	20.132456	10.959975	8.077869	88.929438	14.920598	68.841453	17.288744	16.680336	11.701074	10.936725	4.009538	10.589629	12.359934	65.021577	73.868713	87.503431	52.589685	60.068916	66.52733	89.830761	61.116912	58.125848	75.76152	89.101034	69.52877	84.189704	64.137741	74.476347	42.309986	82.691689	73.707866	88.928773	90.03896	104.726194	66.647181	78.820736	77.70843	69.23284	60.971658	52.649056	76.52096	70.527408	57.507025	58.946654	69.969984	82.91735	63.930367
dsdA_dsdX	26.196172	34.822703000000004	47.525662499999996	34.268465	45.053106	134.463788	129.836037	132.454833	110.9387085	104.3353785	55.156842499999996	37.6996775	21.547193	24.3041885	36.2577855	100.028827	105.550296	119.37145100000001	65.744309	92.520411	68.22753	91.29052	73.6495595	82.32494799999999	108.1650505	91.1787075	91.693745	120.9945315	115.977069	107.174297	96.7859145	115.676245	91.3913975	115.2058665	107.7661485	112.65929499999999	91.9601025	72.0742565	86.06707750000001	81.7589805	92.238312	100.5086385	84.6354415	84.3050905	81.7616725	78.392031	73.19506100000001	88.319908	75.15215
dusB_fis	4778.145171	3653.835629	3843.8217325	3639.320306	3852.0919704999997	3096.3583424999997	3968.3026824999997	4778.3463635	5565.984146	3032.1910775	5169.4635625	4214.069952	4557.6763265	4633.9433755	5405.610393	2609.360952	2797.0172485000003	2127.477266	3284.0028985	3264.434075	3147.730548	2739.7770055	2894.760674	2852.1607	2671.6816955	2900.304127	2843.3340575	2132.4979545	1998.2722875	2334.0056240000004	3120.380773	2924.9122525	3154.8357765	3090.485374	3209.6839725	2720.711419	3719.4341895	3500.4887725	3444.0573635	3170.2630289999997	2570.6299555	2423.728994	1303.9984955	1049.5794565	1202.809391	1385.0317890000001	1873.116153	1934.823773	3449.174903
dut_slmA	1181.162409	711.93548	935.9374475	1028.212902	880.318381	956.0434675	878.1817165	1059.635715	1103.6893495	903.2056964999999	1032.391492	1203.813904	1069.275365	898.6240634999999	1165.0146565	891.769998	1001.4277115	860.5240550000001	963.3831385000001	1167.1670279999998	1022.5463655	845.3734565	984.258377	1042.516568	891.1913059999999	1102.7268155	865.999886	873.1855820000001	889.240747	906.2416920000001	968.218069	865.726928	1045.4160675	967.3635085	805.864051	656.955422	1089.2069515	1082.4610845	960.1778899999999	787.199051	647.4248339999999	715.1837235	659.8738675	575.45551	571.7405645	511.77952999999997	777.0102529999999	828.2794285	937.0110065
ebgA_ebgC	54.650709000000006	96.27650249999999	108.38820199999999	110.1305275	123.423339	169.977856	137.56915850000001	100.1815565	167.8942835	122.3188135	122.7994515	140.717137	97.237943	109.813164	112.50061	57.546770499999994	30.371420999999998	58.928028	46.3966315	49.0362995	36.016785999999996	29.823598999999998	32.4633025	19.454679499999997	40.619260999999995	39.9216375	37.808533999999995	37.802146	37.804901	34.9077855	28.8867415	34.736416000000006	48.682132499999994	46.507618	54.5887845	20.4443575	29.098619	37.01459	34.232105000000004	51.055392499999996	53.189375	54.603091000000006	22.1215985	35.608435	29.171523999999998	43.409126	47.525211999999996	51.4874815	43.758577
ecfA	3.924586	10.367573	14.055925	7.589978	9.452104	57.251461	106.7905	114.341795	105.737574	71.038439	107.849557	16.709306	17.923089	56.201522	74.108415	7.322183	8.54245	8.02779	7.172789	12.617137	8.054867	7.488651	8.074505	6.983521	8.195021	5.830702	7.543788	9.864407	9.446655	7.620536	6.457462	14.353592	10.397559	9.109176	8.418534	19.089197	6.833689	9.872211	4.943671	6.015999	6.461802	8.672213	4.932651	4.467452	3.714719	4.986782	4.357984	5.914832	6.314359
ecfD	1958.790752	1704.025512	2109.883742	2110.213735	1833.08298	1508.533083	1487.768424	1814.926416	1520.856401	1638.011132	2039.292258	1910.183666	1316.907535	1523.914079	2219.85261	1509.936036	1777.135765	1848.647375	1677.105487	1654.859759	1584.763986	1668.424072	1694.167201	1898.983458	1718.724118	1535.842953	1713.430333	1810.78267	1809.256674	1967.580786	1622.038465	1467.714116	1747.476987	1704.15856	1473.474196	1746.091438	1767.877953	2056.28583	1826.951758	1914.770106	1779.595996	1633.609652	1429.458602	1437.506406	1418.911569	1681.487641	1981.530656	1904.741404	1888.693151
ecfG	1185.317133	1026.844142	1209.552876	896.238482	980.060255	982.029993	1437.858528	1150.771682	1052.013182	899.080502	707.934956	661.593738	557.329237	932.811323	594.760807	692.609739	724.193218	804.923846	723.347075	677.522381	676.09708	881.090785	943.678565	748.451862	1005.568226	854.235975	828.226897	869.766276	890.106743	835.383973	651.483982	636.45724	671.197159	694.259363	744.77593	776.106406	1051.044381	963.615975	797.900029	945.959394	996.047112	806.496722	708.650562	580.600292	884.225979	1100.308046	956.753038	1087.114461	805.425792
ecfH	749.2865	525.314034	536.540583	464.674613	530.551398	675.992439	858.827581	655.922863	673.773634	658.979525	455.015871	971.223791	946.664941	784.806169	553.351029	697.436381	595.201984	783.548061	613.651303	711.635276	645.210059	796.346928	780.165509	698.29739	665.999594	858.804921	661.311174	674.932433	722.907824	913.427011	683.031854	668.98325	585.007699	682.062998	842.336463	520.785345	713.74144	791.056869	829.750959	652.155217	773.346005	540.790054	513.548791	626.665662	455.877387	700.935887	725.456713	628.449328	719.006116
ecfI	503.056782	352.515345	446.740338	406.108156	348.02507	467.42531	256.835272	438.158434	329.542474	406.952115	338.246913	491.713627	456.678614	449.664414	429.395656	1240.144699	1194.411687	1210.69016	1015.03341	1192.463811	996.520021	1244.562642	1365.067501	1242.372872	1288.404463	1423.7435	1343.725544	1281.494618	1275.485867	1406.783457	1234.28702	1158.652833	1112.260864	1166.133112	1287.258265	1312.693522	1380.583281	1460.537106	1319.756987	1463.678762	1489.822616	1710.396016	1777.581168	1668.974686	1809.818505	1926.48909	1794.829429	1877.78428	1533.933543
ecfJ	251.516256	280.223124	285.00584	251.035873	277.707932	436.878398	335.507752	441.261279	385.552731	382.832102	576.254205	546.284114	534.840338	464.122387	590.338581	139.25284	140.869886	126.058453	128.84062	151.70803	132.834243	112.457021	167.017249	133.723871	179.348876	173.759549	157.755293	164.011126	147.704281	120.162409	143.265124	167.823634	136.164978	119.551635	135.657135	174.627359	92.780894	105.992812	93.428951	124.509519	158.446389	154.876128	167.636343	190.393553	148.305862	92.288104	101.576238	104.546613	88.046921
ecfK	2166.05827	2148.974614	2402.917704	2200.364972	2858.386311	1629.30196	1743.732845	1536.110864	2112.125799	2153.300504	2264.975472	2297.823224	2377.045628	2269.427407	2480.234389	1690.991757	2027.770028	2369.611294	1974.897881	1968.887904	2062.233302	1704.032067	1418.825872	1869.871171	1963.689434	1783.781881	1726.916384	2211.456902	1662.519806	1693.494638	1726.580298	1881.129487	1941.4994	1948.428564	2247.145469	2030.491394	2043.170189	2008.003044	2014.223685	2102.276404	2129.880883	1906.528181	1603.987158	1618.93325	1352.355027	2054.86488	2325.37833	1823.022474	2124.025725
ecfL	356.325851	354.886725	409.750298	401.75404	385.16303	909.976261	942.240058	838.726331	819.677258	690.698782	906.361757	1028.134183	974.594299	1183.352429	1626.061793	787.293158	754.975432	823.694728	703.546194	751.210145	667.670617	693.621995	790.306175	697.66563	764.508959	868.692535	719.418435	749.163467	761.745878	914.109764	715.150519	678.126563	718.40348	946.157884	815.538388	863.724785	618.438636	793.579088	839.436568	660.243604	1047.814974	586.041228	727.452944	681.700468	723.325631	976.46004	728.682788	793.256715	799.537056
ecpD_htrE	9.674248500000001	26.011789	7.5434725	5.9759905	16.959545	64.9716875	23.203188	27.500832000000003	17.452489	7.584422	15.351303000000001	36.9703215	30.1295535	21.864221	13.182891999999999	18.239278	13.890297	22.854820500000002	20.675697500000002	4.2094629999999995	16.548087	4.649265	12.1857	7.9137115	15.240568	5.538842	11.3501175	16.964957	22.7840335	8.633912500000001	4.64479	36.3204305	14.240708	29.9874225	33.513262499999996	10.544342	20.4377095	23.3700605	24.040251	17.582352999999998	13.50985	24.153057	14.4510785	27.017744	18.311700000000002	11.9735725	13.6053245	11.6724405	14.029682
eda_edd	1836.693151	1416.924743	1318.1273095	1488.2705895	1374.642887	1635.155528	1183.8247715	1533.1156615	1400.1908715	1422.270449	746.210817	1056.139742	1015.5312074999999	986.5248485	737.4624145	1499.3198994999998	1439.657221	1532.9405265	1436.3492215	1432.763007	1484.399022	1671.944916	1611.50227	1531.8937895	1484.893478	1471.0062455	1337.3062705	1423.3455884999998	1543.942071	1504.760812	1404.783335	1414.8560215	1467.50844	1605.4167455000002	1578.6793189999999	1656.3264655	1979.504216	1994.5148805	1954.475695	1620.1844489999999	1445.970752	1554.716154	1637.8262985000001	1702.5187555	1737.1992300000002	1772.8791155	1880.6857650000002	1783.1771485	1808.3500705
efp	4653.331013	3398.816311	3328.454497	3069.758674	3395.647056	2150.819947	2817.339087	3378.524834	3312.765078	2455.959539	4649.880407	2832.586908	2826.830033	3075.596625	4240.699108	3001.526372	2700.264096	2257.143811	2443.069862	3093.387335	2384.768302	2901.187381	3071.91619	2729.365633	2839.781806	2937.293816	2937.489345	2496.011369	2448.78015	2868.360876	2677.98967	2898.816417	2958.193849	2716.901172	2980.354399	3342.842319	3104.931958	3084.430317	3109.181449	2089.949337	2045.011176	2294.791019	2220.071479	1947.479322	2118.593348	2299.438918	2488.370746	2605.116705	2790.337603
emrK_emrY	28.8881655	40.293482499999996	38.8662075	26.082107999999998	41.713322500000004	57.2374365	31.535543	40.972381	36.8532225	37.2778525	39.505527	60.3391935	35.3093335	37.7182425	28.401424499999997	41.3722655	24.97607	31.427327	36.8548375	31.748189000000004	33.5302645	30.677218500000002	28.638681499999997	29.5409475	28.1856655	23.004768499999997	26.726733	40.9127055	31.925933	33.802264	33.0317055	45.1066055	32.031891	40.2766235	35.526053	39.9694875	35.145672000000005	33.78988	37.241893	36.342006	20.551223999999998	34.266059	34.918501500000005	30.4363775	29.7853705	32.928175499999995	26.6609735	28.9259965	39.461029999999994
emrA_emrB_emrR	897.8075683333333	937.2769963333334	970.150791	1155.6776596666666	1062.563452	838.262472	895.5230293333333	791.0407853333332	722.3003203333334	700.320566	968.482482	1122.5239913333332	1006.1484093333333	940.201758	902.8415203333333	857.1777216666668	804.25142	697.376116	796.5498783333334	732.1654356666668	756.7567486666667	830.5284543333333	746.8832726666666	812.883558	741.6735386666666	786.7520629999999	682.4987363333333	678.7350316666667	726.238026	722.6308723333333	727.9777393333334	761.564085	728.9518183333333	911.64392	818.9700040000001	874.0749576666667	718.325762	788.4707463333333	758.561568	514.0059493333333	481.8877753333333	477.1103943333333	342.7220426666667	398.1806843333334	361.80713066666664	430.4353533333333	515.155949	519.137171	722.597308
endA	73.662642	54.935416	56.094042	66.228992	58.067679	123.396493	112.323249	119.193664	118.603946	109.127182	57.240592	138.636571	73.931133	96.947575	55.93744	94.401776	78.156735	80.783779	58.449802	60.718552	56.111071	76.744434	51.146331	65.026785	100.577441	83.664396	62.557775	87.460085	91.085816	73.533486	71.401706	83.565879	69.772828	82.14258	92.645315	101.905783	86.86471	98.425006	82.430297	75.426108	96.654934	93.470898	53.219061	71.675216	61.49575	66.303534	55.180959	52.276061	80.769369
entA_entB_entC_entE_ybdB	265.7236688	201.0972372	168.98492659999997	311.50442819999995	214.15196099999997	622.4842956	662.8865894	704.2872744	773.8197696	506.4069452	710.3613596	621.2481008	572.0110616	736.6774998000001	216.16634200000004	1828.9504032	2374.9082562	2272.1563629999996	417.168589	542.9639104	489.20856100000003	4533.359919200001	4583.9282892	4528.755284	3422.2505678	3552.0293182	3035.0136066	4006.3009907999995	3708.7164684000004	4010.5640059999996	707.1707666	772.6529257999999	715.0779451999999	331.19467960000003	341.1381526	422.3829726	95.0691558	73.2560642	100.4218902	99.64126	429.95910939999993	135.4453244	133.12110760000002	108.1045014	154.645231	3346.8073866	131.6444086	107.8479318	93.62447279999999
entS	498.234906	423.516561	367.562315	354.389596	375.630847	546.345967	675.082298	552.194712	571.740758	418.237577	457.380264	714.551387	468.4497	492.092768	263.378737	686.110732	732.106166	855.042361	279.097872	417.849417	304.931689	881.57539	849.301723	821.91256	748.742428	802.72329	717.246739	840.534145	793.241351	868.399273	440.355742	460.428258	419.54113	333.064224	439.217766	460.932592	127.733377	110.481167	103.322028	140.235002	200.58134	137.768711	104.960634	65.586063	77.05838	813.004303	122.961695	152.533535	111.543349
envY_ompT	2388.8076155	1836.84995	2025.794228	2019.973834	2374.6871055	3792.5452069999997	4781.700803	3978.0116850000004	3816.935531	4583.461169	1543.8729235	1117.342109	2018.772557	2852.7263144999997	2108.563641	3379.6245685	3317.361635	4600.841139	3473.750476	3656.6846100000002	3859.5758705	3384.5790469999997	3197.0908095	3623.7832185	3397.7298255	3329.2255	3331.8498605	3343.66209	2917.5700975	2926.037526	3614.9146874999997	4185.128871	3420.948779	3139.8659955	3815.732379	3977.914895	4237.7115914999995	3661.0989535	3875.9117195	3403.5480195	3622.34091	3441.079656	2522.8079155	3191.212716	2565.3330379999998	3249.0891445	4104.3164065	3265.2921445	3646.537773
epd_fbaA_pgk	2709.8146986666666	2302.668292	2223.0091396666667	2537.475665	2571.1723623333332	2694.183232	2818.8787666666667	2635.2059083333334	2412.7778599999997	2739.192261	2609.836002	2445.0555886666666	2398.244389666667	3027.443032333333	2693.4366616666666	2179.535473	2278.294292666667	3297.092518666667	2092.7779109999997	2358.973528666667	2168.6417613333333	2535.9030506666663	2646.8680243333333	2300.3918113333334	2310.0132763333336	2472.042458	2157.071415666667	2113.0971456666666	2161.9275199999997	2407.550401666667	2211.9454573333333	2081.8728159999996	2434.3080096666667	2147.349839666667	2251.324649333333	1841.095964	3377.9024066666666	3392.4345200000002	3382.1553853333335	2664.1802996666665	2982.326509666667	2795.5253953333336	3013.440033666667	3580.2904503333334	3015.8523763333337	3102.2299139999996	3149.8495813333334	2927.563602333333	3119.976404333333
evgA_evgS	270.5267625	289.20953299999996	320.635157	371.9701485	365.139034	215.842564	192.2135335	217.494898	210.21299649999997	237.04105049999998	356.7244135	496.640025	601.8365454999999	428.5268705	266.7929345	634.879196	685.158484	709.860307	693.680568	622.1737815	629.404566	567.6536215	613.3439805	565.3888265	592.741841	680.0508940000001	555.7809035	538.351771	517.40143	554.7682155	574.9880195000001	540.3079025	618.7174265	814.8518369999999	733.6863375	608.572547	508.264112	515.4402699999999	583.811288	355.57425450000005	304.1537205	335.3385045	287.90133499999996	367.0754585	230.875439	541.561617	584.6086775	614.7950345	539.9132225
exbB_exbD	1825.1309915	1519.5376155	1374.7536965	1386.764362	1569.9241670000001	1704.7492835	1769.1446335	2149.750769	2112.8037055	1538.1336765	2193.6401690000002	2005.153636	1726.6021380000002	1882.2904075000001	1531.4653054999999	2161.1250885	2245.151034	2761.3040375	1189.4252864999999	1361.014547	1225.4092495	2927.607718	3312.6193205	3174.998617	2627.1651265	2844.881582	2417.3364035	3118.7171989999997	3319.539514	3160.551853	1563.6730440000001	1514.5611450000001	1510.776023	1253.0494465	1430.4111475	1063.229136	262.3052915	228.8243845	179.9008	228.04800649999999	1517.5452055	155.38185149999998	247.5945455	296.3097745	347.5343765	3674.387126	809.4216819999999	587.5603345	153.3027485
exuR	552.551199	596.536214	535.719886	606.353158	593.214969	535.558829	752.791172	481.902754	555.829605	489.563771	484.890755	639.827487	547.105208	588.999973	516.83266	843.955402	769.902766	781.079556	721.014022	701.347885	686.994079	802.78711	984.113512	850.639365	740.092858	838.385251	742.369567	843.192489	873.557055	947.873857	654.159622	698.633631	709.312497	786.511068	711.377987	681.007448	633.109209	675.065904	737.957881	663.86407	720.001979	602.048221	544.072817	523.490343	491.026746	675.393003	589.547319	633.613884	703.401741
exuT	127.472467	310.567483	323.433833	315.114642	328.707463	451.297793	343.092839	319.550982	328.509938	416.741838	213.407591	315.580879	290.086281	245.80343	207.519612	303.153569	256.313496	311.45566	241.014008	137.732655	240.771723	265.177502	214.170976	215.164993	267.858664	226.867536	254.448159	305.880737	276.62138	306.802067	222.05028	299.842327	195.194548	260.152641	259.80518	243.87209	269.524132	284.583764	246.218458	271.837814	320.997144	383.720968	368.708651	379.953476	388.595486	369.205474	282.662084	291.722892	255.631086
fabA	2622.550332	1792.066009	1861.485974	1624.720509	1139.541054	1126.828695	1172.189864	1324.584635	1258.81551	1087.430868	3448.501699	1797.367	1261.826105	1879.885256	3119.468706	1000.370545	1428.639986	1122.311383	1190.762246	1235.140691	1215.374754	998.180297	1209.804823	1454.231801	1229.926475	917.8151	1148.743763	988.308845	861.955753	936.744886	1376.499647	1138.368552	1661.425879	1591.467477	1591.941398	1175.809163	884.327327	1101.175657	1133.043168	1186.667943	895.272177	1141.169843	861.957543	1088.523042	923.378127	1064.896253	1043.453862	1293.371681	1365.115686
fabB	4056.992737	2923.83809	3136.268027	3408.502773	3107.758221	3111.97885	1726.100796	3252.820747	2490.104314	3060.296365	3296.148772	2828.756647	2146.399963	3220.55974	3986.72078	3632.149436	3535.416091	4087.103841	2873.127745	3574.501895	2960.408286	4032.195484	3544.933921	3515.378631	3360.879891	3593.323906	3471.026765	3448.692502	3162.038995	3490.814771	3297.223005	3569.982378	3574.383845	2905.040479	3426.790854	3540.521435	4004.129866	3628.670659	3772.528948	2996.602979	2390.344432	3459.872745	4208.588228	5219.122933	4308.850711	4258.85581	3627.148364	3639.330139	3675.969268
fadA_fadB	101.06647000000001	126.618619	144.9739565	136.62688550000001	139.606948	152.4480225	163.1350735	137.24962399999998	128.407244	142.849134	108.73794749999999	159.5269015	96.4011215	104.167481	113.2017795	166.157975	204.903085	75.823644	345.950422	376.32787199999996	341.048611	332.0805375	334.8621425	290.0437485	192.8210575	186.940239	174.1323605	145.1081765	179.0406575	156.4041655	188.5726195	195.339745	217.567526	217.79127549999998	192.7199195	207.0380155	82.749867	75.829565	78.0717425	555.024331	595.3488775	524.2023730000001	520.797199	644.0407195	459.29829199999995	73.913794	69.1043655	90.2201525	64.161259
fadD	325.126277	298.511628	352.957205	266.451793	333.406857	335.671291	373.00241	344.712689	416.850052	326.20832	352.619543	487.541367	416.992564	274.15855	273.528162	242.814374	241.740739	211.802616	499.926589	511.495133	483.668175	406.28365	375.505691	425.834422	216.179314	218.065128	212.532733	238.028743	211.642539	207.143721	266.419066	244.299209	262.775914	281.997548	259.686439	258.577739	251.641841	261.220443	251.440807	611.167872	606.555806	615.398513	576.807583	623.98458	571.969048	174.295878	171.445948	179.279998	238.341967
fadI_fadJ	139.0599655	207.77448900000002	171.941432	172.018082	175.19018	213.36221450000002	156.584987	144.871668	89.01710700000001	221.285163	154.420414	278.8079205	170.9409745	179.775903	194.53154999999998	307.830492	275.444545	181.54830900000002	416.68272049999996	376.050038	357.590995	477.820697	389.5965585	357.40110749999997	324.845614	304.9027645	256.0987975	309.580023	322.617521	303.9554385	244.0483225	356.2794655	257.821495	287.604355	319.70026900000005	338.78395650000004	178.246071	162.8625135	165.23340000000002	562.166671	531.3837455	573.9628425000001	596.9335185	704.6856475	620.7243335000001	155.31147800000002	158.1119915	181.5708905	132.4753625
fadL	192.24841	444.361408	432.490348	335.084944	318.070555	725.365698	817.412141	745.95174	958.417763	654.249066	1889.943688	1360.315224	1112.897435	1236.515007	2507.338165	206.441724	248.242748	113.296646	211.14893	236.467415	184.970448	150.536988	164.996747	187.148359	175.71967	188.101647	210.411811	148.713355	166.106169	154.966255	227.752041	182.005271	243.00321	289.154276	213.18178	223.769247	86.818933	101.385506	68.66714	233.029573	213.610751	187.797045	157.830909	189.207206	164.16002	67.091627	71.193175	79.334955	81.023883
fbp	1068.541579	1164.033756	1242.536654	1625.561231	1168.603109	1377.109243	861.373857	1104.200752	1014.170423	1072.095418	975.951024	888.981189	755.05476	1047.382082	1741.271626	1941.472852	1974.606315	1527.694917	1791.043153	1962.160144	1610.59941	1782.953058	1892.437523	1772.849573	1430.14275	1626.44982	1525.908021	1561.261843	1591.120277	1425.168713	1697.619027	1733.519274	2009.3588	1969.236191	1782.15902	1853.937811	1302.545926	1436.695007	1253.047417	1250.274551	1114.729911	1321.385027	1196.540369	1167.521442	1265.646362	1237.964203	1336.633565	1426.084057	1362.552765
fdhF	72.086707	120.135217	92.773391	108.974032	111.261421	260.745572	158.042404	169.867685	145.809802	152.909048	174.168346	101.279684	95.861165	101.679531	98.076213	163.178737	117.07704	190.592942	99.554851	105.740905	85.235836	138.232203	148.119948	104.586165	105.589956	97.159119	98.504389	131.661853	119.701026	129.662106	79.556366	133.460647	140.477115	120.543306	125.425521	146.538783	405.628354	414.751244	575.574896	604.730252	443.665606	758.153208	609.545954	178.969055	803.440841	408.386513	277.755216	374.055283	509.628845
fdnG_fdnH_fdnI	195.05335399999998	318.93539400000003	295.50130566666667	256.50709033333334	381.20533633333326	226.37655166666664	133.83186766666665	189.51672900000003	191.25979900000002	183.127644	174.45900200000003	151.08037066666665	172.03433099999998	211.37049399999998	164.12752666666665	107.75412233333334	122.61785366666668	107.19048366666665	141.09038266666667	139.55818133333335	152.88635066666666	118.41828533333334	92.831384	133.54811433333333	103.38399033333333	90.44930933333335	105.81162566666667	139.06151533333335	128.56054833333334	118.72765566666668	137.48544333333334	143.722926	133.22300266666664	117.89453433333335	133.444709	114.12431500000001	127.09221099999998	118.47750366666666	123.51706566666665	126.50214733333333	142.808215	178.81560333333334	135.47502133333333	124.84522833333334	148.981756	120.34395766666665	127.014912	92.26705633333331	129.71260733333335
fdhE_fdoG_fdoH_fdoI	3403.78688875	2947.2849405	3019.4309737500002	2681.0914255	3621.37131875	2611.8123645000005	2755.91829675	2854.33083525	2568.93062275	2815.4049594999997	2311.7293022500003	2257.0772442499997	1948.8672900000001	2207.00032525	2771.04643625	344.55826375000004	275.64323475000003	177.93895975	283.34926275000004	299.56316125	294.13177725	222.83546224999998	227.44575400000002	186.7796	214.3957215	223.71169125	193.77261900000002	231.66946075000004	239.68722200000002	220.42352175	266.0937525	263.37845225	328.859741	302.06831425	292.92845725	326.70565725	219.55985950000002	213.83511849999996	225.55872925	309.79790675000004	278.74367424999997	306.69547775	225.685526	263.58066675	236.301374	196.471109	221.56293775	248.30374625000002	144.69275975
feaR	26.533171	6.852408	27.206854	37.335977	16.580163	22.321823	4.566094	7.697137	5.116523	22.103857	27.932346	46.613286	59.67837	10.969828	33.946497	38.510432	35.773553	27.395164	36.458103	61.669384	31.105735	42.386706	47.409039	47.564205	50.296488	38.3983	35.272338	52.392631	44.50942	40.681224	32.707648	33.224706	38.706884	51.549837	50.335732	52.24274	21.98752	19.247838	21.684267	71.084453	53.741912	47.22121	73.972809	122.961856	32.100368	11.636108	24.09647	16.937038	18.17978
fecA_fecB_fecC_fecD_fecE	135.1389206	128.61803300000003	126.1010882	118.45513120000001	139.4324274	1161.9997426000002	1352.3085306	1266.0846972	1422.830983	1405.1338004000002	540.5202686	635.7897928	558.0960354000001	436.9979482	343.687204	197.39551540000002	194.72194779999998	203.61467639999998	125.77004359999998	132.9244412	128.6303374	251.8127074	264.9805596	295.6604208	246.3826696	225.82108799999997	221.8468614	314.4350814	322.17656259999995	258.8501256	136.170388	153.45568360000001	159.6314646	126.603042	133.5069704	115.7969596	113.9858066	114.6497594	105.90334920000001	98.27780639999999	140.414212	114.05183059999999	108.82234739999998	98.46750080000001	107.27940759999998	288.0297408	113.30951679999998	124.6241494	97.5757632
fecI_fecR	327.3975125	196.866399	242.4847315	254.258958	276.6720725	288.0092565	442.409903	375.184616	426.381991	285.006644	437.00591	255.416221	257.22526999999997	231.5826265	193.3986275	603.050611	757.8383644999999	1018.1304	279.6626125	315.4061325	318.7380635	1312.5320000000002	1662.5544800000002	1451.6722965	1139.3149835	1170.2720395000001	863.9615365	1392.5282195	1416.4467679999998	1237.175263	437.06001849999996	410.5848025	445.988213	234.138907	266.327	282.8572655	117.667204	107.50581600000001	99.008153	117.62801999999999	436.900396	83.0103995	93.9064685	108.44133350000001	113.15488099999999	1364.6165745	172.4765575	126.539677	67.248012
feoA_feoB	587.8433865000001	515.2912464999999	489.816329	670.0986204999999	518.3623915000001	712.4120755	775.63975	805.6106945	892.83293	613.6976975	598.0430595	561.8621625000001	574.5478235	648.8454019999999	558.9269805	860.4776684999999	669.994936	4337.9999265	314.303227	362.1324295	347.7323215	416.617873	487.9107155	500.67744500000003	667.0860945	784.8805685	701.3303970000001	719.268174	747.0824540000001	887.1899940000001	515.2985874999999	403.95526900000004	479.13182500000005	421.535492	452.80681	225.7522115	488.62474100000003	461.4651285	384.7713625	212.87497050000002	945.925464	102.08828500000001	137.6704825	113.892271	103.64587	2334.839391	883.243966	574.87186	282.4725535
entD_fepA	180.7879325	242.66617200000002	253.468884	320.5741615	218.41310399999998	571.31944	538.8801080000001	608.8041455	685.961834	445.392569	521.6221735	520.4488185	521.9094205	682.8944885000001	216.01450300000002	1665.959787	1928.387146	1861.802389	376.724238	478.93631899999997	389.10184449999997	4011.8122300000005	4021.3252850000003	3793.8301539999998	3183.317844	2692.9351715	2573.7361604999996	3286.7878259999998	3154.7428674999996	3188.3214865	543.8319315	654.9242405	484.823371	293.4190035	302.686579	335.563	122.4770795	110.868938	129.244812	147.33833950000002	429.76998150000003	147.893541	111.40162149999999	135.7624775	138.0059445	1872.4948315	181.438389	153.0506605	120.511978
fepB	159.71842	141.382421	149.189113	182.304204	161.011756	205.704421	182.395306	185.809307	218.669643	201.46829	304.04325	258.794111	212.252851	168.35815	126.032116	293.552466	330.68141	464.648659	122.017893	124.835786	168.174355	477.70737	522.226763	471.232485	399.909023	392.536004	416.191208	557.620245	468.273583	509.049042	127.57958	179.755936	164.046647	102.532078	112.517512	116.458087	64.125706	54.884933	63.391888	34.848807	99.510474	61.255598	54.227383	65.684225	41.570579	575.853051	68.195734	63.40292	47.151075
fepC_fepD_fepG	162.256016	138.919423	126.212534	117.05647199999999	119.65586466666666	248.900443	232.232524	252.305822	266.17982566666666	183.29360366666666	259.81563366666666	258.207854	250.29569833333335	225.96711533333334	112.751308	262.99243	283.4367506666667	332.47078566666664	97.66771	139.12573366666666	101.32005666666667	331.017474	329.61454166666664	334.10735500000004	329.62217200000003	279.62971666666664	311.17213166666664	444.5055896666666	337.9327236666666	312.98581233333334	121.59116266666665	149.17010333333334	143.75837800000002	90.07636466666668	133.60081233333332	132.85618100000002	20.708671666666664	27.93454266666667	34.909164	41.589727	130.07533666666666	45.13919833333333	43.11680833333333	46.283516	33.91492466666667	307.7228943333334	62.45290133333333	43.50543866666666	26.040304333333335
entF_fepE_fes	120.70022866666666	145.707011	95.45007299999999	150.44868566666668	103.88554800000001	338.43965333333335	275.82100333333335	362.97893500000004	310.846499	284.509353	255.836375	214.7592666666667	189.55006433333332	349.4520646666667	112.95132100000001	679.0855176666668	735.186901	1083.5295646666666	166.520623	195.113616	144.36267433333333	943.4196026666667	993.8623463333333	919.49535	1272.1229703333333	1054.1872916666669	1031.0329629999999	1704.6392919999998	1397.1704936666665	1472.6011296666666	238.83343333333335	282.974317	226.16870466666668	165.1460996666667	166.046498	183.70921199999998	62.646036	49.301669000000004	60.40286766666666	60.350001666666664	181.61902466666666	99.70838466666667	53.16185066666666	56.628032	86.29479866666668	1105.8150656666667	84.41988933333333	74.09869766666667	52.13857733333333
fhuA_fhuB_fhuC_fhuD	475.00164525	472.40081875000004	437.87012325	638.608683	525.2654729999999	895.80082725	897.5967555	910.84093025	1092.7281477499998	802.8081385	743.4825950000001	827.126278	765.18988325	852.19662225	508.37627000000003	660.096905	674.82000325	948.5566907499999	417.66386675	445.69939375	387.30265325000005	727.9215985000001	547.49099175	620.3240932499999	622.4797607500001	516.8490665	597.7702905	642.81581525	579.9193094999999	525.6352915	468.01445900000004	452.24382575	437.72168525	431.78282449999995	425.58052825000004	507.42908274999996	184.87533600000003	177.5089395	192.65580875	180.981981	427.44045874999995	195.75565725	167.77405275	190.250529	219.55121125	762.6077740000001	237.73535825000002	204.26608399999998	186.946584
fhuE	110.211317	82.094291	96.75973	120.621364	180.879557	134.516147	124.9677	161.063586	139.024574	129.275639	145.557802	128.833397	138.898184	156.358589	96.621752	283.517633	438.845946	882.953334	109.370513	142.570882	94.905495	787.321784	927.568067	824.149036	923.840076	699.664479	667.59789	1304.914454	1169.719344	1072.194405	145.342214	175.678295	144.359578	84.638483	119.029304	126.894155	85.379098	65.832154	82.435736	121.917878	206.833381	138.839338	62.742065	98.564864	85.870422	727.448782	105.952008	115.072292	107.634238
fhuF	2105.802632	1250.98439	1170.101393	1126.411768	1573.439347	1711.973657	1726.547253	1823.185069	2151.963853	1323.305361	1908.497038	1623.984876	1747.049609	1782.462819	867.97205	2582.039708	2541.508677	2938.566788	1165.438344	1360.240915	1108.832276	2824.773332	3691.730943	3644.33822	3022.43005	3194.637726	2803.340404	3284.274881	3086.409389	3294.073948	1659.532906	1636.793416	1658.341747	1001.317836	1015.331123	1102.18203	122.724833	92.532617	54.07732	97.559996	1415.755566	88.131267	175.20141	191.685388	256.734661	3241.967422	491.953151	316.149704	51.3813
fimA_fimB_fimC_fimD_fimE_fimF_fimG_fimH_fimI	733.6209556666666	713.3922483333332	640.6062332222223	623.3054752222222	796.1588598888889	211.4786844444444	222.48150677777778	197.6101131111111	209.51554700000003	209.9351038888889	86.67553577777777	105.54393033333332	89.98411544444444	115.270061	109.9211491111111	413.34263355555555	374.0759967777778	524.1329574444445	309.1320605555555	317.44264544444445	288.6772344444445	359.16440866666676	351.56623233333335	340.4018708888888	439.860378	464.8876581111111	412.9450391111111	376.4407292222222	407.57142444444446	441.12085377777777	206.02677555555556	211.2538131111111	237.54340588888888	363.431349	342.54903244444455	288.7954975555556	602.537741222222	629.758243888889	387.38018366666665	463.156248	341.135162	479.78295888888897	877.1436656666667	829.0240728888889	783.5891670000001	556.5766451111111	543.0088157777778	542.6994252222222	621.1984436666667
fiu	196.834778	176.930996	170.251135	201.837743	195.820763	225.937452	321.821768	320.935398	380.380524	219.036146	243.382975	227.029214	157.325136	137.603141	75.523594	1867.08993	2630.56966	165.167532	340.731791	433.47253	338.608986	5562.876942	5797.362383	5543.992195	4886.993799	4809.761456	4137.173994	5153.780687	4583.099719	4402.741302	606.973113	681.951531	567.473083	245.115928	207.892267	257.065306	65.036067	32.834304	47.530976	54.270484	128.088175	66.214682	62.630391	73.802287	79.074778	839.381804	37.684628	71.491556	48.84062
fixA_fixB_fixC_fixX	56.923581	72.140084	72.78181675	74.7216195	82.111489	187.12683750000002	53.126565500000005	152.84712824999997	131.3288455	108.57270150000001	70.58048475	119.22178175	60.16388225	74.6781565	73.540633	78.6917885	53.664871250000004	69.39286525	60.171769000000005	66.6681925	53.75076325	37.0048005	51.337286000000006	44.24904825	57.7012345	46.0913405	38.35717425	68.31141	49.48721175	43.177685749999995	43.9645395	53.09603750000001	73.66330625	64.0346535	88.43485475	74.669284	79.05415550000001	67.27549075	60.86132475	52.6670475	50.86077125	98.11462875000001	64.6525285	65.7083985	88.47625724999999	81.74849475	41.4195145	68.66815875	59.500651
fkpA	2445.446938	2025.541987	2075.335099	1919.422354	1727.976926	2066.454034	1948.929566	2423.235638	1965.279601	2354.975898	1981.597869	1796.32344	1820.401869	1915.17523	1807.465714	949.491667	1123.132362	866.936137	1167.45331	1078.967638	936.990288	1246.370327	1273.973056	1460.228729	1058.37112	1070.762726	1150.35845	1124.012678	1136.656708	1518.235677	979.688262	1078.824343	1238.821999	1270.065796	898.174611	826.276587	1288.159787	1424.857881	1273.084534	1056.829525	1094.738964	1035.482182	1043.509752	978.081828	895.788411	1017.409566	1030.16032	1361.170653	1124.031509
fldA_fur	3369.4199675	2940.444351	2776.462896	2582.6376115000003	3118.5247625	2354.854829	2305.8445645	2217.7143265	2671.8667805	2145.2789995000003	2539.8203195	3564.3463595000003	3752.6970315	2656.3205395	2517.1891555	1686.386849	1926.167014	1683.0260505	2030.315753	2015.1693570000002	1988.2479035000001	1985.423475	1838.8144385	2036.076468	1995.5315259999998	2022.207198	1856.746514	2125.0193025	1871.1448249999999	2030.487606	1822.4426104999998	1543.4802610000002	1786.7066814999998	2107.3262285	2097.047042	2268.334115	1865.589556	1688.499808	1838.8815875	1881.5433085	1973.7343604999999	1698.953262	1887.72627	2135.7878705000003	1931.8353295000002	2020.167146	2070.350615	1804.0804389999998	1829.9830255000002
fldB	630.930224	663.591312	580.442649	504.947391	402.346136	440.246553	358.143252	425.057682	415.880257	346.131323	556.057583	484.186859	374.729903	450.721774	490.824435	466.642231	478.609647	448.663482	444.087212	510.420526	417.770454	376.271386	426.060161	405.675302	451.528195	406.860128	434.431618	454.198517	394.53808	443.225809	420.146295	435.013539	513.883267	427.544389	440.594495	451.193587	547.330789	521.2317	544.899173	396.785989	408.2646	450.567939	431.385361	385.933347	425.869307	466.033538	443.967108	437.831557	446.904935
flgA_flgM_flgN	2779.559355	1971.1632	2266.8987563333335	2398.86084	2399.2805463333334	3088.349965	3573.5362606666663	3694.456855	3465.2593083333336	3140.9662373333335	1051.6632366666665	1272.6102369999999	1042.13186	1442.9174593333335	1323.583665	214.956092	220.69353966666668	209.85809933333334	209.00551	189.490412	202.45841933333335	200.89665066666666	187.36980633333334	201.6926533333333	213.77109099999998	205.26655466666668	207.34000166666667	249.27664433333334	212.67716566666664	217.3272456666667	202.0573026666667	249.96961	221.846181	228.90193966666666	244.7220126666667	228.79285366666667	221.19842133333336	224.77412566666666	240.61191466666665	201.32644433333334	208.322679	209.557091	190.46949500000002	213.73518633333333	193.51193166666667	215.43833333333336	193.73152366666667	186.73222466666667	208.92961866666664
flgB_flgC_flgD_flgE_flgF_flgG_flgH_flgI_flgJ_flgK	4585.364266899999	4037.9709555	3966.4135666	4051.0375887	4984.5544315	4146.5644056	5125.9087245	4334.168090300001	4469.851077400001	4032.2897089	1604.9655168999998	2004.6143213999999	1947.7440006000004	2625.1031454999998	1982.1294967	146.7711119	139.20683659999997	122.9375762	84.64204889999999	83.1161462	99.4041852	72.4096001	72.584177	83.7694415	117.5359915	107.80962530000002	97.54745860000001	112.8643069	107.14892240000002	115.11152479999998	121.18525340000001	141.8103029	123.7292952	127.5846938	134.37600600000002	121.08529890000003	91.87588200000002	90.4244337	107.1336804	76.6535592	87.5150424	106.25728210000003	70.3428859	61.5593567	89.1685928	96.28353440000001	76.6565639	85.94320730000001	76.3767007
flhC_flhD	1678.890628	1463.5688100000002	1565.452153	1722.5462845	1880.311257	1748.9947065	1772.8631915	1732.886293	1496.1581875000002	1923.392233	1299.1915720000002	1858.4524325	1694.6263800000002	1216.0986125	1023.9918344999999	325.3465345	306.8001155	236.70338650000002	267.2929945	251.88381499999997	249.3554615	219.424289	236.9073095	226.5226045	233.17950050000002	283.96302000000003	240.7115145	249.494239	279.1486185	268.287487	293.2030345	324.84729500000003	273.3384025	410.42339400000003	372.59730149999996	384.70756900000003	289.9717135	311.073081	331.0237885	166.165312	128.6166375	145.744279	123.3016705	148.62894749999998	128.8541905	117.7815525	149.9237515	149.490382	255.82269250000002
fliA_fliY_fliZ	3050.2103919999995	2882.1739863333332	2823.4904796666665	3032.036484	3345.1905103333333	2930.504404	3157.2689683333333	3030.0391383333335	2990.3789373333334	2955.6006256666665	1051.8056696666665	1312.7789913333334	1450.9768216666669	1904.9891676666666	1537.6125093333333	1050.9059246666666	1125.8545113333332	1060.8396369999998	1119.4452733333333	1212.2538723333334	1068.051831	1272.850502	1208.861155	1281.5958056666666	1207.2039283333334	1034.985545	1254.6958156666667	1203.7097053333334	1161.0592783333334	1110.9584563333335	1101.2688349999999	1226.9065586666668	1281.699715	1158.3495933333331	1092.53133	1358.513154	1403.995745	1443.3839923333335	1283.441265	1302.85545	1176.635043	1499.6428463333332	1137.1919856666666	1284.0851993333333	1502.8904006666664	1331.3531903333335	1579.7327876666666	1639.3262379999999	1209.9376340000001
fliC	3124.803996	3184.161531	3044.490683	3630.03366	4017.745938	7997.999011	8334.835722	8431.901229	7259.785466	8803.839744	193.340125	106.956821	121.052812	163.076535	233.880066	224.635627	221.417257	227.698349	212.744202	220.426417	230.068517	242.245482	193.338624	199.094239	229.976488	261.971461	224.541082	269.237446	247.517917	239.358242	228.283402	244.384944	222.175714	200.31747	240.492113	257.648563	250.528472	234.672499	259.225064	248.273779	248.841882	245.970155	281.701516	284.481511	272.004527	300.613556	255.909144	238.260257	237.229313
fliD_fliS_fliT	1727.1721073333335	1341.3323413333335	1599.2547743333332	1476.811947	1764.3661643333335	1939.7470613333335	2540.3095369999996	2438.7763996666667	2172.935124	1793.7359033333332	305.628257	430.72602766666665	360.7428523333333	372.729233	372.53533466666664	144.17009666666667	147.80390166666666	139.19628966666667	129.38117833333334	119.83581733333334	128.099928	117.85303600000002	104.35649000000001	106.64593866666667	118.52000500000001	118.97926333333332	104.36182000000001	170.93692166666668	144.909777	137.40334566666667	144.29844766666668	163.41528133333333	124.64158300000001	126.26880999999999	152.67309466666666	142.165406	132.13398866666668	114.50341333333334	131.24222699999999	122.61264000000001	129.82797833333333	161.77864666666667	115.11525033333332	126.84044899999999	120.38652733333333	142.68606	107.34555666666665	124.19210766666667	113.92998466666666
fliE	1544.518757	1413.993163	1389.907495	1747.56572	1280.60454	1853.734257	1627.536505	2822.727739	1896.069204	1651.484444	701.758324	653.69541	553.779335	863.795966	780.954257	192.052534	105.934947	171.709021	95.1966	113.713255	113.720313	99.638221	71.964435	135.702903	181.515434	108.135572	76.847084	121.898914	133.065256	74.934622	120.338685	129.95368	91.022247	102.101001	106.643958	189.460635	128.202016	104.637028	98.888995	106.90577	116.084205	150.4235	104.504294	95.740889	130.953888	132.007537	97.055463	112.277843	72.611728
fliF_fliG_fliH_fliI_fliJ_fliK	2455.1923548333334	1888.1820615	1957.438953	1863.2930198333331	2015.977075	1861.1798483333334	2457.783731	2405.3277614999997	2303.8474958333336	1570.9241658333333	779.3644153333333	809.1537975	751.0185581666666	880.6480194999999	723.5422484999999	126.45481566666666	102.01278233333333	89.98661366666666	79.05868633333331	85.36723316666667	91.79385350000001	92.18102016666667	64.74125833333333	83.44549133333332	107.16993833333332	83.40216633333334	84.55900416666668	108.02544133333333	89.18480216666667	79.8780235	92.92251466666669	110.74191016666667	104.47129133333335	93.941254	110.25807483333334	98.70395916666666	108.42620599999998	82.43905350000001	87.48667233333333	86.18682316666667	107.84883183333335	103.85333833333334	73.93549816666665	79.644183	76.82672766666667	95.13267683333333	85.01101883333334	84.50973916666666	77.86156799999999
fliL_fliM_fliN_fliO_fliP_fliQ_fliR	2591.893661857143	1894.7407065714285	2148.6314558571426	1920.9533677142856	2123.329283	1796.2476164285713	2219.0781508571426	2047.3758219999997	2177.7198968571424	1530.1245000000001	790.998968	960.0516538571428	844.6410932857143	971.6005852857144	772.7220815714285	43.441105285714286	33.51913328571429	33.36966271428572	29.517132857142858	29.652583571428572	28.72515685714285	32.234032	28.64435657142857	32.398934142857144	46.66061285714285	38.432191714285715	32.95294728571429	44.948949285714285	43.276034571428575	42.89108057142857	32.323970714285714	51.26089585714284	37.45314014285714	45.00363257142857	42.21907957142857	44.248329142857145	34.415654857142854	37.43432285714287	44.495513285714274	37.80754642857143	33.74909671428571	36.986571285714284	30.347416714285714	32.99078542857143	32.187914857142864	35.90968385714286	23.806706428571427	36.56346085714286	35.29631371428571
flk	205.403066	180.147592	246.164494	213.371267	199.66303	137.035635	99.107283	202.909215	193.953905	156.55519	229.670016	154.819056	157.84874	135.865608	212.305426	167.40347	202.134249	167.753481	181.070577	196.485712	179.287531	149.21787	205.846211	199.231245	175.461305	198.57217	184.656942	188.712607	164.818673	203.598261	193.429102	182.62898	206.386571	194.110377	205.328493	168.63577	180.710364	202.82829	174.382455	166.175659	146.579672	153.401357	144.092366	136.429482	127.537028	192.023467	140.679074	166.773355	164.429389
flxA	633.102311	381.380631	525.749704	583.462018	669.210737	1327.305444	1458.275983	1297.36647	1317.113415	927.436439	57.654305	64.71132	55.894079	10.651355	50.800427	97.485288	53.88673	133.993023	75.544582	80.906171	87.752407	124.528136	71.41565	86.691187	126.621689	114.154464	92.424144	123.014088	131.798671	72.153846	104.265176	133.703462	59.924202	128.544893	140.64475	128.403181	24.783397	55.612459	25.207223	111.308624	87.823378	79.854176	143.702249	147.407736	87.217276	87.457423	120.266124	110.921494	63.699914
fnr	2059.910823	1519.741769	1642.14282	1828.2212	1779.406262	1523.130855	1128.927081	1579.407138	1432.014558	1199.477502	2144.872964	2270.852038	1599.274355	1261.165998	1958.521024	1589.786677	1550.028195	1178.621306	1355.833412	1797.879553	1347.609025	63.050829	61.291784	47.198583	86.689249	41.58602	45.755188	1685.525088	1716.600787	1808.75223	1329.784251	1505.915948	1669.440868	1669.042245	1477.240819	1731.694551	1191.677806	1231.775886	1226.772696	899.168618	884.474591	867.438444	71.489032	80.553635	65.755448	88.992335	57.040396	65.187151	996.075711
focA_pflB	2363.9566615000003	1767.538038	1894.5154795	1966.3905244999999	1928.1873424999999	1398.544871	1357.39258	1675.547438	1372.7252589999998	1308.7085865	2237.1332390000002	2254.4928685	1745.1601455	1768.945046	2401.6843805	2083.019204	1812.4310879999998	4881.6315035	1644.2166915	1918.5640039999998	1755.8090815	1947.1921445	1869.099581	1768.1477705000002	1863.5057820000002	1983.4824170000002	1871.7672345	2046.7260285000002	2021.9362325000002	2255.8643765	1643.6139764999998	1649.783979	1876.90245	1944.420474	2126.2756710000003	2104.024112	6125.606172	5131.9941725	6138.830485	4702.640519	4766.459798	4736.4117325	4230.9675175	3983.7711449999997	3873.893889	5947.7909635	4490.1633505	3789.4463785	5654.656757999999
folA	1082.175552	650.434044	806.626509	676.879064	594.265043	824.770357	484.934441	1002.640578	934.363769	873.016043	909.401605	1197.168591	1001.908748	980.813132	1237.088168	891.950364	753.066673	523.354221	820.60803	874.00323	872.949384	658.921592	663.020248	762.205499	756.200783	639.528911	543.549866	802.895433	589.135533	574.108692	921.256611	991.419517	860.439375	767.563514	956.966351	949.55339	876.308597	704.56903	634.429144	846.758665	761.759727	646.301816	596.290686	551.234461	538.843621	688.324485	814.642627	707.872212	740.700168
fpr	589.942221	375.573292	393.001058	426.624951	521.510036	392.703198	422.521519	333.621927	292.631538	380.485475	462.813562	416.103911	279.411664	369.604873	497.005233	532.804199	667.543934	704.012903	437.517379	682.145772	511.592043	664.24532	718.741229	712.855895	740.967855	727.710983	854.908075	829.28374	876.075977	864.212982	372.864002	439.704681	539.774217	818.621462	707.843243	686.742224	473.818883	482.075187	509.723922	437.26436	513.497837	591.777048	545.120924	459.603525	615.247727	561.671821	563.767345	616.001737	500.646174
frc	19.64748	7.991209	25.683112	32.333865	13.089394	40.869662	8.063563	6.643599	13.775411	12.365396	5.756988	4.625241	31.773364	5.94254	6.386075	22.074845	20.749445	62.07777	18.788533	20.159364	30.69738	44.80668	38.915235	43.167661	24.111508	33.207301	21.030333	27.922607	25.471339	42.912938	18.72246	29.925215	51.222345	32.546109	29.970588	19.451623	5.555452	21.326378	16.693557	11.194592	14.858093	26.23552	27.600375	4.359005	34.342141	16.51022	10.61924	19.623671	20.080219
frdA_frdB_frdC_frdD	228.31440325	275.25521225	285.9799025	286.0082295	282.05434925	441.60218	352.65108775	382.87433200000004	307.5552215	530.13143825	384.43241324999997	391.33787874999996	313.38291675	347.803521	504.36991524999996	448.07118499999996	364.9011845	970.9194775	270.10005125	310.63748525	278.337761	179.62288225	164.87789275	168.13905325	234.05766225	230.146815	281.212394	235.72941624999999	247.909194	186.0493645	283.30311425	371.956793	406.376044	310.1437095	305.08395774999997	353.0442855	1050.84945575	872.6668434999999	1102.97396875	1046.61641675	897.1223272499999	1161.388467	690.49291075	698.3608835	688.01992275	319.86302399999994	503.0851955	499.22272474999994	1205.8293715
frlA_frlB_frlC_frlD_frlR	63.819194200000005	50.1571934	61.465385000000005	73.2487948	66.7866646	123.0855182	86.86629740000001	107.36500059999999	101.1019388	108.36584680000001	56.1400894	93.7497802	79.82082700000001	78.55961239999999	56.889111	66.04424279999999	70.27488980000001	69.8216766	63.441283999999996	69.91414540000001	63.98951480000001	76.5413158	86.0869364	82.436176	79.0286882	69.83755	69.217328	76.6961708	79.3884116	85.3180436	56.02580760000001	80.58373220000001	85.5020282	78.94343260000001	88.1869428	57.7910434	88.66317000000001	85.5793002	87.028262	73.73405360000001	72.9045696	81.5125082	89.30280359999999	77.12656899999999	74.5286072	71.3374416	74.5545586	77.933685	87.1579816
fruA_fruB_fruK	234.48012400000002	196.11600266666667	265.0799843333333	285.6029966666667	235.81459900000002	329.815992	189.30180800000002	240.704939	196.59525466666665	194.31836766666666	193.08918366666668	327.99759066666667	235.42325666666667	212.11825366666665	192.110042	361.86327666666665	368.2959016666666	1093.0968886666667	244.86512633333336	405.69579066666665	379.69376200000005	422.86650333333336	404.292547	371.9061546666667	360.43821899999995	301.38537733333334	332.46026866666665	382.39245466666665	312.885733	325.96157266666665	319.46792266666665	327.9543746666667	403.7296596666667	340.32987499999996	382.97067266666664	259.46040966666664	676.7956496666667	494.63060733333333	564.130855	446.18609	558.1250486666667	616.452173	565.5364263333332	918.1155279999999	383.1509633333333	336.68142033333334	432.15880799999996	476.14155733333337	454.433673
ftsK	1288.810176	1052.27756	1263.489588	1243.502128	1335.358347	1301.574134	1131.070167	1375.889541	1415.381713	1136.958117	958.86789	2009.270616	2151.262119	1539.51819	839.708681	1179.735197	1076.305293	1350.250098	1109.319333	1177.24049	1133.784142	1253.150635	1259.500377	1159.577187	1416.189826	1324.401226	1236.973244	1289.401889	1279.742456	1300.385882	1073.666122	1186.927939	984.553778	1391.15507	1437.275407	1502.513789	1233.047574	1302.150973	1364.341154	1305.851993	1391.466299	1162.629866	1272.229913	1546.539452	1176.800643	1653.322816	1587.644826	1393.427551	1420.374242
ftsE_ftsX_ftsY	1206.374301	1221.1776436666667	1233.8129693333333	1266.5577413333333	1322.527296	1291.2550279999998	1341.4978406666667	1384.73921	1300.5018953333333	1212.0330993333334	1361.0486816666667	1394.9167163333332	1474.5024096666668	1345.9048166666666	1531.477764	1106.3345866666666	1108.454582	1215.7655026666669	1045.5067343333333	1004.1934046666669	979.8232246666666	1195.1627273333334	1139.1773446666666	1153.648504	991.871417	993.7245876666666	1056.6676276666667	1117.4368343333333	1170.0715596666666	1206.8403493333333	1019.6561386666666	1074.6032603333333	1124.069739	1055.7223136666667	912.0015876666666	933.6819820000001	1003.800476	1143.6680390000001	1248.6192263333332	948.4434763333333	842.6209553333333	987.3673353333334	1054.4553406666666	1035.539517	1065.6022526666666	1073.9927206666666	1029.859967	1087.8196126666667	1141.1542543333333
fucA_fucO	56.246012	74.8377535	77.09914649999999	81.52208350000001	41.804594	120.8341265	83.1992535	118.322954	90.405667	150.1688285	92.401208	104.68851599999999	102.364191	78.7150005	121.162226	88.23765449999999	74.17323400000001	82.825125	69.32684449999999	44.773055500000005	71.4198665	75.86359350000001	51.0312715	76.7838915	69.5807705	59.11880549999999	63.792576	77.8319415	85.108803	69.045573	68.82086050000001	93.2859095	59.150785	84.1622445	74.2484005	75.22899749999999	71.8272185	87.692071	80.080708	99.08711299999999	92.1662025	118.3191895	82.9199395	99.4290665	69.9754525	70.3496495	69.504186	69.5549455	92.3396955
fucI_fucK_fucP_fucR_fucU	113.119774	187.31736039999998	193.84597100000002	207.6264736	195.0251564	288.6963848	226.76214879999998	244.123318	274.7830886	311.82137720000003	249.9711256	288.3007666	237.01228999999998	277.5990112	301.0725288	274.7585336	261.2286484	296.0859984	222.48702039999998	276.6178492	247.41609280000003	262.3162536	266.9989412	278.27939580000003	242.33571379999998	247.42751740000003	231.14942659999997	295.4375132	282.8630356	235.37723339999997	237.9685248	254.23951160000001	250.176289	261.4110682	249.5400544	205.725851	266.8372926	291.92442339999997	269.2933642	275.1647518	299.5424284	276.8280102	240.70334700000004	271.1834798	253.5999146	218.28258580000002	231.30727079999997	244.96810820000002	250.82082559999998
fumA	2497.468928	2314.101367	2103.418763	2364.478443	1967.721905	1641.63634	1124.518241	1568.774745	989.653488	1707.847333	809.347458	593.957656	329.981039	664.258684	954.895323	910.244716	804.240412	123.982332	1330.505918	1658.383105	1339.233409	567.689502	508.541049	423.521373	526.973516	544.347148	628.801539	307.038638	314.481908	351.848934	974.483759	932.066071	1119.257257	1159.772722	1233.549467	994.36176	171.81171	220.185469	226.271217	1531.894754	1333.034369	1274.217259	1031.191494	1176.600356	954.463152	145.035682	348.508007	301.85351	185.159385
fumC	450.024837	431.353826	361.342088	357.073627	340.567621	44.338013	117.59205	25.962479	16.707699	121.439062	17.647818	12.99946	58.884263	42.627499	24.129748	281.80214	333.885814	21.093127	295.194891	405.478568	315.21204	237.473581	194.371984	220.846541	267.379426	250.230654	308.432576	190.716521	181.579983	177.851088	223.398347	250.515615	221.339881	298.492774	321.945907	316.771944	23.434674	60.323611	43.117526	330.97306	212.847079	308.762261	172.428755	247.944133	157.8199	9.017637	96.275467	84.297506	64.168397
fxsA	208.897558	205.210327	241.148717	682.278234	172.142204	421.282757	444.258867	349.993038	223.900034	516.143716	100.188644	123.115379	87.147747	128.052245	180.013832	184.203188	185.768809	196.224711	207.570895	206.193699	223.012675	181.504929	234.205017	184.693206	178.695042	200.265935	190.570873	201.839009	179.318872	124.577361	207.905168	176.78199	186.601782	177.145213	136.785974	163.038184	287.866043	266.793054	271.988218	226.318149	215.677523	230.253059	170.053852	166.564293	182.404615	158.643021	248.659044	227.840521	247.706572
gadA_gadX	52.364228499999996	49.937935499999995	49.815092500000006	75.5377695	54.4256265	37.53758	28.876482499999998	25.021749	30.0575635	40.639097	50.3275485	73.960004	124.3506605	110.2222955	70.654668	1405.076675	1233.266757	4065.077598	684.4495585	677.823144	626.8249585	1086.77693	1302.3977355	991.2269605	1267.9145265000002	1674.732906	1311.8103795000002	1742.6013565	1810.37504	1974.4002460000002	1021.5418125000001	884.004815	1286.1759255	1236.6549504999998	1111.2300209999999	845.6163214999999	564.5409075	526.9657950000001	547.9572665000001	700.911287	531.7786934999999	1560.328732	4394.909217	2046.363971	6114.887802	5792.121309	4048.479077	3903.0207785000002	2261.100712
gadB_gadC	33.352885	60.073969000000005	58.42688750000001	66.65539150000001	71.492589	51.8477225	38.746493	69.5319445	45.793144000000005	32.88819	60.615814500000006	70.553586	26.321337500000002	36.856922	45.6441885	2221.542165	2300.6657765	7591.0722785	967.9592375	1250.273948	993.8643139999999	1904.257345	2094.386845	1958.7915305000001	2265.9019675	2130.2882385000003	2187.071328	3316.51372	3422.0485175000003	3593.0982384999998	1576.361362	1677.3898575	2299.785469	1811.002728	2064.250681	1210.5726565	502.848257	385.3666985	572.8333095	967.7615920000001	729.6323735	2429.553553	7470.394916	3189.688695	9455.261946999999	9419.6428555	6799.5928465	6273.763509	3600.8389875000003
gadE	8.280378	1.844764	1.819085	10.508092	15.394197	1.119788	14.051899	0.768022	1.835923	1.137334	1.969994	1.949564	1.277346	3.066098	0.593683	654.714009	798.858974	3558.818072	289.708518	377.795801	329.729561	361.963429	488.980172	414.778682	803.438755	909.926945	806.916831	1356.962321	1403.754073	916.772569	564.403176	552.49176	468.666983	657.86135	805.715352	490.074735	171.986154	176.008994	209.241366	359.536554	257.841564	956.5949	2625.381374	598.665425	4472.626123	5353.058889	3927.091622	3494.4551	2033.946673
galE_galK_galM_galT	718.424896	698.3761045	784.9491315	799.8432715	762.15263175	1401.17101325	1212.0557555	1344.61615925	1203.19363075	1234.19982025	717.4313617500001	1008.238848	776.001702	819.301643	811.36488225	849.69291875	881.88776525	1057.81930625	762.67494975	937.22966175	847.5206655	877.55359025	818.52020875	873.64565225	769.8641712499999	839.4152725	755.8337909999999	814.7319922500001	862.5612725	868.6859185	768.8158787499999	799.7440767500001	909.0509964999999	818.9223979999999	931.38672975	970.4442915	710.4889519999999	659.57712325	614.74439175	733.84718475	865.39191825	798.4492737500001	917.08430075	908.67918625	931.6221437500001	827.317758	746.6022357499999	720.8476785	575.4741114999999
galP	352.228326	467.337722	393.334126	377.072734	351.244575	152.200677	129.112219	141.690618	104.894004	144.687986	33.272996	20.682096	54.367803	15.411617	12.814202	267.158108	300.049512	288.613658	218.982106	224.789277	197.643091	257.535685	272.34428	276.161985	280.850105	273.684675	282.290738	326.691692	355.78038	372.328978	220.490432	206.284989	313.666458	339.336418	244.924644	248.241894	229.167618	266.080481	202.71847	155.18422	108.618382	182.226401	236.0726	182.454365	335.913866	337.49869	280.964004	368.619588	217.065385
galR	214.40001	413.791994	509.738198	507.184715	362.727162	273.998264	229.781122	235.501463	244.68953	249.546049	377.828706	184.30331	274.24868	210.89283	284.488683	310.599822	352.501213	358.130745	307.942706	326.168761	275.207308	303.988875	255.531122	326.952228	347.010768	316.251163	339.952674	371.033241	385.84071	402.988892	295.576584	352.050654	294.876997	381.632867	344.716221	348.455959	299.543139	343.209177	383.876735	344.08416	379.469699	352.120606	258.218815	296.109699	295.854719	326.435553	272.911325	291.404232	437.140477
galS	106.173545	181.358688	204.129129	184.000809	188.597793	83.453382	68.197878	77.807093	74.137497	135.869099	256.462259	251.145416	178.3929	148.002169	126.375146	127.854089	150.180791	32.629138	124.730942	112.763747	116.800226	97.594856	83.079122	86.503414	67.207116	76.890172	86.047688	111.920432	130.895469	94.536778	106.007719	105.537306	114.989358	131.569466	121.365127	150.338928	44.977747	98.429237	59.999454	91.086438	134.954757	89.470185	123.613362	142.995338	109.2023	55.958658	33.366822	59.120547	78.474583
galU	1080.277361	776.298331	757.312178	932.346936	773.480656	701.297674	878.286074	785.853708	656.879559	524.17585	637.611655	479.634167	644.048717	692.10412	961.155543	850.114066	741.783478	1036.35402	610.38704	974.24388	618.795011	773.438278	772.723374	840.363306	1002.169936	858.703111	1081.782862	818.262627	957.57876	868.445854	656.535563	674.491347	762.317284	932.158089	886.632854	897.85972	664.595961	692.75698	844.980315	719.1043	767.385324	740.033644	917.54328	1117.925545	777.959163	791.441786	913.18924	852.132568	844.913829
gapA	11177.08153	11105.69229	8755.801874	9829.66638	10529.40806	11324.37836	13375.77884	12239.78858	10191.09882	13405.24471	7796.296615	5046.859708	5107.814562	7589.158897	7765.26027	7982.452957	7409.376334	10997.52079	7314.750209	7527.196992	7877.190094	9160.608718	9046.986331	8330.282862	7655.830548	8228.143919	7514.833588	7469.00793	7479.259342	7387.917253	7870.529493	9245.398217	7976.732809	6443.661098	7825.33111	8654.223724	10427.49616	9107.99518	9793.696224	8150.251815	8844.754982	8716.877703	8784.858406	10390.59874	9542.683086	9356.865342	8931.728905	8600.289044	8940.818974
gapC_1_gapC_2	763.4300264999999	779.814021	822.0939535	890.0441900000001	838.737895	500.513164	295.85116700000003	507.65868250000005	406.234875	400.246201	506.8188725	648.2329540000001	490.735071	443.76640299999997	504.1338375	1007.8967574999999	1012.6077554999999	1000.1889145	844.1731050000001	907.1575925	830.675862	959.8652105	960.5367125	890.5365185	1149.879904	1090.1187	984.0331335	1281.8983845	1269.427654	1094.3364139999999	1047.6253275	1025.5313135000001	972.5585960000001	1063.70219	1038.6486305	1073.5852485	1120.794128	1001.0418625	1096.354413	1039.7029585	883.0008634999999	1137.6828775	1372.123763	1435.0170025	1483.2074675	3149.0384759999997	1869.1551865000001	1982.292364	1309.72208
garD	12.329037	127.107205	99.471429	97.373087	84.323695	184.87415	20.811619	119.571571	167.527948	144.452057	77.718743	172.189748	90.230084	154.465061	99.638075	130.247305	113.064669	241.995261	100.883574	86.273665	107.55263	91.110268	99.466368	106.371196	71.353108	77.293519	95.277762	137.051438	139.072422	120.443076	96.553107	122.458512	133.18165	126.831301	129.570531	94.066979	217.145017	119.081862	206.843312	238.460608	164.350303	351.70261	169.247051	223.049298	178.113443	117.196634	107.645843	144.474496	221.810895
garK_garL_garP_garR_rnpB	2072.951108	1943.9476911999998	1524.10717	1638.9507773999999	1659.5654697999998	1452.1037348000002	1071.3988632	1334.0450931999999	1354.4036652	1503.9292674	2972.7498634	1206.9762638	760.5220926	1247.3003864	2569.6292908	1495.2245031999998	1384.1865401999999	1862.5010711999998	1326.9634744	1449.961955	1558.8352592	1516.7607802	1405.00437	1302.671659	1437.3698680000002	1351.2520444	1499.4457966	1264.6116998	1295.400163	1381.4245076000002	1570.7771288	1708.765167	1499.1649556	1055.5324012	1206.5653592	1298.2112338000002	1610.5656062	1462.0068566	1395.0869066	1316.0718302	1378.294626	1492.2107455999999	1626.5701094	1551.2644242000001	1665.4600063999999	1428.3448084	1357.7677928	1357.9822958	1271.247425
gatR_1	15.610536	43.509643	11.236886	59.588894	42.845098	88.966909	51.100347	55.858267	20.975786	67.69518	50.264221	41.594926	35.996299	14.447113	23.934036	52.76992	30.099106	23.713319	37.037128	32.216069	36.105914	46.369041	24.535208	32.479907	26.973914	24.845461	30.523125	70.49576	41.106814	42.470849	30.950671	63.500436	33.281738	28.465956	46.271497	48.490784	41.593754	33.937219	39.040942	35.509484	47.093792	36.258196	38.921625	38.976191	44.604349	33.995607	24.742103	31.175466	33.527986
gatR_2	1629.642703	1717.929598	1920.595952	1258.973564	1959.032748	857.689888	873.149002	611.585606	625.291433	747.301042	468.748001	728.684163	453.836252	499.178745	379.310296	852.670974	778.915956	869.307158	881.430926	825.20788	788.818426	783.457062	758.189459	749.482994	629.141618	666.4118	562.948731	596.816687	591.955277	570.428769	709.727223	646.366679	797.489494	914.610998	836.449544	809.006424	1512.4123	1460.466465	1461.227123	1231.848667	1170.625198	1262.610595	946.274554	1491.975315	830.94839	471.686651	1035.99977	1044.210807	1068.514043
gatA_gatB_gatC_gatD_gatY_gatZ	7169.977921833332	8274.444875833333	7117.686908333334	7326.007763333332	9137.357075333333	5156.623942833334	5557.063025666666	4763.927158000001	3560.0172533333334	6782.598104333333	2831.276774	3273.7997026666667	3646.524618	4202.870340500001	3027.6290845000003	4463.6325504999995	4384.521620333333	5438.5109545000005	4567.932715166667	4395.128162333333	4580.696553500001	4422.986777833333	3290.6752720000004	4028.0094951666665	3893.442101833333	3560.0678695	3746.0513645000005	3052.78529	3074.5669288333333	2917.6989028333332	4310.502864499999	4654.6611373333335	4319.759278333334	4436.492500166667	4626.402356333333	4723.916808000001	6026.288972666666	5829.38484	5745.5135906666665	5317.249865	5277.460138333334	5113.902935333333	4387.641581666667	5990.143489833333	4272.279055666667	2847.6494918333337	5074.375098666666	4818.643944666666	4892.810508166667
gcd	1075.725749	966.797065	1147.14685	1022.959657	655.014482	71.534602	170.689854	126.048168	30.235056	21.260438	20.943702	26.901865	25.878783	21.617988	17.335355	472.507635	463.771024	96.543619	390.101613	414.549914	313.456107	610.882378	619.136347	729.192653	700.704759	620.278148	641.7222	823.746239	789.968619	863.387266	445.227747	550.868555	398.281296	585.671393	575.395949	574.352934	90.300667	133.535496	108.025298	396.618404	136.622568	608.897137	962.987402	752.301987	1132.003042	172.920866	264.484363	201.499935	110.893782
allB_gcl_glxK_glxR_hyi_ybbV_ybbW_ybbY	37.377141375	58.334877625000004	72.667187625	63.71802049999999	75.06844125	106.99901737500001	61.39871925	80.413803125	77.007287125	65.81178437499999	64.587075375	53.1498	49.502190375000005	48.147865125	49.95763350000001	74.68954875	66.05532812499999	68.36151674999999	57.755557624999994	64.79423137500001	61.718950375	58.374415125	43.465725625	55.54545912500001	70.0737315	61.07323099999999	58.87505825000001	76.82395462499998	68.474214875	67.9318805	56.54743875	91.469701625	57.70815175	73.82070437499999	89.11480025000002	80.665505	60.779007125	51.506634125	61.46047225	72.923906875	84.351521625	78.544982125	72.674316375	79.612375875	85.039918625	68.70233675	57.090761875	66.01309462500001	56.634440125
gcvA	302.139006	295.71936	348.983487	333.210415	321.926733	225.707999	260.222135	175.104058	271.500423	361.171036	164.348675	283.438004	322.988671	218.93836	167.174255	281.221597	288.131161	300.783248	257.915993	327.347411	272.372697	298.833324	244.455486	293.350129	271.392146	295.691803	252.509783	287.588088	263.212768	251.553391	269.326988	241.015576	285.190832	314.907973	313.487883	168.381259	375.291699	356.598091	341.194754	326.894676	327.133822	271.585456	342.969809	264.870738	295.617565	282.235555	243.116119	260.608901	282.864821
gcvR	586.333042	626.335202	755.43804	755.59499	586.58453	845.622219	526.836893	628.599965	533.389767	811.151355	749.121822	850.219996	634.945084	669.604469	813.730162	2039.369859	2232.570177	2649.877264	1741.065024	2161.373505	1811.140392	1875.164075	2352.404168	1841.398677	1944.245943	1980.938868	2070.960447	2162.505971	2339.601961	1982.463358	2039.656395	1874.223095	1999.654788	1839.040654	2140.537017	1928.860434	2274.274271	2045.240207	1835.209911	2171.739436	2526.238219	2186.393825	2249.546094	2261.618698	2139.9241	3044.623958	2492.053737	2404.376086	1986.615608
gcvH_gcvP_gcvT	1108.413664	1333.1189376666669	1207.2498273333333	1403.089859	1294.8081046666668	2403.914845	2198.060213666666	1990.0801409999997	1447.7627026666667	2617.6923110000002	2975.306028333334	3613.0086546666666	4069.099703	4050.381104666667	2903.185261	1771.1636123333335	1621.8719346666667	1017.5617583333334	1664.8915013333335	1536.0796876666666	1573.0227536666669	1514.8901463333332	1442.4406023333333	1342.101868	1294.54632	1337.623465	1283.947911	1153.754632	1237.4348373333335	1214.08	1415.855561666667	1641.0082886666667	1808.6643516666666	1654.8578383333333	1665.6369233333335	1858.8682976666666	837.5827719999999	884.3500886666667	809.6404900000001	846.6652530000001	907.4774986666666	942.8086143333334	940.5276776666666	1023.4593343333335	914.4944546666666	748.6944533333334	867.7504203333334	830.2047170000001	764.8014
gdhA	669.900437	514.434233	463.062864	597.047175	456.801086	670.933401	477.73332	569.101307	475.141564	383.473945	322.07295	389.300448	365.067556	455.68811	258.216363	2180.755119	2593.230074	2434.481148	2190.719824	2551.396477	2306.612065	2517.229169	2747.008033	2705.686848	2294.299119	2225.505026	2619.80161	2626.39024	2509.075344	2703.984136	2394.970199	2448.378421	2789.01929	2231.038046	2126.277316	2250.07469	5618.554913	4875.381606	4309.227407	5223.941235	4514.642927	6960.084682	5510.368974	7236.672152	4299.856124	2906.770596	4866.19951	4451.22384	5626.667698
glcC	294.82986	271.078568	246.189455	251.140028	273.020125	37.395414	94.700163	28.153462	26.733292	87.724049	117.012443	134.454436	148.962153	48.137131	100.905306	415.959504	475.390303	68.242412	722.590172	794.651394	727.56465	881.641026	877.720812	756.163852	426.425732	454.365606	368.049425	301.584412	353.967286	317.201855	470.608193	425.180906	459.189422	557.016543	459.568717	477.686417	93.874519	84.948106	49.1018	946.159189	960.275882	954.214245	823.818548	993.34568	747.770069	121.992227	89.015887	117.159222	84.10541
glcA_glcB_glcD_glcE_glcF_glcG	117.43647133333333	125.56361116666666	134.69082383333333	141.10119583333332	150.30852833333333	247.994238	197.36113766666668	235.9319836666667	217.3355796666667	248.3936205	124.0510445	167.23553833333332	156.3856265	144.47685516666667	127.5120145	479.334759	505.6740115	406.78015166666665	699.7979318333333	719.7176916666667	731.371755	706.7515328333334	562.2065271666667	547.6288816666666	475.536672	511.46774766666664	455.86535599999996	463.142777	505.1480426666667	428.19255649999997	438.0107163333334	432.7523271666667	460.47227533333336	451.2599830000001	431.0724413333333	460.85291516666666	234.16942166666664	221.67970966666667	181.20439183333335	1118.7896638333332	1396.4270753333333	1138.7284470000002	2403.569903166667	3421.788827666667	1934.8571210000002	369.53668250000004	338.64933866666667	337.3105978333333	259.89164999999997
glgA_glgC_glgP	499.6693823333333	718.3761846666666	656.8393476666666	781.2963633333334	723.3172119999999	650.3783826666667	737.7448226666667	706.6001996666668	690.9721973333334	884.9933300000001	485.24738333333335	551.219879	478.6919970000001	620.6770323333334	591.2489056666666	1479.6314863333334	1509.6459526666667	2083.687002	1390.2052856666667	1339.5795823333333	1400.5606136666665	1417.6737263333334	1393.5898256666667	1428.8755516666668	1344.2196486666664	1265.6812693333334	1432.688333	1473.4421510000002	1547.4832526666667	1539.3989653333335	1355.775426	1192.585646	1486.9607646666666	1463.512226	1246.9367336666667	1143.985259	1274.0952186666666	1418.7671386666668	1209.2309713333334	1959.9576926666666	1741.6901406666666	2121.162478666667	1790.7832106666665	2520.302055	1617.2662893333334	1540.565303333333	1548.3739026666665	1651.0632613333335	1795.714568
glgS	50.617892	12.253775	59.855355	65.054285	33.378686	173.459966	122.980144	135.003766	90.203195	169.363936	156.12022	137.588648	176.392385	149.700433	234.81666	1544.664267	1161.840927	2482.681662	1036.7353	1159.634699	1022.739114	1210.308982	1094.844123	1248.59285	1772.109051	1901.400989	1889.640646	1232.108464	1187.786893	1327.739912	1266.465652	1340.569485	1043.106744	1210.807617	1247.540108	1412.676953	597.247838	760.961064	581.022345	1819.982768	2261.123864	2676.971496	5282.762142	5733.233624	4999.003467	3523.813665	2903.925742	2737.709734	1064.995969
glk	408.213599	462.215086	523.544166	520.780693	446.018075	658.005869	453.428678	501.437789	448.5284	704.81676	831.752776	1107.604954	701.525524	914.017188	870.916713	435.910139	481.231854	800.389318	460.684517	573.591119	464.002114	506.279261	499.955492	605.392216	424.389277	384.169421	414.661778	523.507839	437.812464	436.493492	471.036796	448.727186	520.565933	570.223192	429.295465	208.773505	1023.610729	1034.303112	933.184487	1064.055765	1201.893541	851.406661	780.421661	1220.579432	632.744008	430.141185	773.441851	804.094215	827.667741
glmS_glmU	1762.1310919999999	1716.6836954999999	1799.4413665000002	1789.7574324999998	1734.7743995	1850.9879045	2295.834163	2134.2032685	2202.5455275	1910.4954295	2723.051155	2514.46062	2901.6152134999998	3110.3772579999995	2580.93071	2193.020783	1861.029882	2162.394229	1572.5311785	1961.7197635	1599.976975	1841.0924785	1647.6008205	1607.0404595	2006.3803200000002	1910.0078065	1852.2478015	1711.5066125	1792.1045804999999	1619.0329445	1678.0154895	1687.681249	1951.5720065	1597.3086105000002	1764.668791	1825.7126015	2230.056172	2137.8109765	1949.361387	1621.201657	1400.5303005	1589.1817735	1304.9867104999998	1579.6158140000002	1277.3788335	1841.6100025	1608.8496135	1776.432474	1889.6136335
glnA_glnG_glnL	262.296864	431.0581603333333	364.7244503333333	378.34985233333333	423.05595866666664	333.56964300000004	296.78158766666667	394.82966533333337	250.588249	409.1487933333333	554.798828	364.88842666666665	240.45887366666668	437.38627733333334	667.8059360000001	1183.6323286666666	1274.0169386666666	473.382409	1295.602175	1178.6504003333334	1200.9945736666668	1017.6352233333333	1041.7206993333332	985.5408899999999	1024.7325586666668	941.6360559999999	1025.7153150000001	845.975937	799.8827233333333	791.5080940000001	1250.2600703333335	1329.2110773333334	1311.5121159999999	1315.4696806666668	1167.7380893333332	1159.8951716666666	1287.4031663333333	1055.5917313333332	733.4080503333333	1557.973599	1293.540991	1528.8807333333334	1484.0567706666668	1907.2561416666667	937.5644363333334	1038.8318066666666	1317.3132696666667	1536.0142309999999	1692.0049453333331
glnB	593.619791	261.604353	229.624978	260.702484	358.686143	250.763056	254.601966	321.594898	210.861478	271.540476	337.23826	315.173755	266.96211	266.798983	361.151818	632.887898	635.272325	494.368588	617.474063	800.345807	609.851309	513.57932	603.804816	623.483425	607.690014	647.669968	629.473844	740.865808	696.639246	816.025193	628.901006	611.581927	660.183867	823.78112	813.888023	842.453337	554.268659	703.073662	921.584563	639.432288	587.389787	616.937167	467.531611	444.388046	409.571903	537.101529	626.224476	653.184999	636.178376
glnH_glnP_glnQ	449.503465	630.5864196666666	604.3944753333334	766.8286573333334	557.596786	917.926474	496.3048606666666	671.7864853333334	520.240109	1078.370325	409.75305966666673	803.2507436666666	738.4670663333333	689.9059206666666	941.4616550000001	2254.2676356666666	2361.7128556666667	1195.7919896666665	2444.6888576666665	2444.2792266666665	2368.95466	2456.4900306666664	2483.8993843333333	2271.7587536666665	2318.420994	2113.259151	2157.105697333333	2279.7931393333333	2155.7200276666667	2229.222733666667	2251.3540153333333	2527.118090333333	2454.884865666667	2712.3612399999997	2736.5023386666667	2858.4790169999997	5299.889968333334	3862.0290106666666	2857.2004183333333	1931.584451	1878.356995	1923.5672033333333	2051.0104776666667	3649.732542666667	1661.8261996666668	2759.0944116666665	3302.2502113333335	3246.0877536666667	5611.919839333333
amtB_glnK	39.3388245	12.768138	23.908879	41.98223	17.810414	20.0457295	53.757544499999995	24.821266	15.968573500000002	21.8301275	15.8412395	45.742294	37.005001	12.358547999999999	17.755968	141.1282835	148.616737	30.4281085	147.905957	130.2345645	141.687594	71.94187600000001	80.5851785	79.1065365	145.6203525	103.95831050000001	132.74145000000001	84.660215	58.413899	122.59232649999998	151.0130245	157.00411	246.3505235	267.3480195	211.102082	196.5181935	169.3542395	77.2601745	48.74477	483.82976099999996	346.525061	484.6764645	1281.2035335	989.5885404999999	355.01571950000005	360.056322	724.6962335000001	776.070921	314.9267065
glnS	2672.105253	1793.534815	1910.281745	1783.001971	2751.927636	1248.965592	1811.60909	1409.892179	1482.371957	1300.353931	1856.279307	2194.200264	1910.70412	1911.849833	1911.455055	861.548701	1008.25363	1001.474495	994.203478	1080.817393	956.809205	1001.497163	974.363252	1032.131735	941.04581	860.089012	1022.614403	1021.732325	920.463224	970.973308	875.674711	814.732266	1114.120318	1213.733007	967.48308	1099.701374	1117.810572	1017.206609	1323.791137	961.690862	897.485056	789.673932	731.441793	662.274113	765.873388	852.557271	956.262307	881.359917	1237.044248
gloA	4012.991114	4143.571084	2991.125788	3118.823496	3096.595052	1455.257155	1678.131953	1506.856523	1327.270376	1308.806254	2023.613727	1770.935994	1671.617182	1782.159001	2021.39662	1358.119429	1355.825361	1669.862535	1297.504053	1637.748295	1353.955092	1384.277911	1479.63652	1410.727024	1651.544061	1581.042343	1587.009423	1611.86434	1482.19381	1549.234562	1405.657532	1408.975986	1316.514993	1502.278122	1691.253148	1446.411529	1520.010405	1871.214095	1785.898551	1614.54008	1861.48795	1831.176121	1789.761046	1871.098188	1511.20017	1570.707439	1693.774231	1548.389025	1710.838584
glpA_glpB_glpC	472.5430933333333	469.5114173333333	602.1586773333333	565.424122	578.461138	1014.3270576666667	802.2914666666666	838.0530036666665	552.0311873333334	1050.8611540000002	952.4713310000001	1386.9530673333331	1057.021692	1253.1561053333335	1310.0349899999999	155.373809	136.32195166666668	150.03045999999998	118.63263599999999	135.53242833333334	146.32290766666665	139.93399366666668	102.02727900000001	117.87311166666667	155.042091	105.82253233333331	110.00933833333333	175.57763433333332	145.03864266666668	117.74896933333332	130.840358	204.47785233333335	153.1930803333333	129.46259633333335	180.08282699999998	114.516196	172.98864999999998	99.13400166666666	126.714899	138.08271333333334	161.85744233333332	136.04252033333333	121.58166933333332	114.84694	153.12621066666668	137.97232333333332	107.97148766666668	128.567079	104.96457166666669
glpD	4324.163975	6660.525272	5925.4251	5886.282944	5781.026779	3635.922123	4745.946484	3742.874439	3698.83784	3702.147893	6940.704412	5079.449475	5586.554224	5922.082086	7089.762455	221.650213	186.70611	183.176935	138.106719	149.545733	165.530413	189.164383	149.658379	143.349617	128.360337	191.231105	180.531224	172.726949	184.282128	149.632755	166.802098	156.144646	203.866128	195.539673	173.133839	157.546649	151.419621	112.064356	116.424778	190.245681	225.110202	247.188782	310.628687	335.184337	330.669694	223.597568	200.182611	181.56009	118.741217
glpE_glpG_glpR	971.8548426666666	960.529819	994.0219543333333	1075.90362	1133.6658553333334	1073.0946246666667	1124.5706106666667	1052.7561473333333	1042.4346653333334	1011.4171663333335	743.985413	895.8606976666666	1031.9813186666668	1004.9663266666666	798.661397	738.795486	665.3015656666666	635.7372276666666	661.0899036666666	660.9246736666666	647.4823493333333	658.563082	660.6255196666667	626.8588623333334	694.8550506666667	654.9103213333333	607.9062213333333	582.984109	676.6288763333333	660.6217533333333	624.5382436666667	641.3874303333333	701.3598406666666	759.0028333333333	721.104284	724.8727283333334	656.8623966666665	678.9698366666668	529.867483	772.9555783333334	644.7580463333334	643.8402616666667	639.7148186666667	581.1628673333333	637.1235176666665	704.5636589999999	660.5470436666667	741.5300520000001	572.732577
glpF_glpK_glpX	1432.453225	1328.0332713333335	1310.464854	1488.6427073333334	1517.3517153333335	2739.4337323333334	1955.5373373333334	2104.1866403333333	1384.9969926666665	3325.841494	2583.248972	2806.057134666666	3055.9630899999997	3834.419785	3931.5408543333338	222.90611266666667	195.65956833333334	268.7302423333333	195.25257299999998	202.57137633333332	198.39365033333334	206.30792466666665	178.99333733333333	183.58759033333334	202.38555899999997	218.09557966666668	209.810985	225.52170700000002	237.00474966666664	219.91361933333334	208.03627633333335	223.47779466666665	220.94494866666665	194.72682633333332	186.92683233333332	232.88235733333332	234.79790733333334	229.9810646666667	234.50847566666667	222.05577099999996	229.47636033333333	249.29311700000002	228.3670536666667	239.32714166666665	235.54431966666667	184.027427	165.87865299999999	179.38903466666667	238.744869
glpQ_glpT	3315.367416	3450.9609920000003	3202.9991775	2858.2976124999996	3774.1926890000004	4918.033549	4571.0580525	4589.5879875	3031.2581529999998	5412.4316395000005	4493.2847705	5109.4786595000005	5533.1152105	5488.2396705	5283.8914665	169.3762585	150.313545	224.761366	126.2435405	137.12767350000001	124.3237525	191.665131	127.91667799999999	155.8007645	169.8502945	161.66270250000002	171.28274499999998	212.56303050000002	235.233229	162.681695	117.8422275	163.03211199999998	152.2431565	166.51245999999998	147.265111	168.897202	151.308175	193.2188655	205.2396915	150.0505215	149.6838725	201.12456650000001	218.812693	202.05391500000002	249.5869875	195.254344	154.07424400000002	204.6703845	181.0141885
gltA	3669.742133	4206.782925	3593.845059	4080.419135	3107.302961	3261.579544	2626.469689	3142.723647	2020.859013	4326.258151	1995.604255	2110.996809	1842.915802	1537.851827	2665.393331	2913.197521	3795.237771	1101.983991	3768.323795	4759.941138	3948.663011	4490.794361	4271.959596	4550.652452	3539.188114	3210.453852	3614.200783	3076.888987	2772.172124	3065.919621	3238.144122	3523.325452	3797.955744	3375.802736	3205.030776	3648.682023	2132.539397	2240.710243	1852.110991	4401.271757	5216.956629	5328.616413	5376.556617	6770.428895	5111.633987	1478.471717	2180.048177	1923.874886	2010.670643
gltB_gltD_gltF	1049.3238783333334	1123.64281	1176.4743150000002	1508.2227963333335	1439.3203646666668	1016.9780853333333	955.3261113333333	895.33774	902.498447	899.6929253333333	432.95191466666665	465.1277713333334	456.19651	479.9241156666667	359.92214366666667	3694.478770333333	3377.8603436666667	3285.0096393333333	3240.510307666667	3155.0675106666663	3210.749833	2746.1108186666665	2418.594357	2523.926193	2868.6734233333336	2447.5480206666666	2719.941395	2293.917923	2324.2628736666666	2218.1346123333333	3347.0437386666667	4006.222064666667	3476.691775	3082.0154743333337	3113.065468666667	3453.679994	3437.4357313333335	3797.9684450000004	3484.4050446666665	2824.1195286666666	2827.1130113333334	3159.828390666667	2432.663586	3408.9876236666664	2526.3057143333335	1905.1267936666663	3139.011746333333	3293.6075990000004	3312.9152893333335
gltI_gltJ_gltK_gltL	375.23118475	414.5586245	474.46809825	495.31777325	400.60199575	440.87614425000004	250.3376975	396.5364805	325.7066985	337.09393725	308.10165675	479.81915050000003	358.87829975	309.55051175	308.60056499999996	833.0810335	835.8109302500001	437.70676025	721.98501325	831.03700575	707.8342885	819.0764975	755.31040175	753.12147525	804.6065337499999	692.5489747500001	742.6630645000001	971.71818925	911.63150875	917.564492	724.1327212499999	766.1826575	735.57086	924.448142	907.724008	951.7858165	531.199927	477.92075775	465.93540275	901.37356025	920.7584787499999	839.05928925	882.19011825	1005.0328852499999	839.29568025	654.71044575	875.61169275	798.3460680000001	713.4180162499999
gltX	1809.850609	1534.684473	1699.250553	1481.628465	1465.900163	830.783812	968.557674	1067.53268	926.986349	876.427478	1545.283499	890.675593	770.32696	885.642089	1206.981807	854.302423	1032.286876	1053.500442	723.691638	1207.398314	737.654489	902.96504	795.440221	803.287905	992.334497	859.043658	960.879834	1017.663626	1050.699918	797.464799	847.569023	1098.203897	1138.739959	948.661901	1035.803365	779.770417	875.892446	952.326836	937.464089	882.342748	840.370776	821.312237	596.83722	645.277355	532.066022	806.304217	899.112045	893.591065	848.043737
glyA	1170.222409	1241.637747	1199.64758	1279.817977	1308.315325	921.431915	818.28837	1000.308194	930.79905	1055.375134	2146.901893	2341.789065	1978.132497	2257.772132	2712.27693	4376.280502	4534.03508	4700.308263	4087.274208	4855.058828	3944.773115	4737.993827	4490.454426	4689.725571	4679.243418	4351.18541	4323.873932	4924.541104	4568.021284	4601.988115	4318.199474	4451.475156	4570.880618	4251.172879	4852.148604	5493.950799	5363.431165	5305.074124	6075.576789	3926.725513	3848.279851	4265.52937	4428.286121	4267.711213	4299.361751	5058.586341	4944.274778	4836.23094	4948.381284
glyQ_glyS	2784.997382	3087.4719750000004	3169.4336755	3301.491772	3116.0305395	2468.4315025	3264.798372	2597.2459055	2818.6748070000003	2675.252799	2741.5886530000002	3521.629143	3368.057071	3969.1220025000002	2918.7113744999997	1572.4219735000001	1565.073226	2125.9088645	1712.212637	1470.234674	1544.069812	1433.7982849999999	1492.2758319999998	1534.657935	1577.620764	1509.9761485	1552.765052	1448.6777355	1542.7489930000002	1580.0080205	1516.8339865	1399.2459265	1633.8408545	1813.6854125	1424.806575	1200.721272	1100.6815555	1344.254695	1406.0307915	1128.9348405	1076.250374	1068.3302435	1038.165238	1058.396742	905.947645	1246.95561	1168.9849045	1271.038732	1236.2280985
glyU	369.77589	358.548394	566.852515	411.835074	73.766425	100.696399	107.518421	75.965531	121.505688	152.826017	186.893687	123.01067	90.235025	10.865306	163.567608	934.198672	1016.089926	785.847712	3495.446361	893.100828	3456.357958	765.189622	808.239808	1750.479712	902.760027	878.074227	1704.615931	898.015041	1107.062736	1737.521616	3100.13135	875.644772	1223.298923	885.190722	811.344874	698.952035	525.534488	694.288196	2374.073669	265.750399	407.621639	414.469321	1032.099753	957.083237	1040.136381	405.098076	729.279383	584.599273	998.007982
glyX_glyY	4964.975718	1926.05141	3299.5752869999997	3587.9991929999997	1577.3427065	2775.078692	3651.381679	2589.8690665000004	3007.4164124999998	1760.408845	2625.134526	2685.5459755	1111.3003325	1079.7422185	2032.8206365	2416.41053	1614.1735760000001	1552.447772	2639.7035685	1960.7927399999999	2270.968837	2141.484437	2321.006525	3069.21654	1572.6156205000002	2083.9606375000003	1912.5685414999998	1282.8045995	1361.153449	2310.2061745	2651.411368	2089.0156615	1990.8128225	1953.120201	1825.4952805	2171.1255835	2977.295319	2528.5611505	3004.0112335000003	1104.8179714999999	1672.372087	876.573416	1096.282487	1018.975776	1172.3088545	1079.1355555	1330.129876	1746.5743785	1846.2520715
cysT_leuZ	2378.6150565000003	1907.6997165000002	2110.801664	1736.367223	1055.618275	741.4033265	854.3094209999999	689.8903505000001	844.9470495	802.0061765	2273.7111	1284.0831305000002	522.1184205	370.155993	1652.81611	1845.8236	1651.1230584999998	1227.5663145	2155.313784	1582.689971	2020.709809	1854.0039825000001	1563.625148	2331.6388555	1396.5548075000002	1548.956265	1979.348269	1799.758751	1979.7102455	2384.5774995	2191.589191	1517.5053859999998	1921.280146	1144.590009	1027.5442595	1036.2295055	1269.150967	1101.3094915	1926.8206665	892.70721	759.0208124999999	770.0298045	749.9117515	972.416931	748.113797	629.743956	803.980692	889.740034	1090.2383989999998
gmr	71.19164	72.56915	73.973208	53.159255	74.15236	144.878886	92.507004	87.766875	96.758214	65.949761	152.660949	245.593514	236.957849	190.582761	96.561302	117.066813	127.061789	174.204579	121.444145	146.272315	127.640371	101.328388	88.735887	116.790581	205.065316	159.480398	183.25983	177.289869	159.300312	167.676516	153.317289	143.914924	136.366903	154.625372	155.60519	160.840951	76.919209	69.94144	75.17776	200.457601	183.231784	182.576687	150.653464	196.980149	143.970727	167.184597	145.832927	146.930448	101.704093
gnd	4795.432144	4427.581822	4224.424889	4492.03198	4983.676862	2445.283247	2232.051334	2801.114412	2368.940156	2836.690372	3404.578881	3066.205684	2984.769105	3366.171202	4102.852749	4293.207624	4444.981954	5506.76004	4265.420807	4463.832539	4296.805092	4600.933393	4679.801564	4518.650726	4397.304314	4390.347352	4325.109712	4493.607663	4432.296021	4364.495902	4380.531218	4403.49108	4702.516553	4363.311115	4510.784638	4787.782986	4734.883445	4394.998219	4935.822458	4017.062032	3340.934661	4209.103134	3966.831007	4068.536498	4043.6406	3872.364855	4755.55088	4420.209516	4728.588497
gntP	97.887511	228.389334	167.813653	135.108154	130.926074	219.680967	216.582805	193.69612	171.013396	273.249731	111.450232	193.85869	108.319055	227.987441	223.360198	82.254147	133.686274	138.913622	99.087539	90.487156	105.201845	84.675956	85.676648	98.516552	96.071523	83.737778	91.380859	92.776433	111.9147	82.916133	120.083564	124.74291	102.801826	100.865685	70.633494	81.227508	79.006099	61.411129	71.301242	94.983496	111.195175	125.793051	80.174139	88.321173	72.418537	105.646332	75.214688	115.09869	95.321618
gntK_gntR_gntU	208.8368465	269.1839013333333	294.06888299999997	289.9201101666667	244.90884133333336	308.9030165	256.3839025	323.1156866666667	288.22462049999996	274.0302256666667	310.91150749999997	241.30629083333335	258.78609466666666	331.712963	322.3343625	229.01726750000003	251.84577216666665	290.6913568333334	241.77194566666665	274.2003835	253.322762	147.62692566666666	249.661925	248.78373233333332	213.40991766666664	258.562872	242.29789583333334	236.1642883333333	227.81117516666666	214.64912600000002	263.3159963333333	254.7541115	286.5399428333334	223.31291866666666	198.80659016666667	153.10723516666664	216.80203966666667	249.15558083333335	215.37831083333333	282.80136816666663	296.62846233333335	317.6100911666667	260.24007166666667	231.78925883333332	247.77030750000003	230.2660271666667	264.0713325	276.864443	239.78267716666667
gntT	218.51015	228.982125	305.567073	251.89742	275.949874	270.149143	257.654578	427.321075	353.146793	323.692168	212.274	204.959338	164.691518	263.051619	189.536066	238.2407	206.771907	189.613477	150.027476	176.441468	179.040602	210.363446	160.044992	170.852091	173.734231	156.737347	213.835817	257.62863	217.827915	198.651385	154.224305	204.367171	180.885968	150.403322	238.402229	160.984873	165.486588	155.000516	162.555997	157.471389	196.620496	232.306297	158.857309	177.470161	136.979518	217.279539	134.794583	175.781339	139.907763
gntX_gntY	2106.3251095	1640.441308	1512.382717	1759.5835869999999	1177.8540555	1694.671075	1533.302598	1608.563312	1238.340877	1715.7090455000002	1348.205937	1260.1372999999999	982.03756	1125.934947	1420.5465734999998	1360.93323	1568.860942	953.5685005	1433.9558305	1658.313389	1482.5803335	2210.0698265	2359.459441	2274.9279545	1662.1209765	1805.0610225	1629.8948360000002	1899.243923	1915.898921	2267.5990515	1498.037208	1556.2470005	1837.2285035	1556.3447155000001	1590.4456249999998	1531.295688	1534.8203819999999	1365.8570735	1310.969145	963.1488160000001	764.089517	946.5857504999999	997.2664229999999	1140.023795	1128.1097755	1005.1620505000001	1021.7929664999999	1050.1449324999999	1495.4624039999999
gor	1479.880772	1950.379633	1900.50736	1963.405413	1854.527938	1215.766221	1713.73034	1496.236141	1388.664687	1436.040694	1800.720632	1685.986871	1222.81837	1306.213002	1565.62575	1454.696127	1303.662553	1565.057433	1305.076972	1336.322058	1118.636258	1213.102789	1202.237197	1369.11594	1541.265274	1108.98577	1573.122577	1379.651612	1473.909158	1271.574182	1194.384736	1558.656512	1231.514892	1436.93048	1376.396074	1107.036074	1044.42687	1195.260045	1207.982669	1317.469948	1417.513638	1292.011873	1117.23502	1271.877134	1184.607565	1350.615402	1237.473076	1241.437546	1198.781766
groS	6488.134753	5687.793694	4263.504419	7214.888961	5325.681942	14407.34167	19341.29211	14322.17771	10948.05764	18952.27689	2742.320219	2647.423411	2904.751759	8083.839491	4938.178955	5925.528384	5873.394009	6507.766789	6361.907178	6002.450434	6971.700782	5808.094203	6902.470973	7256.191938	6867.443149	7602.88189	6933.591507	5678.923724	5517.370624	5369.064753	6755.382332	6572.88424	5725.017025	5334.456348	6580.032385	6990.990914	6903.60838	7169.468767	5963.266429	5763.814761	6257.747141	5331.396658	6019.587943	6373.683677	6888.114458	5971.450291	6943.852552	6151.260013	7049.856087
grpE	2861.621712	3993.192012	3043.056525	5028.63342	2588.560686	6810.069088	5583.002934	6622.918298	3802.781807	6387.619038	2282.451866	1035.022028	1253.265224	1775.838793	2445.296324	1321.026446	1198.509732	1022.37613	1141.8607	1281.274953	952.061374	1376.711968	1246.776222	1321.015593	1242.349255	1118.829721	1402.099806	1337.82528	1209.039695	1262.045106	1061.393624	1244.431227	1058.954193	1548.973504	1362.328206	1617.948355	1223.370927	1617.861784	1694.18742	1158.213577	1163.530602	1038.107389	1088.666244	1172.787503	1292.632999	1198.746581	1274.36609	1287.426157	1499.265748
grxA	2083.600754	2809.965101	1645.288239	1898.170051	1549.792171	508.365256	299.972242	446.171995	345.25736	362.556016	316.396541	371.71073	366.865927	286.470763	487.759941	332.792261	277.435403	297.874145	441.97116	456.962827	382.25512	331.148584	305.68342	324.931458	383.446793	316.60124	365.480564	453.548239	379.812927	349.09074	329.098103	402.646008	265.912848	340.011988	434.651396	442.682383	332.181297	374.730422	379.171392	499.398428	502.758683	405.569128	356.455971	305.133875	349.82395	342.630096	436.432704	370.490775	377.348001
guaA_guaB	2442.4026265	2556.5696235	2449.6607814999998	2102.962184	2743.708011	847.049231	1059.942791	842.998731	1047.770081	875.1282695	2526.165176	3076.1302955	3143.0208915	2773.26518	2888.1922029999996	2177.8932505000002	2366.2686145	1453.076426	2372.966841	2472.879316	2463.556802	2445.034692	2846.0544840000002	2862.174677	2082.359937	2282.929396	2048.523823	2234.6953105000002	1991.5740154999999	2525.693433	2421.6584305	2194.308151	2553.310856	2384.0968835	2630.328517	2203.6176365	2485.5718435	2435.7778655	2651.776041	1591.305573	1437.2823485	1224.6110465	1323.056983	1175.392275	1805.2241205	2083.933132	2365.6070535	2225.403569	2432.205844
gudD_gudP_gudX	89.84267266666666	143.77030366666665	125.51951799999999	128.90564099999997	153.47602533333335	234.40460199999998	154.48626099999998	177.60467400000002	189.92532500000002	173.67259433333334	124.60708733333333	171.702822	117.18469	140.80710266666668	104.50004033333333	141.26950466666665	115.20570666666667	151.95360733333334	103.74134400000001	114.23671100000001	124.04951633333333	114.925324	104.85579966666667	90.09237966666666	109.98148666666667	110.00169966666668	92.576399	128.139814	141.91366666666667	121.810163	107.69970633333332	140.42028266666668	159.56311	131.69122933333333	137.703386	136.56977033333334	145.32132633333333	129.47351366666666	137.02285033333334	113.72192299999999	117.05111333333333	149.09085666666667	122.78259000000001	113.78234033333332	129.07494533333332	125.23596133333332	89.530016	126.68319433333333	132.86526433333333
gyrA	1075.666708	1294.027216	1235.112073	1203.811299	1189.209365	1627.298247	944.650003	1520.687424	1164.030236	1152.07557	1284.295025	1237.088802	1265.769935	978.408427	1367.555723	1041.955182	1126.195591	1224.522281	997.536989	1169.027451	973.546097	961.76476	938.57187	981.576539	999.983912	1306.885827	989.72789	1288.993848	1328.054947	1004.492493	1016.251923	1177.618284	1080.307316	1143.279804	1140.844955	1443.789615	931.748002	932.961724	1036.700044	1031.39551	946.07377	988.186169	902.585946	970.677128	997.523604	1200.92338	948.155941	1116.547632	1027.9437
gyrB	764.582933	1174.921983	1060.153293	1007.958592	887.393968	1176.653141	709.149733	1207.292408	1114.717833	1100.412551	1022.098515	1001.330768	980.196837	1008.495086	1091.954745	938.353404	940.673992	888.555718	831.063982	847.843313	764.317874	779.905622	729.600706	725.92768	785.519902	749.541206	757.918563	857.11287	839.14005	837.408938	768.083947	775.131036	895.962564	839.9027	760.364045	903.289937	835.445291	806.476013	804.415436	740.967975	685.25213	707.494816	618.754992	688.130685	647.478553	696.5394	585.812676	727.629765	640.866348
hcaB_hcaC_hcaD_hcaE_hcaF	111.8544186	174.9795914	166.7658018	185.634248	148.323623	252.2846404	133.28370079999996	239.68481400000002	192.071699	231.5320382	125.14949800000002	208.008625	154.28957	93.86807440000001	124.8125482	179.9573492	182.18132339999997	196.61314539999998	163.73738499999996	205.77834820000004	186.25796380000003	167.51807300000002	179.62387239999998	173.4878518	182.6843998	170.3375692	188.123697	189.805586	147.71548320000002	150.43537	193.0743856	208.6612432	188.3587114	175.8055752	187.2381616	134.86018520000002	216.1633636	179.2419096	186.4058104	209.8725472	213.14845359999998	218.7333744	200.5306256	219.5210548	218.8530084	209.207164	187.73158619999998	191.62699879999997	176.66878219999998
hcaR	152.906596	276.114577	332.529575	227.707023	305.241573	227.671074	163.276434	155.280246	188.060442	219.541027	204.511312	258.97443	248.59603	234.157111	253.410755	200.256149	272.170532	80.655618	206.501449	242.737238	215.660272	187.406235	117.135832	229.186137	175.143241	169.285983	117.595621	188.23902	170.424325	141.130393	174.237127	162.419559	159.139106	250.154413	189.490213	260.356226	67.891384	122.134354	105.610538	220.996419	339.221105	289.506965	218.45131	272.152691	297.900912	79.653707	112.831065	98.99534	103.367155
hcp_hcr	41.143738	51.96735	33.904004	41.047420499999994	46.230054499999994	75.0842095	65.037507	109.103403	79.263823	66.4257315	46.672780499999995	29.5519955	24.6645325	70.5785045	43.906417499999996	68.058064	61.10422	160.6016955	66.215874	57.839929	68.610197	13.710107	19.005121	56.7440425	44.4951655	45.778402	48.4357675	52.549890500000004	46.095369000000005	40.641253500000005	57.455419500000005	54.262007	64.42567700000001	72.031916	71.0125545	60.1495775	186.4404025	143.824232	191.1594225	157.2857545	142.99250849999999	205.4146275	57.6147155	99.888358	35.24374	68.993239	47.197122	62.800236	155.1405615
hdeA_hdeB	281.619957	287.9594865	246.5328655	410.9640485	250.80668200000002	172.3968945	124.266059	133.05689999999998	131.0805165	193.8399755	99.435936	96.854197	114.8765525	153.805382	108.4592915	4996.885638	4534.982189	10100.1809825	3402.3128690000003	3485.4269515	3596.505016	4968.567267	5332.819316	5017.917859	5365.5780165	6147.444114	5169.9050195	5470.239691	5337.1708985000005	6099.155678499999	4700.0962985	5166.232956	4884.804093	4357.060914	5177.7212475	4295.500059	3524.2512690000003	3277.3851324999996	4353.4095259999995	3790.5403914999997	2980.6667375	5595.3036125	8961.6594765	6993.0307840000005	10305.381349	10099.952592000001	8381.698438	7830.3725429999995	6828.391672
hdeD	61.732709	52.382845	61.879935	103.490593	74.359607	61.643147	39.745655	27.182513	29.746516	24.047119	25.179873	15.684518	22.862898	6.893095	4.285428	1307.223081	1361.608618	5098.681382	668.611441	859.44411	695.064381	1420.788871	1419.876375	1309.178018	1601.244263	1528.770293	1514.341924	2149.753557	2213.039806	2338.613674	1144.207914	1181.408719	1396.034098	1342.327921	1359.107896	1044.000132	873.097128	815.128235	968.622927	899.021426	474.612691	2026.370305	5312.49683	2525.320733	6762.839629	7041.745054	5385.814663	5111.319672	4034.75342
hemA	1064.718506	781.224941	981.096869	669.539984	1085.163998	720.623418	840.489081	729.684074	858.92264	605.361188	935.752224	1379.165632	1102.147909	786.901424	504.950077	901.681954	814.175666	1092.780008	664.829081	796.552317	651.27976	707.995923	634.337464	654.42222	767.836238	738.669517	650.102304	666.749688	598.348547	595.252664	672.775077	758.201887	817.199893	866.522002	888.699397	816.230283	1212.283214	1019.046384	987.603376	1004.454966	973.266781	911.003675	986.110094	1053.760869	977.530979	1230.879368	999.121875	1078.36605	1014.127617
hemC_hemD_hemX_hemY	887.2833	768.75681575	916.5724242499999	872.47409975	814.90347275	1030.0471705	879.7790545	934.27565825	871.206151	1116.01569775	1035.5059489999999	1350.9712875	1065.67378475	1039.03559825	991.3926045000001	972.9698565	948.576948	951.0589052500001	865.717808	890.1548697500001	868.3780525	998.1793234999999	968.43547425	859.09605475	882.32861875	931.97626675	856.986731	931.49352575	903.17657925	950.1994927500001	869.152732	868.1679705000001	936.7684310000001	907.9511265	961.8075759999999	968.19576375	999.63565025	921.5451775	882.7520802500001	813.91649	831.1033922499998	875.780847	965.0091814999998	1002.65987825	907.622742	887.5964815	888.1598825	923.557874	848.9105712500001
hemL	731.062665	510.410064	644.214773	857.493379	687.791642	668.901674	672.11789	769.810235	648.387338	576.315375	1234.806568	924.955752	657.985609	889.095237	1547.948947	529.821344	537.009902	554.975928	305.441063	591.08407	408.302527	628.628809	536.822527	473.290645	659.410108	476.240584	557.085331	654.404488	608.380678	571.842235	397.72069	416.933591	568.618304	608.464378	584.27232	672.065087	672.497943	622.600211	512.696075	536.015078	559.505721	424.475631	329.946682	420.234468	384.265902	394.605665	470.09087	366.213371	547.179039
hemN	237.392511	329.623796	355.740562	337.314057	346.119229	291.36805	282.069079	390.364623	364.043749	256.810963	507.060898	392.749448	394.846547	423.761565	523.762994	425.766215	376.297451	374.919769	358.412302	375.114956	355.085299	262.083756	261.268864	236.736826	307.626709	277.406926	309.497768	245.930375	234.19388	236.962697	366.59893	372.18314	392.813667	430.630046	382.439957	297.397729	358.822643	461.797681	459.370918	413.726046	376.364898	355.200751	398.032039	423.193112	429.252965	346.917888	426.954493	453.824114	446.426118
hepA	987.754635	1198.634413	1390.642592	1166.71747	1231.885136	1953.249421	1534.730808	1952.376368	2078.622522	1448.278893	1837.385956	2692.501131	1817.589808	1636.266564	1609.975727	849.787871	723.226868	788.347617	629.116031	715.928995	618.770166	712.867645	646.108951	557.646489	721.564454	632.991904	532.048987	725.592018	620.026644	601.305238	719.466767	832.455121	716.058599	719.8202	775.890862	849.435593	544.283706	490.959209	576.961868	536.646273	552.151711	707.215436	958.403488	913.488463	1060.341431	1015.303613	779.190975	763.223534	506.982183
hflD_purB	1097.329966	997.7453714999999	1165.3508295	1129.3792355	908.9817224999999	896.847307	815.7844514999999	912.9960665	976.763283	944.791478	1501.3455725	2000.05236	1568.2381695	1193.760648	1421.4820105	1204.86022	1409.025352	1092.9928115	1439.543746	1567.4313545	1412.0875885	1384.3475265	1296.5955319999998	1541.046355	1176.840479	1154.663239	1208.710931	1269.7524589999998	1185.9783335	1339.9477364999998	1423.1344155000002	1234.805573	1520.9715685	1584.0315540000001	1554.48263	1623.4603995	1436.5886690000002	1425.5540785	1409.8213074999999	1251.991272	1097.7013285	1062.6402094999999	1112.575259	1012.7644895000001	1058.66226	1082.4824995	1288.4965295	1265.641005	1364.9390575
hipA_hipB	101.85899549999999	180.3097765	213.84337599999998	228.7180215	188.003742	250.090689	128.512115	218.097281	184.8122905	249.353953	114.4522005	155.735186	113.9228755	171.20368	172.187864	280.787941	334.10328000000004	307.95804050000004	278.598031	342.3267315	306.708255	292.1613445	269.22990200000004	307.123724	353.9976965	383.4634505	354.26867400000003	338.072805	361.9050645	345.8520075	293.25306850000004	342.0668945	283.711301	358.984598	395.8902845	308.090843	351.0045945	328.1615915	371.530719	298.495148	328.5589	337.9523465	313.4588175	334.87318	308.503443	335.2585675	347.0761875	333.2224405	379.3169645
hisA_hisB_hisC_hisD_hisF_hisG_hisH_hisI	428.75229325000004	387.69747262500005	412.26445775	509.36747412499994	451.68399412499997	484.483841875	352.277732	417.07520024999997	408.80566162499997	459.33713412500003	720.0200434999999	1115.641512375	988.7460156249999	781.413294	743.620855	1823.4676713750002	1914.8078776250004	2355.10776375	1794.933423375	2030.0871033750002	1911.6761518750002	1989.9244136250002	1881.67964325	1906.39453	1869.455964375	1762.73173075	1834.0366523750001	1900.9651472499997	1803.5984108750001	1757.203035625	2032.8650994999998	1805.3840735	2034.964130625	1866.61109125	1974.06292025	1854.643975125	3191.125252	3090.8401625	2569.52630475	3160.701342125	3342.6411065	3304.819356375	4338.6306053749995	3676.5472438750003	3488.054318125	3209.4699473750006	3708.4728846249996	3176.501841375	2585.314087
hisS	3329.101107	2039.080646	2401.805794	2269.064499	3180.587592	2130.740106	2822.10449	2452.535893	2544.078141	2218.42308	2236.705419	3044.477964	2909.687762	2768.998137	2007.421618	2083.355662	1790.030737	1994.160743	1895.210062	2087.90493	1929.228999	2363.231966	2574.12058	1984.264343	2305.603744	2400.722737	2051.68627	2210.654754	1863.028876	2126.086765	1890.551071	2123.003161	1854.700107	2065.829441	2243.374078	2315.994595	2590.59781	2482.382568	2456.511191	2047.848531	1804.621937	1652.912738	2056.137086	2079.567819	1859.176586	2179.433025	2175.260846	2086.615272	2142.866938
hldD_rfaC_rfaF_rfaL	1082.3105535	1238.2566885	1185.80158925	1129.2618805000002	1217.77107575	1119.48271325	1021.18409025	1019.1354125	1146.7068115	1059.1682457499999	1044.5021347499999	1606.0843360000001	1383.2828412499998	1350.83700675	1162.8020425	1161.1055067500001	1208.1158650000002	1200.5592735	1174.466633	1145.4782659999998	1129.68603425	1234.830721	1194.55008225	1120.0722342499998	1191.9228842500002	1250.72827725	1138.47180025	1110.171173	1134.0932252500002	1188.2659625000001	1102.2888322499998	1112.789783	1264.2840885	1266.929789	1193.599938	1245.2449845	1228.19553125	1274.30679	1186.0585615000002	1123.60827175	964.6420025	1123.26827475	1057.18019925	1194.0948377500001	1113.12236925	1250.36901325	1281.0411072499999	1281.6720925	1197.2943777500002
hlyE	10.005772	2.738943	2.123408	13.843418	5.026419	31.913175	1.950928	25.114937	2.921724	3.105897	1.347855	7.316118	7.956835	10.6283	6.679442	34.527345	50.348435	189.622662	38.810319	45.31395	39.53595	52.384181	41.975763	38.125144	46.46959	56.298282	54.621948	60.700962	56.341278	48.272753	32.476794	50.902297	34.632404	46.9674	60.943424	50.686731	102.181038	103.375075	106.581965	268.719124	259.395914	465.596239	183.752716	160.997566	183.746094	139.601459	112.198741	94.902934	174.758194
hmp	207.358931	452.698768	344.748612	343.130023	238.986679	456.558994	393.552144	504.267951	429.084654	583.907569	292.442783	312.771796	248.934399	299.028572	266.562726	317.924413	305.080612	278.110991	278.881326	266.852021	271.613065	258.511518	274.527173	213.003505	241.800426	266.342254	229.276602	269.829083	281.487603	263.817446	285.801326	263.006844	311.10815	288.036539	287.492176	247.628032	241.006238	246.432541	200.172692	239.912728	268.156182	321.116191	816.218291	1902.867384	266.372419	335.634917	345.955056	320.884678	179.111387
hns	9227.795271	6734.462042	5459.265742	6935.443247	5475.751003	8271.930827	11233.29084	9480.402727	8462.142178	9371.499209	7823.607741	6157.903797	7175.920695	13510.62856	9477.222993	5005.215341	4023.834802	5129.519816	4878.177066	5350.843379	5108.648244	6600.103122	6133.963214	5842.56577	5453.296438	5943.92067	5464.455059	5343.486766	4562.192884	5279.248874	5435.147853	5483.445047	4508.228767	3969.556967	5382.580797	6032.33268	6274.00399	5781.039646	6880.211231	4782.714608	4869.571032	5194.769361	6118.873146	6387.908002	5773.091479	5468.013614	5639.720648	4830.848932	5589.932949
hpt	1890.129605	2299.14154	2245.195193	2353.07564	1902.98786	1440.052813	1521.879449	1758.821934	1978.862098	1583.606568	1963.916739	2346.53548	2095.728219	1859.182382	1834.459386	1204.315361	986.252692	971.29593	1039.288218	933.955077	958.483119	902.10731	802.2618	904.510484	955.158639	1049.998938	889.051917	796.674753	883.660208	838.202603	1002.83868	1121.246402	943.84739	1330.338634	1317.034971	1402.488997	1142.193691	1096.566203	1337.745396	1077.54756	1113.88242	892.161441	1026.044315	1103.408126	1066.563009	1111.882032	1289.095135	1027.259586	1277.175318
fdx_hscA_hscB	2894.6627186666665	2710.4278076666665	2591.637174	2404.164080666667	3059.957344	1924.3758956666668	2344.4840693333335	2246.762088666667	2449.1271643333334	1976.0513453333335	2208.559888333333	2716.6919089999997	2106.639422	2860.5518406666665	2426.2727446666668	875.5246906666666	1247.9805709999998	524.438338	1399.5646413333334	1350.7140783333334	1359.4790106666667	1261.011311	1071.610948	1074.3881266666665	1056.665239	1252.1348073333331	1085.9503413333332	1073.891542	1115.743667	1072.8320893333332	1305.366209	1249.999956	1452.7619776666668	1455.579111	1391.7943236666667	1504.7880263333334	1077.916596	1127.7560563333334	1027.1149076666668	752.9784903333333	766.5089603333332	713.2555819999999	532.6927196666667	593.0157543333333	581.7617656666666	507.04496066666667	744.4430656666667	746.5113339999999	992.93323
hsdM_hsdS	782.6737635	798.288159	857.4414274999999	747.21034	1006.6867505	614.8368459999999	550.362628	520.793367	545.8920485	557.220454	464.6870325	635.1885825	617.8342104999999	503.4023375	393.12657049999996	522.213466	472.5528005	424.945287	495.812495	448.2730825	486.2960325	495.4883535	495.29672300000004	443.6522315	413.654604	466.72276	397.65772350000003	371.0018225	417.06231199999996	407.38074600000004	465.1917925	503.8894805	515.550935	511.3597995	511.065465	501.831003	624.4180325	625.57908	613.740571	449.625795	371.52935549999995	362.56098999999995	301.89691700000003	301.8627955	276.67095700000004	327.75057649999997	375.23322499999995	392.8310665	492.78724850000003
hslU_hslV	2150.202467	2663.0586784999996	2304.746013	3545.5415135000003	2504.456746	7130.791219000001	5712.928774	5889.4382685	4049.5939025000002	8914.950839500001	1142.931657	1105.0592135	1196.4686984999998	1851.6263505	1597.8780965	1503.104317	1431.9201815000001	1470.7691495	1417.4238435	1269.0917325	1425.620836	1314.498139	1287.9431615	1156.935589	1249.553166	1457.4500385000001	1276.0264685	1148.5072455	1242.4894	1381.3116055	1351.1499065	1244.7419224999999	1465.236586	1529.1939495	1335.8516185	1404.15987	1462.1376089999999	1470.0175414999999	1369.6947085	1236.046089	1088.3379535	1153.3523565	1360.4671135	1466.1521865	1589.5378620000001	1683.7431139999999	1305.6506165	1444.547333	1487.8647055000001
htgA	73.363836	28.354089	35.908465	14.089802	24.073828	38.624357	40.676356	43.621939	31.872405	30.278658	30.655931	34.316168	43.037891	69.12117	25.317758	18.918176	11.785198	23.435538	17.987663	18.010423	17.643153	11.018136	13.879157	2.427119	24.055006	12.843629	20.886715	9.922825	8.963312	1.689488	7.671681	37.460581	17.068296	10.743246	20.528134	21.117657	16.374286	10.919165	15.600611	18.760217	23.006863	23.548781	7.295112	20.548527	17.450405	14.854985	18.499584	16.388463	8.937445
htpG	518.98564	542.60601	656.011439	1438.678041	696.339602	2100.738958	2156.136486	2229.728576	1145.593176	2228.402714	404.603515	86.431626	106.934094	366.406658	454.421002	317.834722	350.204947	340.596772	283.505886	354.065285	305.867765	318.555472	391.20584	264.387494	323.802573	211.12272	423.110637	357.634019	260.248837	190.088238	313.290911	294.645736	385.967797	356.896362	376.48427	502.022724	263.813956	257.436433	271.609728	349.538889	293.488965	297.20042	235.311006	251.009654	325.84033	412.453061	432.632374	342.354254	319.036141
htpX	475.548135	348.123954	482.098184	476.770824	249.094445	1204.072614	1200.813502	1158.883602	754.128383	1543.986898	1636.657731	1834.526652	1342.135888	1772.772318	2535.429063	901.117955	935.421404	634.802054	863.814673	984.259498	953.048787	999.404676	1001.304298	1180.572898	819.63318	862.773259	957.569727	875.979026	791.698908	949.146415	920.120901	969.565659	969.763751	1049.066291	1008.112446	880.858879	986.323044	1062.566835	974.723826	1119.200999	2233.677562	853.08328	782.19346	831.246218	795.15237	626.707124	813.527799	795.238476	1003.17438
htrA	374.802967	353.987192	481.696863	508.501345	487.674571	578.609949	524.573466	665.912291	480.485281	466.523958	1019.169424	390.559147	359.449453	589.299279	1132.108156	417.429659	354.892579	452.443991	244.55805	337.570613	255.755738	374.65872	363.625942	418.793566	355.440285	353.086375	332.78671	437.67385	409.581655	401.941547	279.128152	362.623418	310.379086	423.767783	408.529754	400.642038	358.238323	341.667831	282.603328	340.561101	650.134361	342.378436	311.4304	342.419666	400.549741	399.281117	375.700836	397.036591	342.568666
htrB	661.135381	726.095004	753.742082	629.759861	743.031685	452.614071	540.609885	550.409726	520.576191	430.276016	832.135074	536.026546	414.568016	382.32005	593.925112	377.685625	405.868397	448.811488	300.575639	443.065478	394.393344	310.035041	341.71162	392.137206	324.027838	336.114634	312.270968	375.552142	390.457977	318.11825	290.380909	346.778958	411.3076	384.803168	445.028057	408.610392	437.795733	459.351178	394.474446	252.336824	265.477443	305.840118	215.114995	233.203129	228.720196	293.524069	273.050646	301.299123	404.167259
htrC	118.026183	156.825257	111.878164	102.360615	143.171898	170.093298	196.401956	145.432942	214.362325	82.132308	111.012192	109.208639	128.643042	102.504121	80.814149	84.863775	76.792992	91.488468	79.480254	84.400374	79.872603	89.230145	65.901144	91.734355	89.477134	78.345874	78.313799	77.957695	73.522672	84.12503	79.394742	94.907028	62.746556	71.95252	86.54498	55.739223	67.998045	110.921569	129.241952	68.554835	86.082436	48.879733	47.298288	37.92985	34.99769	64.785563	83.251751	78.312472	123.554938
hupA	5424.014349	3757.782717	3952.339505	5165.467527	3673.665134	10696.4863	9922.318567	12280.17527	8863.406844	11577.07659	7017.848319	4780.355191	8345.437514	10819.73187	7696.951019	6097.628888	5262.942027	6681.805654	6104.103072	5981.347828	6392.223775	5961.72394	6128.746955	6087.306224	6907.130247	6537.34455	7263.674785	5958.336388	5648.088839	5644.527722	6000.990142	7010.78131	5597.527606	5106.483439	5538.620274	6993.817316	5952.697825	6239.739248	5063.065003	6259.765004	6443.716336	5377.885195	4594.588078	5148.283979	4085.87958	5143.105368	5811.963504	5614.304018	5595.189244
hupB	3575.486732	2489.637533	3112.901227	3456.719345	2204.263424	2916.206575	2157.92886	3305.575682	2167.088223	2231.677332	4076.101941	2556.999293	1636.187872	2183.914964	3282.770243	2830.36602	2406.826087	2395.916563	2117.440295	3389.294117	2271.765475	2707.150433	2762.839984	2829.292288	2441.407147	2956.587638	2487.782396	2559.58355	2410.182345	2645.589793	2153.341342	2195.278738	2369.09719	2335.967053	2817.127514	3054.831603	3434.282068	3683.330473	4017.34547	2555.80483	2258.818776	2722.4951	2230.469681	2173.585577	1950.811977	1740.609245	2375.702662	1977.596237	3062.670557
hyaA_hyaB_hyaC_hyaD_hyaE_hyaF	50.474309500000004	103.68707966666666	105.07807766666667	134.38479	122.76524366666666	115.733549	96.01761149999999	95.31822966666665	87.39980983333334	58.634148833333334	111.4796975	132.41009583333334	67.30175666666666	101.49091016666667	96.02547216666666	106.40886916666665	95.45588833333333	515.3973726666667	62.375605666666665	86.751418	71.4297325	76.37943150000001	67.13856133333331	67.01150483333333	85.45903583333335	85.46891900000001	77.61066483333333	108.62523516666666	79.26208799999999	73.65950333333335	76.85087116666666	103.908955	111.02302916666667	87.48846866666666	105.2100965	96.79720066666668	416.2894938333333	329.6532235	389.70527066666665	532.1614451666666	391.6248743333333	917.8652376666668	1021.3399768333333	808.2877595	1227.2418668333335	1312.7326765	1348.5406585	1216.2446186666666	2029.0522548333336
hybA_hybB_hybC_hybD_hybE_hybF_hybG_hybO	196.847971375	244.063017	274.033711625	276.946872625	280.773414625	271.69651812499995	264.345764875	236.651273125	261.620356125	240.58452275	215.676461625	245.57054424999998	203.93265812500002	238.71081300000003	217.41263099999998	197.92145525	163.846139125	406.69253475	147.119837375	162.172889625	152.0201895	134.648298875	134.94255637499998	136.087218	119.95118424999998	120.336580125	130.471734625	140.866023375	126.077549	119.67373162499999	143.910784375	146.006552625	177.875720125	169.196871125	182.261284625	115.37499100000001	699.7668450000001	697.5041986250001	786.463647375	517.148662375	350.442905625	444.31621562500004	393.66086662500004	334.217129625	348.614460125	220.045156375	495.507612875	498.01632437499995	628.407321875
hycA_hycB_hycC_hycD_hycE_hycF_hycG_hycH_hycI	60.28055733333333	156.54300522222223	143.9040006666667	129.01538522222225	135.999933	249.93896366666664	113.522412	163.8882912222222	155.58844	202.6221707777778	134.52835033333335	136.50011666666668	138.6132141111111	152.64362677777777	113.41391977777778	155.96089166666667	146.77728322222222	164.1329408888889	137.370202	135.55582700000002	139.19976166666666	129.94433677777775	129.70258477777776	136.59662088888888	141.87974844444443	141.94202155555553	128.53084533333333	167.97282255555555	175.9201841111111	153.51606755555557	147.21820955555555	180.96202377777777	150.97342400000002	136.90882177777777	144.1692421111111	152.89950355555555	694.8951336666667	574.9966802222223	852.3478667777778	1188.456365222222	957.7553369999999	1435.5964421111114	1425.0047590000001	311.13759744444445	1721.7309186666666	1173.4331065555555	807.8446823333334	897.9813563333333	984.7257582222222
hydN_hypF	104.40641550000001	163.9772855	132.52739200000002	120.006985	176.07478650000002	192.40076299999998	92.0422435	125.89954800000001	119.9892795	122.403015	104.23358999999999	152.7035925	98.83332	184.3832425	110.48653350000001	110.19783749999999	136.7403965	127.1426905	109.920751	134.52902949999998	123.8721525	110.409042	101.52238750000001	97.7991045	140.920837	106.7276645	128.9726295	108.03308899999999	120.634467	135.17118349999998	122.032682	137.1746205	136.757173	133.2193355	160.33887399999998	112.252689	475.07928449999997	462.579778	580.941868	652.9947344999999	547.3206915000001	684.7159865000001	598.1418265	175.4149995	823.817959	498.4956575	323.581096	386.637667	647.1264225
focB_hyfA_hyfB_hyfC_hyfD_hyfE_hyfF_hyfG_hyfH_hyfI_hyfJ_hyfR	31.981355333333326	75.48909458333334	64.20313349999999	55.78480916666667	60.10963558333333	88.70549075000001	53.22250775	64.53810849999999	60.79553808333333	70.40516383333333	72.99632508333333	82.12579099999999	54.013521499999996	63.24767591666666	54.471200583333335	79.98556791666667	82.39801866666667	99.98453716666666	64.16134758333334	69.76971716666667	67.66366941666666	68.00171908333333	64.07623508333334	61.02949316666666	62.188311250000005	62.34055916666667	60.385069833333326	86.34710608333334	85.11705483333331	69.39227683333333	69.88068066666666	93.02312208333332	78.85763875	69.02319283333333	68.51978266666667	71.279178	76.34239966666665	65.39097316666667	70.11359591666667	72.71566716666668	76.60898300000001	101.52405408333333	74.00228441666665	71.05448925	75.9386075	77.69179791666666	68.73830366666668	82.984938	75.05945375
fhlA_hypA_hypB_hypC_hypD_hypE	181.71785233333333	273.55771766666663	262.13714633333336	256.812186	284.35245050000003	377.3075851666667	208.14696949999998	354.897396	314.65632966666664	347.24928499999993	235.70548333333332	311.8064306666667	266.63038133333333	272.21158433333335	235.55011283333332	295.99051950000006	222.87154966666665	552.6519858333334	231.60987983333334	178.1674903333333	206.96981100000002	169.3031705	148.86640316666666	175.17163516666665	179.91419783333333	174.97614416666667	185.33502083333337	211.38014766666666	188.02747333333335	169.82262566666665	212.03397300000003	224.94033349999998	224.4191328333333	253.7600195	233.30141033333334	239.7607976666667	745.7248833333334	680.9080618333334	834.2519434999999	828.6115985	737.8429141666666	869.5908058333334	874.9725915	353.8405781666666	729.486485	600.52446	451.2996376666667	477.72556699999996	903.6864286666665
ibpA_ibpB	244.608885	315.58973149999997	377.500992	834.1385134999999	271.1411675	1743.4242495	988.061586	1281.7360585000001	545.057358	5495.8936155	187.49809549999998	199.511973	168.5875465	219.4757555	243.5124875	377.771652	447.13975700000003	336.0093005	338.3560795	460.61444	337.027099	312.4595855	347.288158	359.826736	364.636482	344.459129	414.43974549999996	368.0174215	398.1037335	393.8390675	354.4613395	378.1702325	390.6091165	467.8336845	429.353766	471.9204815	399.3400945	438.8615315	322.389511	341.525662	334.0230375	341.78841	348.036515	366.5022215	408.316985	360.41305150000005	526.0491979999999	573.194531	459.437642
icd	10576.33025	7988.46319	6587.931366	6725.619849	9120.355659	3561.037761	4103.484485	3795.4267	2832.614368	3470.443802	3730.147251	3308.490917	3187.726083	3385.115893	4432.413618	7015.601746	6936.782952	5149.114532	7089.195929	7545.990922	7675.453842	9617.433927	8706.622886	8066.761374	7543.40826	7181.79968	7278.312918	6867.350382	6429.00748	7001.350247	6957.690158	9973.329715	7282.284351	6505.255732	7538.575479	8784.620426	3842.388482	3454.699085	3566.596559	6639.108503	6929.431987	6993.776437	7858.607657	9395.130663	8535.148293	3180.552629	4421.755419	4027.918343	2652.488922
iclR	883.754281	896.921017	738.107077	613.924052	679.110456	562.181033	512.403294	518.880152	605.584173	327.272404	588.080382	819.262635	746.295908	480.76483	361.787527	264.210298	375.593987	336.816061	390.641838	287.14496	342.322228	300.26102	322.297827	277.331494	303.371501	404.287389	283.334596	348.772268	405.235522	328.672547	359.107181	327.458573	344.579957	298.254633	312.397323	268.788121	348.769922	407.883964	459.455858	390.754967	281.706926	318.685553	201.266485	247.562627	183.421319	268.010588	320.066879	333.691284	479.767841
idnD_idnO_idnR_idnT	100.45976575	153.06833025	147.090326	158.69287325	156.98191599999998	196.59165425	145.55208900000002	151.765947	167.3485545	178.98916025	108.70047424999998	142.121568	142.26164125	141.607084	133.35211275	247.0382745	228.0101745	252.93205275	180.92955225000003	219.483517	215.747254	207.691435	207.0424855	191.11103075	231.85098575	224.61884275	218.20745349999999	224.28753475000002	263.33170225000003	250.83427824999998	209.708012	232.2604435	230.895305	238.90028424999997	230.29325975	234.165726	231.95729950000003	216.45714325	192.746402	202.69450925	200.54314575	253.26789424999998	224.83907275	240.97349150000002	171.21605925	183.37180225	184.99139725	207.7925325	203.85353425
idnK	20.437639	23.203243	47.962295	21.279816	36.456902	36.432604	23.234811	37.055562	34.76017	36.990755	25.129194	13.114383	21.659131	26.324662	29.080013	33.313922	40.849646	39.582241	41.423577	30.726614	37.190712	33.334454	37.057372	42.870196	43.625753	29.60181	52.099931	40.441067	28.644576	48.214616	33.266881	49.005869	35.336433	45.92062	38.069804	38.898855	48.599661	57.825017	49.134619	40.557955	29.644701	43.3515	59.614441	49.744475	43.831548	37.296468	40.483817	49.056234	51.530887
ileX	50.193854	144.162616	256.761128	175.528415	123.7488	48.004685	206.961291	133.311832	119.886677	175.423475	161.571904	16.671604	83.533626	162.839564	166.091498	80.577223	82.153978	95.891713	156.962334	75.748891	140.603005	60.577366	99.665572	108.013224	21.297701	37.970982	86.894287	47.210281	61.017216	80.167022	124.890129	94.017781	125.667054	57.580559	64.619645	19.610283	21.973013	17.503444	47.245267	52.982099	18.398272	58.11143	41.6744	39.155426	87.224975	44.218343	41.596681	65.029807	16.052619
ilvC	161.907537	129.770711	180.165726	255.311677	152.85467	135.924348	73.194271	113.089533	115.630543	142.552737	439.206276	244.557416	230.673748	276.490489	288.446292	6812.697286	6435.955633	6519.944137	6176.935632	6224.388359	6437.079011	7649.566982	7699.744994	7202.098394	7100.860372	6822.581084	6759.909521	6345.431481	7200.007102	6875.415736	6391.044506	7704.259916	6698.955203	5519.964668	6261.873891	7210.247305	6603.899784	6710.768817	6314.103145	4658.674719	5098.840184	4525.613256	2510.851677	3832.31983	3697.63499	5854.2323	5901.784626	5906.744875	5709.567926
ilvH_ilvI	159.2132995	144.8234475	169.62404600000002	156.84101299999998	157.6179175	143.63615	128.2250295	64.0570185	89.8675345	127.9896775	65.007228	138.922696	100.7074595	112.8014915	104.44324499999999	2169.1135455000003	2408.9244175000003	2947.2901060000004	1831.211515	2139.249957	1977.741485	2189.815117	2067.9413545	2189.2075985	2132.1713065	1799.002556	2051.6623865	2283.4486115	2050.813368	2148.4617475	1862.7523255	1994.5099489999998	2166.497464	2289.241843	2673.6380195	2486.1192105	2581.0493415	2344.7203790000003	2527.3269985	1523.9355464999999	1668.5320655	1765.963129	1214.9781389999998	1180.4262275	1008.8286	1803.2735189999999	2064.6763455	1863.2224514999998	2294.01084
ilvA_ilvD_ilvE_ilvG_1_ilvL_ilvM	310.83285483333333	365.1545003333333	372.807102	426.97624283333334	296.7892566666667	472.7410106666667	421.7105483333333	405.74782350000004	347.0580076666667	429.5819261666666	539.4460695000001	446.406162	419.8186381666667	436.8232888333334	460.74948283333333	2237.5670824999997	1951.8744855000002	1845.2563280000002	2212.469377	1945.278744	2324.227861	2438.113660666667	2429.185703333333	2405.9249888333334	2057.169773166667	2135.1530519999997	2178.081412833333	2079.0453915	2184.5367068333335	2374.704382666667	2095.2480173333333	2311.253812833333	2217.343434666667	1987.9177173333335	2109.5345136666665	2291.651898333333	2590.529092333333	2665.9844518333334	3143.342950666667	2313.7761486666664	2143.610538833333	1932.7438518333336	2593.591484	2063.2627998333332	2493.4000371666666	2108.056536333333	2257.8826165	2123.0046266666664	2641.238058
ilvY	145.744434	222.559561	176.592912	173.306941	255.785598	58.910247	227.419784	145.404439	64.976691	99.15666	66.190042	183.569624	120.665095	82.040013	151.762302	245.342295	213.699795	194.875293	211.323346	204.028222	194.080278	223.606322	178.765169	192.107814	202.998843	217.917254	144.886735	221.6777	231.599581	218.253671	192.537716	194.647117	261.345661	232.326181	203.011351	208.49043	137.571171	217.794762	229.150317	138.41835	141.279239	161.716361	157.605024	173.531489	211.038753	204.522489	191.718665	172.177159	193.517642
apaG_apaH_imp_ksgA_pdxA_surA	1571.2239295	1242.0983013333332	1650.6004818333333	1602.0263914999998	1495.9777906666666	1230.7410283333336	1229.1729445	1223.5276026666666	1187.689051	1188.1086723333333	1536.5809035000002	1533.3017683333335	1336.0042581666667	1308.1228963333333	1308.4108391666666	1094.9653806666668	1102.4072565	1273.554912	1036.3650038333335	1129.9249895	1044.9185503333335	1131.562698	1096.4167108333334	1066.3493106666667	1127.4862591666667	998.3893696666668	911.3659058333333	1287.9055636666665	1085.2805218333333	990.5559751666666	1074.1670946666666	1126.6593376666667	1063.6216575	1066.8402855000002	1182.1463800000001	1258.1155364999997	1216.9519515	1152.7731959999999	1162.2461408333331	1273.9211275	1241.1565948333332	1207.9274166666667	1109.1021705	1125.0037955	1428.304837	1723.351600833333	1626.661057	1397.8052363333334	1249.8639455000002
inaA	812.585923	701.826906	778.780412	794.618919	754.428053	652.365492	370.438412	459.373667	482.464083	315.038312	507.279725	561.940659	492.799369	450.326903	296.690481	548.422856	482.782591	387.13857	395.325402	424.2798	379.271748	396.237997	267.632391	352.541669	476.558191	470.508455	404.021598	505.94135	501.187952	436.999633	431.832414	505.749082	405.788373	483.652084	511.394094	526.107097	360.980974	365.898843	348.387553	456.519772	424.833407	448.609145	432.808796	411.944118	463.378473	493.195217	413.496918	449.436817	370.71098
insK	57.137415	52.848014	48.981892	26.152211	55.298123	40.45929	52.010721	26.293019	41.527403	40.029815	90.447896	65.313322	61.61647	18.127572	28.385615	38.726268	24.375503	29.196772	28.167042	21.034161	23.363454	22.249658	12.820612	17.814082	24.132436	22.252492	20.673283	30.485311	27.300899	28.578173	26.890428	38.374503	23.553787	21.003506	30.66266	16.362296	14.25038	22.82544	21.536241	26.831119	20.093257	26.423365	17.592363	21.993607	11.047249	21.109756	7.026852	26.858003	18.15217
iscA_iscR_iscS_iscU	3844.0238475	4284.007826999999	3579.4384029999997	3725.4393805	4121.6466745	3528.1714190000002	4078.095672	3595.564679	3706.031413	4003.0841787500003	3343.3010595	3358.5942505	3452.8743857500003	5025.15299025	4959.00581675	1772.16623125	2878.23239625	923.59984425	3160.5566452499997	3094.9591689999997	3030.10308975	3422.0001224999996	3146.7876642500005	2882.08640975	2943.66842675	3300.24879175	3011.0026900000003	3136.15114575	3348.1079847499996	3093.735566	2974.1703049999996	3161.1188597500004	2942.542818	3071.5745785	2799.346943	3406.11869325	1631.91736575	1703.39540275	1596.1798509999999	1260.4338955	1420.22091675	1145.768819	1092.8727615	1284.79953425	1112.50607125	1326.04465175	1561.36208575	1554.98243325	1598.5752774999999
ilvB_ilvN_ivbL	522.0712336666667	456.1101443333334	534.0193266666666	550.0885866666666	331.8237216666667	1146.364585	879.6840860000001	1020.0675213333334	807.6211463333333	1098.7676476666666	2126.232475	2668.93349	2427.766896333333	2041.1597689999999	1380.710967	2789.726865666666	2663.090755333333	1374.5423250000001	3317.493248	2806.520963333334	3243.100575	2947.5462593333336	2763.4019093333336	2771.215406	2701.5032143333333	2599.357442	2672.328124	2569.519549666667	2647.8201646666666	2289.630217666667	2974.160147	3152.7630606666667	2853.128798	2789.52025	2832.6604583333333	2761.597304333334	1614.6947476666667	2294.3605833333336	1989.0457683333334	2284.0228803333334	2449.2829463333333	2242.5574629999996	3007.540226333333	2926.5201993333335	2577.2200399999997	926.3872190000001	1826.1756946666665	1739.532732	1460.800895
katE	105.22189	151.844385	139.142693	140.853904	147.966089	218.845159	18.979247	141.18877	103.179485	182.047232	152.733382	189.834302	173.236324	210.344059	147.299604	1124.237246	1317.250072	2089.153642	1170.912828	1263.101519	1030.28233	978.243086	827.827165	878.88621	1342.449541	1400.869843	1423.626747	1250.775037	1314.671258	1119.276445	1354.929628	1347.054945	1411.174851	1308.975657	1140.324846	1293.401732	444.043589	480.101109	441.942416	1509.790999	1587.094886	2184.83885	3920.904943	3855.772741	4457.995401	2225.85314	1947.110164	2227.97389	787.467456
katG	394.123541	549.8449	593.354642	532.659127	527.508355	661.271016	648.795378	752.491831	537.449641	751.224439	647.970583	403.44959	443.315107	553.990431	774.03421	1218.479762	1077.478795	2702.538539	802.545021	980.244154	688.698607	633.45701	501.329423	536.923294	747.627134	628.36036	918.130768	629.48547	543.673779	552.54798	877.506063	948.801553	841.559673	1076.996878	815.579702	802.682058	2109.022765	2618.438204	2147.949042	2729.6023	2938.54776	3457.430993	1149.343237	1075.808387	1058.482807	453.924889	978.778041	1123.020932	1991.536527
kbl_tdh	1670.4593595000001	1878.720046	1884.5450745	2094.1857354999997	1886.1556475	1907.4499175	1392.9645460000002	1741.7039025	1280.348648	2225.91916	2359.3091865	2179.89115	1874.5771719999998	2577.3778695	3186.0392205	592.893311	621.0580235	658.5840485	443.80251350000003	527.6596385	465.5468925	469.1183625	481.7130025	413.24892349999993	559.6868025	570.1224135	672.7932814999999	630.3071125	666.5416685	602.344672	558.2239505	511.413052	613.23891	578.8335865	484.9789455	538.516533	400.1727455	345.5118235	359.42884	591.5517995	513.575279	799.0743279999999	1095.4171900000001	1104.2287875	1122.1887040000001	893.0706789999999	732.8035685000001	783.367463	444.449066
kch	191.90939	141.47374	151.732389	183.229133	135.106389	166.769284	140.96032	139.794354	186.216346	177.775876	92.386313	135.397835	127.580879	127.935436	118.884752	376.958717	391.193291	714.170387	370.450246	396.098153	352.248596	409.519873	400.366249	479.426241	565.652462	537.596913	509.227947	568.330652	557.838499	507.219203	395.230485	396.10764	384.531588	476.49557	469.877198	415.845383	390.83478	385.85873	492.47593	449.62199	332.618339	590.455036	673.889692	458.209693	924.391738	1170.875326	901.913815	843.725107	745.04196
kdgK	265.511693	328.133478	312.707316	308.516472	230.981025	361.292955	192.92378	325.395127	263.780472	435.71665	256.475784	217.72485	99.277796	274.915033	365.608139	253.890025	270.913139	439.875966	276.243991	280.570841	276.603093	183.669678	183.197485	238.186545	195.614354	212.706087	232.205698	280.703558	270.532948	224.373453	302.013205	241.02425	272.955293	254.085137	266.12633	243.977365	294.091941	284.334111	289.098944	328.109606	239.735074	258.596662	161.015039	160.586552	164.661171	299.475279	354.528674	321.283592	302.970548
kdpA_kdpB_kdpC	61.378253	132.18282866666667	141.644179	181.13727500000002	181.71701266666665	214.12251	123.516213	183.89055666666664	161.63127366666666	192.9330523333333	112.18632033333334	156.05102566666667	137.129493	149.50435133333335	108.25454566666667	175.5047536666667	144.851132	157.57417	132.69303666666667	135.14090166666668	161.16377866666667	135.25104533333334	138.909784	145.06817666666666	164.25043966666667	128.57235799999998	124.11691966666667	173.30806966666668	148.384922	136.83035766666669	164.11230366666666	199.28314799999998	152.08037966666666	145.061453	174.55625799999999	195.70853966666664	242.81654433333333	195.59695533333334	251.4075816666667	184.26688166666668	168.72184233333334	206.87638633333336	181.07602466666665	190.60284766666666	219.31156766666666	180.90012833333333	185.2855526666667	154.73971766666668	214.78977766666665
kdpD_kdpE	210.8944765	265.741573	273.221269	314.936211	233.7379185	533.829354	386.518619	353.947437	372.2709965	404.378926	193.4651725	359.978322	386.096718	329.585187	204.9713665	413.622951	384.649126	508.2109905	363.0702925	367.4614075	407.009933	387.5937715	385.544678	332.2053035	371.0600365	378.786522	383.413425	499.14575650000006	401.9800015	424.9109615	373.4356415	422.3121255	322.92075850000003	395.33467	370.0781885	397.4708085	381.341013	348.87426700000003	395.948495	386.7673195	405.2344055	430.424308	500.121587	542.26842	591.499926	489.557483	440.15556749999996	438.4788195	362.272596
coaD_kdtA	447.1882375	467.007034	391.8785415	425.883022	483.057884	460.8036615	459.208342	429.7197675	422.583243	449.129727	571.642981	710.35375	548.8731395	546.1879635	658.1833165	555.4917315	610.733653	473.404855	511.6721195	577.594171	479.826868	472.8409015	500.19508499999995	483.05090099999995	478.27165299999996	463.05958350000003	535.7359345	498.4587565	520.5443375	447.378216	522.495453	522.68608	571.753469	552.243122	480.7788205	413.0446065	422.067482	493.899768	440.26047500000004	374.8146055	286.0358925	370.9294335	429.36994849999996	336.6690675	394.16170150000005	399.8862565	373.86269000000004	470.59838749999994	432.31485399999997
lacI	162.632438	130.669563	176.816491	224.136497	236.795376	129.354265	107.514017	116.427497	105.607281	94.247606	134.211235	187.514761	103.829092	141.720513	123.553446	217.74389	244.455364	211.198629	209.054647	256.344657	221.676679	248.832961	259.556427	268.312508	179.813942	142.743942	199.245816	224.496643	216.340046	222.597707	174.33373	239.755257	216.35813	250.779663	292.233647	289.681784	239.185933	222.208828	244.193089	267.856436	262.823523	247.579731	219.324747	243.358928	229.046996	257.941792	303.914044	275.119356	279.689698
lacA_lacY_lacZ	37.912373	69.88989533333334	100.386575	100.09761800000001	101.68837333333333	144.23368266666668	110.40989033333334	134.99361033333332	102.872885	147.68234900000002	102.48102966666666	110.831899	72.121143	153.19182833333332	119.95584933333333	38.536225	72.83288333333333	90.69542466666667	49.96694566666667	53.692149	74.50587933333333	36.04386366666666	50.240286	66.51633333333334	44.78693766666667	24.408755666666668	58.84507833333333	80.10299133333332	72.82037233333334	60.94982433333333	53.74255633333333	76.05852033333333	33.94269166666667	55.355332000000004	62.47627966666666	59.032446666666665	68.845825	69.69948733333332	70.34840533333333	78.60308466666667	71.062496	84.79292	39.098280333333335	51.22540866666666	37.721117	63.858219999999996	65.40762533333333	62.534072333333334	75.74642033333333
lctD_lctP_lctR	3882.2664170000003	3090.3650890000004	3152.9241963333334	2805.176234666667	3354.446396	1675.0084466666667	1725.954606666667	1369.6178233333333	906.2689133333333	2290.4042083333334	1038.3547163333335	1072.3453	930.794335	874.5978453333333	1465.5931030000002	169.63978133333333	215.70870566666667	47.09117266666667	197.54725799999997	215.173811	162.11128166666668	204.96903133333333	234.447667	212.09369700000002	214.73596733333332	224.52825733333336	213.15572633333332	216.33970766666667	222.31529066666667	209.74152633333335	201.88324033333333	195.11024133333333	226.7729506666667	188.220383	139.835345	114.41693833333333	22.770574	18.460856	24.526725	207.27224966666668	229.4849423333333	207.3668613333333	262.9505766666667	431.90970066666665	187.46244666666666	31.071352666666666	29.094695666666667	44.99413666666667	21.290874000000002
ldcC	179.545915	175.890442	218.228086	241.332071	227.665263	242.393122	420.652698	149.705454	250.167608	192.745869	202.716875	269.915529	232.729843	212.052072	157.764391	550.683097	595.925554	813.774994	435.741375	440.006746	411.365023	596.271601	522.225128	426.693224	721.109276	518.701211	753.125117	780.140474	732.018024	594.228519	517.385127	622.624867	516.530555	533.340839	606.951036	602.858477	213.579997	211.227352	221.136825	616.572195	650.605309	708.864917	958.470864	1080.100086	1127.397737	1209.103883	1019.919385	814.717635	401.5782
ldhA	993.368676	1070.234671	1035.222394	1577.203411	1264.076837	885.811375	728.830142	689.637888	554.885572	901.858449	349.643706	304.572993	229.242224	344.699713	565.099022	532.708982	610.967191	869.524549	394.230199	556.031771	457.245346	504.795974	547.382342	499.020234	463.56625	535.227457	660.46864	653.750303	650.359296	540.524196	397.118868	546.10106	514.421475	521.521625	502.276962	644.494182	628.605535	621.967442	736.143199	890.808014	644.845931	961.351086	1697.974682	2582.293259	1740.442227	1206.068787	1105.142683	919.279681	682.077423
lepA_lepB	1196.6165575	841.2221635	1043.3844035	899.450783	1294.6136769999998	958.604004	1257.584127	1075.815211	1272.4004435	1002.4744149999999	1157.2784120000001	1233.920998	1067.7235775	1201.670904	1415.2299125	705.9468735	731.3299575	709.070294	756.2974750000001	767.5204249999999	693.0152390000001	717.796094	674.8802765	639.7424285	738.0844314999999	731.159843	678.4053825	738.993196	736.6778325	685.962389	681.1351765	686.573484	708.2559695	828.4181915	768.4921340000001	828.3825205	740.2924375	814.404392	679.1602335	758.8394555	625.8222095	582.9821945	566.8125225	501.366393	607.2439959999999	766.075519	712.033001	723.7998195	754.6776910000001
leuA_leuB_leuC_leuD_leuL	110.84614739999999	160.7617716	149.1785084	185.24034400000002	156.12169620000003	245.75038460000002	131.415129	206.9123802	193.56209900000002	180.32248040000002	144.225099	263.0223808	146.54386040000003	174.3507232	171.3799324	2985.8218488	2970.0705082	4777.3674646	2847.6386161999994	3164.9037221999997	3255.8455716	2968.1882706	2800.7504685999997	2892.8331406	2798.4286978	2574.6750538	3031.7930948000003	3006.5522054	2658.8317144000002	2610.6906686	3091.6417878	3283.5587624	3291.117839	2603.215728	2705.4285122	3464.7446006	3600.725094799999	3425.6912678	4157.7415846	2664.3731714	3186.3032898	2564.2370824	1887.8859810000001	1661.2787759999999	1501.8002230000002	2131.8894544000004	3101.1019124000004	2815.7554498	3140.3347752
leuP_leuQ	3279.2987080000003	5447.0800770000005	4466.360079	4130.0151305	2940.3704355	4501.503005	2309.62079	3600.942939	3769.861124	4701.0655725	5350.0723275	3283.4578920000004	4844.7393775	3554.3199505000002	3276.5207170000003	3286.1196465000003	2679.06026	2340.4779535000002	4661.5661825	3286.1281325	4926.717365500001	3772.9829019999997	2725.0803605	3565.100518	4121.5736425	4002.3547215	4467.86619	2463.663196	2554.0952740000002	3564.048184	5012.457238	4264.454039	3294.6923105	2179.3335884999997	2458.4147885	2458.7403265000003	2819.0642945	2777.2607184999997	4569.1943175	2271.3425749999997	2412.14181	1553.2035705	2987.4170755	2487.0801300000003	2353.976052	1963.3215165000001	3055.9238965	2726.4348025	2484.4554150000004
leuU	6.526766	7.86069	14.324869	3.945436	6.026747	7.905051	5.267937	7.86581	7.824527	9.887128	9.907044	5.50326	9.168703	10.241377	6.223457	3.274898	3.678407	4.383621	57.671426	11.586506	28.605007	3.797166	2.572357	5.139519	10.885456	3.852007	40.718748	3.98753	11.166047	53.765042	31.012788	4.128114	13.103671	38.177112	3.72031	4.53069	2.744546	2.632874	28.260564	3.266177	4.680181	3.092772	5.737071	2.461356	3.110269	3.348971	3.553789	3.066641	12.156454
leuX	242.584656	372.497457	382.995521	262.567336	215.957651	397.84302	369.885306	386.843046	608.990149	333.421338	501.383456	420.765621	357.86787	243.821005	166.217767	285.109822	237.886294	195.099385	649.719455	218.191544	768.563734	292.328621	292.622213	389.038136	255.675402	216.488995	378.651957	263.085522	322.981374	393.549121	908.973503	291.49092	375.26976	284.119022	209.403422	171.890036	143.448374	167.33846	364.909933	55.968211	110.910608	87.435966	135.578271	142.482483	124.375758	46.346589	140.079619	129.01999	162.367835
dinF_lexA	892.980997	788.6693975000001	807.768364	780.7387884999999	755.5814105	717.8415855000001	822.331819	740.0991735	708.1197155	583.496722	1018.8456934999999	990.4597269999999	874.2668565	944.984501	908.044257	495.30636100000004	519.416967	462.0110505	468.426814	510.53152550000004	433.381594	480.8558575	488.6776295	466.1557105	476.626514	528.739243	513.195395	532.5256380000001	551.304884	576.1170735000001	473.6748685	465.698219	516.1609975	595.5670675	559.025614	642.8432435	565.4620965	602.339713	629.472423	483.983449	442.7860425	461.49653350000006	382.829646	447.89140399999997	390.61767599999996	370.2009255	385.44883350000003	423.172019	564.0077650000001
lgt_thyA	1461.1416	1430.246096	1434.448859	1421.8485660000001	1369.0101985000001	1264.032318	1434.6203135	1310.5582175	1336.8719165	1240.4926395	1534.8717350000002	1893.5682595	1919.3120605	1616.5946159999999	1459.194287	1015.235977	1023.2978135	1027.2135765	1067.348035	914.4362825	983.0862465	1196.40137	1097.586993	1091.903561	965.544611	1046.4378305	924.0953455	1027.0327385	1079.2232865	1157.920194	1031.465704	976.1547310000001	1080.091948	1145.9864845	1144.7611	1233.2824965	1130.2548265	1083.656745	1054.057244	865.9479105	855.904709	774.7674880000001	907.5927569999999	884.3906865000001	868.9087215	1071.438948	865.9256459999999	971.357413	993.481728
livJ	154.207637	425.947883	396.859768	394.269805	515.104842	468.482614	312.084848	430.048733	480.040615	540.239161	328.672461	327.82751	403.878274	234.338275	384.269028	7128.952055	6676.515772	7456.737915	6503.465529	6387.769093	6714.90612	8280.50396	8196.412763	7294.767417	6938.046547	6749.158502	6913.778402	6233.569334	6636.001341	6692.655023	6171.911652	7910.056762	6401.895011	5388.952509	5889.025068	6951.553666	5231.341207	5521.746686	5165.244816	4321.862376	3697.970312	4251.458727	1668.315783	2743.276783	1608.285441	1944.686225	3310.119809	3723.168046	3802.978791
livF_livG_livH_livK_livM	91.00383020000001	137.1283214	98.26117160000001	103.1586722	99.59335	309.823284	137.3868008	232.8309702	212.29629799999998	255.1344344	144.9863066	156.85266800000002	166.5638062	180.06858019999999	128.76088	1973.518837	2111.8460662	1929.6850168	1853.888786	1890.1167549999998	1840.6462198000002	2211.797466	2160.9178657999996	1977.4351422	1910.2396516000001	2100.1043918	1892.6878583999999	1905.710108	2050.3729316	2214.8033774	1746.972961	1638.6769809999998	2140.5382578	2067.2059392	1885.7491962	2137.3714002	1463.9549838	1563.5176436000002	1416.7893136	906.4399924000002	684.0241503999999	861.1051926	677.9604362000001	780.4865481999999	636.84966	750.0283722	828.293361	811.6121752000001	1137.4214812
ispE_lolB_prsA	1775.5182516666664	1145.191296	1294.3073213333334	1208.609289	1353.5898823333334	1245.0573113333332	1213.7747843333334	1318.1987259999999	1328.721462	1272.4833326666667	1902.8204173333334	2054.4052493333334	1865.5065586666667	1533.8494813333334	1923.2716903333333	1766.1263190000002	1846.8071973333333	1863.613738	1821.1776899999998	1934.4618803333333	1950.8734363333333	1763.8635800000002	1644.3006106666664	1948.9981850000001	1843.7547373333334	1841.694896	1634.289415	1968.8053646666665	1858.5415086666665	1827.5905613333334	1863.2633479999997	1685.6839533333332	1900.907382	2011.3488283333334	2209.2823946666667	2394.687883	2137.063303	1933.5248609999999	2087.5143986666667	1935.0742403333334	1809.0992939999999	1695.7071196666668	1526.6465	1415.0624296666665	1584.447829	2058.7969586666663	1959.9084786666665	1942.6599636666667	2172.837928666667
lon	2499.639101	2868.308144	2220.515117	3280.734049	2136.937102	5403.188635	4501.980596	4630.249116	3144.244765	4843.95981	1192.457496	1008.818878	965.890593	1165.307394	1415.223943	1639.242916	1531.904264	1438.725381	1211.996763	1852.806005	1351.767977	1605.918186	1498.779824	1449.168607	1534.777462	1678.909559	1421.008762	1652.990446	1505.559137	1493.445625	1402.284062	1534.634933	1407.651061	1482.600877	1838.304253	1848.256903	1823.580266	1520.769374	1609.140997	1418.547424	1338.284929	1210.249216	1192.995132	1285.954894	1345.960474	1609.194883	1551.720597	1363.646873	1511.468307
lpp	13586.72414	10640.45853	8591.460154	9428.722727	7350.798239	12415.73032	11143.09916	11907.49927	10681.08155	11493.19314	10468.70213	8187.986859	7216.529396	7443.828323	8417.496351	7541.282182	6062.63261	8053.115737	7370.115773	6734.159503	8155.357021	8008.153901	7309.724696	7421.113831	7545.542782	7592.088986	7457.89162	6111.592557	5563.544076	5747.678178	7935.825993	9129.071578	7086.92957	5570.165484	6877.562708	8419.604871	7812.361519	7372.190771	8386.949732	6905.386862	6709.923604	7115.0988	8217.14866	8914.97685	8298.738753	8135.432992	8843.063356	7599.576536	6227.867932
lpxP	367.883254	289.19264	339.218623	186.284579	268.456355	243.245615	403.704788	225.400061	318.674807	104.771154	551.91228	759.673386	792.428867	275.675874	127.897108	71.128854	58.090466	54.034969	87.318908	71.965715	95.992879	74.513571	59.07663	80.847106	91.226985	71.195323	63.766508	89.247867	97.455195	83.810347	86.431964	93.431853	88.3471	67.779305	111.587101	80.244731	99.183288	86.734036	76.206265	80.668281	62.361185	74.885367	84.592088	80.798328	58.49573	160.841875	80.18747	114.480995	65.029168
lrhA	405.227555	431.921099	414.222534	370.210661	390.965465	558.169607	378.463569	453.441806	348.493442	563.052394	655.017372	450.567348	419.270843	510.936317	951.474344	604.522151	600.911433	925.783727	504.283512	644.753527	533.848483	584.230599	624.105237	601.457516	546.443695	676.679327	510.094759	629.018437	613.712225	672.719237	547.154673	528.593178	586.473704	616.885403	634.121406	534.800769	1382.868862	1668.477086	1567.627448	828.602025	995.503377	788.039193	554.296531	636.069122	518.097455	660.189856	797.423708	787.726546	1219.886901
lrp	1136.766907	888.35237	926.539718	1436.831087	733.699336	1022.862181	521.192764	1123.240151	898.404611	1013.746288	1095.826351	1251.428808	1228.596195	793.543906	1128.643095	2089.827506	2523.43168	2841.038417	2567.923315	2522.860322	2425.979781	2434.905389	2240.558143	2347.959317	2233.999538	2280.164732	2463.374188	2433.358496	2437.608437	2288.294949	2521.627661	2725.197174	2389.196421	2820.945493	2649.841183	2946.541892	2765.447935	2974.619618	3197.631654	2866.269516	2571.296928	2787.760098	2170.925394	2745.501795	2313.330553	2231.659685	3179.157779	2703.397403	3191.943885
lsrA_lsrB_lsrC_lsrD_lsrF_lsrG	36.301120833333336	90.71209983333334	116.34398399999999	111.43977133333334	109.01344816666666	136.9719483333333	90.66463950000002	96.70329316666665	75.01044999999999	112.2187195	89.0810525	124.32716233333333	96.75764583333334	88.89184466666667	80.96759583333333	116.13148283333334	90.96762366666667	130.74170733333335	84.05286516666668	104.67170999999998	78.96620333333333	95.30674216666667	89.78863733333333	87.0394055	99.508615	95.7665525	91.02680116666666	136.22024083333335	119.62339983333334	120.44850066666667	80.29281283333333	117.6948425	91.87797216666667	118.01859316666668	123.64719366666668	134.36742533333333	99.64398899999999	99.35492216666667	121.55046533333335	120.92483566666665	125.53333766666667	154.58014616666668	140.52249366666663	159.00378550000002	128.77569633333334	115.70466466666669	97.95725700000001	116.00386083333335	109.36010816666665
lysA	400.596696	355.943171	399.94137	531.230063	454.035965	65.528512	40.485298	26.623566	21.881789	60.189209	125.651599	27.310064	19.41739	52.165846	32.097	430.08272	470.902676	402.88377	483.267564	471.023874	463.966231	593.595981	538.367375	455.867784	432.041695	421.372167	456.238353	438.949391	485.544292	492.037082	443.841577	427.46094	512.316444	572.127159	485.269447	526.749295	450.091228	396.02921	456.103965	383.381176	335.231071	344.619842	251.243602	196.988855	274.579966	381.695775	411.155961	481.866669	499.096393
lysC	263.265506	326.449388	417.672172	623.272479	474.090395	139.191817	171.250108	89.59985	99.492684	110.294372	153.769655	115.939329	125.830447	120.220822	112.279655	1160.312889	1327.020002	1049.73329	1229.294353	1240.860529	1145.254978	1104.262584	1233.604908	1132.276916	1106.509688	987.837809	1112.052415	1028.624697	1045.653863	1074.777612	1065.949198	1115.703098	1260.100952	1381.041622	998.267915	874.137769	1981.251485	1888.232926	1489.723239	1659.41752	2774.56943	3494.39059	2001.261373	3494.951815	1338.845915	1104.691072	1688.681912	1865.664991	2439.093587
lysP	2134.30709	2111.468668	2058.431894	1506.793073	2187.47944	307.015253	412.828634	262.689536	369.177672	208.45968	666.294286	561.864558	571.002433	407.13268	695.751224	1123.571556	1188.672886	470.722258	1396.267397	1324.080657	1230.456439	1181.326345	1215.241512	1339.045905	971.394286	1148.490902	1124.739126	689.417588	787.913608	956.914475	1299.024956	1039.846921	1324.204996	1545.078757	1096.998448	1301.424872	1434.647462	1542.274475	1661.571393	1194.33661	777.133415	601.90129	589.799393	573.014546	561.557776	505.95066	802.32234	841.153029	1645.386692
lysR	52.62083	95.842729	97.508968	127.296696	111.807483	260.362649	110.882029	168.404266	106.335816	132.468394	102.207995	85.885707	126.88922	138.512988	98.462855	126.238648	122.448978	114.339114	106.597485	104.537225	109.446953	109.879464	88.890664	112.985045	111.195611	111.699965	98.192006	124.412613	146.171125	108.015854	125.48132	156.153458	100.803346	129.843049	134.564132	138.99833	93.218258	116.181243	117.925646	103.504281	107.560527	118.424632	92.193069	90.759591	119.562521	82.674345	85.822114	92.298282	121.363272
lysW	8802.118094	12037.14289	8394.577399	8404.169739	11048.99373	10915.11578	18135.39658	10158.40102	10929.00885	16088.27081	10689.02256	6206.449931	14209.5536	20054.87163	10411.97972	5754.792103	6592.48098	5875.794293	6610.898084	5793.854788	7056.545981	7274.155178	5129.896499	7234.191996	6969.268804	6260.585757	7278.42909	5481.562073	6226.511619	6016.675422	7111.288291	9133.606498	6308.541045	4665.548207	4830.036154	4438.128547	7177.456987	5771.477971	6463.761731	5468.505005	6315.654467	5825.97521	5856.761626	6077.572126	6606.142613	7654.770641	5234.280305	6663.355973	5879.716028
lysU	1463.646242	1778.810772	1727.252855	2035.539328	2019.695654	1250.893286	1175.275339	1313.834532	1182.436559	1319.670419	1173.221703	863.603178	1019.722632	1174.014097	1367.279367	267.471898	249.777263	328.903574	250.963616	255.918844	232.08279	260.915499	280.098257	274.295425	244.917463	265.880967	263.014969	254.214065	306.092701	319.161094	238.718707	231.420392	235.773747	325.803035	240.445673	205.06339	286.559339	325.261313	278.808253	316.839385	253.16164	298.393163	510.276039	417.381058	533.26924	329.239026	306.168583	292.757617	316.801027
macB	328.286888	368.657289	360.466434	616.424533	342.922894	905.738392	578.692097	636.203838	423.245137	886.357251	252.068759	436.665155	315.905592	346.428783	222.00915	407.898136	367.49349	439.375145	353.244759	384.191168	394.128165	458.389485	373.047024	387.069144	470.301977	441.88082	380.553986	479.23213	409.220464	416.55818	374.241001	405.844668	479.100123	502.522192	553.775744	524.432459	534.171738	535.477138	544.715495	388.333666	401.029832	449.975018	498.942769	513.431514	606.660607	494.163234	471.273099	465.709671	562.384893
malE_malF_malG	210.57556733333334	280.70164933333336	277.03065466666663	292.9340036666667	256.0932156666667	3580.624099666667	4998.712409666667	3673.926612666666	3204.086347	4477.228674	430.5658376666666	446.2824970000001	337.6676053333333	473.1583443333334	274.5148636666666	376.8783843333333	419.7259503333333	356.7003716666666	401.52896733333336	440.63476966666667	389.9917483333333	259.417232	304.00632233333334	333.2753076666667	321.93633066666666	296.29541166666667	331.633223	289.2040186666666	286.34727933333335	236.11484133333332	445.43221366666666	388.504195	472.47351	374.88349066666666	331.11803133333336	342.9000916666667	421.1434463333333	367.933833	297.847958	533.9110753333333	622.1399670000001	461.6155953333334	375.3254773333333	505.2082909999999	197.20329933333332	85.39609666666666	261.4182313333333	291.42821133333337	210.21038633333333
malI	84.625196	136.794386	83.003466	116.621076	78.331501	87.237691	27.528853	89.355455	118.964353	127.5991	99.339474	186.140376	160.570223	127.185033	73.283522	124.975422	146.992308	179.24416	149.423066	112.477283	122.469655	139.304591	136.745048	146.11005	168.484526	200.668811	159.460373	211.936788	190.400523	177.253931	131.550916	137.931643	88.718384	133.922387	118.741314	159.532099	114.937665	87.809554	119.008164	180.181765	126.678675	132.596376	187.219849	152.895613	148.501732	153.805071	92.215824	109.616387	102.97009
lamB_malK_malM	105.91684333333332	156.780033	155.88919866666666	142.96229466666665	139.68231666666668	6126.147109666667	6710.550012	6181.933691666666	4529.012357333334	7782.461071333332	419.1695953333333	568.6201696666667	416.3880623333334	588.6896936666666	306.3477633333334	331.7715376666667	329.4517243333333	286.7967943333333	358.832024	385.750695	384.30832566666663	231.34879633333333	212.898327	227.77450633333333	275.00759866666664	269.94011700000004	307.35090633333334	199.35525033333337	218.78434766666666	216.34083566666666	423.14256499999993	367.80962466666665	379.4298273333334	359.1900253333333	382.28073766666665	457.811615	327.8063446666667	278.82674633333335	189.06821066666666	461.9733666666666	566.5893546666666	382.23853299999996	421.0387003333333	641.3711823333333	183.35996533333332	79.853075	219.30884566666668	213.91191200000003	125.60247933333333
malP_malQ	164.82647	236.959892	203.1022375	214.5240915	204.16780899999998	3856.8927895	4272.900127	4117.430989	3970.3123895	3644.647895	368.4616105	356.60295599999995	294.68870949999996	354.5881165	280.20137950000003	569.6394399999999	621.3342625	821.5457054999999	568.2219944999999	566.0560105	536.749511	419.92024549999996	466.806292	367.8725005	547.978284	574.686517	554.1186865	499.935152	525.564724	520.7951445	613.929048	562.0799715	651.3194705000001	583.7075515	602.010563	521.9783785	577.596041	597.1373045	459.72635850000006	645.423479	784.6903195	681.004054	492.58424149999996	589.875867	399.18132249999996	506.7970135	600.2623265	576.9678515	506.42850899999996
malS	78.983317	113.340114	83.486484	88.225121	101.517697	257.592243	311.42009	287.935567	189.79406	187.739875	167.075283	170.201553	83.722382	190.847287	139.518924	142.597253	126.295518	123.271387	101.521099	123.294647	107.36879	111.477212	112.99295	127.116351	129.907801	85.028642	106.307422	124.072756	112.399077	88.672483	113.416251	153.394857	128.152189	109.842496	133.654901	84.278068	122.384545	122.407384	114.719773	116.069912	139.901163	146.414072	100.149838	98.836466	88.454048	94.080113	104.618953	155.049072	86.250986
malT	126.855395	110.946586	113.551805	156.373401	99.246819	218.409856	135.544439	175.515387	97.218122	164.891201	464.411559	446.569154	355.343192	371.360027	441.469918	465.243223	468.295194	520.455172	427.511392	483.117487	412.305582	400.52115	456.534366	404.807785	355.851977	388.329417	402.564082	331.649675	316.147386	365.8102	456.49185	419.745191	495.199848	566.799438	453.514926	402.364062	515.090738	498.158735	428.136531	555.995039	566.900284	555.366681	480.941371	653.297206	337.429046	216.803289	395.6611	417.502567	354.140948
malX_malY	74.1541775	103.6259685	98.74732999999999	103.173476	99.5273845	166.188832	108.341274	135.857467	84.3609195	147.53974549999998	107.8047195	178.44536	135.210285	122.3716315	148.543984	134.71414149999998	146.741886	161.0775675	119.81502499999999	153.710155	134.54494899999997	110.9706385	100.4609865	134.2173045	133.05150250000003	123.7966405	133.9407385	149.7679615	155.125591	149.5106805	134.08801899999997	125.1164405	133.2381355	159.3391525	176.28718450000002	126.5139325	167.264579	116.2218805	167.899538	122.1370735	146.251024	123.66072700000001	121.2148615	115.4906175	117.249676	141.91065450000002	136.862256	123.1854855	149.5588485
malZ	192.470873	270.226146	209.564015	171.323862	179.727665	276.374097	245.581447	375.088174	296.600339	235.76033	184.207395	311.308334	219.227218	224.573763	197.672053	292.149785	242.551951	315.05301	184.44215	314.702341	244.65648	211.973774	204.313139	217.31473	227.443042	203.956065	217.892838	294.277214	234.465315	229.080602	220.504901	232.779797	234.434102	290.909112	325.971365	247.958244	275.785447	235.895233	254.099428	306.59388	308.987181	262.450347	243.533186	241.817972	235.050536	300.566154	253.176877	258.051168	211.047583
manA	761.337753	504.567578	565.233095	729.607738	581.971333	531.692667	389.671682	491.454744	358.158743	444.001055	518.874511	574.340615	544.355784	334.794021	557.317056	813.253802	696.693616	1306.186351	611.724902	757.414417	673.601195	848.526325	830.63229	817.606592	688.751794	764.105338	766.235474	675.771261	655.715745	851.676467	633.935423	748.263946	752.249971	787.011923	673.176298	755.868943	1302.985996	1335.569618	1471.661646	1081.551826	1108.630003	891.637456	1084.11695	1201.333644	882.284093	1078.921174	1237.585911	1245.088747	1400.748531
manX_manY_manZ	850.641012	927.1876746666667	955.4785229999999	1141.6964930000001	1078.5334773333332	814.6304123333333	720.1338993333334	797.1939533333333	560.9665309999999	1159.468191	1450.5320773333333	1360.2741653333335	1254.545516	1585.518343	1886.1537156666666	3309.115296333333	3227.504742333334	5235.416980666667	3171.299007666666	3278.3181333333328	3277.921556	3646.554688666667	3375.1821016666668	3185.226773	3209.5731140000003	3373.4552130000006	3252.3128493333334	2844.926611666667	3147.573454	2922.7414353333334	3066.280777	3140.8064193333335	3172.306231666666	3201.107141	3173.644093333333	3298.2259106666666	3696.010874333333	3425.922129	3402.9137356666665	3650.5579846666674	3985.4914943333333	3574.786301	3849.580270666667	5781.921236666668	3460.5092633333334	2388.7672609999995	3644.820287666666	3569.2994400000002	3085.2458286666665
marA_marB_marR	1902.6552080000001	1429.4054203333333	1418.1271773333335	1632.440764	1593.0803176666668	587.1081313333333	648.317183	698.2273406666667	665.7579656666667	564.752622	543.2621966666667	649.6366106666666	520.668726	513.8953413333334	519.2946406666666	250.2589846666667	257.3912966666667	175.84392633333334	275.0555603333333	302.89772666666664	275.89980833333334	257.18842266666667	257.05483499999997	268.53319400000004	256.9186906666667	285.8861273333334	279.74042533333335	262.90017333333327	255.35126	276.22089466666665	290.0014516666667	291.7830133333334	287.47154900000004	333.48268333333334	376.8179976666667	302.16030466666666	203.53699100000003	222.477515	220.329343	235.62766399999998	259.5286253333333	210.36412600000003	260.7465843333334	257.62530599999997	259.713819	247.298889	303.34678733333334	269.2347386666666	181.21555566666666
mcrB_mcrC	225.2030615	222.623339	214.512977	226.093438	258.9988805	191.504649	217.93670550000002	205.7226175	198.570857	197.1545495	99.00919	103.5284535	155.432228	150.04745649999998	125.640466	121.207007	109.22673649999999	88.901865	136.44574599999999	109.529842	133.83405249999998	119.2893245	122.2338955	121.2298095	90.909504	122.0299335	84.37567	77.71858449999999	88.39379500000001	94.3457415	96.362138	115.878836	112.353463	152.18310350000002	140.2731795	137.7360845	145.309054	164.318398	143.33351299999998	75.7937185	55.037949999999995	70.54663	41.0191065	57.5781975	29.441417	55.003131499999995	91.2504105	57.792426	156.036614
mdh	4585.153901	3812.046487	3420.243893	3860.2333	3857.242889	4393.458432	4089.299435	4516.8052	3428.479637	5185.160039	3584.551882	3259.517066	3358.620787	4928.718202	5321.390749	5364.599309	5075.309915	1793.072507	5430.354502	6041.235888	5572.911878	6862.502575	6503.33696	6282.250232	5358.789989	5660.213064	4885.868026	4531.083053	4456.030462	5016.996129	4825.495355	5154.100622	5241.947649	4581.787366	5389.230287	5653.987075	1361.033826	1420.527063	1107.657163	4995.35789	5646.676121	5241.419132	5667.105385	7266.5237	5392.97757	1484.438586	2036.486655	1894.09419	976.04315
mdoG_mdoH	1458.5610655	1406.814857	1518.95341	1562.670262	1590.8497075	1425.904186	1479.0813705	1504.063797	1552.799171	1151.2592455	1403.1723895	1657.245958	1280.0138755	1382.1177375	1536.6558855	1482.9919419999999	1399.772827	1648.1728065	1363.730544	1355.16093	1200.0342775	1284.8864535	1316.438535	1370.234505	1324.2946245	1205.242005	1206.7145165	1427.476092	1285.461793	1199.943618	1258.8852259999999	1370.5672395	1256.525034	1484.2933695000002	1487.5290125	1679.4552795	1422.1783315	1478.156755	1529.1407649999999	1385.8985400000001	1277.1677885000001	1156.3617535	1050.441867	1248.898423	1161.5724745	1473.171349	1529.5102665	1464.3613854999999	1558.884229
baeR_baeS_mdtA_mdtB_mdtC_mdtD	149.78963833333336	206.408382	204.18700266666667	191.31008633333337	199.7619901666667	198.764228	163.436564	185.77788583333336	209.45650650000002	181.16929866666666	164.490884	251.97702133333328	221.042385	184.19250316666663	160.339978	210.91688150000002	233.50409600000003	220.58144533333333	217.58866350000002	202.41820716666666	214.05628966666666	237.46879116666662	227.75423049999998	202.39413100000002	210.62164066666665	220.95343383333332	199.79961816666665	258.1133115	255.47700666666665	246.42850383333334	211.75972333333334	224.7558296666667	238.53887283333327	225.13160266666668	228.5715615	200.57182	238.1955118333333	216.73602766666662	209.72921983333333	218.0452428333333	232.71583750000002	268.578048	250.0118193333333	249.65759416666666	276.6923286666667	315.8431745	225.565801	242.74558133333335	228.85327766666668
melA_melB	39.449821	99.8618855	85.9730545	71.6348695	68.188756	119.7044985	71.561064	89.5352115	68.31384800000001	95.634724	94.19208549999999	97.13341899999999	97.3437155	63.971392	108.93612300000001	106.870912	96.12192999999999	126.6436095	77.259579	91.079039	87.5507725	85.6567995	72.889637	85.965262	98.08347549999999	103.55	105.895516	102.83723549999999	115.1824755	106.55243	87.5390245	105.241646	92.77251	102.4978925	97.8068505	84.789969	87.656832	78.6198835	96.2100795	117.168784	117.506528	111.7625	128.3779925	156.1356565	125.255415	99.742782	97.7539405	106.818429	92.59679600000001
melR	70.089441	57.290887	80.638009	82.667298	86.054757	41.197972	29.054766	6.719466	11.103428	23.504515	55.604237	57.482327	55.687697	58.209094	63.226527	86.337194	76.986474	81.639151	64.287988	68.754998	64.410579	61.888014	68.915956	65.136151	97.593785	89.093216	83.280536	92.97187	87.933769	96.993773	72.521906	81.699918	84.722434	78.174673	82.802543	86.484674	65.720027	58.962047	63.074502	80.045779	82.058064	78.495208	86.945273	99.643865	72.822388	66.417811	74.554458	78.867489	56.610314
menA	403.408374	453.599149	478.115046	441.73531	457.452032	751.573659	816.218815	715.112549	659.765186	601.440614	409.119375	506.236429	481.174116	439.596808	436.995363	365.709931	326.250087	342.118937	305.192309	290.431153	320.768976	357.88233	269.985877	288.774182	358.689651	354.146597	340.613209	376.560072	347.20485	422.367936	303.153229	339.784332	346.140011	422.863041	362.100703	318.699466	302.410561	326.076981	298.022878	296.921299	261.280545	263.080741	232.647527	234.746097	211.609968	229.077774	208.713202	252.013547	243.331868
menB_menC_menD_menE_menF_yfbB	616.9189783333334	680.9830201666667	713.6975165	647.8875385	740.6062641666667	497.5410383333333	430.7421815	491.19155666666666	530.732831	450.1927398333333	435.2420445	653.2362188333334	537.4069983333334	437.7413243333333	397.48410616666666	566.1554835	610.5992153333333	769.2271784999999	492.08278483333333	532.6475363333334	475.12365	526.5245596666666	442.24726216666664	443.8888955	505.2823876666668	493.70958233333334	483.55530466666664	549.7235673333333	554.4608501666667	529.1666593333333	519.3171263333332	534.6567703333334	619.4271666666667	594.9456086666668	591.6490173333334	595.8481808333333	678.6934413333333	640.8900856666666	619.9523766666667	564.3708838333333	540.0466456666668	641.7078290000001	616.0568781666667	624.3468371666667	670.9734636666667	641.3195083333333	513.0491485	580.6719694999999	626.8808925000001
metA	71.009956	101.254857	84.499569	101.752157	93.261277	134.816656	72.408833	115.965213	108.585095	132.264853	112.175264	96.852023	38.520921	87.301098	128.30648	1765.953456	1974.930006	2183.429935	2127.456552	2398.516103	2089.868552	1645.319575	1731.547575	1893.258128	1733.524369	1585.501061	1604.889468	1736.278463	2083.003845	1704.639614	1803.02907	1873.966345	2132.717276	2043.098845	2161.202497	1991.026464	2753.192703	2353.206211	2130.098776	2760.396612	1779.233511	2661.661265	991.632106	688.700807	1139.076358	808.289514	1505.654569	1708.140747	2582.420154
metB_metL	246.691416	380.301718	374.98689049999996	351.06991700000003	362.30820900000003	396.0274515	276.846483	355.7878825	350.3354505	343.60080849999997	329.575423	296.51804949999996	209.08567449999998	311.14008800000005	340.00184249999995	831.131956	849.1909845	594.531079	982.158327	805.6243135	850.345812	718.348993	748.1648645	752.692837	688.5006095	608.7805365	698.6213290000001	784.8598305	761.8951059999999	654.3394485	734.4819554999999	895.3665765000001	968.6314995	896.7504935	815.8655839999999	631.3188045	673.389417	556.0814885	506.16737250000006	927.7124455000001	758.8312605000001	839.8188745	382.90894249999997	337.4792745	388.90092649999997	469.3138905	516.0843065	646.033981	749.074147
metC	219.742	319.434714	258.897721	301.354133	279.732741	236.867484	191.876131	204.124146	157.17795	171.228223	228.673175	218.269427	166.28801	182.623759	249.249437	856.438974	902.383831	1055.608417	930.671219	955.199247	824.282643	933.539428	1002.133464	871.530053	866.456041	794.287361	889.281316	1014.107696	986.651503	910.376314	777.468798	879.225657	947.193431	941.379909	872.939353	799.189563	1191.388143	1039.649363	1066.332107	1068.423036	1005.07904	1149.672537	611.624241	532.940298	733.828954	686.181636	790.104352	866.179411	1017.863497
metE	93.498288	108.925766	135.547808	103.158126	91.705764	62.01818	130.627516	34.215153	31.597346	25.283438	140.399361	33.165662	80.655257	154.546329	292.442386	5611.009322	5900.770882	1507.834262	5807.197676	4857.033295	4968.588798	6325.105673	5771.361968	6614.288009	4930.194567	4239.037206	4893.779335	5052.749594	4818.184701	5298.307365	5292.124352	5836.628691	5589.389094	5280.405671	4474.660629	4601.615394	3382.153305	3639.056036	3720.09172	3707.414184	2966.551939	4466.017938	2340.292596	1244.029121	3056.368148	4062.324051	4019.52832	4511.900047	3937.558792
metF	85.975441	98.37154	175.467831	158.788292	203.640654	177.60212	109.528159	86.261781	109.992169	32.732191	127.033974	94.404057	49.176434	30.548501	101.348451	1778.932524	1555.594451	635.61291	2079.424422	1768.663304	1700.647337	1628.409028	1518.173058	1494.569264	1289.547179	1380.739648	1305.436468	1195.747883	1114.866871	1299.966762	1394.394692	1283.026374	1980.416982	1900.120776	1488.652887	1256.226526	2188.117977	1914.885559	2181.965456	2096.184261	1262.98975	1539.432961	508.010406	179.051522	635.080814	676.99772	928.101411	1104.112928	2300.019705
metH	360.768496	431.257039	356.626099	489.083452	427.144538	429.733613	373.232339	404.203538	244.783462	438.445674	575.377975	395.572076	349.336512	541.000579	555.671074	741.757167	738.261018	592.935543	689.525699	727.627417	674.036951	593.570336	526.750183	551.148463	537.170518	559.686926	622.439586	610.242804	537.501242	533.092726	665.048833	759.348322	818.663982	710.961242	651.051409	683.349387	676.877884	726.374461	600.666118	560.608729	505.967251	647.506268	544.796481	570.730461	468.212542	411.635729	517.078669	620.421932	579.633644
metJ	780.784007	854.112291	809.47465	801.047591	780.85412	1050.97715	786.72659	953.023116	927.024882	852.407742	746.963387	878.667601	819.74267	991.410155	915.143665	1176.820894	974.927219	856.874948	1299.73912	1013.93571	1093.020244	1045.326709	1162.49376	920.796159	900.390493	1000.01018	874.117813	824.989413	812.473309	930.685199	995.27534	1046.20261	1076.778175	1212.47159	1207.342444	1012.520822	1371.990883	1383.679806	1536.619887	1363.072641	1084.152619	1236.068758	951.838963	917.319985	1128.422612	1113.417668	1143.366817	1145.857148	1345.788399
metK	1106.649894	1332.718672	1318.148544	1416.931086	962.593245	927.83876	502.171917	866.535598	844.309884	649.647535	498.618901	386.15479	292.405025	284.475029	987.959424	1850.772146	2239.057359	2303.821868	2283.011083	2150.349124	1867.210232	2023.280082	2042.553335	2458.277057	1972.588405	1900.705677	1938.788011	2417.08992	2444.571421	2237.431524	1967.128139	2196.43175	2236.399054	2270.894581	2140.418282	2197.121582	2631.697135	2418.4486	2584.219488	2226.997526	1564.633624	2272.828117	1485.747118	1082.403469	2319.965226	1910.362428	1838.290571	2386.51709	2582.989631
metI_metN_metQ	627.1340973333333	723.979291	670.268548	806.8302573333334	629.2101063333333	767.7097520000001	558.9348526666666	742.2319566666666	762.2678553333334	705.0663106666666	432.52998866666667	620.5450873333333	322.38691366666666	562.3893713333333	842.0842723333332	1780.7113053333335	1666.4370580000002	1842.1003633333337	1758.4300693333334	1805.0890336666664	1866.347685	1788.5424910000002	1885.1600653333335	1859.5556903333334	1702.5666303333335	1804.005918	1526.499129	1668.1953003333335	1678.3187893333334	1734.2638906666664	1712.0996516666667	1900.4201983333332	1783.6926250000004	2049.2157523333335	2209.544692666667	2305.3399406666667	2606.1898493333333	2065.6057	2453.8995233333335	1741.6660330000002	1409.518214	1560.5671993333333	922.91591	671.895607	1229.909376	1429.1645796666664	1645.387617333333	1577.7713426666667	2272.4389196666666
metR	65.90462	131.39919	130.102882	83.573367	125.393839	197.13881	23.812345	137.020691	120.19168	109.103533	117.259485	118.930956	149.167834	90.332465	91.044457	380.756946	438.243538	421.276454	428.693997	467.971436	404.98831	299.696125	346.095374	353.199278	292.573478	256.965816	326.695516	333.613584	264.941839	249.258214	329.136234	418.598571	492.272705	521.895773	393.424	320.378836	382.532048	389.154058	362.96262	529.73649	366.997161	479.106221	197.827138	98.332046	253.129759	192.724931	287.234566	331.96257	441.77131
glnU_glnV_glnX_leuW_metT_metU	5735.656455	5234.295023666667	4933.189322333333	5066.127392833333	4723.898847	5145.961132833334	6173.381179666666	5385.275192166667	5927.089089833334	6321.983351333333	6484.839552833332	4009.7160346666665	4314.909880833334	4201.519856	5076.036879833334	3279.3262016666667	3153.9059159999997	1616.1720906666667	4343.125144333334	3184.5211123333333	4341.795026333333	3036.097834	2791.8066538333333	3403.9248106666673	3193.4250281666664	3044.203987833333	3546.959688166666	2444.6631293333335	2453.3054454999997	3132.354805333333	4442.556136166667	3399.904923666667	3534.935152	2384.8408915	2553.0846911666667	2731.0098510000003	3627.1153658333337	2835.0687091666664	3780.662911333333	2538.689906	2121.0530803333336	2078.4474296666667	2232.5230465000004	1971.5444483333333	2252.2259053333332	2048.3075176666666	2447.994371666667	2802.0510541666667	2799.232086
infB_nusA_pnp_rbfA_rpsO_truB_yhbC	3632.602472428571	2933.7637488571427	3082.3459102857146	2675.3801238571427	4046.4563012857143	2932.810684714286	3986.6034105714284	3249.763769428572	3795.3766055714286	2692.6531858571425	3679.537217285714	4311.282388142857	4950.053651	3902.577121	2997.5656144285713	2028.9927228571428	1889.3550635714287	1545.8610858571428	2105.918696	1966.3197294285712	1994.1409054285712	1928.6316642857141	1946.4866445714285	1721.4347602857142	1975.1361564285714	1999.1823831428571	1887.7946838571427	1682.9265615714287	1744.8584657142858	1721.0137465714288	1927.3161272857142	1992.9369491428572	2025.168385857143	2045.6630842857144	1977.1072315714284	2114.5358152857143	2064.2202305714286	2058.598676714286	1862.7731291428572	1796.1754600000002	1610.0207522857145	1566.4994914285712	1452.1137701428572	1434.3030814285714	1461.8756084285712	1683.4043285714286	1778.1201498571427	1724.6090067142857	1853.8304215714288
metV_metW	5612.14184	5747.3097175	5577.9730835	5386.3399935	2761.9505090000002	2211.4882675	3638.6762385	2895.5968365	3572.308794	3192.3035879999998	5666.61135	2918.9548035	2334.515438	2759.3998225	3606.862015	3817.0130345	3486.080916	3120.1338724999996	4912.347191999999	3200.3198935	4796.198892	3435.7680535	3557.9686155	4942.91935	4407.2780465	3638.8095780000003	5030.725786	3389.556583	3232.409176	4276.4095215	4719.0043795	4229.542587	3962.1229825	3704.840864	3244.567281	3732.251111	3614.4353035	3298.2555155	4476.852210999999	1956.9820260000001	2171.7663359999997	1832.8857745	2697.3008485	3165.0672164999996	2644.094271	2448.4754325	2350.660106	2834.009629	2800.7096665
mfd	745.160138	751.3504	845.784077	958.574873	743.390389	868.073875	589.839729	859.021262	500.323041	766.440751	655.139392	651.373234	438.144094	584.604388	538.883057	924.82424	694.374643	515.622094	506.546983	777.06291	595.158187	829.393354	594.00238	662.986875	666.049979	581.31658	581.653987	849.95762	912.695246	742.932212	594.887865	734.276908	721.240007	785.816837	857.620541	781.381953	700.718958	730.240842	800.062201	660.349865	858.069755	615.401632	528.650104	518.157624	618.191581	774.786081	798.241612	701.561581	708.298013
mglA_mglB_mglC	521.377746	818.0844956666668	744.1342166666667	799.6278273333334	718.3544483333334	1022.5180996666667	630.3553906666666	776.8448873333333	336.5227653333333	1520.8239883333333	618.689146	824.3072060000001	898.73272	1051.2058570000002	1566.3699436666668	330.5935493333334	393.6221703333334	121.12026966666667	551.2010766666667	559.96099	550.0639726666667	395.66549233333336	356.127321	360.8335606666667	329.0423666666667	358.2149276666667	324.17740399999997	249.16442333333336	255.43080233333333	221.75788033333333	405.3499643333333	408.0661116666667	398.043502	501.71919699999995	489.279051	489.90412266666664	140.0723823333333	147.78037733333335	114.93706300000001	652.9217950000001	621.9097513333334	463.622652	396.0014023333333	476.428198	315.57510099999996	88.192747	158.05313066666665	154.34835433333333	108.70809233333334
mgrB	2935.360635	2748.098514	2382.727697	2841.030499	2089.179948	3002.662248	2936.970323	3380.951012	3218.104979	2046.269331	3078.84921	3852.050219	4846.341085	3538.1581	2749.298317	746.620532	671.130765	497.49062	810.883461	896.722221	932.939932	890.160609	1013.901349	934.043629	989.618887	888.229843	864.486953	823.756679	571.099477	748.555961	734.019363	764.06941	786.638803	953.031212	1048.245046	899.924869	1626.455741	1814.935445	1844.91777	1746.15739	2186.057684	1066.80057	479.00583	488.655263	433.010784	540.618599	624.737902	615.018152	1150.648621
mgtA	459.173925	396.760941	432.830598	381.851351	400.538708	236.779226	269.694355	267.879767	415.813691	226.728155	230.674873	290.343883	245.461381	149.201371	385.151155	156.646434	178.160701	109.456667	140.658761	157.884558	129.613321	137.002574	126.097651	123.526137	153.905965	141.837388	140.225782	135.335867	140.726271	148.963039	139.284744	141.107093	170.015661	172.432863	147.287498	150.138837	397.503168	439.058827	302.688182	496.508976	582.212183	353.293533	208.692532	133.3933	214.75224	191.474132	278.08392	299.575157	335.765644
mhpA_mhpB_mhpC_mhpD_mhpE_mhpF	70.10881183333333	151.031784	160.9054843333333	172.8073025	149.05562316666666	245.8509275	104.23100949999998	220.57877683333336	158.58088666666666	174.02398433333335	126.22949016666666	165.02737766666667	145.9515825	146.4476545	80.45274916666666	157.518252	133.28795933333333	137.71461066666666	187.2623135	170.03100983333331	181.68720033333332	169.84609916666668	168.39927066666667	169.65044533333332	132.47942716666668	133.56122150000002	124.86717433333332	156.38980733333332	126.89234883333334	114.44886483333333	160.19119399999997	181.5848	129.370144	141.57240083333332	165.4627875	182.39537633333336	106.81193166666668	87.79488250000001	103.86670500000001	167.525023	170.92552650000002	180.317898	143.93887150000003	150.81440716666665	183.6569785	125.89866816666667	106.6353405	114.13767633333333	93.21351933333334
mhpR	331.617489	230.618765	340.054445	425.31797	304.960523	67.130861	216.687515	108.793224	18.993889	142.016686	24.117514	35.003258	12.798443	50.301011	25.986337	404.60232	355.886919	26.795028	937.101763	877.775418	1011.719032	980.414461	948.291448	1014.687424	685.674376	616.509691	567.302783	355.518742	362.969861	416.373649	536.805168	488.141113	480.685249	537.087624	444.499704	626.58368	18.389914	14.134901	14.063218	924.638978	968.622942	1002.132942	1087.997781	1440.474856	1033.308078	120.185548	104.810805	66.999701	13.156208
minC_minD_minE	1543.3985456666667	1357.5426496666669	1539.4783529999997	1848.402462	1481.0438666666669	2449.6403109999997	1844.0062016666664	2395.294727	1746.2801246666666	2479.0054780000005	1365.8102856666667	1700.8921553333332	1812.3442400000001	1707.632922	1777.8633250000003	1881.638026333333	2037.0700573333334	2354.175417	2091.849107	2058.7272756666666	2164.2391733333334	2246.96268	2183.834036666667	2216.5399723333335	2304.107779333333	2363.5691776666667	2054.4746026666667	2316.7936036666665	2257.6889486666664	2166.049928666667	1929.4271523333334	2168.9491526666666	2025.963838	2383.9795456666666	2426.279579	2268.5943509999997	2028.3611680000001	1901.4730603333335	2104.696207333334	2065.682723666667	1867.5604856666669	2010.3112979999999	2052.4596033333332	2388.91323	1814.9466426666668	2143.9821286666665	2417.8204296666663	2141.3852633333336	2187.230983
mlc	105.679716	147.824062	157.497273	252.324761	139.603905	186.541569	55.307046	121.639914	71.017312	204.820337	255.138196	264.067825	207.34677	181.001921	264.82059	206.211405	246.753983	287.551079	221.986535	264.995196	235.740659	245.534631	227.073699	234.92978	217.564033	230.195839	241.966506	273.129586	263.530669	237.528082	228.579274	257.953956	229.159078	247.827972	238.226966	270.640806	267.64169	272.601263	271.32112	229.166007	284.630868	240.770442	188.764292	237.826106	169.018848	159.364821	239.667901	196.796258	242.87818
mngA_mngB	34.08471	59.6837085	67.1709395	68.9298245	72.08635749999999	99.5815475	55.056143	61.359651	77.5511395	79.8201325	68.5306975	87.646619	65.5276465	85.586452	42.33079	77.633751	79.059584	100.40951100000001	72.4280445	52.8472625	80.0487045	79.8544755	53.66721	66.87654599999999	69.7872725	60.456193999999996	67.951327	83.331203	85.3460055	73.815951	62.079950999999994	116.987695	65.990664	80.31231650000001	89.915041	90.6908425	114.78147799999999	86.38835399999999	118.63812899999999	73.1656455	66.227242	96.016459	57.640305	51.395430000000005	64.565899	116.745882	84.7158815	88.3417465	96.820618
mngR	236.612168	203.458108	170.479497	171.818309	208.469236	217.602577	131.12831	225.722577	185.331842	128.927456	182.561428	291.208781	116.044404	148.779124	278.929711	187.843786	189.912348	229.765207	224.267532	229.20125	223.21836	175.171222	162.62169	174.461989	172.297672	161.86999	201.0727	225.761739	171.064072	192.699052	198.306666	227.449832	178.258264	220.171995	224.678827	252.431307	251.078184	262.67582	193.817842	211.864569	175.615042	185.598461	131.706403	151.198845	125.270022	193.589339	204.376482	188.318762	244.949853
mntH	237.470259	168.937745	220.882631	215.612422	198.215699	155.761779	169.00683	99.820126	122.255931	80.602522	87.602225	78.787829	72.809805	57.119085	59.320777	435.362971	530.826312	722.348998	241.081993	322.008628	251.928367	1425.07046	2025.888125	1675.606903	1104.715528	1151.11391	945.376881	2546.346427	2283.796616	2700.926378	325.333038	243.51989	317.105625	324.66128	277.885769	200.337059	106.297376	120.293581	92.207148	239.616276	299.503437	259.252354	479.660742	434.581662	453.235681	1407.124223	296.049924	263.650525	85.941562
moaA_moaB_moaC_moaD_moaE	723.5180793999999	807.6487824	902.3443926	1126.6849268	804.6645930000001	1219.963271	889.7964500000002	1189.2533942	1056.6141384	1147.803649	595.0604636	728.9745224000001	582.2127958000001	832.5397292	949.5139474	1170.438813	1224.9794669999999	1378.3915138	1108.456765	1293.207172	1102.0101016000003	1202.2355360000001	1162.3891844	1037.8774234	1267.3124899999998	1048.046218	1151.7467464	1523.8283218	1520.8380996	1402.0304476	1184.1881074	1276.0548874	1178.3011386	1333.3739627999998	1416.9073228	1489.438748	943.0614419999999	805.4200706	998.8969482	867.0386464	881.0480992	902.7363212	864.7070461999999	1088.099977	926.3258626	817.0837918000001	918.2393399999999	788.1058278	994.709548
mobA_mobB	97.349084	160.731573	120.6539355	159.54650700000002	104.066192	206.58932	131.408249	143.300655	115.020458	147.12766249999999	141.5255515	129.731182	115.5413865	167.176262	177.030977	302.43923700000005	261.2268295	275.15730199999996	255.28798799999998	254.79895750000003	259.240803	346.9331535	334.986719	301.5971485	297.141371	329.7872525	271.321951	338.5042165	349.25242749999995	368.93237799999997	239.727017	284.3477825	281.824381	280.978956	311.057114	302.237973	324.801103	336.2198705	335.550526	260.32984799999997	263.8963295	269.20619999999997	261.94037649999996	254.3329665	256.410189	230.59082	258.07237899999996	255.24988199999999	318.5366735
modA_modB_modC	340.8461753333333	310.2446996666667	385.11409499999996	364.0920096666667	307.66656366666666	623.3178806666666	492.39652500000005	578.1423283333334	505.67427266666664	564.36834	205.32140866666668	396.56478699999997	299.05675333333335	314.707191	239.91178733333334	251.47320433333334	252.583306	254.794225	258.7816996666666	246.10680866666667	219.180479	273.1017673333334	230.02214133333334	296.403058	229.27480233333335	201.08179066666665	227.25470033333332	263.94990533333333	232.43941866666668	271.032221	227.05125433333333	243.06073766666668	281.4120256666667	296.59713800000003	251.81962866666666	269.10006733333336	317.20947300000006	306.8860613333333	340.87817533333333	258.1877993333333	210.45656999999997	255.80068200000002	242.05148066666666	258.3749873333333	250.1817586666667	194.60558233333333	234.788863	192.17709833333333	322.46744966666665
moeA_moeB	486.097405	481.345456	518.2288155	554.2806565000001	440.75227500000005	228.73346	215.399373	233.903843	267.808789	154.2352645	371.197928	278.2827165	227.6984735	227.8073035	485.0704725	425.24861350000003	419.5266245	508.11580349999997	311.9694495	373.99102899999997	354.4347175	333.6005885	378.7960955	344.66408	351.67665999999997	299.8115365	337.448314	444.4102135	422.608181	406.1977085	346.3517375	370.473527	445.28368650000004	358.5725815	396.66485	429.666834	414.1107695	349.487557	407.26780199999996	334.8793235	337.963873	372.4319445	405.222556	402.4541965	407.8056025	426.01981	402.35060799999997	401.18028549999997	403.601592
molR_1	5.520129	15.09996	24.77253	15.838513	31.613134	29.646584	19.034451	29.90283	17.845971	24.845725	8.995865	31.43941	13.691923	11.781451	6.901346	33.424578	47.994431	51.150837	36.579765	33.659113	39.963937	29.668307	23.501248	33.408657	28.873671	51.231151	26.18659	49.678554	23.765754	34.59159	36.160623	43.806905	21.8195	28.813836	34.546787	47.481403	47.280172	29.750617	40.251836	36.852108	35.449366	56.403003	30.153551	38.46911	30.828491	29.662245	40.442699	33.126487	33.23233
cheA_cheW_motA_motB	686.8656545	660.09977025	659.7648975	799.022294	719.2753720000001	1745.00031275	1922.93089675	1960.2584224999998	1696.73790625	1933.5591695000003	114.1753385	127.91597225000001	85.60573600000001	83.78627800000001	96.9633175	75.35520625	76.18166875	93.099787	56.848101	66.99000500000001	70.15438549999999	70.589906	64.310164	65.15749674999999	64.30394525	38.169504	51.83872050000001	100.0523855	88.19782050000002	75.41109425000002	72.15742675	89.61196125	72.00928400000001	74.89199599999999	77.92257175	75.70423125	62.45119875	65.703828	67.373497	71.45369224999999	67.68221975	80.698683	63.1733115	59.240066500000005	55.753517	66.09287575	48.27186999999999	64.359014	50.230703000000005
mpl	788.349932	958.416572	864.746952	868.849508	851.61484	930.441321	835.916425	892.243393	966.62384	727.427263	823.014696	903.829767	773.519817	916.039608	828.575688	940.936245	786.632269	918.875824	696.875072	809.340849	733.136083	772.459971	751.670568	685.493324	799.775999	744.261725	795.993916	771.262324	855.0667	800.701804	707.633639	930.61197	869.893212	745.199543	776.984379	920.859838	813.937787	808.109644	832.619817	684.041499	682.745171	747.532619	655.573274	594.953003	727.620737	794.842873	729.371098	766.333292	808.368761
ddlB_ftsA_ftsI_ftsL_ftsQ_ftsW_ftsZ_mraW_mraY_mraZ_murC_murD_murE_murF_murG	1312.8418858	1285.1010966	1399.4991285999997	1438.715085	1331.6929518666668	1737.8234146666662	1564.2719892666667	1695.8269020000002	1710.339334866667	1593.1870546666664	1107.603716933333	1572.3444935333332	1465.5363997999998	1374.2986892666668	1145.2287812666666	1239.9049652666663	1065.9967179999999	1274.3156352666667	965.3829278666669	1060.0172361333332	996.4470523333333	1269.6152597333335	1160.9695195333334	1144.8742034666668	1124.4977663333334	1084.9937395999998	979.8479027333332	1206.9982646666665	1114.2263829333335	1132.6032716666668	1068.4959507333335	1124.1988686666666	1019.9039774666667	1228.6531413999996	1260.588962466667	1363.0529902666665	1377.0957356	1265.1097836	1414.7331647333335	1128.431863	1203.9824637333334	1112.5585938	1044.8787485999999	1143.4378231333333	1197.5409410666666	1257.2778726	1300.6218132000001	1151.2703812666666	1294.182919533333
mreB_mreC_mreD_rng_yhdE	1503.8353026	1623.8744895999998	1513.6727634000003	1457.2136335999999	1652.7607096	1410.1936822	1487.5435631999997	1331.6221572	1504.7452356	1340.1170434	1540.0228762	1828.8986532	1701.3617386	1645.2302972000002	1485.1123645999999	1007.0660437999999	936.380913	871.7408384	935.9820287999999	874.40128	830.3885024000001	951.5803784	951.9243802000001	1010.1422827999999	882.1774108	744.7767906	806.3453112	945.8735486000002	888.9861021999999	869.6521628	923.9710430000001	909.1941192	955.8264432	1016.9815752000002	878.4396336	899.3981808000001	905.2669479999998	1131.5403584	1022.6704828	927.9536852000001	810.9110109999999	841.9840318	737.9464082000001	664.742705	829.1005708	896.6097446	859.9952774	911.119902	1037.3228666
msrA	68.901595	111.83897	101.20613	154.691331	67.481886	83.125002	69.706215	115.755737	110.358176	206.410418	113.101145	134.434003	122.323575	135.832074	210.224648	570.252145	693.41862	1240.346824	495.193898	684.489931	547.212734	474.039654	679.480059	607.620914	789.185863	842.584716	829.325099	819.502373	805.560574	763.272163	644.888583	532.133966	645.02151	554.599299	548.921936	535.939179	431.491483	457.837066	350.072627	554.407288	627.940773	693.711436	1005.693133	819.064459	957.37075	632.729222	785.925863	705.827652	459.279306
msyB	894.379037	803.207049	707.261635	943.842869	679.290549	699.103149	392.045639	652.955479	509.78374	448.678273	457.727934	791.829735	586.521738	747.512539	533.148148	4620.76567	3676.800354	5699.653988	3472.61112	3840.680404	3781.168315	5625.340183	5163.386226	4592.579888	5442.20313	6060.014941	5261.623152	5081.348216	4679.420815	5101.256072	4911.947676	5434.622393	3867.098249	3679.041106	4855.07949	5552.432805	1916.001164	1897.916114	1511.50934	3872.464633	4354.281821	4983.402244	7124.569246	8071.829159	7319.662707	6017.555771	5254.208312	4486.847982	2792.165632
mtlA_mtlD_mtlR	278.473794	387.93187766666665	335.5441006666667	399.196514	324.3523053333333	469.0956550000001	267.675807	372.89684566666665	283.180002	436.402136	291.50406533333336	327.68105633333334	229.09183199999998	279.47892533333334	330.7708096666667	421.542167	438.23485	564.4611056666666	414.48164833333334	378.7937213333333	364.24419800000004	383.14069566666666	385.824811	400.30849966666665	439.1254523333334	382.05564733333335	433.9452366666667	470.2831483333334	431.87019633333335	376.602836	424.53090033333336	392.90372500000007	415.26645299999996	457.0548496666667	386.656862	347.4648706666667	311.6742366666667	406.55780566666664	368.68023766666664	461.7894973333334	483.2051953333333	544.8170243333334	528.1752356666667	556.2638386666666	539.3676696666668	474.56869466666666	511.032219	518.444991	417.45691833333336
mtr	112.291814	261.230009	239.831516	285.169823	142.633405	122.913521	116.178538	135.862498	129.482478	119.653454	156.006157	221.99812	109.346358	141.311953	101.237908	267.401685	252.040641	249.67569	222.459918	254.922268	207.894836	171.882503	172.121839	165.872945	178.492633	205.805991	212.486689	266.581972	234.918435	238.208657	197.732818	254.771593	256.56415	257.688607	215.670982	223.557993	235.001498	265.779889	258.415438	309.826653	329.49491	405.587456	316.25969	387.277198	364.224037	289.992034	282.408403	325.236956	338.16597
mutS	454.46453	693.445485	700.277975	677.553275	619.119403	648.042371	489.56916	678.711294	596.313861	507.189639	612.631154	638.96186	452.647082	505.334305	624.165798	303.040199	339.553134	373.771932	293.305065	402.528499	310.497244	228.108129	309.292619	329.182061	344.799317	275.221462	305.100039	341.68609	331.135948	215.966982	314.376697	364.442089	336.924971	295.12188	296.088856	187.675035	357.515125	373.617146	328.95068	258.069492	312.740632	231.291999	267.728809	255.164431	249.104519	308.646023	298.137372	276.703299	309.334673
mltC_mutY_nupG_yggX	808.02707375	616.04986	664.699045	710.3227732500001	737.474006	979.3816825	855.9465407499999	904.98708725	889.88450775	876.37130725	565.3134522500001	832.9109205	811.9789335	697.738944	553.9611635	593.26476525	628.8036225000001	587.3564105	625.9328805	655.6367614999999	656.0425755	661.6806839999999	670.5155215	610.886662	656.91803025	706.057245	608.7318720000001	666.421204	633.8542387499999	647.847221	661.77708875	650.8862772499999	636.43405	687.92634825	764.6811552500001	570.1609559999999	614.3115105	556.11213075	573.1816	665.55658725	710.02724425	602.142533	647.56680725	614.3399455	626.7903535	623.68776025	615.9499122499999	572.715308	543.461062
nac	29.753017	41.473308	43.947579	39.853632	20.787899	11.321162	21.325304	41.000614	18.491993	37.838991	15.951736	18.424572	52.383895	70.050071	25.630988	176.248287	206.420618	97.248946	112.795765	221.641237	200.333614	87.659935	150.364819	135.432014	163.908611	146.671641	173.659538	124.701597	111.780074	152.795028	187.59597	241.113106	309.382848	214.704792	253.791579	124.640041	187.251259	102.076293	74.139781	506.515605	397.627111	542.694881	1380.032331	1003.989228	547.694803	480.498093	674.755779	676.554059	317.232547
nadB	106.740417	262.189524	235.104372	218.006512	187.741333	306.34993	127.334653	188.646457	184.115571	184.689597	259.526559	186.135647	175.75832	174.715252	136.811095	768.390997	711.211	419.40819	664.632253	663.11758	620.392165	706.208617	591.42098	673.483587	664.265894	608.646998	614.267764	813.278358	683.948273	701.733596	739.594276	794.365946	694.844644	845.513885	715.886837	705.457442	918.959298	1064.587807	996.239579	1434.258235	1376.702412	1524.863036	589.310456	675.891272	1074.954201	847.388135	906.546127	1001.627664	1202.166332
nagA_nagB_nagC_nagD	670.3846462500001	616.13263075	682.76817925	775.8762409999999	683.65397875	673.8338335	621.0253632499999	753.7374655	722.9314317500001	539.2404325	606.22250625	844.8465792499999	670.3091077500001	665.5077919999999	663.46865225	702.6052495	712.9510665	843.7100787500001	585.9495875	783.156932	695.8374697500001	711.95141925	720.0122635	694.52787975	713.73478825	703.5809859999999	689.316272	797.22906175	753.59660675	729.94360175	626.831692	628.72675	722.02711425	744.5004195	810.065621	820.25566875	706.7924820000001	633.07967425	694.6053125	745.76190675	793.94218175	771.1044997500001	716.751938	639.6691699999999	755.17271725	847.536097	798.1193665	734.16530225	685.952275
nagE	306.13658	444.326471	338.288865	474.102784	358.328815	549.614981	434.856299	445.504896	424.142586	530.550134	320.922716	401.29997	371.526634	327.124332	284.836295	272.994228	256.723947	297.577437	168.725549	260.169153	160.393874	271.973044	219.594359	231.708728	249.920642	181.838348	341.814222	294.30423	260.540111	266.712169	233.491846	292.835845	225.574104	227.945477	282.842002	272.245168	251.853844	178.595943	224.967044	218.01268	258.132252	219.567103	144.677901	210.897381	157.415107	133.14721	151.638902	139.012394	193.005584
nanA_nanE_nanK_nanT_yhcH	72.443673	131.1735438	127.84157139999999	119.9652476	152.2879682	326.67193499999996	239.41667980000003	309.65806299999997	164.56595199999998	302.40912280000003	151.534012	145.54698719999996	104.8212458	132.7024178	119.65527019999999	125.21856500000001	141.33570679999997	175.007183	122.05803619999999	128.9477346	133.0273904	140.87168200000002	140.64652900000002	125.66794039999999	159.90736180000002	142.778661	144.0619456	152.0952264	144.4079166	136.18516	151.5436848	144.3521176	155.18047259999997	139.00587779999998	168.32990239999998	128.7925336	140.6795662	101.1189574	130.3709378	123.9593198	151.9403554	164.649035	198.27501740000002	216.13960660000004	205.1675944	150.03227159999997	122.33201319999998	146.371337	97.84041239999999
nanC	2.006946	3.351974	6.247145	13.804921	13.207132	12.695796	5.773878	7.727087	7.809245	3.312096	12.782725	6.038972	15.902917	8.342704	3.249645	30.355415	10.770182	22.302428	5.112263	14.853255	8.646282	24.686174	4.539775	4.201291	18.473425	14.845125	12.834215	20.020913	19.877615	10.41988	5.053766	34.387088	13.611373	14.687129	6.630599	19.607517	20.218202	28.831339	41.650914	21.685185	16.414106	22.024451	14.181938	20.918334	7.289352	2.189196	13.312376	15.247966	23.930094
ccmA_ccmB_ccmC_ccmD_ccmE_ccmF_ccmG_ccmH_napA_napB_napC_napD_napF_napG_napH	91.97242126666666	165.54263186666665	145.85114446666668	156.2294378	159.26355486666665	217.71363839999998	179.18265019999998	190.79080853333335	184.97340426666668	178.88727326666668	152.8841651333333	200.9572399333333	167.78484346666664	178.6782700666667	168.53172673333336	252.64771726666666	152.33258519999998	162.88130373333334	141.9009774	144.62031053333334	149.71775473333338	112.91812713333334	86.24398273333334	110.16558526666667	106.10821579999998	103.88577273333334	102.0609908	127.85588986666669	126.48192253333333	115.15623686666665	130.07091279999997	144.4448274	149.91739073333335	166.7369174	162.5328889333333	164.197218	236.16756633333335	211.30659966666664	232.93255786666663	197.7463006	175.35143726666664	203.14177733333335	124.7822573333333	115.9709288666667	132.82148526666668	129.2328202	120.33908746666665	140.74606653333333	211.05962200000002
narG_narH_narI_narJ	342.04601725	378.92727575	419.337491	408.646453	506.27076250000005	234.59858699999998	179.88254225	241.81980600000003	193.7329825	194.82379325	165.01754275000002	175.28321675	141.21313500000002	184.74234074999998	156.55405125	210.629211	127.63357400000001	642.9239797500001	109.26701800000001	126.06732249999999	110.2509555	87.918819	88.0836525	93.495584	105.65651499999998	85.3527555	100.80586625	125.6601655	107.7540975	92.312377	113.75445074999999	130.47338925	105.69450625000002	128.48043124999998	154.15167275000002	153.76106575	318.65640525000003	235.64619575	336.08552375	322.2617225	236.4475815	477.8720809999999	101.172214	117.43698925	129.3875135	118.57741949999999	107.44149625	112.33221275	716.442061
narK	206.201794	364.42943	423.053169	319.61445	395.959527	253.213737	128.385449	186.033303	181.222975	161.57431	57.632146	209.997461	151.846454	136.00308	35.006485	183.303339	78.232726	292.112471	84.826341	76.03176	54.099333	76.671431	59.874471	60.042923	88.254237	65.177579	71.74903	93.829853	105.531663	84.327821	81.166931	101.330749	77.945794	82.59293	104.929627	110.119235	112.858567	155.026593	219.5799	163.378298	135.003882	268.143638	99.065754	115.693123	131.691306	112.76653	69.002223	100.521946	378.368658
narU	51.373966	143.731022	162.205637	72.7015	98.550593	185.835422	109.162813	184.862373	136.412554	187.888451	172.523918	129.204524	92.92403	135.120534	133.293799	160.285396	184.024373	132.482357	158.674536	178.13111	152.950156	102.700643	75.41561	97.463754	155.897945	127.884287	151.723711	166.204162	153.875125	102.464221	173.310105	215.580106	195.191624	148.541875	171.127367	177.719137	109.627132	63.416931	86.447835	179.810318	149.145267	306.698925	510.772093	394.522542	435.483499	178.102867	188.372302	219.286983	85.347927
narL_narX	343.02259349999997	522.863599	535.717236	604.2328955	432.009796	460.58319800000004	363.78042849999997	389.35487950000004	402.37721650000003	435.301044	459.98915949999997	550.077068	458.1123085	385.6688885	538.2053075	787.5764055	810.2117920000001	858.3292175	662.6191680000001	743.5100515	641.32769	845.1253385	777.0914134999999	787.1696095	735.4296365	745.160936	741.5378445	837.189891	915.5134860000001	899.3265040000001	691.2193884999999	716.588385	743.4723779999999	859.6800645000001	801.647631	833.9876765	452.142619	455.690074	545.433964	401.3913825	353.12699399999997	460.3039595	661.352897	783.8260915000001	651.2709835	496.39824350000004	426.2852745	442.3068265	506.2788045
narV_narW_narY_narZ	61.25968674999999	107.3242295	117.39842275	95.975898	106.16552	167.4994005	130.11601975	142.5108995	138.676121	108.19454499999999	103.26642050000001	156.6503375	139.119578	117.49654199999999	72.3022335	163.0428785	139.62331224999997	187.5479015	126.028813	143.89324249999999	131.28698075	96.12405550000001	86.83634074999999	102.60435375	134.98869275	134.108646	114.52674174999999	141.27163324999998	140.75737925	107.724185	153.12255475	154.39362075000003	148.30681275	132.2625735	172.320399	167.10926375	132.180835	111.80123225	108.80528849999999	202.70447375	184.80073650000003	301.861522	483.24219425	453.77393425	462.13444125	178.61432824999997	206.66914599999998	207.898757	130.984021
ndh	701.029774	699.004048	657.61148	896.58912	496.285353	160.209308	228.701059	204.886472	284.911872	116.653457	250.859408	290.456759	216.73776	176.640796	228.789343	392.789744	503.206916	573.458167	428.750012	592.156635	358.619095	591.690564	677.990826	675.820466	548.635915	438.486485	475.911058	955.131417	941.300374	963.601539	456.623645	417.461758	507.4514	628.499946	490.672689	567.410409	284.778571	269.332081	93.210474	167.07449	158.19944	84.141784	1617.60235	2277.21472	1406.492174	1938.513978	2324.739613	2147.148723	108.773141
nfnB	2001.241375	2368.255526	2301.097892	2679.794761	1889.479444	1993.55695	1325.681147	1403.05215	1802.763266	1716.961433	1415.469535	1798.704746	1292.409859	1041.403983	1487.298553	1437.326671	1490.360845	1535.378084	1219.640896	1675.411138	1080.407469	1391.345258	1417.307479	1231.932487	1299.700649	825.936919	1279.997862	1442.473606	1345.865952	1563.950726	1233.175619	1385.144591	1596.216134	1587.712789	1705.764732	1845.005922	1171.024976	1280.834116	1573.233865	1345.603793	1454.068236	1390.862682	1262.370705	1282.824101	1484.170884	1302.917129	1718.820699	1192.6313	1243.689352
nfo	505.741311	258.529759	276.523875	296.247294	317.814283	219.911819	60.28728	267.752671	277.262537	232.923917	185.033858	320.450395	262.310711	295.605911	321.626316	463.158729	542.610606	754.711367	668.538159	450.697372	433.93064	605.878927	769.771896	512.343268	434.745747	561.281276	498.658011	636.051804	772.625456	741.068732	442.887688	422.294373	370.634611	628.824265	569.770309	496.264698	494.452903	570.713511	575.674772	532.825026	484.061257	572.153897	908.031814	1008.570962	888.852134	628.814929	559.548005	651.078346	606.693027
nfrA_nfrB	56.62155	83.355463	103.63719499999999	104.568582	81.5425275	116.225856	109.0126655	63.654335	98.235175	49.916319	61.532379999999996	52.011787	40.4052865	49.0133635	82.4231495	116.327943	138.0620515	114.660885	109.508302	137.297659	118.674968	111.07397599999999	99.4006625	117.501862	137.693424	103.208473	111.72895550000001	181.488399	160.6649555	135.97446200000002	80.365925	111.853501	141.335949	172.99782299999998	167.43219	132.67591249999998	139.716697	124.12983	157.1860975	147.8676025	162.596896	144.239055	178.01388400000002	169.581195	161.06944099999998	146.6266865	141.600772	129.85884099999998	135.0026645
nhaA	241.490957	257.861796	285.809966	346.362315	211.824166	388.363544	379.623326	335.935141	394.025936	383.94651	413.934107	656.281859	531.083603	674.93855	544.651315	766.550911	514.888678	1020.585332	583.202108	525.89814	547.345913	718.848783	610.69913	646.89501	689.856316	618.845006	549.83537	905.968688	789.567683	713.434923	651.421588	642.778857	671.32491	763.491684	753.12643	927.597324	528.39892	498.40182	415.520794	652.73237	697.876231	934.361383	1129.363457	1068.664269	1270.933955	1501.238229	1071.549561	939.861988	825.402549
nikA_nikB_nikC_nikD_nikE_nikR	122.52562683333332	167.02816599999997	160.98668766666665	157.0083115	171.9317755	224.80065449999998	140.770965	187.09606033333333	193.93222916666664	220.849329	139.43077766666667	196.41918166666667	162.48821616666666	153.77805616666666	131.27297066666668	170.23226100000002	149.84451116666665	172.824087	142.98142683333333	142.06158983333333	138.19840566666667	128.54657133333333	137.39213733333335	131.0535166666667	139.98357416666667	135.26816916666667	131.35966500000004	161.78098883333334	159.56502716666668	149.44060800000003	148.29625183333334	174.65948500000002	163.39938183333334	133.67734566666664	156.57027283333332	132.67171933333336	277.84941166666664	212.31600083333333	338.84178316666663	295.5941035	355.64266433333336	339.1075005	132.91737066666667	135.55126966666668	139.20814733333336	114.44725983333332	125.34715233333334	147.6527735	460.368481
cysG_nirB_nirC_nirD	78.38347875	189.23775575	173.3639485	153.11889825	145.97636599999998	183.84209875	89.33892125000001	164.101456	123.78198825000001	161.1252515	125.58521575	161.449834	171.0794545	131.99866774999998	109.99039225000001	234.99259375000003	118.56036749999998	265.79689875	115.30925225	119.67091149999999	114.93469075000002	82.36951624999999	85.71546025	98.06829049999999	98.24896675000001	78.11134425	92.40122225	109.88841275	107.09461800000001	93.04823775	97.73420250000001	140.127468	108.76929049999998	119.3360205	117.42738450000002	90.03934575000001	478.182812	407.45515175	457.33327675	366.34046324999997	289.43447000000003	409.59306125	81.931588	66.358305	68.683847	92.8441825	84.65089524999999	112.98693100000001	480.98581025
nlpD_rpoS	3262.553565	1968.518637	2349.1446655	2989.2906765	3008.4094205	2584.2906815	2583.932453	2309.2874825	2283.0725775	2976.0276905	3177.9615235	3555.009191	3994.4259439999996	4704.261947	4280.668175	5194.3650545	5021.14479	6374.6534465	4318.508896	4905.841134	5177.863958	5690.053754	5617.772197	5188.2729425	5120.636629	5344.7476295	5458.2863465	5228.4186435	4853.111405	5183.2584325	4919.3579604999995	5820.1834075	4838.1694445	3793.079358	4593.231562999999	4577.4361845	4569.939563	4243.6713715	3872.6576370000002	4961.32331	5682.159713	5477.624161	7342.710469	8185.533128499999	7170.905602499999	6885.937324	6470.115965	6154.925512	3904.1443790000003
nmpC	214.475259	306.981681	301.986978	455.757329	253.585891	9461.129333	8465.149626	8302.660637	6637.109462	11067.33695	7457.377142	6942.381746	11809.64708	15541.67177	9999.707489	3596.658495	3388.17518	3395.917484	3614.686658	4175.570409	4610.304329	3240.272295	3190.763986	2978.656959	2858.101501	3373.238517	2817.310581	2047.553346	1955.994998	2544.872404	3472.085075	3248.033931	3754.839673	3778.589001	4460.333451	5033.570759	5367.017805	4759.644718	5561.806805	4296.76303	4485.410575	3169.768267	1755.381045	2528.206707	1259.853008	870.825243	3500.300232	2772.349182	4186.415105
nohA	51.241592	205.532973	114.626938	103.972029	141.104376	223.68587	67.829252	196.462935	169.387299	143.512313	98.308126	207.775665	88.688813	191.244918	91.48151	126.502608	166.433893	155.922497	107.526456	122.103723	140.563993	121.537332	121.270582	93.006411	88.494796	130.548033	119.909312	139.253626	145.418201	113.898787	120.320193	145.857395	130.973116	107.875243	114.3855	134.725349	139.535299	148.096666	121.558874	105.108023	124.801572	156.588201	140.352258	119.612288	161.601643	177.645617	129.85242	174.340582	131.40146
norV_norW	30.345259000000002	31.352204999999998	13.343150000000001	36.579819	8.536702	70.452237	94.882384	45.5232695	23.6595425	44.371455	57.8320435	57.614334	50.73599299999999	32.575474	41.691549	60.652503	25.866590000000002	40.618434	21.5919395	25.21071	23.631098	77.23248849999999	30.912771	59.129878	71.854259	39.6519485	38.578807499999996	78.2206355	57.8794365	69.5067045	23.818816	83.698471	37.863789	62.960102000000006	66.00538399999999	57.7110135	80.2100125	70.0207165	80.23694950000001	60.532672500000004	33.2998505	64.732549	38.3370285	42.231438499999996	46.9753185	58.2154255	36.911171	46.1507545	49.7610295
nrdA_nrdB	1032.241949	1010.54369	958.6191855	1125.718117	1168.6812235	958.9144375000001	948.6381595	1022.8749425	1186.6751375	1008.8781624999999	1151.8007160000002	1747.860337	1379.724289	932.5339405	1178.209092	971.1862905	1056.409479	1274.9475155	1044.570027	1102.9984534999999	1003.5860525	946.7064135	999.5386455	853.103756	1091.996861	1078.9448775	1063.441789	985.7053615	1124.484913	976.5221610000001	1080.5664525000002	1011.3685375	1033.133793	1090.137445	1006.4529995	1068.4484705	525.664442	551.721038	453.419505	483.0646565	522.1271750000001	471.96929650000004	706.012952	850.7340275	846.5817615	1425.8969815	1306.970808	1374.1461865	550.508907
nrdD_nrdG	99.52497500000001	126.5134635	159.893473	158.5182335	166.2707935	493.89371100000005	492.868534	450.1852205	397.652532	430.021346	883.6621495	1076.8693985	922.2717870000001	564.858161	536.411323	265.54686949999996	198.0023825	626.6045655	146.8506115	165.3089555	150.5277575	156.872074	125.218265	99.264468	194.2486435	179.18186500000002	169.430728	211.8551985	210.4896225	184.671573	158.141949	206.897514	201.86774649999998	165.832668	166.6585	153.756601	475.979358	395.10682999999995	389.8971705	313.2601565	291.857907	308.98108	259.9942245	327.09394299999997	362.2330455	352.17994	188.34887799999998	232.82682549999998	323.2702645
nrdE_nrdF_nrdH_nrdI	260.78298574999997	281.03163274999997	210.22148175	523.96699825	281.293189	575.6714175	573.4287905	523.21113625	448.74191475	730.9059259999999	201.78007575	261.20165399999996	203.61763675000003	261.89651025	162.01237875	1151.2782035	1760.0072972500002	2581.1044155	397.4648965	437.08837500000004	406.4903725	3381.6070015	3486.9424179999996	3252.0979869999996	2825.9025702500003	3138.77046075	2747.59131225	3653.16838825	3852.772957	3710.3404284999997	588.71162725	637.92309675	585.83570675	343.897153	314.975317	336.879775	53.50003275	63.55174674999999	55.41632825	61.530933	168.76025475	71.7961695	134.08189425	192.07662349999998	203.478114	2782.7399082499996	165.47612325	148.06298175	55.579667
nrfA_nrfB_nrfC_nrfD_nrfE_nrfF_nrfG	66.26845314285715	118.53247571428571	111.02476228571427	121.35312585714284	125.52016442857142	133.86706685714287	103.89578314285714	128.42091257142857	98.79940057142856	109.49699457142856	132.22789428571429	114.10201157142856	87.44388071428571	111.92339400000002	92.20999342857144	107.17131328571429	108.84197957142858	121.765877	90.27556671428572	123.40927028571426	121.45282885714286	80.19345914285715	95.21712428571429	94.90389185714285	96.51634142857142	97.15047257142858	96.51340685714285	115.77106342857144	111.19164371428573	81.76785457142857	111.61536714285714	138.57278528571428	124.93182642857143	100.64384885714287	115.701769	125.69231914285713	318.77087199999994	257.48024128571427	326.2866814285714	171.66868642857142	146.32580228571427	226.83144142857142	92.00258571428571	86.98154314285713	93.67244628571429	78.60371657142856	81.18849771428572	97.60575871428571	352.7868011428572
nudB_ruvC_yebC	2645.648119666667	2196.7732186666667	2399.1174986666665	2308.617765333333	2500.2323316666666	1861.4623476666666	1959.8880973333332	2374.388687	2223.7656246666666	1641.7330713333333	2125.241267	2215.3235456666666	2321.6208766666664	1928.7310043333334	1939.4551979999999	1629.3129133333332	1725.6075056666666	2077.312725333333	1437.489278	1944.504374	1552.4975446666667	1668.3971416666666	1850.025836	1826.833011	1507.3583943333333	1487.4005993333333	1574.1373273333331	1655.2188013333332	1517.453584	1621.9411173333335	1617.3731576666667	1545.2784816666665	1854.0845126666666	1747.5198286666666	1785.2256966666666	1442.9731883333334	1883.9084566666668	1846.114877	2081.768326	1532.7008400000002	1524.8621203333332	1494.6661256666666	1560.6296329999998	1506.3329543333332	1350.3948293333333	1675.6681449999999	1626.514951	1533.147113	1789.9755963333334
nuoA_nuoB_nuoC_nuoE_nuoF_nuoG_nuoH_nuoI_nuoJ_nuoK_nuoL_nuoM_nuoN	5076.873038153847	4274.212089230769	4254.054250538461	4331.046264615385	4962.249301615385	3576.4681721538464	3922.0027717692305	3374.7030566153844	3265.9064944615384	3973.3412985384616	3317.1682504615383	4482.6548386153845	4713.843302307692	4114.108323692308	3395.332605384615	2084.268023769231	2109.3916905384613	1142.8721013846157	1945.7048177692309	2164.8775997692305	2111.860348846154	1280.6915333076925	1018.949605	1042.746410923077	1470.6468308461538	1522.1540423076924	1617.4956495384615	927.8415119230768	878.1251700769228	924.9540287692306	2137.645225846154	1966.1569240769227	2414.8869666923074	2188.926613	2375.264197076923	1908.132358769231	1845.5504382307695	1737.343599	1742.691932	2709.9305756153844	2332.5104342307695	2721.0833554615388	1681.0763896153844	1976.5458855384618	1517.227580076923	439.59000084615394	1178.2767838461539	1178.9270744615385	1537.4025384615381
nupC	1965.617036	1804.916801	1844.603708	1904.797914	1806.168062	1627.093771	1479.285604	1715.829103	1543.139046	2096.619255	1305.107035	1723.505577	1704.240505	1219.622376	1135.591632	1077.176382	1143.47559	1098.487062	1196.734165	1339.901949	1253.156663	990.125167	1240.6079	1087.474986	1086.39463	1165.614216	1020.125423	1061.897874	1026.717409	1074.980457	1235.500546	972.728581	1313.169819	1210.104912	1287.402329	912.250516	1415.264849	1352.520419	1167.067483	1196.720208	1003.703845	869.465221	695.954224	759.545949	609.81404	713.938606	961.098639	925.255233	1368.521603
ompA	15245.24083	16513.80205	11621.08678	12132.8001	13897.33307	11893.14199	13692.33689	12931.2897	11443.47686	14057.01363	16402.88788	11152.59542	15510.84171	20191.80357	15170.28447	8469.879801	8412.792854	12867.55426	9022.597274	8612.191928	9055.539135	9828.111785	9189.19128	9112.268291	8687.593288	8291.141694	8835.461073	8455.198315	8059.449019	8275.452808	9399.673241	10970.13773	9095.807514	7328.78952	9518.543781	10394.93915	9863.327673	8892.67981	9753.998553	8554.142989	8790.433666	9111.203674	10133.932	11576.95025	10958.95089	11187.27753	10053.71097	9440.846221	9007.957481
ompC	13769.71597	13187.07071	10393.1374	9819.844539	12861.03244	10037.07385	10958.29962	9438.994166	9904.054742	11324.08346	15988.44337	9148.737189	15425.95157	16348.85193	13574.66399	6107.333403	6090.421767	10358.92924	4647.259048	5263.118383	4828.242102	5728.536563	5902.445285	5077.773248	5404.215517	5704.84976	5793.415104	5596.582389	5403.229874	5761.630512	5735.440165	6621.216852	6461.260979	5323.13349	5644.963031	5452.464304	7453.988425	6748.986737	6971.114427	5744.568072	7112.683926	6661.87238	7088.911633	5522.168869	8467.940349	8641.974438	7870.865409	7190.880626	6787.283132
ompF	913.607553	1133.164093	1089.846342	1075.346582	1047.662197	8853.386936	11510.61359	10105.30757	7308.796502	9388.940243	4544.309571	3696.882212	4524.360596	5872.841254	6865.894361	8024.318836	6990.294647	8102.47299	8369.258632	7034.536789	8318.691514	7555.637562	6827.887674	7087.80302	7049.487893	7131.500323	7092.813303	6163.370044	6449.903677	6258.818726	8114.296713	9588.474909	7223.847761	6660.178702	7642.265013	8972.261179	8376.01437	7922.166897	8982.152761	6888.825158	5890.690532	6441.036077	2811.138312	5114.182919	2235.445205	1474.068758	6132.065027	5249.575265	7873.544618
envZ_ompR	646.86216	798.2640504999999	821.8325219999999	916.0835609999999	657.6799080000001	814.5843255	541.4751295000001	741.3355755	736.0854725	684.7897025	724.230925	851.3173294999999	652.1267875000001	899.5617095	828.1307735	498.15759349999996	465.184439	521.518504	428.144957	456.5105155	417.3187295	389.09920250000005	487.28540399999997	417.272472	426.049211	440.844803	410.7286085	475.1986715	451.8794195	411.2002465	477.938952	482.27317949999997	512.5222725	392.4245755	394.6204275	316.540163	479.1608495	489.15664400000003	426.06153700000004	491.0619205	579.9829345	540.9062825	547.6059309999999	414.9901795	447.035025	391.48087	405.962033	495.7586175	472.691413
oppA_oppB_oppC_oppD_oppF	1730.6798119999999	1481.9839788	1587.902554	1683.5117204000003	1556.1478862000001	577.0836892	701.8936878	616.7097188	613.7106222	569.0220576	805.612104	884.3067602000001	878.1188164000001	750.4200998000001	828.3686572	1147.4945383999998	1267.1735136	3865.4488666000007	960.4597608	1072.7465302	1001.5049106	730.2919679999999	640.4763806000001	686.3775076	1023.2261492000001	1000.9949004	1093.5083141999999	904.9058138	894.0873302	956.3911228	1182.2662077999998	1101.219364	1382.3940786	1346.0136532000001	1383.9485554	1398.0376136	3811.3267898000004	3557.8445417999997	4187.826558	1212.1905087999999	809.8892922	1337.9829187999999	3212.8729578	3124.3376366	3098.3293931999997	3771.2835188	3670.5746344	3161.0751548	4346.3913618
osmB	233.946665	291.004448	249.299355	283.679708	161.598274	250.842812	170.905839	222.13178	199.607256	146.348234	427.119808	585.294128	520.643169	466.088438	500.928914	1057.43204	1093.413897	1566.591291	1077.161648	1010.958575	1090.46087	1079.983947	844.817189	1171.963545	1364.396959	1714.570497	1515.52641	1141.6647	1046.020549	1260.510634	1253.643066	1023.212874	874.708764	1135.469506	1264.290494	1246.333543	842.765219	896.717962	683.794614	1719.09696	3159.523587	1432.583399	3923.086458	4140.063491	3804.79047	3135.606577	2537.445885	1975.755027	1178.716615
osmC	64.608886	164.614718	173.856711	147.935707	121.904162	231.842668	96.832185	148.817874	176.812813	193.297274	299.489295	208.129458	153.465948	208.174342	306.912658	1871.836185	2004.207931	2650.460271	1779.428621	1694.559359	1730.648698	2563.721985	2183.208532	2239.722696	2666.79462	2513.292126	2675.96952	3128.112645	3127.185234	2687.685144	2194.419644	2238.487977	1736.519465	2144.377514	2222.438309	2213.548914	628.448069	742.50878	617.514886	1914.174277	2205.511172	2675.697555	5679.504148	5002.730614	6208.479351	4362.425283	3264.230834	2979.677925	1146.629606
osmE	159.565321	159.96666	132.322721	188.039064	66.716297	69.599828	27.620924	48.373247	51.155322	75.641794	167.224111	70.326701	74.627949	84.349643	186.10696	2181.362918	1730.563216	2196.486035	1346.651307	2495.515328	1130.913672	1829.394783	1656.755903	1919.866602	2903.083249	3454.02223	2838.840888	2376.423483	2024.955256	2416.755723	1673.554962	1659.34067	1765.109086	1911.332687	1797.437104	1958.880454	558.588664	1009.374276	694.835427	1094.617757	1247.786696	1784.797809	3185.233371	3533.110812	3586.861461	2667.988717	2020.403395	2292.70894	999.134513
osmY	386.402198	485.278545	339.902509	460.655241	312.292744	249.462627	249.226003	220.606821	233.796663	307.398409	300.910783	338.219955	355.606072	260.411104	241.701366	3897.777072	3857.432128	1853.861392	3274.21965	3543.032936	3192.929331	4776.266331	4163.064867	3703.780613	4406.831149	4598.642258	4561.186912	3607.775518	3929.471043	4170.572374	3716.683435	3782.516309	3967.342838	3152.701096	3315.927885	3902.374077	579.737776	611.608612	401.577103	3897.904382	3344.24021	5823.061177	8302.654818	8771.497793	9724.907785	4619.501272	4127.942758	4348.773515	787.453683
otsA_otsB	96.84824549999999	89.6730995	52.1362745	81.264369	129.228392	66.7074905	47.1438995	73.990365	32.138249	74.6135835	47.187231499999996	68.5838265	130.5776375	96.3060665	40.327533	806.4087445	704.1541725	920.2694309999999	493.39165249999996	597.6454685	525.8087805	665.4399015	417.094824	563.865764	1005.7063310000001	1068.5378620000001	838.170249	772.4446035000001	852.6937479999999	809.6849065	771.4191685	735.0914230000001	694.606721	848.1334735	870.3045925	921.1791754999999	301.65799849999996	377.275067	275.59229200000004	1023.0920174999999	1138.7379325000002	1205.70912	2138.24791	1996.6522525	2676.231541	1989.9415075	1462.2467335	1404.800835	514.012593
oxyR	312.315073	336.912496	333.535839	382.573201	268.511957	340.253893	149.417909	300.904744	276.149645	287.387626	462.492568	372.443157	317.117075	327.30742	454.126329	679.632194	607.863391	600.369324	441.425236	629.011951	485.41155	420.10085	398.011974	360.082679	465.746171	444.775078	569.98553	34.939262	67.60148	55.005655	419.634507	497.736131	585.503185	468.940722	459.547463	428.448441	400.471077	405.33897	256.369519	401.85882	366.662612	546.94604	330.671378	363.174144	361.487421	398.433734	346.156498	455.525399	25.932768
paaA_paaB_paaC_paaD_paaE_paaF_paaG_paaH_paaI_paaJ_paaK	55.67691718181818	63.61585381818182	74.11484281818183	68.16878272727273	83.03667381818182	143.17483945454546	93.9659641818182	111.61882427272727	77.23128409090909	121.84363081818182	63.38060872727272	99.37002672727273	70.67867809090909	74.94288345454545	53.65491618181818	65.15294890909091	65.77511881818181	74.45658172727272	84.02045254545455	79.02574963636363	76.980985	66.55587200000001	65.72394372727273	81.18659154545455	73.89555845454547	70.97826090909092	67.1508359090909	102.9316069090909	85.2197459090909	82.83735972727273	73.93695345454545	97.6769339090909	73.82585654545454	81.87863445454546	91.22979927272728	87.82575609090908	75.83585727272727	53.20617609090909	64.40912427272727	94.67286945454545	96.16470945454545	101.34277954545455	94.80170709090909	104.05891154545456	91.06330527272726	73.70024372727273	56.199942727272735	62.03579254545454	60.82438827272727
paaX_paaY	159.0045125	222.82232449999998	204.912687	176.883297	159.413959	204.0531425	149.956163	193.91187100000002	128.7107625	208.430489	169.803351	203.23884850000002	145.987483	128.1992605	167.429067	248.201504	282.75660700000003	282.06883100000005	214.809294	278.8395255	229.8715545	232.16218149999997	159.10353650000002	212.9577705	291.079065	278.8204425	247.637674	265.1434705	247.382799	243.58871649999998	229.81337200000002	287.3056945	310.238752	319.36823549999997	301.70516250000003	298.034505	247.1767515	206.876541	239.710761	288.5812615	241.698847	368.8594385	351.2798605	374.4816545	381.9843915	245.34133250000002	287.7883615	308.0885445	238.9191555
paaZ	99.92377	30.073113	74.274145	68.627015	153.86623	145.623344	133.15465	48.344333	105.447923	86.850583	25.850487	138.936671	65.176159	78.910153	106.578355	93.867801	106.018196	87.009291	107.718448	145.311851	168.214965	66.240377	89.375258	53.199379	111.316058	129.077007	106.452783	107.40018	116.934758	74.104502	116.60039	113.053601	120.789029	110.615727	148.881151	115.011634	125.640565	87.127143	103.969938	135.363004	93.62602	119.124879	77.18633	105.669537	130.577392	107.916415	117.115677	98.454949	116.096429
pagP	9.285856	11.768646	18.475085	12.664006	8.812689	31.012549	30.614345	26.269958	11.701787	13.179687	24.58791	31.795628	27.660017	23.56645	16.490711	5.872484	7.122591	78.596989	5.68975	6.761681	5.420491	6.093073	5.132607	5.910159	7.250765	4.91385	15.468078	10.590072	6.543429	12.188239	11.699312	6.250647	5.228982	8.88706	8.88049	7.926905	20.30075	25.693824	69.277118	7.828939	8.208937	12.368236	91.481425	64.36589	121.167966	273.163557	102.743811	71.719194	74.786621
panB_panC	1093.8068475	924.012731	1011.6957480000001	1340.6604335000002	810.6887710000001	769.9989989999999	675.2222515	764.204212	700.0002665	714.614777	643.4564105	927.5270715	680.2501155	860.1755734999999	1002.8664535	1178.971611	1220.1625235000001	1589.1708045	1075.581368	1321.4696445	1226.75809	1324.4933919999999	1190.9984775	1264.426323	1152.1126395	1006.1109645	1147.4658825	1162.094027	1066.273391	1175.578567	1101.0888264999999	1179.8647245	1222.163468	1236.2166645	1374.0476195	1502.139197	1786.7221260000001	1706.729242	1873.2815425	1591.561165	1598.5496665	1345.1281410000001	1429.189098	1419.039267	1248.2156224999999	1480.8396065000002	2077.781216	1551.457989	1829.5473084999999
panF_prmA	436.964722	441.978775	514.305508	483.452091	466.17610749999994	441.181154	399.9454295	429.53360200000003	523.5074895	346.4894825	466.16329299999995	571.650403	519.4789455	375.7517515	408.2399395	157.3547875	270.330171	259.5425405	263.323006	284.90806150000003	252.50195	230.03546749999998	275.665582	257.6637255	210.0016845	254.13398999999998	216.41465399999998	256.906406	228.33194300000002	251.2303205	254.87066500000003	224.735767	327.74796000000003	259.8817365	261.3477915	155.24843950000002	205.2655375	224.467104	274.70054	166.6966445	184.639334	226.8306565	263.0199095	220.96419	259.832997	216.4772565	176.1121995	197.80016	188.2185135
pckA	1006.826766	1145.80014	1402.556796	1610.938324	1447.134214	1516.849497	1350.738455	1472.950624	1209.853334	1692.547109	2137.928582	1513.290138	1266.868789	1681.055734	3187.60218	670.576926	663.680008	684.991266	694.104125	568.293733	615.332382	523.233298	489.352695	558.155698	474.036992	398.138646	489.27997	557.510421	567.826941	455.477494	616.265216	660.06709	649.819671	632.163543	554.276751	526.495096	572.346035	585.378976	552.065178	766.395079	848.736115	812.632337	579.019694	790.861488	625.964631	469.256707	702.485071	690.298813	614.021311
folK_pcnB	1318.264331	1091.1930005	1131.5984315	1195.7379075	1123.484846	1165.9776645	1240.7264345	1124.9719505	1045.591245	833.2976874999999	1203.136263	1260.5086085	820.3080855000001	756.8598175	1019.3555240000001	1303.9322235	1178.483914	1027.6112285	1128.854546	1351.7110895	1115.7673545	1476.1219435	1256.213315	1480.5859745	1313.9249145	1194.236634	1116.9922655	1475.2627535000001	1267.8068305	1219.397164	1157.4970545	1374.0594425	1275.1698545	1365.7442145	1483.1968245	1690.833545	1635.4652700000001	1475.1063075	1693.9860259999998	1078.930246	911.4352525	978.925325	862.288599	880.046737	877.6095429999999	980.5874305	1164.4089185	1142.4141195	1581.617105
aceE_aceF_lpdA_pdhR	8038.583736	8488.358194249999	7241.179111750001	7692.065174000001	8283.0518385	2597.0143175	2440.35204225	2623.0274915	2632.9860945	2698.9582575000004	3594.2975494999996	3011.84473675	2740.07491925	3604.6035707499996	3801.4240755	3334.74632475	3310.5323837500005	1630.2031617500002	3340.0840099999996	3574.39406525	3347.3675555	3975.3061025	3682.7602895	3489.2917795	3167.91819575	2704.69896325	2731.32900275	3604.5765380000003	3504.5713204999997	3083.7166132499997	3128.50909275	3432.0702327500003	3353.00544775	3009.15717725	3495.7475072499997	3812.839246	2426.64691975	2291.85366325	2204.2899925	3900.81503575	4170.270548500001	4048.04486925	3606.3143575	4266.930176999999	4092.85401775	4255.29190775	4795.5349295	4029.83127325	2092.945574
dedA_pdxB_truA_usg	1098.60155375	844.057586	945.3025759999999	882.8607892499999	848.2675087499999	748.6811902500001	871.0105920000001	762.064709	871.822586	719.73437325	1045.2734525	1719.8046285	1393.35971225	1158.773747	1004.1365245000002	730.08149425	833.16674275	805.8557615	677.4350557500001	838.674125	741.93498	845.38419	893.7769172500001	906.11482925	755.5536085000001	809.0029529999999	791.8209477500001	842.24704375	817.17303975	912.0489172499999	772.32075125	704.84816075	854.44462975	812.2002512500001	827.7071370000001	617.4585375	933.01129225	939.77604675	943.8677580000001	973.22253875	1131.73751775	802.5264515	871.316234	864.864828	808.6960442500001	974.660091	832.5261975000001	844.4524517499999	867.87677175
pepD	1229.486872	2026.009726	2135.142669	2303.988915	1332.620274	1415.725515	1111.353606	975.031544	1181.088925	1232.333738	1315.921977	1630.763223	1423.624034	1177.37433	1566.999627	911.272346	935.587515	1610.229766	804.98712	923.055307	728.586483	980.095802	949.782099	1028.802461	946.296159	909.677669	873.854259	1156.144825	896.331652	1117.700789	816.010931	800.911226	892.302516	1110.83398	989.191816	1039.56555	870.931555	950.123089	1140.805512	945.783646	1053.872646	882.199688	901.779327	969.188141	961.267003	1018.009259	1055.781172	1027.26682	1047.384699
pfkA	1084.342588	977.238239	927.845803	1016.03847	1149.000686	657.042233	741.889837	977.777998	898.76046	760.427389	1088.756726	815.094144	666.850732	1032.810318	1413.845749	1963.424769	1850.776424	3876.806213	1636.644123	1928.494672	1711.217001	2106.148577	2068.340033	1622.668752	2101.178198	2127.18391	2109.620419	2050.411402	2116.637632	2162.151917	1610.362061	1622.732026	1912.276602	1583.340213	1558.316743	1854.06152	3734.131403	3487.237531	3872.073122	2981.526432	2955.771973	3012.924552	2482.946148	2907.442646	2214.78314	2568.599017	2676.595519	2459.84935	3620.47835
pfkB	424.264883	427.924341	366.293175	612.193213	513.155265	425.236341	335.091298	301.635037	281.405224	302.993218	344.981501	436.304386	366.749747	285.832423	272.35457	1198.973313	1052.946529	1397.676251	934.715163	1089.227007	1110.194896	1621.824211	1339.039238	1382.402115	1497.337981	1405.771467	1226.044559	1558.770749	1416.514741	1596.829849	1319.802183	1312.454789	1133.145858	975.2911	1094.910311	1133.625803	1722.904139	1202.4992	1512.898135	1350.222529	1450.066434	1502.805744	1839.104628	1958.082772	2163.129296	1903.046937	1827.195738	1519.827224	1655.022187
pflC_pflD	59.0721925	68.223139	87.4824565	119.6819195	107.76944649999999	164.639013	175.1719475	99.599997	116.02948900000001	151.060176	106.32411900000001	75.8067835	78.752754	34.582417	91.84345	63.906836	70.4608725	112.014934	68.463139	73.793845	81.566851	67.1715825	69.9787675	53.524646499999996	61.0841395	68.2917075	90.345612	77.8246285	79.6354355	74.825931	68.79235700000001	62.778283	57.803332499999996	76.2577215	85.19888999999999	83.10961700000001	54.275876	53.632403999999994	84.42293550000001	97.3119525	119.119852	129.17213850000002	92.900935	127.53942800000002	130.350716	75.3187325	68.659662	99.85095199999999	59.192458
pgi	1702.967267	2551.203571	2312.016552	2819.880114	2471.348396	1654.72109	1470.855602	1454.36868	1696.324737	1807.315597	1280.341952	1856.23637	1836.772679	1274.549276	1861.739133	2093.660336	2034.038189	3057.088428	2108.629943	1944.633177	1914.211852	2142.789395	1987.110985	2165.388771	1935.088332	1804.423695	1995.673495	2038.894866	2250.71672	1974.951142	1936.646286	1834.890642	2050.662855	2089.352942	1806.632222	1331.668659	2274.695281	2531.032949	2569.589393	2833.597364	3062.925959	3313.141518	3368.124151	4299.763548	3406.271879	3557.865773	3530.835331	3599.914652	2784.739575
pgl	593.332065	345.41242	418.387924	602.373392	568.194298	472.818814	669.454079	538.088821	523.703188	609.104517	288.938526	351.255099	398.390778	647.46249	449.03269	1324.833186	1789.329977	3126.902766	1346.666993	1692.630821	1317.896839	1243.999113	1109.245233	1358.549127	2061.436232	1412.566558	2077.952533	2228.334457	2205.89861	1628.207631	1591.071692	1705.022013	1669.682265	1427.590457	1590.900532	1479.935365	924.534978	861.029867	717.852865	1812.363003	2154.234133	2239.145402	2483.694631	2646.946983	2977.208976	3289.833105	2627.785721	2396.34339	1309.189786
pgmA	3511.591839	4373.023703	3497.744502	3989.918567	2353.407184	3652.033155	2545.457104	3284.883753	2833.754177	3216.498114	2515.281941	2693.817121	2510.403891	2699.625645	2359.96303	2289.518523	2040.02923	2388.280855	1697.330248	1960.846377	1783.468702	3402.271484	3668.103379	3224.020628	2560.031105	2788.257963	2366.3047	3628.491301	3216.449262	3581.994584	1893.937908	2121.084286	2060.808602	1994.217365	2364.158853	2477.210327	1242.279185	1204.291111	1152.017953	2072.580075	2315.464829	2159.413902	3181.662981	3637.706736	3324.400196	4101.577787	2577.467705	2418.384432	955.116598
pheA_pheL	170.05103300000002	170.754481	193.2345785	209.7493245	107.251688	205.2425365	241.9034785	252.57515850000001	154.565401	222.334142	270.4546735	152.988516	182.1067505	170.44671549999998	220.04985	585.5117955	676.544983	841.4129845	626.7302255	685.9347245	648.7506055	574.3490315	600.195196	582.738289	625.998699	634.0572515	719.353102	1008.789978	1020.9397355	816.267113	687.098369	574.306752	587.985907	607.891286	523.2916	520.643391	771.792518	737.5128595	502.7187325	1019.8646974999999	1147.122256	1036.561682	1332.8605055	971.420393	960.6223534999999	873.2701985000001	906.6765184999999	932.5339305	595.8931155
pheP	94.776071	59.97945	107.106978	80.246417	143.282817	108.245203	163.878953	128.055931	41.075327	118.857451	225.255276	23.699057	55.822086	91.043569	155.630432	133.734676	96.242519	75.119901	109.852087	106.314751	86.57351	89.241925	120.310266	96.788103	102.417246	55.356273	85.861522	96.888964	88.489591	89.874539	80.35748	95.262571	121.599402	124.349459	119.668311	100.353164	141.809574	135.690929	142.083648	117.250794	103.855872	114.860099	73.929866	60.58708	20.614016	67.226706	88.309373	151.448226	147.625201
ihfA_pheS_pheT	4374.930991666666	3318.5543526666665	3592.0798919999997	3477.975943666667	4561.609319	2821.059184333333	3577.9670346666667	3415.2662253333333	3565.1837496666667	2531.552896333333	3962.011595666667	4502.134045666667	3849.2642290000003	3725.42397	3547.6007269999996	2638.816608333333	2529.680047	2666.127552	2487.7958686666666	2446.839931	2239.8100716666668	2550.4438036666666	2668.3123353333335	2457.2590729999997	2450.6931753333333	2525.2454016666666	2589.313503	2872.9147246666666	3101.2028530000002	2830.7657813333335	2353.322051333333	2466.1936993333334	2404.6134383333333	2616.697517666667	2474.934912666667	2709.689882	2709.0423493333333	2776.440673333333	2708.800773	2629.074799333333	2628.185008	2628.883949	3042.0988396666667	2835.8159149999997	3138.6507386666667	2904.2105606666664	2869.425945333334	2746.2583620000005	2619.478797333333
pheU	541.749287	414.12044	506.912352	482.613162	323.568108	550.98776	696.493172	579.089746	835.756968	468.619478	493.582348	634.908905	422.633444	512.823216	304.001947	307.301023	214.102563	189.328306	382.330182	263.100343	452.9778	211.895967	151.728672	250.429649	287.83076	251.14297	238.337203	249.558433	167.772443	213.482702	478.238744	374.855241	256.451793	191.763929	271.196718	266.578038	245.707855	259.077395	327.705038	169.751751	165.047524	211.085029	200.238524	139.242409	200.730462	204.797167	216.483357	218.613338	206.912174
pheV	717.624833	774.240426	974.376929	914.645875	272.014205	761.286886	677.773114	509.457874	977.000163	477.196003	535.951988	1173.431088	828.932195	106.543402	264.150722	378.737006	296.765612	206.136383	549.782068	371.935325	547.795805	306.593147	305.394055	401.599265	307.248471	361.20611	364.995985	259.443176	288.107101	309.871367	657.362529	404.435245	392.023679	202.977532	217.511934	281.576077	281.78184	336.00975	495.099088	132.050581	99.91882	165.442421	252.541633	174.278351	206.640566	164.121368	160.200077	222.701854	242.871688
b4103_phnC_phnD_phnE_phnF_phnG_phnH_phnI_phnJ_phnK_phnL_phnM_phnN_phnO_phnP	51.63159886666665	151.53402806666665	137.6826276	141.68189593333332	134.9518738	164.6588143333333	111.44278693333332	108.559488	113.43297253333334	129.62964653333336	129.01855093333333	130.8590056	99.6629656	122.52618693333335	103.5343438	134.75428653333333	134.45546439999998	141.13298753333336	111.42350146666668	117.23045646666668	110.89228740000001	92.88945313333333	108.08618759999999	108.74141340000001	110.79049746666666	109.83079306666666	106.49451799999999	137.12059986666665	135.1522226	108.20564866666665	129.54788073333333	143.9625676	137.21494239999998	113.5280452	108.01279780000002	97.14295686666667	93.535151	82.6990076	89.94181146666666	134.5291064666667	132.56875233333332	165.98076553333334	132.80277586666665	122.75478266666667	148.48621473333333	121.05363193333334	104.9948528	128.67853593333334	93.9661664
phoA_psiF	50.998841	75.5619415	95.9600165	75.26562750000001	73.8924635	111.9305015	94.507207	145.08432	95.485405	81.7637395	60.103933	108.4726745	71.9350075	65.5377915	121.48492100000001	562.316783	445.8708785	577.182883	412.725368	428.4303175	428.33764999999994	487.1698285	506.5143255	475.543254	739.959155	628.0262055000001	673.760362	824.5204115	721.793666	723.7184269999999	570.1951045	604.6002665	455.533683	467.4967795	539.349161	618.134816	205.1635875	197.4433955	167.6855375	502.923472	414.04614549999997	758.2665885	919.5679805	1118.0812025	1038.3475620000002	852.5330965	711.4339365	631.604878	268.601876
phoB_phoR	85.652035	157.8079165	140.219271	178.81136049999998	141.6936265	560.461346	393.8802485	615.6409955	726.9938015	437.236725	73.35288750000001	128.9424985	79.551167	91.63865	207.68786599999999	175.0549365	152.72367500000001	145.0255505	126.29192750000001	153.8042955	123.98920849999999	133.8238785	128.84475	121.281723	139.8544725	129.3764375	138.06752799999998	156.289112	182.5025795	159.424964	136.76575449999999	142.8791405	126.1197865	173.292402	155.25527499999998	217.842612	144.38782550000002	150.421664	140.7832915	166.601797	135.9778915	159.429666	134.96624450000002	140.485383	149.2672005	156.84144	156.8934855	142.1620255	137.715514
phoE	26.099718	106.94513	98.112823	107.359327	66.347616	189.388756	99.325816	106.231028	95.845802	147.403173	98.377441	136.396971	72.015733	129.800402	102.322612	89.833958	69.163636	55.261048	84.792015	82.325947	83.012301	69.496563	38.089769	64.973113	67.129673	58.899088	51.500547	80.481958	86.009162	63.458364	68.185208	102.819255	54.100941	70.203514	86.277151	103.869315	66.066207	50.926149	63.812772	73.452502	76.286048	96.944908	47.542979	69.323572	60.995091	25.560511	68.571704	51.351572	43.211262
phoH	61.207122	48.708895	56.079759	75.309494	90.17014	68.511363	40.131185	75.893574	42.893646	46.252597	53.848378	35.900613	33.393475	39.019537	19.697515	489.959593	628.415399	44.611063	444.63785	673.391561	508.833105	751.89129	918.458215	813.779199	611.804578	696.39892	630.867922	696.59003	636.193734	757.142106	384.929951	437.408734	578.790036	507.202199	433.108686	417.598126	49.260188	31.55258	40.013869	764.076647	841.09415	1042.587384	984.116184	1270.166075	1482.434813	74.062507	53.591896	62.542335	38.061862
phoP_phoQ	1055.434658	657.3037400000001	778.4733315000001	839.414544	840.7778665000001	823.7121235	1148.191072	806.64495	848.5295095	777.2634935	804.9635935000001	1126.9957895	1093.6233889999999	774.8710975	635.4380745000001	1020.6604	1109.6053085	1213.9119135	961.9144395000001	1206.2338845	1018.8169345	1237.6938355	1162.9785445	1060.231029	1173.628283	1155.360357	1163.4559925	1113.586563	1118.8086745	1147.737919	926.3460415000001	1076.2530645	1101.666874	1026.230924	1243.401945	1293.452125	1306.84862	1294.056816	1243.70086	1404.94386	1398.4407055000001	1358.1240085000002	1285.9111500000001	1295.6210985	1132.0724095	1139.512988	1205.32455	1078.5651315	1136.078998
pncB	794.365185	782.27201	857.091879	798.048699	679.699985	685.242551	420.024754	617.634984	442.893127	621.904519	494.808515	423.985952	487.909341	362.89409	645.540329	951.430124	944.775833	890.669588	878.551867	986.071058	733.796034	1014.912345	1108.348893	1139.134888	891.091305	910.647743	849.915523	1026.928749	926.382727	1112.916498	790.739356	913.870453	883.569249	1297.386116	981.893458	1119.51445	1201.913852	1232.816853	1633.984081	1110.693579	866.024958	857.216642	993.206577	1136.134271	1255.730125	1230.176535	1331.154057	1301.44803	1359.647564
pntA_pntB	481.7651565	524.5649715	587.161563	777.3194835	775.763104	992.8431304999999	1205.0398945000002	901.1551105	859.013107	946.550613	1026.7579875	851.862462	763.0310015	1081.404621	1355.036066	3470.7423095000004	3550.837598	3959.194947	3452.7530845	3436.966619	3313.334328	3598.2802485	3841.636485	3359.2670454999998	3451.4509504999996	3232.340294	3293.0143045	3113.595082	3360.5710849999996	3074.5185420000003	3248.298424	3630.0933295000004	3352.956009	3639.3736814999997	3619.613004	3761.6667415	4035.0485465	3861.773452	3585.9326220000003	2915.6825135	2782.9652265	2803.2632320000002	1762.463142	2102.3113765	1498.5972740000002	1955.7843345	2887.160508	2759.873079	3561.0683755
polA	375.933823	735.457986	656.33574	796.450852	523.712843	752.672497	530.634959	575.065638	515.25305	545.849567	587.851963	670.961306	638.651086	647.736313	666.901045	569.760525	586.008628	595.401144	510.05222	464.064738	439.958587	555.376683	561.416173	479.611026	444.305457	539.34795	467.08929	530.586592	555.509594	600.706424	505.853519	488.984086	550.487091	544.244732	442.0786	496.949687	515.456027	502.181245	587.82299	381.187848	345.931073	403.88173	406.055005	485.822025	393.178805	409.018474	393.051259	427.634342	481.879766
polB	105.081509	188.489258	173.882392	245.353975	163.911971	163.753238	261.068698	136.902869	187.52092	189.722931	168.20833	296.000006	188.987298	198.354212	117.586709	134.665181	122.374117	126.452304	82.627124	115.693397	72.978263	145.554157	80.630525	118.850373	139.0058	132.000815	94.701645	187.509138	115.824758	135.529718	127.401763	175.754384	153.564304	160.658539	136.619204	180.856356	90.808083	99.480671	130.963263	142.955989	142.835329	165.325474	151.598502	155.528694	225.693353	228.934716	211.635226	153.271512	124.302518
potA_potB_potC_potD	1792.4986715	1516.0653790000001	1561.9176955	1466.2424665	1773.6208432499998	1203.23143475	1349.11642525	1370.85986525	1491.56877	1038.6569964999999	1598.2936479999998	2195.3095270000003	2081.63666275	1554.3661592500002	1685.62804125	1212.3304522499998	1243.8665005	1251.21257525	1146.73790775	1575.583723	1215.6379332499998	1250.62073	1253.43365525	1270.7502104999999	1210.14635875	1198.4055657499998	1170.6818739999999	1126.3857575	1171.35207225	1167.99143375	1210.6179925000001	1206.118031	1363.1505607499998	1292.1083752499999	1407.484915	1382.1919842500001	1331.31933225	1295.475922	1324.1153399999998	1003.5511775	899.781425	1009.595896	981.6506569999999	1029.170295	859.7599534999999	906.8280585	951.2668147500001	988.2103385	1177.2560635
potF_potG_potH_potI	73.36052600000001	122.559235	147.69742674999998	144.50610475000002	140.52116975	127.99696275000001	88.54603725	75.33781875	74.56537275	79.80731775	90.48862525	120.18542375000001	107.8456325	94.7797305	98.57182775000001	582.33513525	546.48003275	169.34260225	511.3802755	574.7444195	461.8993664999999	644.7801515	576.3672405	602.5269109999999	579.49257175	463.4117715	510.023249	698.614634	633.368709	633.90693925	488.39786975000004	511.139603	499.67068400000005	631.2310560000001	593.0758687499999	674.70063675	494.74413075000007	478.44159775	465.23093074999997	814.833666	786.15093125	814.01853625	819.1702795	1040.16634125	887.6867472499999	402.10310525	573.8783572500001	586.6286034999999	400.07049025
poxB	265.778491	276.573951	304.45335	263.665489	316.744346	298.030794	105.797381	260.192322	194.6453	181.885132	231.807801	297.752454	213.428498	48.654288	112.635577	1088.174175	1243.613627	1752.505306	776.953613	1177.938495	835.364111	1494.90729	1492.253141	1084.806578	1631.485515	1658.318263	1467.420552	1752.749384	1628.205824	1803.075099	947.556829	853.21139	1076.80818	1184.571263	1231.888469	1437.941464	567.133397	401.318482	370.201925	1190.448875	1114.400613	1558.727212	2961.648198	3210.16145	3146.069179	2789.261557	1974.62313	1877.100641	725.157433
ppc	544.059968	403.286543	480.809905	561.648728	406.602382	285.860036	276.820105	281.660514	255.312768	271.609491	397.305289	229.080521	176.211286	272.427733	363.533533	2477.232861	2625.145165	2913.639149	1862.274753	2352.077719	1970.395607	1987.646284	1673.647285	1805.489245	1976.636103	1952.254676	2345.691442	1935.069145	2000.964846	2013.579628	2221.420777	2581.342969	2775.914612	2270.558731	2425.533326	2552.530635	3835.42465	3366.400129	3206.041857	2729.3465	2303.547791	3417.875694	2632.984418	3070.639908	2538.880172	2300.861432	3197.823246	3250.656612	3419.540752
pphA	62.065495	37.234563	44.176534	52.0674	58.945754	69.128705	112.303128	58.913478	55.986852	44.767252	39.8979	91.701434	33.668264	76.54708	37.12753	93.720865	66.281052	70.901888	71.380787	75.365131	78.555298	103.7487	67.088945	75.90223	99.567174	96.500494	88.443961	79.450347	83.495236	71.641751	87.169377	93.434407	63.022681	90.47799	73.116439	103.050946	84.604203	58.20846	62.947385	112.969177	86.041886	102.53743	133.319773	153.264504	111.754982	107.22617	76.513897	83.898355	66.977927
ppiA	1214.611521	947.742267	1171.528013	1219.589117	1274.679034	1580.939588	1997.683197	2317.261618	1868.584562	1786.27762	2588.174997	2082.512917	1840.609027	2088.744222	2820.928143	1190.466303	1104.453034	936.617547	1158.385962	1096.986614	1117.169778	978.519509	1031.879921	873.11663	1139.795683	1113.180703	1006.980625	894.230529	1017.619041	842.906545	1109.590239	1113.106151	967.71496	1140.593502	1152.657014	1063.288968	1037.347472	1082.164542	894.171509	1246.051209	1737.693567	988.14586	910.38453	878.702155	729.092611	1010.561626	984.133948	1049.63812	1025.819405
ppiD	1098.698208	767.62543	891.540287	858.49674	704.684574	889.866656	903.047405	959.647681	1077.6274	751.364183	1547.240455	899.773177	647.858998	799.616387	1373.782884	874.50856	818.830722	960.419245	644.367446	941.294698	685.271715	664.441332	618.705924	615.518692	829.78723	608.581666	734.181456	827.092758	727.655938	671.39846	690.126648	975.378237	834.902173	734.907546	911.817174	937.816932	747.507219	760.409584	778.957997	714.368525	791.841195	684.119573	675.754219	693.376917	618.871456	847.262041	816.015887	726.376727	692.354548
ppk_ppx	570.2211165	737.918287	771.64649	860.788523	724.8215415	471.6124195	664.334053	551.5414015	518.103032	530.388101	534.3823915	640.5237685	536.476332	561.2449885	609.3751575	616.5138979999999	617.7125525	684.229483	617.6910675	617.5467145	579.20447	575.058598	414.637455	510.2239565	687.042609	521.861226	631.7354275	703.9342945	724.1389320000001	499.022512	588.18382	644.730672	576.923017	753.310097	695.734047	720.635192	495.301491	626.285207	589.350847	632.388854	656.851424	579.7855775	542.3126975	531.3473225	527.397308	770.7448529999999	760.036897	742.8528220000001	621.012553
ppsA	2249.42741	2111.799266	2052.880616	2296.46036	2290.939511	600.891737	378.604675	732.032471	592.023999	474.035379	1022.25509	1248.189132	949.48989	1320.732087	1943.026022	835.729557	928.805297	549.359685	901.063448	940.553264	869.594617	982.622463	807.347815	809.272047	758.616371	795.899472	726.067219	822.392726	768.4028	835.386146	881.47751	851.348171	918.258004	924.671433	1049.4503	1008.60128	601.56507	555.38383	572.451083	597.87488	524.310183	564.550878	650.484501	620.231852	737.798914	550.986044	579.725868	558.182655	583.465385
pqiA_pqiB	551.691772	538.9483749999999	457.4332465	412.054282	459.6189145	458.2554165	463.166472	433.03685099999996	459.32711900000004	345.156317	369.8121845	580.875477	565.880079	426.884963	267.9058405	309.845789	293.12237749999997	294.97518249999996	331.5459585	328.55942500000003	329.7980035	311.22932449999996	298.5336115	321.7109425	336.24349	338.630774	302.3352535	312.770377	324.366781	301.343844	312.925994	335.9248695	334.7210655	378.18919	411.282961	377.3015195	352.6517245	299.88406	365.7569955	312.24967449999997	319.8075955	336.62877149999997	372.78495599999997	349.698325	371.842704	405.9553635	377.7122535	344.51602449999996	338.2973635
lysS_prfB	3195.8034015	2578.2843924999997	2664.798273	2751.0885325	3233.3846325	2951.275271	3390.254376	3434.373054	3220.6035105	2877.133037	2915.1231045000004	3123.9260055	3214.8037615	3012.485991	2717.5016115	1938.08414	2113.07879	2246.6932815	2158.219487	2245.789889	2234.6038955	2192.5432705	2368.799196	2089.9344714999997	2087.3103929999997	2172.7486855	1989.2194800000002	2084.964144	2021.1054585000002	2064.056385	2127.186528	2031.880341	2212.791628	2027.116051	2084.2845045	1960.3908505	2163.2067885	2263.239719	2220.1389215	1868.064396	1778.8036984999999	1594.182448	1721.2284465	1659.7284300000001	1466.2814290000001	1771.5406229999999	1773.4307115	1828.9391765	2087.0227480000003
proA_proB	684.9449405	575.2474945	895.242802	1008.633697	674.1613435	531.3065465	467.0689405	605.268698	523.021374	575.032271	637.003674	534.8744015	380.0361545	493.927604	665.6372735	837.9633565	782.339659	1198.3535135	628.682388	946.416477	723.4021965	725.09708	835.0702425	744.724159	668.489482	777.6605000000001	614.651318	877.9831675	725.9588200000001	839.0514595000001	770.7211159999999	743.7188335	887.068694	738.4445370000001	883.8448555	883.9579000000001	1317.3579325	990.248538	1122.6332255	839.5235725	878.104408	956.9051065	854.935748	825.551092	846.488902	954.04919	855.040804	793.805781	1059.761465
proK	56.696723	167.074629	104.270999	138.857632	35.322576	124.0071	9.523399	149.104569	144.841493	17.132642	169.746985	83.797522	37.59499	60.925405	158.6575	158.237694	180.531996	197.179047	420.588986	58.15723	416.948243	145.480378	90.244998	233.878051	196.511413	179.338663	270.718889	59.426385	220.804292	197.982597	306.411252	142.568365	184.510932	179.224178	47.103772	132.380296	153.254608	204.737473	342.167799	102.989076	91.389062	77.641573	185.7385	153.537525	263.448822	15.339434	166.566923	207.037638	191.938265
proL	325.404786	160.1289	365.157374	283.491478	64.868524	17.714068	13.722119	17.202919	14.893937	12.897493	421.435096	71.791993	13.923523	14.190846	190.91898	378.848901	297.710373	206.095028	573.079581	355.326466	499.132473	195.288914	254.200663	323.324056	267.503673	149.130381	314.585438	206.612727	374.076622	399.147864	649.919999	275.819148	310.441238	160.978662	140.432334	168.966678	142.611298	139.828413	535.295087	10.156008	8.810222	78.739255	141.524037	198.657551	167.087727	8.661058	101.966569	160.595569	140.240379
proP	1707.752626	1030.860822	1730.323121	1035.307069	1468.130136	621.471627	1188.332608	925.202498	1110.834973	504.80663	878.748977	679.794566	581.762626	402.338816	391.380603	1280.272158	1332.749869	992.319259	1058.615492	1276.550432	1287.966237	1400.011793	1503.541066	1214.774589	1494.894395	1633.905259	1536.707719	1629.650097	1661.835779	1626.978137	1148.937429	1238.475314	1297.966414	1285.967546	1317.781467	1579.432661	716.694944	713.72162	685.704825	1079.705084	985.886118	1102.149966	1332.932113	1167.096502	1465.394714	1917.747244	1173.565733	1265.485484	796.533188
proS	1872.690092	1658.239743	2477.100435	2365.02117	1868.176177	1384.351143	1195.062314	1936.335209	1450.814289	1240.087592	2644.078444	1518.273218	1029.181505	1125.084065	1851.069344	1366.277738	1423.434304	1450.303656	1250.356339	1557.03168	1064.865227	1292.661921	1019.917607	1029.365747	1570.187703	939.267207	1636.486064	1678.605482	1060.920574	1174.545095	1107.108722	1418.895377	1312.770631	1488.795554	1481.70799	1699.377667	1260.97087	1349.471024	1564.916349	1279.009123	1086.797985	1032.151867	695.851101	680.467411	839.057492	1196.697353	1493.085134	1522.883635	1202.897067
proV_proW_proX	983.8478976666667	930.033942	1051.0949946666667	1248.1513826666667	995.8575113333333	1525.141936	1517.822461	1434.0143333333333	1302.163098	1917.7494813333335	2002.7493773333335	1949.2653326666666	1877.050907	2043.544716	1507.003205	301.5975593333333	417.7679726666667	243.98582333333334	459.4847233333333	474.2411893333333	411.93541233333326	492.895753	500.2902706666667	463.23427833333335	432.85499933333335	491.24012300000004	427.2063309999999	523.7421843333333	585.562495	531.8279386666667	390.21054699999996	333.9335063333333	402.3292746666666	407.514572	367.15628466666664	392.14536	120.60199466666666	157.45029466666665	133.51056466666668	115.79459333333334	104.66069933333334	155.63068233333334	334.573345	214.78217133333337	298.02381733333334	284.99128633333333	217.854548	256.2773856666667	129.20515333333333
prpB_prpC_prpD_prpE	55.8837875	127.51046124999999	106.33608550000001	105.70696174999999	122.29830974999999	200.84267549999998	93.07285675	141.68484700000002	123.93240699999998	107.70651125	86.93629525	150.60669375	83.48246025	95.06718275	78.83019325000001	97.49444550000001	96.14488025	102.758009	72.61342975	83.527634	102.150737	70.8030065	69.01036325	86.50163225	80.03506225	63.886349499999994	67.11381399999999	99.1671695	70.7871475	80.9173275	92.3741205	101.7199535	100.2289175	83.57512875	104.307155	90.72457475	92.61900475	71.46461450000001	96.66292325	102.42341975	107.54581025	116.30305775000001	224.79655825	167.4780205	217.32208974999998	79.83861825	77.6386325	74.905791	79.02151625
prpR	17.609609	16.051906	12.390031	12.90444	16.022101	17.846219	42.103171	22.684817	20.88244	15.717762	16.551051	21.690089	14.556869	17.517393	12.807413	33.096373	39.524343	14.544185	51.853335	26.830675	40.388779	56.438713	73.260357	60.655826	53.909147	73.158109	67.752645	44.049401	49.019066	67.730455	21.801482	52.686632	36.244007	38.714135	47.489807	45.440853	19.26479	17.698187	18.826652	114.651849	74.67146	109.912893	165.037199	158.303701	71.487932	20.880097	16.804176	14.82092	14.8263
psd	1092.100238	730.445713	676.068868	646.913311	603.774506	754.969483	605.210172	730.907036	773.088977	835.769023	814.872555	1072.940088	920.802569	769.759018	895.551062	977.277569	993.363462	1271.614378	852.35486	927.461854	780.255446	960.836795	1010.201267	952.958882	874.498597	875.640851	859.668526	1036.442205	1103.842752	1048.658933	845.921436	790.039729	1003.982091	941.721712	862.590292	797.334165	1176.338304	1224.906749	1114.073876	906.030249	1047.16344	1035.244679	1069.903131	1071.493249	964.15021	1128.36237	1017.114278	1189.355243	1108.781292
psiE	63.639085	96.671039	110.556346	116.40912	140.052623	156.600233	153.998219	102.122205	119.536103	73.826794	151.59196	192.816841	109.47352	125.395379	117.512654	315.946195	334.294091	325.976445	219.234833	255.521459	251.785336	265.246782	319.6791	308.655848	302.97848	349.093183	356.45678	444.325424	434.499731	306.21615	265.848884	255.640433	299.172482	213.754964	220.739983	223.771751	236.474887	210.950443	237.301947	233.503259	317.743046	317.022155	429.653673	329.632937	415.703664	356.3819	349.502659	410.534723	233.828153
pspA_pspB_pspC_pspD_pspE	276.63427620000004	385.2350096	376.92612999999994	413.4646194	330.72599119999995	580.8586312	392.435247	472.4375160000001	425.91023319999994	486.390012	376.81263900000005	492.26486779999993	361.4648816	496.8492243999999	563.705545	438.8334996	382.0638282	432.6345066	363.89828880000005	393.1754732	357.6986522	400.9054188	344.5767068	371.5143846	382.8540746	356.4409346	341.80615120000004	415.8330412	358.4033068	320.4040982	355.0638742	383.68183899999997	329.34803439999996	431.799431	498.8523596	469.608663	386.6155128	398.2839522	414.2241666	418.1844694	462.497921	390.7042196	386.0850136	437.24646060000003	432.58178	384.771701	400.77025919999994	379.8611118	389.8639462
pspF	121.222348	189.816574	199.703586	172.228002	167.306639	272.154508	202.627845	235.144918	235.926723	168.830503	159.271269	203.78326	133.604658	213.884713	211.748298	168.471995	166.684532	178.397298	84.103582	125.280858	118.766117	160.13545	113.067759	158.088945	140.937551	129.353619	156.743361	177.483363	203.056614	156.53238	116.514241	166.154715	178.123116	168.091691	159.920537	183.828998	226.61127	177.699244	209.881857	154.342952	111.93824	186.763463	130.802223	155.963394	107.367387	134.126709	127.679503	177.859231	190.755926
pspG	124.948055	150.804822	156.5735	191.76666	159.289643	201.705317	244.022351	174.68856	161.987275	178.784276	210.120844	206.005454	172.83902	143.108757	217.693255	110.308048	157.455789	89.083436	115.222055	121.389252	119.677268	100.05103	139.263068	123.039691	124.808748	161.220125	132.841022	110.560979	122.831477	120.82082	160.417713	132.652558	35.014791	147.079282	125.435745	124.930254	120.702925	145.512277	148.345422	181.454132	146.648437	127.452104	86.760359	91.963861	83.874766	96.518819	89.987142	129.937891	149.846702
phoU_pstA_pstB_pstC_pstS	690.8351246	575.7150463999999	640.8930106	745.0478272	730.4206826	1915.8493678	2195.5049031999997	2271.5356084	2914.0841722000005	1670.5107006000003	599.9840072	719.109167	564.108441	878.223099	1346.4251062	776.9041238	741.9891706000001	597.4009628000001	699.8656736	784.742682	720.8731632000001	715.1923514	753.3427244000001	617.1848966	702.2450891999999	725.7638726000001	740.8347358000001	717.1942428	746.2371468	747.7831564	715.8249112	731.5720096	811.3415782	731.7101332	676.3221223999999	741.020165	781.9782026	751.026557	636.5497098	739.7535039999999	654.9993412	717.3619467999999	530.5673958	451.9468134	569.1604552	563.9138426000001	535.2470461999999	580.6453176	662.9033022
pth_ychF	1191.761705	1007.819023	1004.0186415000001	955.863087	1113.093583	865.2355635	795.787245	955.3829774999999	871.082258	799.214915	926.3783445	1137.4155305	1126.368195	912.675926	922.3649164999999	556.0386305	635.9421785	429.4867705	639.502442	715.91693	680.6037635	703.011981	621.0786465	687.7829465	624.2043504999999	638.3580365	573.7467745	614.9698225	524.6063475000001	621.285792	648.4892105	651.411199	685.5487009999999	738.611654	794.0623685	805.189723	709.4333265	728.3122105	729.3150425	564.660634	532.3282085000001	394.6016625	281.4969215	333.8468735	261.53002100000003	478.6618115	539.424863	511.408735	670.1961385
ptrA	657.436417	593.142094	551.663316	478.089857	701.985926	885.430136	632.78311	789.077835	754.431906	792.498484	447.285179	863.439139	685.832313	669.272946	410.096775	530.608859	569.211437	596.311685	556.109443	550.962462	582.580289	515.836441	564.765125	534.456407	485.398273	493.952965	481.46534	575.741631	544.591874	535.709809	554.432442	512.144824	555.264752	550.184166	575.248895	620.841683	549.147214	603.117297	508.377122	528.526101	579.636513	610.797817	490.143958	449.618823	594.316598	618.241935	570.873276	548.193559	588.844382
ptsG	1100.89997	1075.928881	1088.310006	964.192754	888.861234	527.251603	467.928163	459.21546	403.495252	404.968567	908.733027	636.873945	548.793101	663.285436	667.921879	3306.97831	3552.445057	4725.382199	3201.484964	3730.723854	3032.950597	3770.491611	3250.316568	4002.68307	2942.141334	2601.379816	3143.369591	3379.25131	3051.866801	3576.433029	3351.657896	2924.863615	3940.738001	3542.284529	3580.421615	3914.60787	5566.559235	4989.056074	5763.885444	3708.657762	3704.378747	4105.875049	3388.869805	4409.807509	3365.504845	1628.632623	3019.469727	3216.280577	4799.440569
crr_ptsH_ptsI	3671.5732463333334	3856.8374989999998	3707.511835	3940.8164933333333	3592.7218023333335	3086.1721403333336	3009.7916383333336	3229.7742306666664	2806.2520423333335	3587.714817	4822.414218000001	4263.350488	5087.3827133333325	4778.452782	4702.719453999999	5169.709928666666	4858.702763	7213.557272000001	4971.768120000001	4911.369518333334	4878.358875999999	6103.112005333333	5777.591720666667	5237.468639333333	5286.891480000001	5795.5772836666665	5228.919669666667	5136.900636333333	5288.2242123333335	5331.3561273333335	4770.328883	5322.549257333333	5018.185588666666	4725.249294333334	4766.924500666667	5489.285789666666	6569.6748609999995	6340.569421333334	6382.529355	5134.454804666667	5385.865803333333	5331.865026333333	5948.674899666667	7440.933124666666	5921.827669333333	5362.555342333333	5342.197872	5016.436504666667	5714.565804333334
purA	1469.256526	2017.122036	1734.715816	1782.635258	1386.595185	1212.919706	1303.781994	1264.729406	1578.722674	1292.960013	3152.139585	3010.478274	2168.466595	2153.188932	3466.787084	2164.294532	1953.834931	3183.793983	1850.888474	1781.021474	1574.839726	2051.67178	2172.231651	2304.441004	1653.218087	1477.716031	1858.488131	1870.488721	2120.32726	2193.005147	1754.661944	1542.161066	2203.676812	1891.998444	1412.946589	1507.62435	1310.40197	1955.92749	2401.109865	1742.521047	1521.959278	1944.119259	2256.310642	2341.132273	1604.603711	1676.479488	1528.66607	1586.489793	1971.897317
purC	492.917695	532.500434	520.492091	497.02792	483.877465	563.187625	470.209525	566.309673	468.542618	421.538161	812.502517	948.151629	1055.063139	710.292115	716.019171	2467.330139	2774.727968	2683.848654	2639.480979	3448.919719	2773.91628	3436.945027	3491.876961	3289.887652	2992.261705	3050.694413	2804.479533	2681.19884	2741.37028	3147.807357	2594.299938	2910.854052	3029.817958	2848.476138	3341.781004	3162.495013	4527.363258	4242.972874	4015.644057	3037.87675	3012.672506	2713.911365	2761.160295	2940.868988	2905.209782	4169.916782	4095.270529	3898.808348	3937.147643
purE_purK	353.8467825	408.3778245	381.6251205	358.26990950000004	453.3873445	428.0480185	484.727252	426.975288	465.34649	355.0576145	572.4769269999999	888.1237855	654.2057795000001	539.2518375	509.082514	1604.5047	1582.398085	1290.112712	1644.2063075	1786.6651299999999	1518.397809	1522.537741	1435.7495125	1540.5622825	1424.1010065	1196.598113	1265.5461665	1526.458355	1302.843154	1402.1995995000002	1602.1269280000001	1603.652476	1773.4396855	1766.1486165000001	1819.0767425	1957.5737825	1964.4129389999998	1600.164261	1944.8438465	1344.7385715	1134.22721	1222.615125	1269.314344	1202.598684	1146.9616045	1595.2378475	1571.4619445	1558.1289545	1935.3473960000001
purD_purH	180.013271	250.88231050000002	212.9467725	186.166987	235.3743155	362.264028	144.89102	292.2542475	252.317249	259.5869785	598.425231	802.8475794999999	537.622235	501.61782550000004	618.938086	1515.7186980000001	1630.4204100000002	1168.8126029999999	1490.601631	1541.7247465	1515.9536875	1550.889014	1610.0547864999999	1467.992232	1256.308113	1139.0708035	1308.2141135	1352.425894	1409.6209115	1418.7543660000001	1402.1356145	1507.7239925000001	1776.5140635	1483.4198235	1523.016806	1502.0217095	1711.569303	1612.891844	1574.8296904999997	1053.0730760000001	925.2652645000001	873.032153	792.176324	805.9510305000001	838.1991085	861.106546	1166.855965	1313.9297735	1536.2147875
purL	68.77381	80.390186	91.125806	105.408245	97.423369	151.430478	96.717627	104.459639	120.823838	109.417419	206.285068	301.25273	207.624717	188.800686	284.37023	871.665185	1050.93709	779.408195	803.218862	1021.034826	767.786182	1090.524027	1111.315711	987.642751	697.302148	784.041742	741.456239	946.90302	911.985485	1087.158533	862.992569	745.183774	1045.987128	1028.643019	891.579217	1039.649739	1299.771413	1439.710748	1254.626911	679.863798	709.127767	898.705643	909.261354	835.027014	885.830503	770.575432	890.43326	997.55431	1249.870383
purM_purN	295.67789650000003	424.91285350000004	394.211405	350.8963495	385.94257849999997	400.875173	405.120889	381.957696	356.875011	346.35587250000003	850.4154205	1164.5858724999998	995.211479	703.0436985	967.4895365	1986.1283400000002	2065.7813370000003	1548.242291	2327.239436	2049.4913335	2023.6672509999999	2023.4806184999998	1832.820281	2075.413028	1778.2637395	1863.6752665	1623.439773	1752.8422405000001	1861.415807	1757.1559515	1950.5092835	2007.9232350000002	2019.171052	2294.095161	2048.432271	2334.683707	2220.1654495	2307.9692755	1865.2645579999999	1717.0568765	1438.3674605	1277.236473	1123.3187205	1015.5944045	1205.2012009999999	1772.7203060000002	1892.0600275	2073.129461	2182.545473
purR	461.719165	442.498412	386.982739	363.27006	465.424467	300.414526	378.118775	372.49094	302.672396	331.54208	910.645017	690.347868	473.081263	496.896071	703.986749	795.88925	1023.350981	885.863444	854.976994	1109.683686	750.811809	747.871022	675.176583	812.650577	804.848189	669.145482	712.043261	927.632746	943.055972	868.963259	802.380251	842.326851	1005.020083	977.916379	1167.63748	828.188627	884.159466	883.666987	889.074942	908.504562	810.813934	907.272646	652.075867	645.149644	577.448403	679.928755	725.271947	731.740361	783.731577
putA	228.532323	281.450764	263.722165	277.218292	335.448087	557.946569	588.138668	653.541009	483.273839	744.084554	922.422899	575.543072	449.511845	716.719666	1128.64504	155.945908	126.960365	119.550947	111.166693	134.123517	166.824383	93.775109	95.085279	198.16896	101.993031	112.833957	161.109137	123.929331	163.358972	111.309273	146.705761	127.738468	124.777833	109.338646	130.215994	168.910998	169.871515	119.535268	128.527335	1230.376251	1245.403879	1208.771273	1178.384958	1379.701557	851.21518	259.044069	422.480071	365.882731	92.586785
putP	485.287721	757.893153	607.371205	625.901293	479.407794	992.725551	400.709427	821.965003	555.457406	789.292657	479.589235	450.074459	470.181537	558.295269	618.625168	504.840949	687.845509	420.709617	735.538426	794.069145	721.914457	830.774388	845.748372	868.722478	863.32499	732.325828	630.437016	859.385963	776.992383	769.489143	514.175153	686.673326	639.095153	798.398406	727.663488	729.761258	444.632764	487.958722	602.220157	666.000436	505.338579	573.085658	460.642921	567.967463	292.063713	309.018203	360.689425	319.407759	486.625044
puuP	36.374658	30.764339	48.901763	26.246961	46.887335	33.770699	17.307864	25.654636	29.03434	15.488021	20.497771	31.517119	17.412479	21.350003	13.196649	127.713531	180.406629	16.590848	245.39112	259.898583	243.708634	265.719801	212.063323	244.158761	176.462231	149.16204	240.326163	112.215601	108.887796	97.35676	158.804141	164.459069	197.67244	200.993233	168.450773	189.355096	15.483334	47.105859	39.263379	151.319611	146.527556	199.618094	185.950412	513.7412	181.077448	25.533004	14.541916	25.044741	79.220084
pykF	2317.681759	2955.632859	2694.57531	2479.665677	2915.544351	2110.210588	2684.912416	2614.694505	2546.529298	2333.612377	2505.067559	1888.769456	1905.859284	1803.979488	2178.31501	2021.189801	1818.460371	2999.13123	1859.52907	1964.400061	1691.153701	1930.867019	2144.102154	2053.566596	1798.883798	1727.381942	1835.050277	2086.876997	2082.910345	1729.434834	1825.674562	1969.567106	1962.381926	2089.518643	2038.137217	2234.479648	2472.032662	2675.890496	2364.454705	2339.75673	2424.412813	2488.602327	2366.481403	2392.894281	2589.453812	3071.123929	2713.051573	2832.46471	2639.159428
pyrB_pyrI	181.86565000000002	356.9776785	312.0117535	359.845096	356.052143	264.5136455	288.48665800000003	227.0670235	234.7875035	224.426353	399.482863	519.967695	431.00453600000003	526.169965	649.1671695	8178.425231	8059.457101	3077.202057	8109.253445	7227.178091	8014.858404500001	8769.044886	8361.4849415	7927.2905775	7779.323528	7627.733558	7388.11161	6625.4202905	6947.9168174999995	7115.82122	8182.8657795	9432.689826	7402.142073999999	7137.136039999999	7374.456990000001	8284.3923975	8202.5510195	8083.441828	7797.445330500001	6640.5851965	5822.802549	6000.549219	2566.3263815	3634.302609	5116.010662000001	5616.6060145	6942.469809	7083.1526055	7018.003911
pyrC	339.570591	363.585441	399.276712	470.377154	309.795569	297.607584	209.912385	263.030465	293.183193	241.223285	663.633323	825.110833	549.378812	485.294978	857.061835	2186.73844	2491.301193	1340.752231	2224.506139	2683.068368	2206.928643	2251.271575	2107.193662	2732.817439	2033.169093	1828.201706	1908.087934	2473.854878	2233.158923	2305.343922	2471.777147	2276.578643	2499.535344	2444.442453	2652.693592	2887.339113	3166.965392	2926.764086	2938.602129	2474.797852	2063.297823	2236.987467	1279.112462	1059.778526	1920.85708	2133.719447	2776.058453	2627.084677	3184.547977
pyrD	241.2065	292.406988	305.397194	340.247366	302.891366	365.794706	268.753496	364.803357	401.055407	298.555149	415.810772	429.153642	597.601067	515.479375	419.154519	761.324563	906.583856	698.986527	1202.879472	1093.549864	976.267858	711.765662	819.69432	884.079856	772.828067	674.300654	738.306774	721.178775	675.814854	696.6371	1059.394146	857.430754	982.420114	1072.027036	971.19567	1148.104736	2329.061433	2245.865905	2008.449053	1678.746943	1035.637938	1024.009624	356.384231	286.757683	698.415212	900.323709	1080.730576	828.061536	2573.081244
pyrF	441.026109	342.38345	415.188226	490.999535	419.02264	382.803351	416.567529	527.276214	489.663193	360.995494	450.882893	638.353256	449.297794	518.895576	552.398013	583.536356	689.608978	306.244543	644.178873	722.844316	625.450972	630.913701	634.467619	662.832104	513.849726	534.274918	461.283971	471.432439	401.085751	529.25558	674.981464	578.955056	717.409421	657.249936	677.123965	702.467433	743.698175	608.741846	561.904965	535.598453	349.858402	410.218905	274.673251	202.650866	314.959252	409.032847	453.167588	480.120677	637.939183
pyrG	3728.665963	2678.595796	2701.388507	2589.846022	3655.636474	1849.694276	2327.625186	2256.847088	2445.059345	2104.616264	2678.615426	3427.85891	2875.82488	2695.070033	2891.193623	2656.386635	2610.230948	3640.354746	2460.427475	2544.449978	2290.75887	2989.154177	3141.104875	2892.707705	2892.201058	2907.180964	2707.168946	2667.609035	2844.101503	3154.42296	2403.519614	2675.737792	2849.288679	2592.343654	2638.44852	2974.561927	3447.846281	3175.523888	3173.427118	3025.021866	3142.094509	3330.49892	4114.626984	4329.272519	4142.031511	3711.219343	3176.887399	2943.914641	3312.915778
pyrH	4152.050714	3452.354416	3376.330506	3424.496308	3899.492918	3056.339617	3069.093197	3168.28186	3663.935934	2876.304629	3224.426258	4542.456943	4077.298436	5375.382045	4290.614571	2439.543881	2624.244146	1282.609223	2578.665423	2792.340839	2730.618454	2333.689735	2191.571539	2368.901393	2373.486275	1821.151926	2055.707614	2128.240797	1909.023203	1726.732378	2531.411548	2276.59209	2612.051662	2704.984861	2785.234739	3145.571107	2653.671502	2518.951546	2760.659994	2039.316089	2256.43509	1815.617703	1415.557879	1118.635667	1595.939432	1864.210456	2519.367452	1905.625317	2605.42536
queA	1996.453301	1914.732601	1915.541128	1920.90329	1967.945414	1597.494861	1916.915455	1998.344747	2030.798916	1747.223562	1465.697216	2747.738397	2526.810115	1851.035525	1093.374679	488.617854	450.449751	337.09552	570.266168	566.093089	670.643482	446.808435	405.352944	438.447321	389.985029	427.223374	390.300943	396.189992	318.988264	383.769577	513.961815	500.921835	530.102145	612.626516	655.151624	614.465348	558.046856	459.974173	558.864209	594.084439	436.115039	275.13396	322.906465	244.963406	289.98481	420.176224	500.624048	395.115837	419.199697
mutM_radC_rpmB_rpmG	6131.7623905	6821.37117625	4936.869300750001	5234.47105025	6711.6529675	8626.0990755	11922.23923075	9616.00432875	8633.93578175	9399.21458125	7658.7926907500005	5887.425014	11253.917283	12663.176690749999	7208.385195999999	2856.14433625	2604.8715965	2364.81009225	3305.32444175	2627.65262575	3148.8710447500002	2908.7906835000003	2884.87846175	2622.20461775	3116.9006314999997	3140.0297582499998	3105.00728925	2378.21276925	2452.8903337499996	2182.0219765	3130.41278	3542.2795335	2661.951756	2722.3167745	2728.0627992500004	2925.47647075	2447.84425925	2690.9201709999998	2563.2215380000002	2615.3583842499997	2405.2135817500002	1953.54368125	1983.3565405	1727.386004	1862.3967264999999	2427.93757175	2491.0838935	2400.7571257500003	2499.8523985
rbsA_rbsB_rbsC_rbsD_rbsK_rbsR	1822.3155746666664	1326.404843	1363.340387	1470.4791671666665	1578.044317	2324.289926666667	1859.6955343333332	1703.8566198333335	1579.523293	2348.8676720000003	707.9053061666667	1046.1186051666666	1019.5613531666669	1127.2976943333333	786.1359748333334	661.338079	545.9569991666666	472.6112958333333	754.7062756666668	722.8116193333332	765.2342715	522.8564763333334	579.1103778333332	606.5572275000001	627.3159886666666	683.4389318333333	617.5746035	531.7746721666666	413.2788326666667	450.05130833333334	762.899308	734.6282641666667	601.5751496666667	564.0734288333333	670.4033798333334	594.1068601666666	671.9332913333334	587.9620261666666	588.9411998333334	981.0558141666667	1033.4242065	752.1933495	766.3660451666666	783.1579281666667	684.3247864999998	487.87346499999995	785.6470231666668	742.6122328333335	447.0833466666667
rcsA	347.428809	442.299344	474.028283	423.252681	488.349994	208.880631	191.359998	196.094968	208.401516	182.007995	153.949428	119.113229	146.600532	139.371291	215.827536	46.001182	59.434307	38.987449	77.897888	77.424657	78.752437	111.737307	103.827041	110.961751	90.522073	81.774803	85.575097	96.410593	92.385464	114.491861	51.674471	87.702975	51.340968	63.31446	56.081632	56.691523	61.834061	62.726458	54.26046	98.89878	132.56813	85.308337	85.160981	88.816968	78.742492	112.927684	75.589072	87.560614	57.647798
rcsB	1939.220732	1610.141971	1674.372134	1630.402706	1803.128622	1174.968909	1360.379567	1382.490501	1129.773763	1113.029035	1626.550838	1253.758384	1465.763355	1494.355563	1640.853316	1382.83769	1401.785803	1537.91582	1308.579455	1472.625981	1336.727272	1463.037665	1545.145202	1350.593625	1771.119103	1839.257495	1662.727547	1530.531582	1436.721303	1619.300956	1272.864088	1301.867272	1436.863814	1473.131633	1507.794664	1495.540035	1563.955608	1609.337128	1630.771473	1529.453148	1600.601349	1412.675622	1301.870741	1425.646769	1243.468653	1442.018428	1387.396553	1436.964291	1501.768718
rcsC	276.494126	205.342634	228.1143	204.113191	252.33783	192.148365	260.253988	278.955982	243.335601	147.283877	246.451127	235.421512	246.95176	199.267148	146.596685	278.537578	254.950181	301.676848	255.487376	272.088377	271.576767	271.713746	287.22754	280.843792	278.025221	298.551736	262.736973	328.927533	286.82845	289.424007	239.023217	231.971799	269.001515	282.594205	320.8005	261.426409	316.239269	397.578632	389.007508	344.6973	345.892562	331.98013	278.3019	265.078047	365.383106	336.287505	340.999092	356.125743	374.622857
dsbA_rdoA	908.3265165	1148.7935360000001	955.159142	1125.539336	860.7774755	1693.381864	1149.553782	1606.266277	1230.4762970000002	1270.2963945000001	3148.9474325	2666.245684	2559.85	2983.4500625	3936.8328090000005	1279.086758	1200.650018	1469.5269739999999	1378.9825434999998	1150.52948	1240.2115715	1227.128066	1277.0385855	1089.5687834999999	1151.032174	1237.099373	1254.32836	1084.6087485	1192.7473355	1185.4831495	1225.8408235	1191.5813870000002	1256.9049195	1249.1505385	1086.6530695000001	1139.248362	1448.006511	1474.258457	1384.729405	1339.200125	1732.7353865	1085.278196	1009.6803259999999	1138.031908	918.419311	1237.272727	1178.560348	1111.0599	1174.5030115
recA_recX	1086.103007	758.800417	899.9077895	1016.9719535	907.6391235	690.0213699999999	628.913167	812.3104605	674.571444	685.4535364999999	1255.405071	632.544908	865.98265	900.018605	1237.681602	651.627308	687.775624	740.7916325	549.8064015	794.2872775	712.6335655	609.9958125	677.549559	607.108984	721.736332	688.4410195	681.543642	747.5618205	623.8861975	565.989061	661.7123545000001	703.4531135000001	718.737247	591.942011	809.365196	484.878005	703.053068	774.508416	763.7929839999999	666.912503	856.3600289999999	722.9321170000001	766.29188	739.4447915000001	774.177114	834.1760595	774.696152	718.6814585	680.6254759999999
recN	182.095897	256.840783	280.607986	254.276438	277.448445	341.480838	223.382875	294.465255	292.222958	307.656175	276.293973	338.124619	331.141437	332.61267	320.121135	240.068996	206.880182	206.186797	236.410257	239.368763	221.790161	167.698499	174.382991	190.168799	193.007238	197.639923	176.200679	201.467975	172.782996	124.41976	256.736296	239.637936	237.355135	253.151594	212.781667	156.374207	213.319838	240.949613	240.070082	253.806814	220.379686	250.399055	204.0492	213.036702	218.00813	203.681843	209.832437	184.193282	242.847807
mazE_mazF_relA	693.9616386666667	603.4217223333334	668.0625026666667	613.408937	706.6663619999999	539.2740276666667	521.8314713333333	628.0595320000001	555.8782333333334	491.1666083333333	477.2168613333333	735.5986906666667	642.1985616666666	589.8782596666666	486.06096333333335	770.5419733333333	723.117435	812.515158	625.0495323333333	768.7855026666666	666.855121	714.8857746666666	816.8335270000001	665.8673016666667	734.5877646666667	786.5912126666667	727.3762676666666	695.793945	711.9222886666666	726.453936	644.3585623333333	626.4170423333334	719.8439836666666	781.0071326666666	777.347631	742.2309636666665	763.006852	799.3077033333334	683.7097116666667	667.2181086666666	628.8286773333333	631.0950026666667	744.4959423333333	750.7904636666667	617.1566783333334	766.1961203333334	730.9596146666667	726.7384696666667	747.942834
rep	324.603025	396.246384	520.514726	420.32845	305.603011	383.765423	402.93201	425.349152	351.801021	327.719696	268.589443	368.018257	468.12767	285.638356	301.859587	302.77711	230.269347	288.476472	256.004442	301.87491	278.889739	295.63574	290.411161	281.361399	317.133168	258.360208	329.678718	233.085357	287.325354	320.20785	286.944781	310.722797	265.457872	278.090815	231.489439	239.367899	256.796905	301.280968	335.297894	306.99877	231.273224	245.136793	254.875974	236.610681	267.795193	257.199712	258.355608	247.562335	255.371222
rfaB_rfaG_rfaI_rfaJ_rfaK_rfaP_rfaQ_rfaS_rfaY_rfaZ	303.62714489999996	407.34084959999996	422.10232049999996	392.00096570000005	493.38408760000004	352.45422390000004	337.6610987	276.00640319999997	426.7356772000001	429.3522659	355.38932470000003	517.4787545000002	719.7143736999999	558.6430055000002	441.49878060000003	308.4235208	277.90361880000006	301.15897800000005	315.40330929999993	273.67567899999995	301.12127939999993	280.04115020000006	261.5458325999999	278.86265110000005	267.6953089	313.4770559	254.9056485	253.4087745	285.8046871	295.6855	277.4846106	275.06742280000003	273.8130427	354.5373804	313.50089859999997	284.0312294	253.2343493	292.2108877	282.58783170000004	268.9101786	274.394118	227.5830195	225.4874778	236.2449407	191.0239061	251.7190482	256.5523853	250.64033290000003	284.4532276
rfbA_rfbB_rfbC_rfbD_rfbX	1706.3698588	1839.8434374	1845.019831	1607.019511	2345.3853922000003	1218.1518798000002	1765.1611094	1385.8117086	1653.2268073999999	1514.8589566	1950.1507008	2806.4326606	3612.1357820000003	2915.743015	1936.9230590000002	1132.167807	1428.1992332000002	1239.0989674	1539.4449754000002	1543.2878224	1475.2725102	1254.7403866	1161.9155228	1186.8848866	1268.960556	1374.507585	1243.197952	1147.8517743999998	1153.0463575999997	1199.495969	1371.7359519999998	1349.4174332	1486.8627356000002	1771.3364852	1718.1790807999998	1628.8891472	1327.6587144	1394.0370865999998	1468.0369913999998	1168.6780806000002	998.0315568000002	988.1077194	874.103991	877.2624728000001	716.9192235999999	884.9902908	1209.4546976	1207.8864408000002	1436.612282
rhaA_rhaB_rhaD	48.18282033333333	164.48042066666665	166.4419806666667	143.715743	186.83085266666663	212.66793299999998	142.55753966666666	141.14107966666666	147.78497033333335	166.70441633333334	128.85030466666666	146.82641366666667	137.869369	111.03285999999999	146.76100466666668	116.72265366666666	89.49099000000001	130.59355633333334	100.12910633333333	53.62638833333333	90.26263466666667	70.09627133333333	68.30643233333333	71.33556466666667	76.55553400000001	67.747084	70.434099	115.30688933333334	103.38845099999999	85.59286933333333	93.23959966666666	156.60772599999999	83.535838	105.837404	91.98822033333333	65.87371233333333	69.04507466666666	84.50823333333334	70.167557	83.84380066666667	76.644654	119.13051333333333	76.50776066666667	83.11911433333334	116.24216533333333	99.20840400000002	74.33777033333332	99.37837733333333	62.781926
rhaR_rhaS	4.584811	25.3733165	35.2336035	15.8327595	8.703785499999999	45.387202	12.9177115	14.9201355	34.407025000000004	17.9709185	9.1512545	37.4053635	20.3823405	33.3427535	8.758372	13.5228465	39.338921	39.2016355	28.17748	18.696149000000002	21.817904	32.4210765	33.072082	19.3240265	36.4992665	27.003418500000002	33.4208445	44.284855	36.946805499999996	43.5098135	25.23918	42.5637715	20.0315325	43.752491500000005	25.476459	18.198054	29.728566	29.2917755	22.4864495	11.4774775	15.333978	32.531777	30.362203	32.148231499999994	47.54033	27.882564000000002	20.6778515	43.8576065	52.3476025
rhaT	35.077712	67.843114	73.952177	89.833903	95.686958	115.78773	102.181084	19.200749	22.594274	86.227693	17.46699	25.132789	86.057303	72.383982	27.520177	82.795039	18.575262	16.837294	15.217836	33.133336	18.458063	61.426411	50.016018	82.121502	55.659473	41.712851	55.544927	51.877389	32.873165	37.410278	13.877706	83.252719	17.887851	57.509991	55.242658	15.438695	10.277936	28.356071	23.551109	14.058685	15.544923	16.940168	12.459541	8.910367	21.642255	29.395375	37.013742	12.319885	13.879108
rho	5023.347614	5376.021819	4835.499935	3737.625753	5679.369795	3646.380904	5485.530904	4498.507732	4495.476295	3091.108032	5351.768157	3873.312246	3877.916098	3402.761778	3417.063965	2128.396083	2232.467092	1855.113662	1880.002471	2143.683241	1715.057567	1767.706397	1676.999872	1585.404513	1830.093551	1749.532318	1998.778057	1885.422655	2069.548021	1775.281528	1764.468335	1747.850662	2229.792973	1991.610044	1770.803298	1695.221802	1788.383177	1849.548997	1829.686903	1616.798125	1513.876525	1594.474617	1343.034529	1510.408656	1322.571284	1805.433188	1583.981087	1736.171563	1694.564997
ribA	1137.420165	1001.819272	1029.523932	1042.571119	988.719388	799.684682	783.215647	909.451682	889.352058	697.282207	1107.269847	980.745896	1075.497988	987.372502	1044.529402	627.540713	726.679447	652.420875	728.37123	847.23066	743.96675	687.034517	788.448882	771.96262	698.070672	998.078303	656.539622	705.7914	677.385548	709.337736	637.20332	844.196669	727.094846	902.786227	879.053118	853.172315	865.671609	874.635921	757.467096	784.741344	749.705004	571.139638	616.155913	625.647479	600.591963	700.551339	708.680695	752.611264	900.667307
fkpB_ileS_ispH_lspA_ribF	1270.3832750000001	1262.7516058	1423.6485278	1446.9520725999998	1451.7924185999998	1639.0989696000001	1735.5442086000003	1474.374225	1530.8423482	1790.6728496	1279.0604386	2180.2382822000004	1702.964541	1624.688797	1468.4570514	1282.621455	1030.6676544	1461.926773	1097.7840712	996.1858329999999	1079.913891	1487.5075001999999	1229.8822474000003	1264.2270152	1187.3829217999998	1138.6699092000001	943.224211	1263.2058498	1275.9312206	1227.5212688	1143.2108266	1258.8434487999998	1209.496259	1242.8959082000001	1367.8295576	1621.9832054	1451.9603946	1350.0913222000001	1428.1530106	1196.9731674	1232.7143474	1105.5568558	999.2762934	1025.5403304000001	1111.4062365999998	1243.9584792	1269.6025482	1112.065787	1406.9361938000002
rihB	8.318057	104.376547	41.764062	45.926729	85.346014	218.3173	60.106661	100.945215	79.02083	133.06989	25.801801	80.533792	94.793065	74.271994	64.777505	90.513525	72.801451	57.528066	56.424847	62.416241	53.362136	60.752116	41.063997	60.266007	59.383964	47.514923	35.658797	61.53175	73.871611	58.151018	61.253279	117.89096	72.520328	61.262919	75.568674	75.172313	56.369057	49.414976	58.092083	60.992085	73.723475	95.258199	47.793059	58.235723	44.601586	60.695733	43.180571	52.35368	45.299295
rimJ	387.007577	563.801155	567.031032	722.929941	484.835449	788.712039	499.720057	617.235074	516.401961	746.747417	522.396867	865.24089	677.182564	702.879378	716.365532	1546.575413	1773.563562	2485.418411	1721.100374	1744.390411	1692.042064	1691.247581	1773.616199	2022.277144	1813.869647	1801.299214	1523.723143	2148.609843	2212.762539	2119.441821	1639.09108	1527.491946	1859.404017	1946.030808	2020.249516	1801.465873	2126.104896	1721.045796	2059.697587	1702.858198	1910.323535	2094.687043	1756.126623	2110.287217	1678.47188	1570.413925	1829.755368	1653.183061	2188.310761
rimL	116.873332	107.929828	129.241766	122.857913	106.987769	116.727077	62.342576	127.143498	101.066858	70.786231	113.189082	129.35821	139.274195	114.342475	128.954104	254.682252	248.895998	277.617924	188.774922	271.934578	225.580194	245.961032	269.340122	271.25496	273.272857	263.68154	273.874166	328.630622	314.485474	306.912268	239.528462	267.422519	250.728395	292.360011	280.580723	272.514077	272.825366	248.552928	265.653979	312.07902	328.966206	333.491541	363.409853	349.728604	340.629019	347.554385	329.728072	321.639222	276.850566
rnb	1779.28724	921.788789	1387.613832	1244.89771	1522.586901	700.4123	929.484674	863.845892	874.25638	686.784747	1460.627022	1551.908599	1005.83598	1095.677882	1191.503025	1396.857923	1591.923305	890.02291	1758.791223	1607.085711	1616.086156	1653.037242	1419.440317	1730.304299	1627.711662	1546.220097	1366.952163	1453.520275	1315.155773	1452.779567	1600.837335	1506.694573	1984.910801	1843.449265	1760.872657	1935.986217	2310.232051	1922.438952	2320.107559	1782.371571	1455.594979	1445.314389	955.153821	738.132074	1217.366421	1406.910092	1826.809171	1817.369874	2231.283553
acpS_era_pdxJ_recO_rnc	776.2058582000001	760.6937988	831.6724334	757.072228	941.5239094000001	826.3285411999999	982.9277484	849.6657974	949.6216838	812.9430042	780.4119898000001	1030.5626103999998	908.089724	786.7719814	679.7585084	751.734714	703.0231242	763.4191453999999	695.2182808	683.7986862	655.8340254	726.379458	720.2725098	684.6211649999999	682.3724172	720.8269396	679.3700102	751.4941259999999	776.4989039999999	758.415989	632.1782145999999	674.7244651999999	699.1979542000001	713.1287018	700.8668662	714.8821722	791.9307616	762.2148836	790.6972182	657.0299269999999	615.046118	641.7271452	633.306236	695.919892	622.0799776	728.1565026000001	696.8523668	706.4421398000001	729.1042872
rnhA	803.748056	628.055808	579.856239	525.292668	690.526971	606.963283	351.93974	701.507131	543.220405	556.655393	629.12559	827.93626	482.604158	548.8874	610.996478	648.976785	382.149582	381.745721	504.430087	592.52908	563.023872	558.811327	461.771572	512.729552	605.318849	452.327809	422.398923	567.077397	434.900596	448.439907	481.389932	612.485176	473.173385	524.01766	620.523133	608.84251	692.197177	627.148014	633.918579	425.509446	636.463024	436.885062	523.606732	486.776449	340.594881	719.232592	687.37484	545.848766	490.702217
lhr_rnt	713.146736	462.06899649999997	503.1137045	440.84514	503.458717	337.202877	367.093964	389.7763195	350.07611299999996	263.0845535	403.425916	587.1419485	377.29917900000004	333.7824605	290.0753465	299.43913249999997	327.077289	347.9003635	253.1330295	368.50710849999996	268.80812549999996	355.9368585	333.6951805	339.82714100000004	329.2414245	309.7829335	315.426831	344.0476565	333.0870085	328.026458	289.84536	272.04657299999997	374.1257025	389.97474	349.087637	324.1506265	432.888789	334.9111115	287.22891350000003	300.96567550000003	270.546755	310.0044825	365.42307	326.8275225	345.7363125	394.156053	318.6289355	392.388806	357.7215755
rob	668.685591	732.239072	761.411665	666.696993	658.503669	635.496282	551.669944	751.206493	701.982471	625.180315	812.284478	925.805496	709.970716	552.938362	730.101462	1021.760932	1107.962794	1363.812106	917.45146	949.063365	819.341503	844.490168	906.139914	894.217853	870.047202	827.789863	982.331941	1037.301342	1210.48538	940.982287	960.322254	878.694194	972.572842	890.991763	771.581429	785.457738	697.78122	693.943753	613.423218	709.205653	756.479309	879.77202	926.079923	902.460886	890.235657	1022.336277	514.535566	981.154558	788.552223
[truncated: 2,742 more rows]
[truncated: 9 more columns]
